# Supplementary material for: RNA-Seq and secondary metabolite analyses reveal a putative defence-transcriptome in Norway spruce (Picea abies) against needle bladder rust (Chrysomyxa rhododendri) infection
Source: BMC Genomics. 2020 May 1;21:336. doi: 10.1186/s12864-020-6587-z (PMC7195740; doi:10.1186/s12864-020-6587-z)
Supplement: Supplementary file 3 — Additional file 3: Table S1. Differentially expressed genes. Transcripts differentially expressed in infected compared to control plants in needles at 4 dpi (A), 9 dpi (B), 21 dpi (C). At 39 dpi, infected symptomatic needles were compared to control plants (D), infected non-symptomatic needles were compared to control plants (E), and infected symptomatic needles were compared to infected non-symptomatic needles (F). Over- and under-expressed genes are highlighted in red and green respectively. (XLS 1218 kb) [file 12864_2020_6587_MOESM3_ESM.xls]

## Sheet: A
gene	baseMean	log2FoldChange	lfcSE	stat	pvalue	padj	Congenie description
MA_104806g0010	34.7355	-4.41363	0.676054	-6.52852	6.64242e-11	2.02815e-07	kDa class I heat shock -like
MA_104614g0010	70.0068	-3.77712	0.826097	-4.57224	4.82539e-06	0.00110501	small heat-shock
MA_10243352g0010	23.1572	-3.73209	0.760841	-4.90522	9.33239e-07	0.000341939	kDa class IV heat shock -like
MA_10432802g0010	2808.84	-3.67339	0.431333	-8.51636	1.64652e-17	1.50822e-13	early light-induced chloroplastic-like
MA_103104g0010	127.988	-3.53361	0.509363	-6.93731	3.99635e-12	1.83033e-08	small heat-shock
MA_605776g0010	299.151	-3.4889	0.707624	-4.93044	8.20447e-07	0.000313137	small heat shock chloroplastic
MA_105321g0010	13.8802	-3.33331	0.810482	-4.11275	3.90977e-05	0.00544789	cysteine-rich receptor kinase 2
MA_10432488g0010	601.811	-3.29112	0.624292	-5.27176	1.35119e-07	9.99816e-05	early light-induced
MA_10081221g0010	31.5523	-3.1155	0.845326	-3.68556	0.000228198	0.0190026	tau class glutathione S-transferase
MA_7262687g0010	45.5861	-3.04692	0.732352	-4.16046	3.17608e-05	0.00461792	UPF0481 At3g02645 family
MA_10436974g0010	189.988	-2.98807	0.515801	-5.79307	6.91121e-09	1.05511e-05	small heat shock chloroplastic
MA_10427763g0010	18.7198	-2.90407	0.627257	-4.62979	3.66032e-06	0.000931348	7-deoxyloganetin glucosyltransferase-like
MA_9668286g0010	34.5579	-2.87514	0.525194	-5.47443	4.38921e-08	4.46724e-05	unknown
MA_10433227g0010	88.3625	-2.86471	0.865646	-3.30933	0.000935201	0.0424081	kDa class I heat shock -like
MA_454299g0010	26.1504	-2.86166	0.824464	-3.47094	0.000518644	0.0304531	cytochrome P450 709B2-like
MA_103104g0020	18.6572	-2.84656	0.758723	-3.75178	0.000175584	0.0165344
MA_8540271g0010	43.141	-2.74474	0.604963	-4.53704	5.70481e-06	0.00121526	L-type lectin-domain containing receptor kinase -like
MA_10436974g0020	16.9125	-2.65133	0.748226	-3.54349	0.000394865	0.0263124	heat shock HSP26
MA_8467692g0010	61.6632	-2.63013	0.610282	-4.3097	1.63478e-05	0.00272265	kDa class I heat shock -like
MA_275181g0010	44.9992	-2.6168	0.754289	-3.46923	0.000521958	0.0304531	kDa class I heat shock -like
MA_239422g0010	29.3392	-2.60015	0.709127	-3.66669	0.000245706	0.0197427	unknown
MA_93746g0010	126.049	-2.54557	0.77574	-3.28147	0.00103266	0.0454766	kDa class I heat shock -like
MA_130250g0010	45.6848	-2.53334	0.640668	-3.95422	7.67849e-05	0.00950473	GTPase activating 1-like
MA_4273216g0010	44.7397	-2.52809	0.688804	-3.67026	0.000242304	0.0197377	NRT1 PTR FAMILY -like
MA_372983g0010	1674.29	-2.48266	0.557726	-4.4514	8.53118e-06	0.00166267	small heat shock chloroplastic
MA_120779g0010	29.3235	-2.4719	0.802376	-3.08073	0.00206496	0.0753587	E3 ubiquitin- ligase At1g63170
MA_10426393g0010	26.1141	-2.45668	0.543709	-4.51838	6.23153e-06	0.00129729
MA_10434495g0020	25.0979	-2.4487	0.717964	-3.41062	0.00064816	0.0345183	HOTHEAD-like isoform X1
MA_98584g0010	14.0037	-2.43286	0.628816	-3.86895	0.000109306	0.0117794	cysteine-rich receptor kinase 10
MA_7185g0010	56.2302	-2.41497	0.791213	-3.05224	0.00227141	0.0797412	unknown
MA_10426373g0010	68.6878	-2.38447	0.624449	-3.81853	0.00013425	0.0138172	cytochrome P450 704C1-like
MA_351286g0010	88.7136	-2.36797	0.69553	-3.40456	0.000662703	0.0345408	lipase-like PAD4
MA_13271g0010	18.4068	-2.35435	0.678414	-3.47037	0.000519737	0.0304531	pentatricopeptide repeat-containing mitochondrial-like
MA_436789g0010	14.7016	-2.27967	0.701626	-3.24913	0.00115759	0.0493185	rust resistance kinase Lr10-like
MA_10429914g0010	161.273	-2.25221	0.472169	-4.76993	1.84294e-06	0.000544558
MA_10436685g0010	25.0316	-2.24965	0.672175	-3.34682	0.000817432	0.0388867	kinase chloroplastic-like
MA_19907g0010	86.4298	-2.21818	0.469859	-4.72095	2.34742e-06	0.000651587	UDP-glycosyltransferase 86A1-like
MA_10428735g0010	109.094	-2.21503	0.446485	-4.96104	7.01152e-07	0.000291934	DCD (Development and Cell Death) domain
MA_7958g0010	138.633	-2.16641	0.598923	-3.61717	0.000297843	0.0220019
MA_16483g0010	24.3733	-2.15896	0.718431	-3.0051	0.00265496	0.0881138	probable phosphatase 2C 27
MA_10313989g0010	49.5246	-2.15829	0.717242	-3.00915	0.00261979	0.0875813	kDa class I heat shock -like
MA_175330g0010	62.7247	-2.14877	0.629335	-3.41435	0.000639339	0.0344491	nucleotide-diphospho-sugar transferase family
MA_19188g0010	15.0229	-2.14723	0.637948	-3.36585	0.000763089	0.0375801	hypothetical protein 2_5787_01, partial
MA_130934g0010	18.0396	-2.12728	0.621915	-3.42053	0.000624989	0.0338752	probable galacturonosyltransferase-like 3
MA_10426941g0010	22.8229	-2.07583	0.639598	-3.24552	0.00117237	0.0497172	aquaporin TIP1-1
MA_962292g0010	22.2858	-2.05629	0.657501	-3.12742	0.00176345	0.0678707
MA_10209853g0010	37.1125	-2.03139	0.479907	-4.23289	2.30702e-05	0.00340844
MA_10430871g0010	339.767	-2.01303	0.421514	-4.77571	1.79076e-06	0.000544558	L-type lectin-domain containing receptor kinase -like
MA_368556g0010	194.306	-2.00889	0.393504	-5.10514	3.30546e-07	0.000189238	fatty acid desaturase chloroplastic
MA_11768g0010	20.6583	-2.00772	0.565055	-3.55315	0.000380652	0.026213	unknown
MA_35169g0010	132.581	-1.9817	0.545766	-3.63105	0.000282272	0.0211935	probable proline transporter 2 isoform X1
MA_8441g0010	31.8901	-1.96166	0.641342	-3.05868	0.00222316	0.078626	2-methylene-furan-3-one reductase-like
MA_10436986g0020	86.6501	-1.93179	0.577648	-3.34423	0.000825116	0.0388867	glycerophosphodiester phosphodiesterase chloroplastic-like
MA_945295g0010	32.5885	-1.92818	0.577957	-3.33621	0.000849298	0.0388979	laccase-6 isoform X2
MA_64033g0010	24.1978	-1.9188	0.475104	-4.0387	5.37486e-05	0.00693433	zinc finger -like 1 homolog
MA_106449g0010	330.085	-1.90879	0.398472	-4.79027	1.66557e-06	0.000544558	kDa class IV heat shock -like
MA_77506g0010	614.126	-1.90069	0.635895	-2.98901	0.00279886	0.0915626	NRT3 family
MA_5350942g0010	247.625	-1.88232	0.372006	-5.05991	4.1945e-07	0.000213454
MA_10434030g0010	1902.88	-1.85079	0.404082	-4.58023	4.64475e-06	0.00109092	heat shock 83
MA_10197498g0020	104.171	-1.84389	0.421233	-4.37737	1.2012e-05	0.00212219	peroxiredoxin chloroplastic
MA_10426556g0010	29.025	-1.83115	0.48849	-3.74859	0.000177828	0.0165344	kDa heat shock peroxisomal
MA_10432784g0020	193.364	-1.80698	0.397636	-4.54429	5.51198e-06	0.00120214	dihydroflavonol 4-reductase
MA_72811g0010	31.353	-1.78139	0.578182	-3.08101	0.00206299	0.0753587	NRT1 PTR FAMILY -like
MA_10178643g0010	200.424	-1.77825	0.480826	-3.69833	0.000217025	0.0185789	probable LRR receptor-like serine threonine- kinase At3g47570
MA_291756g0010	340.445	-1.76372	0.482066	-3.65867	0.00025353	0.0198966
MA_8605697g0010	1305.9	-1.74225	0.517241	-3.36836	0.000756163	0.0374403	aspartic ase nepenthesin-1
MA_390290g0010	119.557	-1.73694	0.495875	-3.50278	0.000460422	0.0285086	probable LRR receptor-like serine threonine- kinase At1g56140 isoform X2
MA_482951g0010	77.9331	-1.72239	0.405442	-4.24817	2.15527e-05	0.00323644	nuclear transport factor 2
MA_181986g0010	34.2973	-1.69763	0.513219	-3.30781	0.000940282	0.0424285	myb-related 2
MA_5603g0010	80.6367	-1.68648	0.419819	-4.01716	5.8903e-05	0.00749378	glucan endo-1,3-beta-glucosidase 14
MA_10431002g0010	102.386	-1.67979	0.445704	-3.76884	0.000164006	0.0163293	serine carboxypeptidase-like 20
MA_719166g0010	27.3044	-1.67916	0.533796	-3.1457	0.00165688	0.0651373	rust resistance kinase Lr10-like
MA_10431130g0010	55.0402	-1.67254	0.454605	-3.67911	0.00023405	0.0193144	SRG1
MA_10433341g0010	181.591	-1.6717	0.441572	-3.78579	0.000153218	0.0154228	ammonium transporter AMT2
MA_9982261g0010	22.4943	-1.66983	0.515571	-3.2388	0.00120035	0.0506694	leucine-rich repeat receptor-like serine threonine- kinase At2g24130
MA_10861g0010	98.2777	-1.62374	0.317614	-5.11232	3.18225e-07	0.000189238	heat shock 83
MA_10426104g0010	2655.87	-1.61949	0.252045	-6.4254	1.31522e-10	3.01185e-07	tau class glutathione S-transferase
MA_23242g0010	60.449	-1.61327	0.49092	-3.28623	0.0010154	0.0449325	tannin-related R2R3 MYB transcription
MA_7016698g0010	99.3857	-1.61065	0.473331	-3.40279	0.000667012	0.0345408	small heat-shock
MA_89112g0010	13.9281	-1.60022	0.541118	-2.95725	0.00310394	0.0967077	Violaxanthin de- chloroplastic
MA_10427341g0010	32.6352	-1.59026	0.502138	-3.16699	0.00154026	0.0616102	LRR receptor-like
MA_7565020g0010	37.4101	-1.58842	0.512374	-3.10012	0.0019344	0.0725732	UDP-glycosyltransferase 74F2-like
MA_10342g0010	94.7314	-1.57586	0.535101	-2.94499	0.0032297	0.0986135	water chloroplastic
MA_1578433g0010	82.5882	-1.57384	0.48289	-3.25922	0.00111718	0.0478194	mitogen-activated kinase kinase kinase NPK1-like
MA_95898g0010	34.883	-1.56563	0.499233	-3.13608	0.00171224	0.0667409	no apical meristem
MA_53795g0010	210.048	-1.55947	0.489899	-3.18325	0.0014563	0.0590251	Alpha beta hydrolase fold-1
MA_10301477g0010	167.822	-1.53017	0.309887	-4.93784	7.89942e-07	0.000313137	subtilisin-like protease
MA_955366g0010	313.327	-1.5287	0.276217	-5.53442	3.1226e-08	3.57538e-05
MA_885835g0010	94.0876	-1.50622	0.419062	-3.59426	0.000325321	0.0234641	probable LRR receptor-like serine threonine- kinase At5g48740
MA_10434301g0010	54.3014	-1.50349	0.456938	-3.29035	0.00100064	0.0444945	purple acid phosphatase 22-like
MA_180044g0010	427.288	-1.49102	0.456573	-3.26568	0.00109203	0.0476333	ABC transporter B family member 4-like
MA_10432870g0020	237.82	-1.49066	0.27983	-5.32701	9.9841e-08	8.31403e-05	cytochrome P450 monooxygenase CYP736B
MA_10426564g0020	712.07	-1.48009	0.249074	-5.94238	2.80922e-09	5.14649e-06	probable pyridoxal 5 -phosphate synthase subunit PDX1
MA_10432432g0010	13.8734	-1.47381	0.475628	-3.09866	0.00194395	0.0725732	probable transmembrane GTPase FZO- chloroplastic
MA_10430067g0010	21.985	-1.46932	0.47934	-3.06531	0.00217447	0.0772022	beta-D-xylosidase 4
MA_453436g0010	26.6063	-1.457	0.445815	-3.26816	0.0010825	0.0474434	tau class glutathione S-transferase
MA_10433782g0010	253.083	-1.43484	0.336641	-4.26224	2.02391e-05	0.00318039	cytochrome P450 CYP76AA26
MA_67331g0010	500.602	-1.42255	0.463365	-3.07004	0.00214033	0.0768841	galactinol synthase 1
MA_99302g0010	55.2297	-1.40631	0.396148	-3.54997	0.000385278	0.026213	thioredoxin chloroplastic
MA_763g0010	35.8619	-1.3844	0.391929	-3.53228	0.000411999	0.0267653	chaperone mitochondrial
MA_10433782g0020	94.4807	-1.37367	0.403679	-3.40288	0.000666802	0.0345408	cytochrome P450 CYP76AA24
MA_8445490g0010	51.1241	-1.37019	0.369755	-3.70567	0.000210834	0.0182192
MA_106749g0010	160.648	-1.36575	0.364078	-3.75126	0.000175945	0.0165344	serine carboxypeptidase 24
MA_899858g0010	30.0005	-1.35856	0.454421	-2.98966	0.00279291	0.0915626	alkaline neutral invertase chloroplastic-like
MA_7978614g0010	255.211	-1.35396	0.318016	-4.25752	2.06708e-05	0.00318039	hypothetical protein
MA_55006g0010	413.948	-1.34059	0.246332	-5.4422	5.26269e-08	4.82063e-05	unknown
MA_18999g0010	31.6243	-1.30355	0.431722	-3.01942	0.00253255	0.0862387	beta-carotene isomerase chloroplastic
MA_121617g0010	86.9226	-1.29298	0.303818	-4.25578	2.08323e-05	0.00318039	unknown
MA_73291g0010	170.892	-1.28732	0.292876	-4.39545	1.10542e-05	0.00202513	SPA1-RELATED 3-like isoform X1
MA_107838g0010	29.1715	-1.25202	0.370534	-3.37896	0.000727606	0.0364201	50S ribosomal L9-like
MA_10428345g0020	51.7195	-1.2499	0.394141	-3.1712	0.00151809	0.06099	prolycopene chloroplastic
MA_10435831g0010	119.866	-1.23708	0.420737	-2.94027	0.0032793	0.0997955	isoflavone reductase homolog
MA_668159g0010	99.1095	-1.22817	0.307981	-3.9878	6.66879e-05	0.00836796	uncharacterized oxidoreductase chloroplastic
MA_10426100g0010	21.2089	-1.22181	0.342883	-3.56336	0.00036614	0.0259988	SUPPRESSOR OF PHYA-105 1
MA_8087333g0010	250.781	-1.21609	0.361468	-3.3643	0.000767374	0.037589	probable inorganic phosphate transporter 1-3
MA_571554g0010	1839.46	-1.21535	0.232555	-5.22608	1.73145e-07	0.000113286	photosystem II 22 kDa chloroplastic
MA_10430346g0010	82.2434	-1.20775	0.317841	-3.79987	0.000144771	0.0147344	UDP-glycosyltransferase 86A1-like
MA_10435740g0010	21.0679	-1.20569	0.406453	-2.96637	0.00301333	0.0948526	CRM-domain containing factor chloroplastic mitochondrial
MA_31325g0010	225.173	-1.199	0.260735	-4.59853	4.25477e-06	0.00104974	20 kDa chloroplastic
MA_110435g0020	92.0077	-1.1976	0.24599	-4.86849	1.12457e-06	0.000396194	SPA1-RELATED 3-like isoform X1
MA_118893g0010	93.4522	-1.19054	0.398609	-2.98673	0.0028198	0.0919196	Glycoside family 17
MA_10434946g0010	275.937	-1.19008	0.259068	-4.59369	4.35481e-06	0.00104974	unknown
MA_19406g0010	771.324	-1.18677	0.236014	-5.02836	4.94686e-07	0.000221715	peptidyl-prolyl cis-trans isomerase FKBP62-like
MA_77147g0010	105.936	-1.18552	0.393281	-3.01444	0.00257452	0.0867006	proline-rich transmembrane 2-like
MA_137828g0010	291.58	-1.18076	0.304881	-3.87286	0.000107567	0.01173	glutathione S-transferase-like
MA_163659g0010	245.779	-1.1658	0.320214	-3.64069	0.000271904	0.0208286	unknown
MA_7652300g0010	193.324	-1.16526	0.369995	-3.14939	0.00163611	0.064598	TMV resistance N-like
MA_9431484g0010	89.2516	-1.1523	0.368311	-3.12861	0.00175634	0.0678707	probable strigolactone esterase DAD2
MA_10427220g0020	48.0307	-1.14787	0.321111	-3.57468	0.000350656	0.0250938
MA_10430480g0010	80.1866	-1.14576	0.365029	-3.13882	0.00169629	0.0664018	probable pectinesterase pectinesterase inhibitor 61
MA_85119g0010	103.739	-1.1439	0.383483	-2.98293	0.00285503	0.0924102	U-box domain-containing 1-like
MA_20764g0010	554.432	-1.13872	0.337733	-3.37167	0.000747148	0.037195	chalcone
MA_10435471g0020	113.981	-1.1339	0.339012	-3.34471	0.000823676	0.0388867	cytochrome P450 734A1-like
MA_10435028g0010	212.385	-1.13196	0.257034	-4.40395	1.06299e-05	0.00198714	UV-B-induced chloroplastic
MA_10280648g0010	231.489	-1.11263	0.286717	-3.88057	0.000104213	0.0115011	calmodulin-like
MA_794523g0010	557.352	-1.10029	0.256292	-4.29313	1.76168e-05	0.00283106	probable 2-oxoglutarate Fe(II)-dependent dioxygenase
MA_10436581g0010	579.46	-1.09603	0.339587	-3.22754	0.00124858	0.0522236	lipid transfer VAS
MA_74926g0010	227.16	-1.09432	0.355739	-3.07619	0.00209661	0.0759088	carboxyl-terminal-processing peptidase chloroplastic
MA_9066127g0010	84.885	-1.08434	0.332495	-3.26122	0.00110934	0.0477067	disease resistance (TIR-NBS-LRR class)
MA_502949g0010	340.333	-1.0773	0.310478	-3.46979	0.00052086	0.0304531	probable chalcone--flavonone isomerase 3
MA_10435613g0010	171.261	-1.07642	0.321034	-3.35298	0.000799461	0.0387387	Chromatin assembly factor 1 subunit
MA_10435071g0010	395.855	-1.06194	0.318034	-3.33908	0.000840564	0.0388867	xanthoxin dehydrogenase-like
MA_8776493g0010	100.197	-1.05601	0.352247	-2.99791	0.00271834	0.0898915
MA_82169g0010	249.662	-1.04247	0.232915	-4.47574	7.61483e-06	0.00151635	PROTON GRADIENT REGULATION chloroplastic
MA_188257g0010	4563.24	-1.03887	0.223054	-4.65747	3.20119e-06	0.000862437	ATP-dependent zinc metalloprotease FTSH chloroplastic
MA_6771199g0010	66.019	-1.01268	0.276009	-3.66901	0.000243489	0.0197377	violaxanthin de- chloroplastic
MA_162930g0010	84.3853	-1.00209	0.286491	-3.49779	0.000469124	0.0285086	cysteine-rich receptor kinase 2 isoform X1
MA_41114g0010	727.044	-0.973013	0.213074	-4.56655	4.95807e-06	0.00110771	fructose-1,6- chloroplastic-like
MA_10754g0010	1423.29	-0.962913	0.20722	-4.64681	3.37108e-06	0.00088226	polyubiquitin
MA_135963g0010	59.8526	-0.959419	0.300041	-3.19762	0.00138565	0.0564114	alpha beta-hydrolase superfamily
MA_51890g0010	203.649	-0.949001	0.30384	-3.12336	0.00178801	0.0685279	C75A1_PINTA ame: Full=Cytochrome P450 750A1 ame: Full=Cytochrome P450 CYPC
MA_206473g0010	115.973	-0.946001	0.312236	-3.02976	0.00244748	0.083966
MA_67245g0010	77.8041	-0.938554	0.307791	-3.04932	0.00229361	0.0801888	unknown
MA_119766g0010	3511.29	-0.934681	0.211921	-4.41053	1.03119e-05	0.00196786
MA_129980g0010	238.869	-0.916098	0.192967	-4.74743	2.06018e-06	0.000589727	chaperonin-like chloroplastic
MA_10429775g0020	191.686	-0.914448	0.266844	-3.4269	0.000610506	0.0334527	unknown
MA_18142g0010	8645.23	-0.888876	0.215602	-4.12277	3.74346e-05	0.00535783	serine--glyoxylate aminotransferase
MA_10204459g0010	3589.5	-0.888131	0.204274	-4.34776	1.37538e-05	0.00233305	calmodulin-A-like isoform X1
MA_423393g0010	123.831	-0.886806	0.23218	-3.81948	0.000133734	0.0138172	SPA1-RELATED 3
MA_10431767g0010	100.478	-0.88344	0.249427	-3.54188	0.000397281	0.0263124
MA_10429552g0010	94.0548	-0.882492	0.298184	-2.95955	0.00308089	0.0966345	transcription factor HY5
MA_10433730g0010	247.797	-0.881026	0.234012	-3.76488	0.000166631	0.0164122	chloroplastic
MA_10426564g0030	97.8713	-0.867262	0.293836	-2.95152	0.00316212	0.0979198	probable pyridoxal 5 -phosphate synthase subunit PDX1
MA_68401g0010	753.457	-0.866412	0.210712	-4.11183	3.92534e-05	0.00544789	mitochondrial carnitine acylcarnitine carrier
MA_10436831g0010	771.286	-0.865367	0.26127	-3.31215	0.000925811	0.0421912	chloroplastic
MA_1914g0020	59.9329	-0.858562	0.28842	-2.97678	0.00291297	0.0933744	TIC chloroplastic
MA_241180g0010	111.495	-0.843565	0.282619	-2.98481	0.00283756	0.0921705	heme-binding 2
MA_10211598g0010	89.7204	-0.841236	0.2789	-3.01626	0.00255912	0.0865	phosphoglycolate phosphatase chloroplastic-like
MA_10430415g0010	159.177	-0.831059	0.257743	-3.22437	0.00126248	0.0525652	K(+) efflux antiporter chloroplastic
MA_10429775g0010	2270.96	-0.824484	0.243922	-3.38011	0.000724563	0.0364201	BAG family molecular chaperone regulator 6
MA_14663g0020	310.883	-0.823562	0.245666	-3.35237	0.000801241	0.0387387	cytochrome P450 CYP736A12-like
MA_118719g0010	263.008	-0.817207	0.265561	-3.07728	0.00208897	0.0759088	stress enhanced chloroplastic
MA_111858g0010	1510.81	-0.809961	0.205473	-3.94194	8.08261e-05	0.00980957	probable zinc metallopeptidase chloroplastic
MA_6409g0010	1304.23	-0.808144	0.2322	-3.48038	0.000500695	0.0299762	histone H1
MA_82198g0010	250.848	-0.805487	0.265126	-3.03812	0.00238055	0.081977	arogenate dehydratase prephenate dehydratase chloroplastic-like
MA_490229g0010	323.814	-0.798762	0.256023	-3.11988	0.00180925	0.0690532	GDP-L-galactose phosphorylase 1
MA_56912g0020	177.315	-0.792871	0.226358	-3.50273	0.000460521	0.0285086	GDP-L-galactose phosphorylase 2
MA_738434g0010	213.856	-0.791824	0.234018	-3.38361	0.000715407	0.0364063	tau class glutathione S-transferase
MA_630582g0010	905.939	-0.777146	0.177563	-4.37673	1.20473e-05	0.00212219	stromal 70 kDa heat shock-related chloroplastic
MA_10435490g0010	151.853	-0.771525	0.243177	-3.17268	0.00151037	0.0609471
MA_196108g0010	282.985	-0.758027	0.217473	-3.48561	0.00049101	0.0295898	chloroplast stem-loop binding of 41 kDa chloroplastic
MA_780013g0010	314.771	-0.727159	0.205978	-3.53028	0.000415115	0.0267778	very-long-chain enoyl- reductase-like
MA_10426940g0010	1715.64	-0.720639	0.205173	-3.51235	0.000444165	0.0282538
MA_104409g0010	551.563	-0.684502	0.230584	-2.96856	0.00299195	0.0948312	fructose-1,6- cytosolic
MA_575444g0010	4697.73	-0.683269	0.187808	-3.63811	0.000274642	0.0208286	photosystem II 22 kDa chloroplastic
MA_128169g0010	1387.44	-0.676841	0.22439	-3.01636	0.00255825	0.0865	ATP synthase subunit b chloroplastic
MA_3928409g0010	116.829	-0.655951	0.207467	-3.16171	0.00156846	0.0624655	TSS isoform X2
MA_10431748g0020	4756.99	-0.63516	0.181469	-3.5001	0.000465085	0.0285086	polyubiquitin 11
MA_86436g0010	442.189	-0.613924	0.201983	-3.03949	0.0023698	0.0819147	UPF0481 At3g02645
MA_10431770g0010	174.573	-0.613095	0.190616	-3.21639	0.00129814	0.0535629	heat shock 90- chloroplastic
MA_10436966g0010	510.791	-0.600821	0.203999	-2.94522	0.0032273	0.0986135	TSS isoform X1
MA_10432791g0010	476.206	-0.600594	0.179855	-3.33933	0.000839822	0.0388867	flagellar radial spoke 5 isoform X1
MA_10430693g0010	1732.17	-0.577082	0.146574	-3.93713	8.24603e-05	0.00980957	unknown
MA_10435864g0010	111.949	-0.567816	0.187877	-3.02228	0.00250879	0.0857483	probable ribosome-binding factor chloroplastic
MA_10434075g0010	1560.41	-0.553578	0.161602	-3.42556	0.000613544	0.0334527	33 kDa chloroplastic
MA_10436783g0020	481.385	-0.474074	0.152257	-3.11365	0.00184787	0.0699441	sec-independent translocase chloroplastic
MA_158054g0010	284.418	-0.467251	0.155096	-3.01266	0.00258968	0.0868917	inactive beta-amylase chloroplastic isoform X2
MA_11461g0010	452.624	-0.442226	0.14414	-3.06804	0.00215471	0.0770983	rac-like GTP-binding 3
MA_69456g0010	485.045	0.316557	0.106998	2.95854	0.00309104	0.0966345	V-type proton ATPase 16 kDa proteolipid subunit
MA_127251g0010	409.448	0.365336	0.124008	2.94608	0.00321834	0.0986135	E3 ubiquitin- ligase RNF185 isoform X1
MA_10436259g0020	2223.54	0.412058	0.11018	3.73987	0.000184117	0.0165344	60S ribosomal L27a-3
MA_99935g0010	489.291	0.485509	0.124889	3.88754	0.000101267	0.0113123	probable disease resistance At4g33300
MA_12061g0010	281.195	0.559922	0.188736	2.96669	0.00301023	0.0948526	auxin down-regulated
MA_57932g0010	1836.05	0.608923	0.167395	3.63765	0.000275137	0.0208286	peroxidase
MA_38087g0010	1067.15	0.620024	0.166614	3.72132	0.000198182	0.017289	S-adenosylmethionine synthetase 1 family
MA_464043g0010	2579.01	0.636712	0.195097	3.26356	0.00110021	0.0477067	unknown
MA_74917g0020	105.108	0.672743	0.216857	3.10224	0.0019206	0.0723978
MA_93486g0010	837.989	0.696957	0.211561	3.29436	0.000986466	0.0440782	tubulin alpha-3 chain
MA_10428386g0020	644.597	0.734625	0.241099	3.04699	0.00231146	0.0805056	zinc finger CONSTANS-LIKE 16-like
MA_10433133g0010	2809.59	0.735917	0.212857	3.45734	0.000545542	0.0312323	heat shock cognate 70 kDa 2-like
MA_7862g0010	66.9555	0.765503	0.257329	2.9748	0.00293181	0.0935727
MA_17500g0010	365.091	0.766308	0.195723	3.91526	9.03078e-05	0.0104711	60S ribosomal L8-3
MA_12201g0010	1251.73	0.770687	0.251388	3.06573	0.00217141	0.0772022	photosystem II core complex s chloroplastic-like
MA_15543g0010	131.474	0.795053	0.22978	3.46007	0.000540039	0.0311117	mucin-19-like isoform X2
MA_10429761g0010	136.497	0.802028	0.257371	3.11623	0.00183181	0.0696239	unknown
MA_10344938g0010	60.8175	0.80704	0.23745	3.39878	0.000676871	0.0348322
MA_3262g0010	103.155	0.826437	0.233045	3.54626	0.000390742	0.0263124	SNF1-related kinase regulatory subunit beta-2
MA_9973625g0010	2074.57	0.867199	0.276716	3.1339	0.001725	0.0669533	ASPARTIC PROTEASE IN GUARD CELL 1
MA_73539g0010	104.098	0.876458	0.294123	2.9799	0.0028834	0.0929998	xyloglucan galactosyltransferase XLT2-like
MA_10426487g0010	552.667	0.878914	0.254706	3.4507	0.000559131	0.031745	RHOMBOID chloroplastic isoform X3
MA_91782g0010	149.211	0.891171	0.220425	4.04297	5.27779e-05	0.00690636	protochlorophyllide chloroplastic
MA_34236g0010	40.6809	0.91191	0.308984	2.95132	0.00316422	0.0979198	peroxiredoxin-2E- chloroplastic
MA_10085137g0010	78.1808	0.923696	0.264115	3.49732	0.000469956	0.0285086	enoyl- delta isomerase peroxisomal-like
MA_163198g0010	815.968	0.928799	0.269639	3.4446	0.000571906	0.032139	extensin
MA_30723g0010	220.762	0.934658	0.263986	3.54056	0.000399282	0.0263124	alpha,alpha-trehalose-phosphate synthase [UDP-forming] 5-like
MA_57254g0010	306.799	0.939898	0.281669	3.33688	0.000847238	0.0388979	very-long-chain enoyl- reductase
MA_10430514g0010	67.9664	0.944201	0.27522	3.43071	0.00060201	0.0332193	HBS1 isoform X1
MA_60060g0010	222.212	0.956115	0.269303	3.55033	0.000384755	0.026213	unknown
MA_10434601g0010	221.268	0.959491	0.31061	3.08905	0.00200797	0.0741655	pleiotropic drug resistance 1
MA_93134g0010	51.3769	0.965331	0.280456	3.44201	0.000577416	0.0322508	leucine-rich repeat receptor kinase PXC1
MA_188833g0010	48.7599	0.968117	0.299247	3.23518	0.00121567	0.0510806	peroxisomal acyl-coenzyme A oxidase 1
MA_4583962g0010	93.8844	1.00792	0.313069	3.2195	0.00128416	0.0532259	cellulose synthase A catalytic subunit 5 [UDP-forming]-like isoform X1
MA_382264g0010	74.9554	1.01828	0.288188	3.5334	0.000410252	0.0267653	GPI-anchored LORELEI
MA_97315g0010	1271.93	1.02623	0.319593	3.21106	0.00132246	0.0543215	chlorophyll a b binding
MA_24477g0010	179.114	1.04741	0.266267	3.93369	8.36512e-05	0.00982366	ADP-ribosylation factor 2
MA_10436757g0010	80.4482	1.0537	0.31177	3.37972	0.000725596	0.0364201	BTB POZ domain-containing At3g05675-like
MA_91504g0010	55.6926	1.05489	0.357773	2.94849	0.00319335	0.0984884	zinc finger CONSTANS-LIKE 6
MA_9876829g0010	62.0716	1.05651	0.246054	4.29382	1.75628e-05	0.00283106	glycogen phosphorylase 1-like
MA_9472752g0010	5759.82	1.05675	0.210375	5.02315	5.08298e-07	0.000221715	rare cold inducible
MA_10428947g0010	110.732	1.06618	0.299379	3.56132	0.00036899	0.0259996	xyloglucan 6-xylosyltransferase 2
MA_131585g0010	202.005	1.06793	0.21097	5.062	4.14883e-07	0.000213454	STRICTOSIDINE SYNTHASE-LIKE 4 isoform X2
MA_10721g0020	72.4801	1.07618	0.311027	3.46008	0.00054002	0.0311117	tunicamycin induced
MA_9106132g0010	159.679	1.07677	0.288588	3.73116	0.000190602	0.0167877	translocator -like
MA_10427595g0010	85.3152	1.08305	0.34969	3.09717	0.00195379	0.0725732	carboxymethylenebutenolidase homolog
MA_30471g0010	36.658	1.08798	0.318922	3.41141	0.000646275	0.0345183	glycosyltransferase family 64 C5
MA_10435550g0020	185.547	1.1037	0.230899	4.78001	1.75288e-06	0.000544558	cytochrome c oxidase subunit 2 (mitochondrion)
MA_87456g0010	76.2466	1.12071	0.230806	4.85561	1.20015e-06	0.000407162	SPIRAL1-like 1
MA_20447g0010	153.02	1.1453	0.305817	3.74506	0.000180353	0.0165344	CBS domain-containing CBSX5-like
MA_10434855g0010	53.8321	1.15155	0.338431	3.40262	0.000667436	0.0345408	universal stress PHOS32
MA_121907g0010	58.3356	1.1517	0.373064	3.08714	0.00202089	0.0743428	mavicyanin-like
MA_111545g0020	28.6615	1.15403	0.388714	2.96883	0.00298931	0.0948312	serine arginine-rich splicing factor RS41 isoform X2
MA_17319g0020	257.581	1.15976	0.310024	3.74087	0.000183384	0.0165344	pleiotropic drug resistance 1-like
MA_126338g0010	98.8794	1.17461	0.350466	3.35158	0.000803531	0.0387387	monocarboxylate transporter 9
MA_95843g0010	21.3842	1.19328	0.400899	2.97652	0.0029154	0.0933744	breast cancer type 2 susceptibility homolog
MA_7394g0010	59.819	1.21898	0.325676	3.74292	0.000181893	0.0165344	probable alkaline neutral invertase B
MA_98378g0010	848.965	1.2699	0.282659	4.49268	7.03316e-06	0.00143164	EXORDIUM-like 2
MA_43617g0010	50.6777	1.27689	0.350294	3.6452	0.000267187	0.020741	phosphatidylinositol 4-kinase gamma 5-like
MA_78306g0010	106.3	1.28851	0.363037	3.54925	0.000386327	0.026213	very-long-chain enoyl- reductase-like
MA_89683g0010	30.2044	1.29068	0.422876	3.05215	0.0022721	0.0797412	R2R3-MYB transcription factor
MA_879696g0010	94.8115	1.29097	0.344068	3.75209	0.000175369	0.0165344	late embryogenesis abundant At5g17165-like
MA_5821182g0010	47.1805	1.32678	0.396241	3.34843	0.000812718	0.0388867	ATP-binding cassette transporter
MA_407162g0010	117.839	1.32946	0.397924	3.341	0.000834765	0.0388867	UDP-glycosyltransferase UGT2
MA_54204g0010	789.952	1.33064	0.392678	3.38863	0.000702418	0.035945	MT3_PICGL ame: Full=Metallothionein EMB30
MA_18889g0010	28.1903	1.33462	0.34879	3.82644	0.000130012	0.0138172	probable methyltransferase PMT26
MA_53365g0010	157.709	1.34734	0.44815	3.00646	0.0026431	0.0880391	EXORDIUM-like 3
MA_9488975g0010	24.8244	1.37984	0.460539	2.99614	0.00273423	0.090092
MA_471976g0010	31.6543	1.39084	0.397545	3.49857	0.000467767	0.0285086	dnaJ homolog 1-like
MA_10432494g0010	59.6915	1.40772	0.34794	4.04586	5.21313e-05	0.00690636	alpha,alpha-trehalose-phosphate synthase [UDP-forming] 5-like
MA_10426946g0030	31.0815	1.41696	0.347253	4.08048	4.49437e-05	0.00605418	COBRA 7
MA_79051g0010	181.442	1.44108	0.398379	3.61736	0.000297622	0.0220019	E3 ubiquitin- ligase RING1
MA_10212234g0010	441.673	1.44713	0.386462	3.74456	0.000180712	0.0165344	unknown
MA_4634040g0010	50.4103	1.45515	0.424084	3.43128	0.000600734	0.0332193	receptor 12
MA_526829g0010	74.5068	1.47009	0.440245	3.33925	0.000840052	0.0388867	proline transporter 1-like
MA_10432302g0010	29.8711	1.48138	0.435267	3.40337	0.000665603	0.0345408	probable aldo-keto reductase 2
MA_120403g0010	55.0778	1.48717	0.455953	3.26167	0.00110757	0.0477067	ripening-related -like
MA_356104g0010	55.6573	1.4967	0.391598	3.82204	0.000132353	0.0138172	chaperone dnaJ chloroplastic-like
MA_94070g0010	55.0075	1.52117	0.428427	3.55058	0.000384381	0.026213	EXORDIUM-like 2
MA_218019g0010	16.9966	1.54219	0.506561	3.04444	0.00233116	0.0808842	unknown
MA_350255g0010	15.4056	1.6155	0.512925	3.14957	0.00163509	0.064598	Endo-1,4-beta-xylanase A
MA_948460g0010	40.022	1.63104	0.436644	3.7354	0.000187415	0.0166672	Cysteine-rich receptor kinase 2
MA_10182631g0010	42.6621	1.65961	0.502952	3.29973	0.000967772	0.0434549	pathogen-related -like
MA_40444g0010	98.1936	1.67726	0.477848	3.51003	0.000448054	0.0283046	histone -like
MA_467939g0010	29.4392	1.69631	0.529345	3.20455	0.00135275	0.0553179	expansin-like A2
MA_86162g0010	44.9504	1.71494	0.497144	3.44959	0.000561429	0.031745	hypothetical protein AXG93_1054s1010
MA_5838g0010	67.4345	1.72774	0.39689	4.3532	1.34162e-05	0.00231873	small heat-shock
MA_178646g0010	40.0215	1.78089	0.505288	3.5245	0.000424279	0.0271776	AP2 ERF and B3 domain-containing transcription factor RAV1-like
MA_10430846g0010	50.7794	1.81208	0.46005	3.93887	8.18663e-05	0.00980957
MA_10434033g0010	14.4118	1.81842	0.591904	3.07216	0.00212515	0.0766391	calcium binding with EF-hand
MA_139905g0010	32.6403	1.94068	0.530523	3.65805	0.000254138	0.0198966	OPI10 homolog
MA_3160g0010	29.3043	1.95425	0.478872	4.08095	4.48518e-05	0.00605418	toll-interleukin-resistance (TIR) domain
MA_10433385g0020	284.724	1.95971	0.388344	5.04632	4.50411e-07	0.000217145	protochlorophyllide reductase-like
MA_66524g0010	17.0919	1.9937	0.509765	3.91102	9.19068e-05	0.0105233	phospholipid-transporting ATPase 9
MA_10435652g0010	16.7718	2.01268	0.558775	3.60195	0.000315839	0.0231447	restin homolog
MA_10027972g0010	140.264	2.04892	0.555776	3.68659	0.000227278	0.0190026	MULTISPECIES: family intramembrane metalloprotease
MA_127685g0010	78.949	2.11865	0.544509	3.89094	9.98554e-05	0.0112923	GDSL esterase lipase At4g26790
MA_10192193g0020	17.5415	2.29762	0.741959	3.09669	0.00195694	0.0725732	zinc finger CONSTANS-LIKE 16
MA_10192193g0010	206.838	2.47416	0.470124	5.26278	1.41895e-07	9.99816e-05
MA_10428132g0010	26.3243	2.67478	0.724065	3.69412	0.000220653	0.0187146	BURP domain RD22
MA_165943g0020	146.182	2.84519	0.777444	3.65968	0.000252533	0.0198966	BURP domain RD22
MA_4353361g0010	36.2852	3.01977	0.839081	3.5989	0.00031956	0.0232315	plant defensin SPI1B
MA_470965g0010	42.0879	4.01392	0.702584	5.71308	1.10949e-08	1.45184e-05	zinc finger CONSTANS-LIKE 16

## Sheet: B
gene	baseMean	log2FoldChange	lfcSE	stat	pvalue	padj	Congenie description
MA_10432802g0010	2808.84	-3.99637	0.485492	-8.23159	1.84752e-16	7.9207e-12	early light-induced chloroplastic-like
MA_10081221g0010	31.5523	-3.9447	0.896295	-4.40112	1.07694e-05	0.0177579	tau class glutathione S-transferase
MA_22510g0010	26.7164	-3.4782	0.70228	-4.95273	7.31795e-07	0.00276999	ferredoxin--nitrite chloroplastic
MA_10431712g0010	16.5511	-3.42121	0.628575	-5.44281	5.24477e-08	0.000249838
MA_10437033g0010	4.24579	-3.35372	0.872824	-3.84238	0.000121848	0.0816227	GDP-fucose -O-fucosyltransferase 2
MA_4028g0010	31.3927	-3.29383	0.690506	-4.77017	1.84072e-06	0.00464207	late embryogenesis abundant
MA_10428741g0020	24.6424	-3.05511	0.810974	-3.76721	0.00016508	0.098296	unknown
MA_49467g0010	18.6684	-3.02151	0.752247	-4.01665	5.90316e-05	0.0495021	disease resistance gene
MA_302448g0010	17.203	-3.01605	0.724638	-4.16214	3.15277e-05	0.0314518	non-specific phospholipase C2
MA_5581g0010	50.1468	-2.87522	0.724946	-3.96611	7.30544e-05	0.0579997	non-specific lipid-transfer At2g13820
MA_380080g0010	9.59869	-2.74435	0.676055	-4.05936	4.92064e-05	0.0439495	magnesium transporter MRS2- chloroplastic
MA_10285551g0010	119.869	-2.72561	0.709066	-3.84395	0.000121069	0.0816227	CBL-interacting kinase 5
MA_138828g0010	38.0349	-2.59329	0.669647	-3.87263	0.000107667	0.0756707	Geranylgeranyl pyrophosphate
MA_368556g0010	194.306	-2.51426	0.422494	-5.95101	2.665e-09	2.14201e-05	fatty acid desaturase chloroplastic
MA_372983g0010	1674.29	-2.31603	0.560413	-4.13273	3.58486e-05	0.0341534	small heat shock chloroplastic
MA_6875874g0010	49.8959	-2.30354	0.463705	-4.96769	6.77561e-07	0.00276999	serine acetyltransferase chloroplastic-like
MA_119453g0010	15.5851	-2.27067	0.544016	-4.1739	2.99435e-05	0.0313107	NBS-LRR
MA_10425865g0010	31.816	-2.23447	0.509398	-4.38649	1.15197e-05	0.0178745	U-box domain-containing 26-like
MA_257380g0020	29.6774	-2.22143	0.519707	-4.27438	1.91666e-05	0.0238725	hypothetical protein, partial
MA_10432975g0010	52.1494	-1.97835	0.463924	-4.26438	2.0046e-05	0.0238725	cytochrome P450 86B1-like
MA_10195746g0010	301.17	-1.91946	0.426482	-4.50069	6.77341e-06	0.0116156	unknown
MA_137828g0010	291.58	-1.84048	0.310278	-5.93172	2.99778e-09	2.14201e-05	glutathione S-transferase-like
MA_196209g0010	229.235	-1.62538	0.329381	-4.93466	8.02908e-07	0.00276999	chloroplastic
MA_103063g0010	145.152	-1.5721	0.374573	-4.19703	2.70432e-05	0.0289849	unknown
MA_10429904g0010	210.458	-1.55327	0.322811	-4.81171	1.49641e-06	0.00400964	unknown
MA_28618g0010	135.595	-1.53214	0.353573	-4.33329	1.46898e-05	0.0203155	histone H4
MA_571554g0010	1839.46	-1.48407	0.233578	-6.35363	2.10298e-10	3.0053e-06	photosystem II 22 kDa chloroplastic
MA_1914g0020	59.9329	-1.43838	0.305896	-4.7022	2.57373e-06	0.00613005	TIC chloroplastic
MA_10430931g0010	35.4834	-1.41245	0.37408	-3.7758	0.000159492	0.0963063	GTP cyclohydrolase 1
MA_121617g0010	86.9226	-1.40394	0.334376	-4.19868	2.68473e-05	0.0289849	unknown
MA_238418g0010	86.6583	-1.40005	0.348536	-4.01695	5.89566e-05	0.0495021	zeaxanthin epoxidase
MA_8643028g0010	102.325	-1.30878	0.283452	-4.6173	3.88771e-06	0.00793685	Uroporphyrinogen decarboxylase
MA_55006g0010	413.948	-1.25616	0.255768	-4.91134	9.0455e-07	0.00276999	unknown
MA_10211598g0010	89.7204	-1.22653	0.286777	-4.27695	1.89475e-05	0.0238725	phosphoglycolate phosphatase chloroplastic-like
MA_10426564g0020	712.07	-1.22269	0.253362	-4.82586	1.39401e-06	0.00398426	probable pyridoxal 5 -phosphate synthase subunit PDX1
MA_668159g0010	99.1095	-1.19011	0.310656	-3.83094	0.000127655	0.0834593	uncharacterized oxidoreductase chloroplastic
MA_129451g0010	41.9959	-1.17201	0.301811	-3.88326	0.000103065	0.0736437	divinyl chlorophyllide a 8-vinyl- chloroplastic
MA_10429326g0010	132.099	-1.07839	0.235983	-4.56979	4.88206e-06	0.00872098	30S ribosomal S6 chloroplastic-like
MA_575444g0010	4697.73	-1.07163	0.188171	-5.69496	1.23402e-08	7.55787e-05	photosystem II 22 kDa chloroplastic
MA_121310g0010	302.468	-1.01737	0.232636	-4.37323	1.22423e-05	0.0180984	ATP sulfurylase 2-like
MA_66902g0010	556.51	-0.991313	0.159871	-6.2007	5.62132e-10	6.02493e-06	unknown
MA_10436520g0020	501.495	-0.865832	0.215776	-4.01265	6.00418e-05	0.0495021	uncharacterized protein LOC18426596 isoform X1
MA_41114g0010	727.044	-0.845015	0.212987	-3.96746	7.26442e-05	0.0579997	fructose-1,6- chloroplastic-like
MA_68401g0010	753.457	-0.837151	0.21236	-3.94214	8.07585e-05	0.0629506	mitochondrial carnitine acylcarnitine carrier
MA_117808g0010	1276.86	-0.754291	0.199362	-3.78352	0.000154625	0.0947011	inositol-tetrakisphosphate 1-kinase 3-like isoform X1
MA_10432791g0010	476.206	-0.707416	0.18082	-3.91226	9.14356e-05	0.0664411	flagellar radial spoke 5 isoform X1
MA_11189g0010	149.328	0.850145	0.204263	4.16201	3.15457e-05	0.0314518	ribosome biogenesis NSA2 homolog
MA_10429726g0010	318.89	0.854346	0.203081	4.20692	2.58877e-05	0.0289849	RING FYVE PHD zinc finger superfamily isoform 1
MA_48983g0010	153.37	0.867665	0.228418	3.79858	0.00014553	0.0918618	DAG chloroplastic
MA_94077g0010	282.925	0.873797	0.223278	3.91348	9.09739e-05	0.0664411	polyubiquitin (ubq10)
MA_10434809g0010	121.322	0.943372	0.206143	4.5763	4.73275e-06	0.00872098
MA_810002g0010	553.493	1.005	0.234039	4.29416	1.75353e-05	0.0234929	hypothetical protein
MA_10437235g0010	126.999	1.10182	0.258242	4.26663	1.98451e-05	0.0238725	Acetamidase Formamidase family
MA_122492g0010	472.962	1.13783	0.296119	3.84247	0.000121801	0.0816227	pyrophosphate-energized vacuolar membrane proton pump
MA_19604g0010	163.105	1.15313	0.26464	4.35736	1.31641e-05	0.0188124
MA_9106132g0010	159.679	1.16155	0.286671	4.05185	5.08151e-05	0.0444601	translocator -like
MA_371064g0010	344.146	1.17765	0.310048	3.79828	0.000145703	0.0918618	unknown
MA_954466g0010	120.291	1.21334	0.320127	3.7902	0.000150526	0.0935267	chaperone dnaJ chloroplastic-like
MA_754053g0010	54.5419	1.22728	0.289853	4.23415	2.29421e-05	0.026583	iron-sulfur cluster assembly 1-like
MA_14261g0010	153.691	1.32993	0.195657	6.79725	1.06634e-11	2.2858e-07
MA_30531g0010	114.987	1.34317	0.342137	3.92582	8.64358e-05	0.0661728	Transaldolase 2
MA_10430496g0010	162.131	1.53072	0.326491	4.68841	2.75337e-06	0.00621277	transporter arsB
MA_65113g0010	3382.11	1.71225	0.368847	4.64218	3.44752e-06	0.00739009	auxin aluminum responsive
MA_4589829g0010	88.2236	1.85781	0.403561	4.60355	4.15358e-06	0.0080942	trimethylguanosine synthase (DUF707)
MA_123309g0010	143.626	1.91216	0.462638	4.13317	3.57799e-05	0.0341534	CCG-binding 1
MA_32290g0010	41.7819	2.00836	0.487864	4.11665	3.84419e-05	0.0358015	unknown
MA_173063g0010	14.0751	2.05505	0.536658	3.82935	0.000128483	0.0834593	auxin aluminum responsive
MA_92393g0010	143.569	2.23711	0.454757	4.91936	8.68272e-07	0.00276999	universal stress A
MA_405871g0010	13.7161	2.74987	0.62731	4.38359	1.1674e-05	0.0178745	hypothetical protein, partial
MA_10428132g0010	26.3243	2.8167	0.685019	4.11186	3.92487e-05	0.0358015	BURP domain RD22
MA_10433186g0010	31.7706	3.13284	0.79909	3.92051	8.83634e-05	0.0664411	extracellular ribonuclease LE-like
MA_21662g0010	48.7366	4.26082	0.752079	5.66539	1.46692e-08	7.8612e-05	uncharacterized transporter

## Sheet: C
gene	baseMean	log2FoldChange	lfcSE	stat	pvalue	padj	Congenie description
MA_4173g0010	28.5626	-3.64786	0.886765	-4.11367	3.89414e-05	0.00141332	polyamine oxidase
MA_734074g0020	7.20517	-3.56877	0.886297	-4.02661	5.65875e-05	0.00191828	unknown
MA_6842g0010	10.55	-3.30446	0.817814	-4.0406	5.33145e-05	0.00182217
MA_10425930g0020	2.37804	-3.26879	0.932553	-3.5052	0.000456263	0.0105515
MA_112985g0010	9.6819	-3.14753	0.770513	-4.08498	4.408e-05	0.00156094	ribosomal lysine N-methyltransferase 3-like isoform X1
MA_10135105g0010	12.2015	-3.13777	0.853074	-3.67819	0.000234893	0.00616869	probable LRR receptor-like serine threonine- kinase At1g05700
MA_3786355g0010	4.29509	-3.10101	0.939329	-3.3013	0.000962371	0.0189217	30S ribosomal chloroplastic-like
MA_7439g0010	8.49324	-3.08306	0.779616	-3.95459	7.66664e-05	0.00244721	WD and tetratricopeptide repeats 1-like isoform X2
MA_931884g0010	2.34577	-2.96932	1.0063	-2.95073	0.00317024	0.0472918	lipase class 3 family
MA_86167g0010	3.08752	-2.95502	0.925882	-3.19158	0.00141499	0.0255639	unknown
MA_10428671g0010	3.63608	-2.91391	0.917931	-3.17443	0.00150131	0.0268616	unknown
MA_261436g0010	13.2218	-2.91363	0.62041	-4.69629	2.64926e-06	0.000136803	UDP-sulfoquinovose chloroplastic
MA_121263g0010	76.4109	-2.91019	0.453705	-6.41428	1.41491e-10	2.12205e-08	heavy metal-associated isoprenylated plant 7
MA_88337g0010	34.8652	-2.8884	0.98602	-2.92935	0.00339674	0.0496288	WAT1-related At5g07050-like
MA_8408g0030	5.81976	-2.87702	0.796111	-3.61384	0.000301697	0.00753853	zinc finger CCCH domain-containing 55-like isoform X1
MA_10431656g0010	3.87161	-2.86822	0.988349	-2.90203	0.00370756	0.0527623	twinkle homolog chloroplastic mitochondrial isoform X2
MA_10431032g0010	5.99344	-2.86546	0.876501	-3.26921	0.00107849	0.0206748	ribulose-1,5 bisphosphate carboxylase oxygenase large subunit N- chloroplastic isoform X2
MA_56411g0010	4.68217	-2.85474	0.907599	-3.14538	0.00165871	0.0290909	Histone
MA_927296g0010	3.18254	-2.84882	1.00935	-2.82244	0.00476593	0.0632921	E3 ubiquitin- ligase UBR7
MA_55344g0010	5.2735	-2.82916	0.879388	-3.21719	0.00129454	0.023831	7-deoxyloganetin glucosyltransferase-like
MA_242539g0010	5.7789	-2.82674	0.801488	-3.52687	0.000420509	0.0098882	alpha-amylase chloroplastic
MA_10431070g0010	2.6216	-2.82013	1.02625	-2.74799	0.00599617	0.0745301	glycosyltransferase-like At2g41451
MA_10376141g0010	2.86122	-2.80707	0.962349	-2.9169	0.00353531	0.050961
MA_10433049g0010	3.58297	-2.79684	0.940982	-2.97225	0.00295621	0.0448979	unknown
MA_11106g0010	6.65991	-2.79155	0.857339	-3.25606	0.00112968	0.0214545	ferric reduction oxidase chloroplastic-like
MA_9874324g0010	2.59919	-2.78548	0.969917	-2.87187	0.00408048	0.0566375	ABC transporter I family member 20
MA_9241891g0010	4.19372	-2.78322	0.859141	-3.23953	0.00119725	0.0225072	glucan endo-1,3-beta-glucosidase 3
MA_10427567g0010	3.96	-2.78278	0.973891	-2.85738	0.00427157	0.0585731	Targeting for isoform 1
MA_3644135g0010	3.68016	-2.77825	0.990391	-2.80521	0.00502845	0.0655789
MA_232104g0010	8.68605	-2.75513	0.892931	-3.08549	0.00203219	0.034285	phosphoglycerate kinase-like isoform X1
MA_478373g0010	6.15754	-2.75441	0.91503	-3.01019	0.00261088	0.0409018	L-ascorbate oxidase homolog
MA_8511261g0010	4.70454	-2.74137	0.878923	-3.11901	0.00181463	0.0312609	UPF0587 C1orf123 homolog
MA_76491g0010	2.23106	-2.73849	1.02974	-2.65941	0.00782783	0.0903078	unknown
MA_8397197g0010	2.03059	-2.73378	1.03281	-2.64693	0.00812266	0.092973	(-)-beta-phellandrene synthase
MA_226283g0010	5.62297	-2.7314	0.924006	-2.95605	0.0031161	0.0467964	hypothetical protein B456_001G219300
MA_361612g0010	3.21574	-2.73107	0.924108	-2.95536	0.00312302	0.046804	ras-related RHN1
MA_939320g0010	2.82059	-2.72677	0.991427	-2.75035	0.00595311	0.0741304	transcription factor bHLH62
MA_8334805g0010	3.29372	-2.7083	0.86718	-3.12311	0.0017895	0.0309588	phosphoribosylaminoimidazole chloroplastic isoform X1
MA_10289569g0010	3.13837	-2.70487	1.01049	-2.6768	0.0074329	0.0869317
MA_189814g0010	5.69229	-2.70249	0.905367	-2.98497	0.0028361	0.0434619
MA_10431232g0010	1.91903	-2.66684	1.00099	-2.6642	0.00771709	0.0892827	exocyst complex component EXO70A1-like
MA_6507g0010	5.00198	-2.65437	0.931049	-2.85095	0.00435892	0.0593914	nucleobase-ascorbate transporter 12
MA_10146548g0020	9.83785	-2.64958	0.684972	-3.86815	0.000109662	0.00327973	TMV resistance N-like isoform X2
MA_10428636g0010	2.18163	-2.63961	0.986761	-2.67502	0.00747241	0.0871938	pentatricopeptide repeat-containing At4g02750
MA_7753043g0010	8.92631	-2.63877	0.775288	-3.40359	0.000665055	0.0143243	ribonuclease J isoform X2
MA_211782g0010	20.1235	-2.63569	0.590804	-4.46119	8.15064e-06	0.000369441	chaperone dnaJ chloroplastic-like
MA_18411g0010	10.1436	-2.62721	0.870983	-3.01637	0.00255818	0.0404007	reticulon B21
MA_124298g0010	3.40043	-2.62564	0.958705	-2.73873	0.00616768	0.0761053	ATP-binding cassette transporter
MA_839774g0010	2.62796	-2.61769	0.997913	-2.62317	0.00871167	0.0973655	unknown
MA_38395g0010	3.12202	-2.61686	0.955046	-2.74003	0.00614331	0.0759299	pentatricopeptide repeat-containing At5g52630
MA_177059g0010	3.93611	-2.61673	0.974416	-2.68543	0.00724357	0.085403	L-ascorbate peroxidase cytosolic
MA_10426373g0010	68.6878	-2.61467	0.548589	-4.76617	1.87757e-06	0.000102125	cytochrome P450 704C1-like
MA_10434956g0010	16.6507	-2.58273	0.625595	-4.12844	3.65236e-05	0.00135204	mTERF domain-containing mitochondrial
MA_10435896g0010	23.0209	-2.57949	0.689854	-3.73919	0.000184617	0.00505455	calcium-dependent phosphotriesterase superfamily
MA_140208g0010	2.39198	-2.56241	0.963326	-2.65996	0.00781499	0.0902107	pentatricopeptide repeat-containing chloroplastic
MA_10058549g0010	52.6124	-2.56119	0.731747	-3.50011	0.00046507	0.0107187	early light-induced chloroplastic-like
MA_10363121g0010	4.43103	-2.55901	0.944009	-2.71079	0.0067123	0.0811564	serine threonine- kinase SMG1-like
MA_246350g0010	5.93791	-2.5558	0.928766	-2.75183	0.00592638	0.0739329	AP2 ERF and B3 domain-containing transcription factor RAV1-like
MA_10427210g0040	3.96271	-2.55004	0.914896	-2.78724	0.00531583	0.0681075	inactive RESTRICTED TEV MOVEMENT 2
MA_729922g0010	5.41164	-2.53774	0.879655	-2.88492	0.00391509	0.0549837	7-deoxyloganetin glucosyltransferase-like
MA_538432g0010	10.7906	-2.53442	0.7228	-3.5064	0.000454219	0.0105281	probable acyl-activating enzyme peroxisomal isoform X2
MA_10320846g0010	5.19977	-2.52768	0.841662	-3.0032	0.00267153	0.0416917	Receptor kinase HAIKU2
MA_22360g0010	24.4575	-2.50961	0.899228	-2.79085	0.00525701	0.067668	kinase with adenine nucleotide alpha hydrolase-like domain
MA_342580g0010	7.94387	-2.49947	0.948702	-2.63462	0.00842327	0.0951326
MA_19933g0010	3.59059	-2.49821	0.864939	-2.88831	0.00387322	0.0545218	pentatricopeptide repeat
MA_7162g0010	12.6791	-2.49557	0.71779	-3.47674	0.000507547	0.0114645	probable indole-3-pyruvate monooxygenase YUCCA5
MA_10196363g0010	21.968	-2.48925	0.926698	-2.68615	0.00722802	0.0853019	(-)-beta-phellandrene synthase
MA_10435690g0010	5.68191	-2.48887	0.820584	-3.03305	0.00242092	0.0388815	Cryptochrome chloroplastic mitochondrial
MA_53568g0010	4.39894	-2.48298	0.918904	-2.70211	0.00689015	0.0826549	subtilisin-like protease
MA_10299803g0010	6.75699	-2.48053	0.784414	-3.16227	0.00156543	0.0277895
MA_10030g0010	4.00162	-2.47547	0.923503	-2.68052	0.00735071	0.0863666	WD repeat-containing 53 isoform X1
MA_10431144g0010	7.38618	-2.46824	0.913247	-2.70271	0.00687761	0.0825678	two-component response regulator ORR9
MA_10437005g0010	6.71057	-2.45944	0.84129	-2.92342	0.00346214	0.0502257	Interferon-induced guanylate-binding
MA_10427145g0010	6.10948	-2.45543	0.814075	-3.01622	0.00255946	0.0404007
MA_713345g0010	4.42269	-2.45233	0.90401	-2.71272	0.00667334	0.0808952
MA_4574g0020	8.412	-2.43257	0.72505	-3.35504	0.000793545	0.01655	carbonic anhydrase 2-like isoform X1
MA_29186g0010	4.86558	-2.41781	0.896634	-2.69655	0.00700625	0.0832788	transcription factor PIF3 isoform X1
MA_8351g0010	3.00891	-2.40769	0.888948	-2.70847	0.00675946	0.0816298
MA_177568g0010	3.47429	-2.40461	0.892521	-2.69418	0.00705622	0.0837264	Phosphoenolpyruvate carboxykinase [GTP]
MA_10434464g0010	10.3976	-2.40243	0.583526	-4.11709	3.83687e-05	0.00139638	probable mitochondrial adenine nucleotide transporter BTL3
MA_30352g0010	24.4402	-2.36672	0.610804	-3.87477	0.000106727	0.00321078	UDP-rhamnose:rhamnosyltransferase 1
MA_246125g0010	5.55845	-2.35246	0.895753	-2.62624	0.00863336	0.0967022	disease resistance TAO1-like isoform X1
MA_10434815g0010	13.9672	-2.35129	0.786886	-2.98809	0.00280726	0.0431823	GATA transcription factor 5-like
MA_10429016g0010	6.92947	-2.34582	0.852327	-2.75226	0.00591859	0.0739329	disease resistance RPS5-like
MA_549241g0010	8.02986	-2.3331	0.82426	-2.83054	0.00464696	0.0621535	endonuclease 4
MA_202029g0010	5.40693	-2.32988	0.804139	-2.89735	0.00376326	0.0533787	unknown
MA_111912g0010	10.5238	-2.30389	0.798636	-2.88478	0.00391682	0.0549837	unknown
MA_10436685g0010	25.0316	-2.29718	0.61141	-3.75718	0.000171839	0.00476222	kinase chloroplastic-like
MA_349993g0010	6.65017	-2.29069	0.856472	-2.67456	0.00748266	0.0872515	remorin -like
MA_458872g0010	6.01603	-2.29019	0.820752	-2.79036	0.00526495	0.067668	cysteine-rich receptor kinase 2
MA_440182g0010	10.3147	-2.28997	0.831102	-2.75534	0.00586311	0.073368	unknown
MA_7864625g0010	12.9913	-2.27796	0.583477	-3.90412	9.45688e-05	0.00291072	embryo sac development arrest 6
MA_825494g0010	19.4991	-2.27516	0.669759	-3.39698	0.000681331	0.014644	seed maturation PM41
MA_10436315g0010	8.44569	-2.26635	0.800048	-2.83277	0.00461469	0.0618435	AP2 ERF and B3 domain-containing transcription repressor RAV2-like
MA_31322g0010	8.49612	-2.26043	0.837312	-2.69962	0.00694178	0.0829476	unknown
MA_16518g0010	8.69853	-2.24805	0.732144	-3.07051	0.00213697	0.0356984
MA_73458g0010	8.38169	-2.23409	0.772193	-2.89317	0.0038137	0.0538326
MA_10437000g0020	11.9001	-2.21641	0.748077	-2.96281	0.00304846	0.0459907
MA_8304522g0010	7.44301	-2.21583	0.718729	-3.08299	0.00204934	0.0344887	chloroplastic isoform X2
MA_38g0010	34.1322	-2.20475	0.463679	-4.7549	1.98548e-06	0.000106854	auxin-responsive IAA9
MA_59984g0010	6.83079	-2.20119	0.771835	-2.8519	0.00434594	0.0593568	probable L-cysteine chloroplastic
MA_10430853g0010	7.20052	-2.2006	0.800433	-2.74927	0.00597287	0.0743311	glutamate receptor -like
MA_9751563g0010	384.454	-2.19891	0.376634	-5.83833	5.27282e-09	5.40451e-07	beta-D-glucosyl crocetin beta-1,6-glucosyltransferase-like
MA_10357393g0010	8.92391	-2.19611	0.676949	-3.24413	0.00117809	0.0222289	pentatricopeptide repeat-containing At4g02750-like
MA_10435053g0010	41.8321	-2.19167	0.409529	-5.35168	8.71396e-08	6.51058e-06	lecithin-cholesterol acyltransferase-like 1
MA_181810g0010	30.6183	-2.19062	0.696343	-3.14589	0.00165583	0.0290653	short-chain dehydrogenase reductase 2a-like
MA_10432514g0010	9.59481	-2.18905	0.671412	-3.26036	0.00111271	0.0212111	uncharacterized protein LOC18442303
MA_777801g0010	19.8801	-2.18371	0.486239	-4.49103	7.08797e-06	0.000327831	unknown
MA_1288g0010	6.63744	-2.16914	0.681556	-3.18263	0.00145946	0.0262974	unknown
MA_10426553g0010	20.2198	-2.15446	0.701518	-3.07114	0.00213244	0.0356984	purine permease 3-like
MA_10426106g0010	13.4946	-2.14819	0.738703	-2.90805	0.00363686	0.0521507	3-ketoacyl- synthase 16
MA_8925g0020	37.6048	-2.14494	0.527119	-4.06918	4.71789e-05	0.00164497
MA_10273429g0010	8.30001	-2.14243	0.792913	-2.70197	0.00689297	0.0826549
MA_123046g0010	13.4798	-2.135	0.670766	-3.18293	0.00145795	0.0262934	auxin-responsive IAA26-like isoform X1
MA_644777g0010	6.95973	-2.13484	0.794304	-2.68769	0.0071948	0.0851232	brefeldin A-inhibited guanine nucleotide-exchange 2
MA_100230g0010	15.7819	-2.13022	0.609108	-3.49728	0.000470021	0.0108084	spermatogenesis-associated 20
MA_15370g0010	9.65912	-2.12989	0.787669	-2.70405	0.00685008	0.0823166
MA_140058g0010	17.3325	-2.11724	0.721948	-2.93268	0.00336048	0.0492808	C2-DOMAIN ABA-RELATED 5
MA_10432456g0010	62.4809	-2.11134	0.757287	-2.78804	0.00530286	0.0680059	ECERIFERUM 1-like
MA_668159g0010	99.1095	-2.10721	0.322843	-6.52705	6.70767e-11	1.07816e-08	uncharacterized oxidoreductase chloroplastic
MA_101117g0010	25.9835	-2.08725	0.602057	-3.46687	0.00052655	0.0117893	probable LRR receptor-like serine threonine- kinase At1g67720
MA_139754g0010	23.605	-2.0775	0.57849	-3.59124	0.000329105	0.00808766	probable galactinol--sucrose galactosyltransferase 6 isoform X2
MA_482951g0010	77.9331	-2.07585	0.428465	-4.84485	1.26706e-06	7.15907e-05	nuclear transport factor 2
MA_5932g0010	117.911	-2.06784	0.669569	-3.08832	0.00201294	0.034073	ALUMINUM SENSITIVE 3
MA_138676g0010	8.75485	-2.06582	0.727805	-2.83843	0.00453367	0.0609981	pentatricopeptide repeat-containing chloroplastic
MA_2217372g0010	11.9889	-2.0512	0.77201	-2.65695	0.007885	0.0907621	UDP-glucosyltransferase family
MA_10427248g0010	7.06752	-2.04641	0.762258	-2.68467	0.00726011	0.0855258	molybdopterin biosynthesis CNX1 isoform X2
MA_10436435g0010	61.6381	-2.04612	0.384893	-5.31608	1.06026e-07	7.77915e-06	filament-like plant 7
MA_10431987g0010	11.3644	-2.04595	0.630437	-3.2453	0.00117329	0.0221589
MA_10430779g0010	7.85855	-2.042	0.767016	-2.66227	0.00776156	0.0896447	E3 ubiquitin- ligase XBAT33
MA_19634g0010	8.40547	-2.04141	0.770387	-2.64985	0.00805273	0.092328	ABSCISIC ACID-INSENSITIVE 5 2 isoform X2
MA_175194g0010	13.3522	-2.03323	0.647374	-3.14074	0.00168524	0.0294297	guard cell S-type anion channel SLAC1
MA_643462g0010	6.31522	-2.02559	0.764579	-2.64929	0.00806616	0.0924301	unknown
MA_213142g0010	207.629	-2.00712	0.520154	-3.85871	0.000113988	0.00337253	MLP 423
MA_10168498g0010	6.68262	-1.99475	0.757594	-2.633	0.0084634	0.0953746	UDP-rhamnose:rhamnosyltransferase 1
MA_919815g0010	14.281	-1.98631	0.669894	-2.96512	0.00302567	0.0457715	sec-independent translocase chloroplastic
MA_91691g0010	16.1747	-1.96936	0.599036	-3.28756	0.00101061	0.0197108	IQ-DOMAIN 1
MA_140410g0010	53.3496	-1.96895	0.584264	-3.36997	0.000751762	0.0158079	cellulose synthase A catalytic subunit 7 [UDP-forming]
MA_130415g0010	60.7591	-1.96843	0.450907	-4.3655	1.26835e-05	0.00054579	omega-6 fatty acid chloroplastic
MA_92154g0010	8.28454	-1.96386	0.752296	-2.61049	0.0090412	0.0997363	proteasome-associated ECM29 homolog isoform X1
MA_10436349g0010	8.50492	-1.94468	0.738363	-2.63377	0.00844416	0.095263	probable LRR receptor-like serine threonine- kinase At5g48740
MA_10426331g0010	13.5641	-1.94389	0.576278	-3.37318	0.000743057	0.015665	ubiquitin carboxyl-terminal hydrolase 12 isoform X2
MA_10236943g0010	10.6043	-1.94046	0.692798	-2.80091	0.00509591	0.0662468	unknown
MA_67552g0010	12.5115	-1.9396	0.698735	-2.77587	0.00550538	0.0700345	NPF family transporter
MA_2615g0010	19.5852	-1.92364	0.659125	-2.91848	0.00351745	0.0508833	NUCLEAR FUSION DEFECTIVE 4-like
MA_10431711g0010	11.0573	-1.91672	0.669111	-2.86458	0.00417563	0.0577035	NUCLEAR FUSION DEFECTIVE 4-like
MA_8177242g0010	17.0068	-1.91437	0.626005	-3.05808	0.00222763	0.0367613	UDP-rhamnose:rhamnosyltransferase 1
MA_10303971g0010	13.7519	-1.90576	0.657336	-2.89921	0.003741	0.0531373
MA_694407g0010	9.0096	-1.89721	0.719425	-2.63712	0.00836134	0.0945903	Appr-1-p processing
MA_439266g0010	15.8376	-1.89076	0.571181	-3.31026	0.000932086	0.0184939	uncharacterized hydrolase YNR064C isoform X3
MA_84159g0010	14.6851	-1.88039	0.700065	-2.68602	0.00723082	0.0853019	ras-related Rab7
MA_473307g0010	31.7368	-1.88018	0.669446	-2.80856	0.0049763	0.0651486	G-type lectin S-receptor-like serine threonine- kinase SD2-5
MA_309699g0010	17.5292	-1.87893	0.58492	-3.21228	0.00131687	0.0241983	cbl-interacting kinase 18
MA_79886g0010	17.6617	-1.8592	0.664874	-2.79632	0.00516875	0.066983	EMBRYO SAC DEVELOPMENT ARREST chloroplastic
MA_10436849g0010	19.6881	-1.85467	0.588257	-3.15283	0.00161697	0.0285552
MA_10433288g0010	7.97923	-1.85201	0.709741	-2.60942	0.00906964	0.0999424
MA_7227611g0010	8.22434	-1.85143	0.686171	-2.6982	0.0069715	0.083108	unknown
MA_15932g0010	12.0252	-1.84806	0.582664	-3.17175	0.00151524	0.027036	chloroplastic-like
MA_282627g0010	15.7164	-1.84576	0.566551	-3.25788	0.00112247	0.0213374
MA_290469g0010	13.5646	-1.84566	0.625524	-2.95058	0.0031718	0.0472918	unknown
MA_10309954g0010	11.2853	-1.84333	0.571084	-3.22778	0.00124756	0.0231753	chloroplastic isoform X2
MA_103912g0010	42.2711	-1.83401	0.567837	-3.22982	0.00123869	0.0231158	GABA transporter 1-like
MA_10437176g0030	34.5237	-1.83279	0.690312	-2.65501	0.00793054	0.0910806	cytochrome P450 86B1-like
MA_4248g0010	14.3697	-1.82955	0.595223	-3.07373	0.002114	0.0354307
MA_10437230g0040	13.4262	-1.82362	0.573521	-3.17969	0.00147435	0.0264954	TIR NBS LRR disease resistance
MA_10358510g0010	10.2342	-1.81638	0.694568	-2.61512	0.00891969	0.0987703	(+)-3-carene synthase
MA_10433023g0010	79.7052	-1.815	0.578952	-3.13498	0.00171866	0.0299109	unknown
MA_10435039g0010	11.9412	-1.81217	0.665628	-2.7225	0.00647894	0.0790377	zinc finger
MA_74105g0010	13.2033	-1.80805	0.656951	-2.75218	0.00592	0.0739329	axoneme-associated mst101(2) isoform X1
MA_831591g0010	70.62	-1.80768	0.478105	-3.78093	0.000156241	0.00439566	probable ascorbate-specific transmembrane electron transporter 1
MA_10433324g0010	13.4772	-1.79779	0.673677	-2.66862	0.0076164	0.088268	omega-hydroxypalmitate O-feruloyl transferase-like
MA_8485418g0010	9.62105	-1.79609	0.664991	-2.70092	0.00691486	0.08282	receptor kinase
MA_550626g0010	44.5844	-1.78888	0.460777	-3.8823	0.000103472	0.00313597	UDP-glycosyltransferase 74E2
MA_10436188g0010	38.6122	-1.7885	0.389075	-4.59681	4.2901e-06	0.000207358
MA_9935197g0010	14.5615	-1.78647	0.608184	-2.93739	0.00330991	0.0488158	hypothetical protein AXG93_517s1090
MA_10434449g0010	17.7011	-1.78133	0.587301	-3.03308	0.0024207	0.0388815
MA_23242g0010	60.449	-1.76031	0.50527	-3.4839	0.000494171	0.0112394	tannin-related R2R3 MYB transcription
MA_14659g0010	10.1218	-1.74958	0.62492	-2.79969	0.00511516	0.0663955	pentatricopeptide repeat-containing mitochondrial-like
MA_570893g0010	8.28021	-1.73669	0.660175	-2.63065	0.00852229	0.0958264	unknown
MA_791871g0010	161.761	-1.73518	0.40017	-4.33611	1.45023e-05	0.00061243	Heavy metal transport detoxification superfamily
MA_10432708g0010	29.8475	-1.73171	0.488792	-3.54283	0.000395856	0.00946765	sulfate transporter -like
MA_277759g0010	14.0354	-1.7264	0.594248	-2.90519	0.00367029	0.0523894
MA_175184g0010	23.7325	-1.72291	0.561806	-3.06674	0.00216407	0.036033
MA_9273744g0010	15.0514	-1.71927	0.535362	-3.21142	0.00132081	0.0242272	heavy metal-associated isoprenylated plant 23-like
MA_186639g0010	35.0575	-1.71801	0.600409	-2.8614	0.00421779	0.0579719	senescence dehydration-associated chloroplastic
MA_98678g0010	92.9351	-1.71507	0.511362	-3.35393	0.000796717	0.0165585	ALUMINUM SENSITIVE 3
MA_959896g0010	12.2226	-1.70551	0.575686	-2.96257	0.00305078	0.0459918	unknown
MA_656884g0010	10.5447	-1.70533	0.622234	-2.74065	0.00613169	0.0758448	IST1 homolog
MA_93471g0010	25.228	-1.70373	0.57052	-2.98627	0.00282402	0.0433497	homeobox-leucine zipper ANTHOCYANINLESS 2-like isoform X2
MA_130615g0020	20.6433	-1.70362	0.474135	-3.59312	0.000326741	0.00804896	homeobox-leucine zipper ATHB-6
MA_45102g0010	11.1369	-1.70014	0.560679	-3.03229	0.00242707	0.0389293
MA_497021g0010	10.0397	-1.68841	0.646535	-2.61147	0.00901538	0.0995263	Ribonuclease J
MA_15408g0010	20.7979	-1.682	0.479609	-3.50702	0.00045316	0.0105155	type IV inositol polyphosphate 5-phosphatase 11 isoform X1
MA_940843g0010	193.224	-1.68083	0.444517	-3.78125	0.000156045	0.00439566	UDP-rhamnose:rhamnosyltransferase 1
MA_346723g0010	11.7717	-1.67187	0.629017	-2.6579	0.00786287	0.0906096	TRANSPARENT TESTA 12-like
MA_10274946g0010	57.4389	-1.67092	0.363373	-4.59836	4.25821e-06	0.000206306	signal recognition particle 54 kDa chloroplastic-like
MA_40034g0010	30.8817	-1.66984	0.532121	-3.13809	0.00170053	0.0296458	IQ-DOMAIN 1
MA_19049g0010	70.8741	-1.66158	0.595194	-2.79165	0.00524393	0.0675682	dehydrin 4
MA_10431002g0010	102.386	-1.66087	0.433185	-3.83409	0.000126032	0.00366193	serine carboxypeptidase-like 20
MA_10430569g0010	23.822	-1.65717	0.567941	-2.91787	0.00352435	0.050922	ribonucleoside-diphosphate reductase small chain
MA_223201g0010	81.7484	-1.65513	0.380978	-4.34443	1.39638e-05	0.000593374	transcription repressor MYB4-like
MA_10436573g0010	12.459	-1.64806	0.597263	-2.75935	0.00579166	0.072563
MA_12714g0010	40.2977	-1.64638	0.417973	-3.93896	8.18348e-05	0.00256842	kinesin KIN- chloroplastic isoform X2
MA_10430776g0010	12.6315	-1.64478	0.584683	-2.81312	0.00490636	0.0644813	BEACH domain-containing C2
MA_7192798g0010	38.1464	-1.64192	0.445875	-3.68248	0.000230978	0.00609476	isoflavone reductase
MA_5654558g0010	18.4176	-1.63818	0.591206	-2.77092	0.00558978	0.0706849	unknown
MA_10427341g0010	32.6352	-1.63613	0.472334	-3.46393	0.000532345	0.0118812	LRR receptor-like
MA_10091665g0010	18.8772	-1.63428	0.576258	-2.83601	0.00456806	0.0613799	TIC chloroplastic isoform X1
MA_10431162g0010	27.0462	-1.63315	0.462287	-3.53277	0.000411227	0.00975325	chloroplastic
MA_102312g0010	15.3798	-1.6263	0.604023	-2.69245	0.00709301	0.0840651	endo-1,4-beta-glucanase
MA_4399472g0010	70.3397	-1.62252	0.354237	-4.58033	4.64238e-06	0.000223327	LRK1
MA_10430244g0010	13.0686	-1.62243	0.606827	-2.67363	0.00750351	0.0873568	Ribosome biogenesis GTPase
MA_10429346g0010	19.8391	-1.61783	0.534387	-3.02745	0.00246628	0.0394547	probable transmembrane GTPase FZO- chloroplastic
MA_9267g0020	278.294	-1.61733	0.300819	-5.37643	7.59758e-08	5.73955e-06	DETOXIFICATION 27-like
MA_105116g0010	28.8551	-1.61474	0.419691	-3.84745	0.000119354	0.0034978	kinesin KIFC3
MA_10435476g0030	24.8343	-1.6057	0.568553	-2.82418	0.00474015	0.0630691
MA_10431921g0010	43.0346	-1.59994	0.471438	-3.39374	0.000689462	0.014741	cytochrome P450 12
MA_1083g0010	58.0735	-1.59835	0.395789	-4.03838	5.38218e-05	0.00183579	bidirectional sugar transporter SWEET16-like
MA_9641858g0010	13.2477	-1.5884	0.57534	-2.7608	0.00576608	0.0723313	pentatricopeptide repeat-containing At4g02750
MA_64498g0010	43.4105	-1.58738	0.399266	-3.97574	7.01601e-05	0.00228969	beta-carotene hydroxylase
MA_291756g0010	340.445	-1.58655	0.459196	-3.45505	0.000550183	0.0121847
MA_438267g0010	298.712	-1.56491	0.465214	-3.36384	0.000768649	0.0160967	metallothionein class II
MA_354248g0010	32.6931	-1.56381	0.594713	-2.62951	0.00855069	0.0959825	probable pectinesterase pectinesterase inhibitor 34
MA_28034g0010	25.6998	-1.55786	0.564708	-2.75869	0.00580331	0.0726642	probable receptor-like serine threonine- kinase At5g57670
MA_210354g0010	57.4992	-1.55637	0.404136	-3.85111	0.000117582	0.0034558	histone
MA_121663g0010	23.3545	-1.5522	0.570999	-2.71839	0.0065601	0.0798367	zinc transporter 11-like
MA_10437099g0010	18.2389	-1.54869	0.585378	-2.64563	0.00815394	0.0932264	187-kDa microtubule-associated AIR9-like
MA_10301477g0010	167.822	-1.5476	0.309949	-4.99306	5.94298e-07	3.62931e-05	subtilisin-like protease
MA_10435193g0010	63.2531	-1.53543	0.357058	-4.30022	1.70632e-05	0.000698872
MA_170713g0010	63.2977	-1.53505	0.318932	-4.8131	1.48609e-06	8.21459e-05	two-pore potassium channel 1
MA_10272508g0010	31.2552	-1.53503	0.468922	-3.27352	0.00106216	0.0204386	BAHD acyltransferase DCR
MA_10434424g0010	221.537	-1.52789	0.432535	-3.53241	0.000411794	0.00975535	cytochrome P450 mono-oxygenase
MA_9360929g0010	29.8149	-1.52738	0.472169	-3.23481	0.00121723	0.0227784	pentatricopeptide repeat-containing At5g04780-like
MA_10433782g0020	94.4807	-1.52217	0.413645	-3.67989	0.000233333	0.0061479	cytochrome P450 CYP76AA24
MA_10389307g0010	19.2441	-1.51949	0.518147	-2.93255	0.00336187	0.0492808
MA_7185g0010	56.2302	-1.51883	0.562988	-2.6978	0.00697987	0.0831591	unknown
MA_204624g0010	64.9929	-1.51617	0.458723	-3.30521	0.000949059	0.0187214	blue copper -like
MA_33576g0010	23.3651	-1.51399	0.53166	-2.84766	0.00440416	0.0596096	interaptin-like isoform X1
MA_9365249g0010	28.5096	-1.50591	0.427562	-3.52208	0.000428173	0.0100384	unknown
MA_74545g0010	46.037	-1.5058	0.474463	-3.1737	0.00150511	0.026906	alpha carbonic anhydrase 7-like
MA_931212g0010	47.3171	-1.49682	0.498832	-3.00064	0.00269413	0.0419162	unknown
MA_629485g0010	44.6424	-1.49217	0.376095	-3.96754	7.26183e-05	0.00234738	E3 ubiquitin- ligase RNF170-like
MA_138810g0010	28.895	-1.49213	0.523665	-2.8494	0.00438018	0.0594824	GTP-binding homolog
MA_21954g0010	20.8834	-1.49153	0.471569	-3.16291	0.00156202	0.027753	cell division homolog 2- chloroplastic
MA_10433782g0010	253.083	-1.49106	0.34172	-4.36339	1.2806e-05	0.00054875	cytochrome P450 CYP76AA26
MA_122700g0010	16.6073	-1.49055	0.544294	-2.73851	0.00617185	0.0761108	F-box At1g67340
MA_10431540g0030	42.5628	-1.48627	0.388555	-3.82512	0.000130711	0.00378708
MA_10435672g0010	85.4904	-1.48509	0.366096	-4.05656	4.98007e-05	0.0017171
MA_7149014g0010	112.629	-1.48289	0.317814	-4.6659	3.07275e-06	0.000155136	amino acid permease 4-like
MA_10431601g0020	22.2953	-1.46942	0.489895	-2.99947	0.00270454	0.0419626	DUF4057 domain-containing
MA_138556g0010	54.6751	-1.45572	0.441823	-3.2948	0.000984933	0.0192984	auxin-responsive family
MA_10433830g0010	20.4253	-1.45086	0.48052	-3.01935	0.00253321	0.0401802	indole-3-glycerol phosphate synthase
MA_10432544g0020	27.9024	-1.44892	0.436545	-3.31907	0.00090319	0.0180966
MA_10433835g0010	19.0809	-1.4405	0.545182	-2.64224	0.00823605	0.0936403	triacylglycerol lipase 1
MA_9833971g0010	34.5508	-1.4358	0.473251	-3.0339	0.00241411	0.0388815	C72B1_PINTA ame: Full=Abietadienol abietadienal oxidase Short= ame: Full=Cytochrome P450 720B1 ame: Full=Cytochrome P450 CYPA
MA_329978g0010	15.2335	-1.43525	0.527032	-2.72327	0.00646401	0.0789499	hippocampus abundant transcript 1 isoform X1
MA_40967g0010	61.2329	-1.42378	0.531475	-2.67891	0.00738617	0.0866336
MA_10436549g0010	29.4302	-1.41494	0.427026	-3.31348	0.000921424	0.0183721	DETOXIFICATION 29-like
MA_10431268g0010	133.448	-1.41196	0.432987	-3.26098	0.00111029	0.0211848	unknown
MA_82028g0010	112.226	-1.4114	0.461717	-3.05685	0.00223676	0.0368524	zinc finger BRUTUS
MA_10430063g0010	133.723	-1.41026	0.491369	-2.87006	0.004104	0.0567906	probable receptor kinase At5g18500
MA_10426781g0010	46.186	-1.40661	0.364374	-3.86033	0.000113232	0.00336185	pleiotropic drug resistance 1-like
MA_18401g0010	34.3927	-1.406	0.500859	-2.80717	0.00499785	0.065332	3-hydroxyisobutyryl- hydrolase 5
MA_89637g0010	18.222	-1.40587	0.470273	-2.98949	0.00279446	0.0430502	EMSY-LIKE 3 isoform X1
MA_10435514g0020	209.308	-1.40532	0.53185	-2.64232	0.00823413	0.0936403	unknown
MA_147706g0010	90.797	-1.39747	0.411702	-3.39437	0.000687873	0.0147345	pinene synthase
MA_67331g0010	500.602	-1.39608	0.461238	-3.02682	0.0024714	0.0395056	galactinol synthase 1
MA_90280g0010	24.6777	-1.38587	0.472444	-2.93341	0.00335266	0.0492681	ATPase WRNIP1
MA_121026g0010	32.9244	-1.38474	0.422345	-3.27869	0.0010429	0.0201933	histone deacetylase 8
MA_10430509g0010	317.127	-1.38019	0.499346	-2.76399	0.00570995	0.0718288	kinesin KIN-12F isoform X1
MA_6771199g0010	66.019	-1.3759	0.319436	-4.3073	1.6526e-05	0.00068097	violaxanthin de- chloroplastic
MA_8277894g0010	25.8593	-1.36121	0.505792	-2.69125	0.00711847	0.0843179	chloroplastic
MA_3499g0020	49.5058	-1.3592	0.450828	-3.0149	0.00257063	0.0404888	CBL-interacting serine threonine- kinase 1 isoform X1
MA_9257454g0010	61.9542	-1.35782	0.461344	-2.94319	0.00324848	0.0481186	probable LRR receptor-like serine threonine- kinase At1g67720
MA_12408g0010	19.1926	-1.33499	0.450054	-2.9663	0.00301406	0.0457073	unknown
MA_41274g0010	21.319	-1.33469	0.509525	-2.61947	0.00880653	0.0980496	unknown
MA_1460g0010	29.8335	-1.32963	0.4141	-3.21089	0.00132324	0.0242499
MA_10435080g0010	18.3025	-1.32647	0.455962	-2.90916	0.00362398	0.0520552	ACT domain-containing ACR3 isoform X2
MA_571554g0010	1839.46	-1.31739	0.234591	-5.61571	1.95756e-08	1.70634e-06	photosystem II 22 kDa chloroplastic
MA_57103g0010	59.6118	-1.315	0.330122	-3.98336	6.79479e-05	0.00222461	(-)-ent-kaurene synthase
MA_59883g0010	30.952	-1.31346	0.425996	-3.08327	0.00204742	0.0344849	PDZ domain-containing
MA_10435639g0020	82.342	-1.30874	0.317138	-4.1267	3.68e-05	0.00135972	probable cellulose synthase A catalytic subunit 5 [UDP-forming]
MA_8628986g0010	25.7608	-1.30688	0.494321	-2.6438	0.00819816	0.0934178	receptor kinase TMK1-like
MA_10435639g0010	149.452	-1.30632	0.269422	-4.84858	1.24348e-06	7.04537e-05	probable cellulose synthase A catalytic subunit 5 [UDP-forming]
MA_10434239g0010	222.807	-1.30253	0.247956	-5.25306	1.49596e-07	1.04856e-05	scopoletin glucosyltransferase-like
MA_4943g0010	178.33	-1.29971	0.325307	-3.99532	6.46061e-05	0.00212544	cellulose synthase A catalytic subunit 3 [UDP-forming]
MA_48348g0010	29.2009	-1.29729	0.485115	-2.67419	0.00749095	0.0872603	probable LRR receptor-like serine threonine- kinase At1g67720
MA_10434911g0010	29.8712	-1.29547	0.474691	-2.72909	0.00635097	0.0779748	uncharacterized protein LOC18432163
MA_9168g0010	29.2261	-1.29482	0.445135	-2.90884	0.00362775	0.0520727	uncharacterized membrane At1g16860-like
MA_8164514g0010	32.0092	-1.29378	0.4518	-2.86361	0.00418842	0.0577628	unknown
MA_141g0010	187.666	-1.29221	0.359116	-3.5983	0.0003203	0.00795756	lysine histidine transporter-like 8
MA_57615g0010	90.8882	-1.29005	0.472532	-2.73008	0.00633184	0.0778015	zinc finger 4-like
MA_376741g0010	21.3394	-1.27781	0.48824	-2.61717	0.00886618	0.098445	7-deoxyloganetin glucosyltransferase-like
MA_9153293g0010	1481.15	-1.26784	0.251442	-5.04229	4.59999e-07	2.89586e-05	alcohol dehydrogenase-like 4
MA_10433367g0010	27.4836	-1.26769	0.432263	-2.93267	0.00336056	0.0492808	cingulin 1 isoform X1
MA_174309g0010	51.632	-1.26594	0.318471	-3.97504	7.03687e-05	0.00229218	COBW domain-containing 1
MA_8629045g0010	119.478	-1.26489	0.321263	-3.93723	8.24283e-05	0.00258263	unknown
MA_10435335g0010	103.918	-1.26258	0.421505	-2.99541	0.00274079	0.0423464	LRK1
MA_23554g0010	52.2752	-1.26129	0.36941	-3.41434	0.000639365	0.0138588	O-glucosyltransferase rumi homolog
ERCC-00062	35.4144	-1.25272	0.435424	-2.87701	0.00401458	0.0558944
MA_10431705g0020	697.86	-1.25267	0.246519	-5.08142	3.74633e-07	2.41054e-05	glutamate decarboxylase
MA_98506g0010	28.2644	-1.25207	0.417035	-3.00231	0.00267941	0.041751	auxin response factor 18
MA_10426568g0010	20.2395	-1.24643	0.457942	-2.7218	0.00649277	0.079159	probable bifunctional riboflavin biosynthesis RIBA chloroplastic isoform X1
MA_9431484g0010	89.2516	-1.24344	0.358937	-3.46423	0.000531744	0.0118812	probable strigolactone esterase DAD2
MA_50146g0010	23.8082	-1.24015	0.458224	-2.70643	0.0068011	0.0819753	ARF guanine-nucleotide exchange factor GNOM
MA_495649g0010	47.1323	-1.23897	0.453186	-2.73392	0.00625856	0.0769938	scopoletin glucosyltransferase-like
MA_92546g0010	34.8808	-1.23822	0.405862	-3.05084	0.00228199	0.03736	2-Cys peroxiredoxin chloroplastic
MA_10428427g0010	216.123	-1.23739	0.294777	-4.19773	2.69606e-05	0.00103174	filament-like plant 7
MA_408741g0010	67.4858	-1.23732	0.358927	-3.44726	0.000566296	0.0124873	copper-transporting ATPase chloroplastic
MA_10430919g0010	30.5516	-1.23312	0.432695	-2.84986	0.00437386	0.0594361	transport Sec24-like At3g07100
MA_10430632g0010	38.362	-1.23007	0.399593	-3.0783	0.00208185	0.0349206	ABHD17B
MA_112923g0010	95.1167	-1.22891	0.387471	-3.17161	0.00151597	0.027036	probable leucine-rich repeat receptor kinase At5g49770
MA_10436865g0010	39.3655	-1.22678	0.35654	-3.44079	0.000580015	0.0127622	unknown
MA_118893g0010	93.4522	-1.22178	0.397909	-3.07051	0.00213696	0.0356984	Glycoside family 17
MA_10197498g0020	104.171	-1.2138	0.448513	-2.70628	0.00680415	0.0819753	peroxiredoxin chloroplastic
MA_115613g0010	116.539	-1.21003	0.310398	-3.89833	9.68599e-05	0.00296644	uncharacterized WD repeat-containing isoform X1
MA_10427444g0010	172.68	-1.20544	0.26048	-4.62777	3.69627e-06	0.000180798	kinesin KCA2
MA_108616g0010	747.252	-1.20402	0.39522	-3.04647	0.00231547	0.0377829	phosphoglycerate kinase
MA_103523g0020	265.834	-1.2039	0.326884	-3.68295	0.000230552	0.0060914	NETWORKED 4A
MA_10426390g0020	42.8453	-1.20223	0.417272	-2.88117	0.00396206	0.0554626	Oxoglutarate iron-dependent dioxygenase
MA_4056g0010	51.7205	-1.2022	0.362381	-3.31749	0.000908289	0.0181591	COBRA 1
MA_115261g0010	254.11	-1.19986	0.24254	-4.94705	7.53485e-07	4.50699e-05	unknown
MA_10429914g0010	161.273	-1.19239	0.441792	-2.69899	0.00695511	0.0830582
MA_9199701g0010	794.95	-1.19106	0.275242	-4.32731	1.50938e-05	0.000630879	glutamine synthetase
MA_572791g0010	32.9311	-1.18734	0.373461	-3.17928	0.00147639	0.0265087	probable membrane-associated 30 kDa chloroplastic
MA_76686g0010	73.5887	-1.18405	0.361114	-3.27887	0.00104224	0.0201933	unknown
MA_10437266g0010	36.9579	-1.18068	0.381031	-3.09864	0.00194409	0.0330447	probable inactive ATP-dependent zinc metalloprotease FTSHI chloroplastic
MA_10431940g0010	48.5982	-1.17428	0.388899	-3.01951	0.00253188	0.0401802	protease Do-like chloroplastic isoform X1
MA_37764g0010	25.1056	-1.17401	0.393143	-2.98622	0.00282452	0.0433497	probable GPI-anchored adhesin PGA55 isoform X1
MA_10435761g0010	99.5473	-1.17031	0.404358	-2.89424	0.00380082	0.0537251	cytochrome P450 86A22
MA_10436193g0010	64.751	-1.16755	0.295559	-3.95032	7.80457e-05	0.00247189	nifU chloroplastic
MA_277563g0010	23.0813	-1.16651	0.411885	-2.83213	0.00462391	0.0619264	folylpolyglutamate synthase isoform X2
MA_238844g0010	142.137	-1.16441	0.29546	-3.94101	8.11402e-05	0.00255404	TPR repeat
MA_137828g0010	291.58	-1.15915	0.324844	-3.56835	0.000359241	0.00869209	glutathione S-transferase-like
MA_10427257g0010	80.0271	-1.15913	0.360189	-3.21811	0.00129036	0.0237756	probable LRR receptor-like serine threonine- kinase At1g56130 isoform X2
MA_208203g0010	119.139	-1.15677	0.412504	-2.80427	0.00504309	0.0656799	kinesin KIN-14C
MA_10435071g0010	395.855	-1.15645	0.312271	-3.70336	0.000212761	0.00568023	xanthoxin dehydrogenase-like
MA_54628g0010	51.8441	-1.15188	0.407589	-2.82608	0.00471212	0.062737	50S ribosomal chloroplastic
MA_10429567g0010	166.401	-1.15104	0.269315	-4.27394	1.92051e-05	0.000772634	probable GPI-anchored adhesin PGA55 isoform X1
MA_10427616g0010	173.134	-1.14901	0.302218	-3.80193	0.000143575	0.00408241	histidine-containing phosphotransfer 1
MA_10435805g0010	32.2074	-1.14656	0.428569	-2.67532	0.00746588	0.0871938	uroporphyrinogen decarboxylase chloroplastic isoform X1
MA_10437248g0010	41.0146	-1.14352	0.323656	-3.53312	0.000410682	0.00975168	GTPase -like
MA_10345732g0010	52.7911	-1.14242	0.410827	-2.78079	0.00542265	0.0691719	Dimer_Tnp_hAT domain-containing
MA_1137731g0020	52.8414	-1.14178	0.412868	-2.76547	0.005684	0.0716542	unknown
MA_10224204g0010	27.9333	-1.14056	0.411512	-2.77163	0.00557756	0.0705741	mitogen-activated kinase kinase kinase 1
MA_21574g0010	62.3691	-1.14004	0.415632	-2.74291	0.00608979	0.0754638	PREDICTED: uncharacterized protein LOC105124274 isoform X1
MA_130902g0010	47.731	-1.13817	0.379468	-2.99937	0.00270534	0.0419626	CRM-domain containing factor chloroplastic-like
MA_10429332g0010	184.009	-1.13629	0.380925	-2.98297	0.00285463	0.0436476	filament-like plant 4
MA_11322g0010	69.5129	-1.13105	0.368548	-3.06894	0.0021482	0.0358567	myb-related
MA_24916g0010	68.463	-1.12955	0.340923	-3.3132	0.000922343	0.0183721	U-box domain-containing 35-like isoform X1
MA_422522g0010	173.037	-1.12782	0.262716	-4.29291	1.76345e-05	0.000717946	unknown
MA_9066127g0010	84.885	-1.1256	0.294578	-3.82105	0.000132882	0.00383367	disease resistance (TIR-NBS-LRR class)
MA_10436867g0010	33.3663	-1.12406	0.389873	-2.88313	0.00393739	0.0552345	hypothetical protein AXG93_154s2150
MA_87937g0010	135.932	-1.12358	0.351041	-3.20072	0.00137083	0.0249205	malate glyoxysomal
MA_60383g0010	1638.31	-1.12194	0.405039	-2.76995	0.00560645	0.0708517	water-stress inducible
MA_10432870g0020	237.82	-1.12104	0.271877	-4.12335	3.73407e-05	0.00136985	cytochrome P450 monooxygenase CYP736B
MA_123647g0010	349.532	-1.11588	0.235338	-4.74158	2.12056e-06	0.000112932	DETOXIFICATION 34
MA_64524g0010	55.6146	-1.11576	0.410397	-2.71873	0.00655339	0.0798027	ATP-dependent zinc metalloprotease FTSH chloroplastic mitochondrial
MA_10434260g0010	258.685	-1.11075	0.260479	-4.26426	2.00562e-05	0.000803707	GRIP isoform X1
MA_498229g0010	39.6959	-1.10703	0.318711	-3.47346	0.000513785	0.0115542	probable L-cysteine chloroplastic
MA_97011g0010	437.301	-1.1048	0.332779	-3.31991	0.000900473	0.0180599	short-chain dehydrogenase reductase 2a
MA_905984g0010	875.96	-1.10338	0.295179	-3.73802	0.000185475	0.00507122	serine mitochondrial
MA_24687g0010	37.9329	-1.10261	0.355806	-3.09891	0.00194236	0.0330447	ATP-dependent zinc metalloprotease FTSH chloroplastic mitochondrial
MA_10429284g0010	59.4536	-1.10222	0.350022	-3.149	0.00163829	0.0288568	mitochondrial
MA_39561g0010	24.7364	-1.10127	0.37015	-2.9752	0.00292801	0.0445358	serine threonine- kinase HT1-like
MA_211817g0010	84.3265	-1.0911	0.283159	-3.85333	0.000116524	0.00342965	unknown
MA_733845g0010	135.823	-1.08798	0.315123	-3.45255	0.000555323	0.0122837	Cytochrome b6-f complex iron-sulfur chloroplastic
MA_10429169g0010	21.8275	-1.08731	0.411054	-2.64517	0.00816494	0.0932999	small multidrug resistance family-3
MA_92714g0010	36.0291	-1.087	0.340315	-3.19411	0.00140261	0.0253627
MA_29161g0010	48.168	-1.08449	0.405847	-2.67215	0.00753659	0.0874922	hypothetical protein 0_4871_01, partial
MA_10437232g0030	213.227	-1.08085	0.295722	-3.65495	0.000257227	0.00659128	filament-like plant 4
MA_122505g0010	50.1126	-1.07905	0.372517	-2.89666	0.00377162	0.0534235
MA_406529g0010	44.7358	-1.07745	0.356032	-3.02626	0.00247598	0.0395169	probable LRR receptor-like serine threonine- kinase At1g56130 isoform X1
MA_48841g0010	97.0566	-1.07661	0.313124	-3.4383	0.000585381	0.012865	glycosyltransferase 7
MA_10429941g0010	1651.64	-1.07339	0.384223	-2.79365	0.00521162	0.0672794	unknown
MA_31668g0010	92.0068	-1.0713	0.340299	-3.14812	0.00164321	0.0289186	Cytochrome P450 85A
MA_959793g0010	42.153	-1.06945	0.3791	-2.82103	0.00478697	0.0633614	pollen-specific SF21-like
MA_39164g0010	375.306	-1.06582	0.36571	-2.91437	0.00356403	0.0512663	potassium-transporting ATPase subunit B
MA_15064g0010	157.239	-1.06011	0.334259	-3.17153	0.00151636	0.027036	interactor of constitutive active ROPs chloroplastic-like
MA_62361g0010	210.77	-1.05853	0.327791	-3.22929	0.00124096	0.023137	R2R3 MYB transcription factor
MA_625571g0010	63.6203	-1.05381	0.403379	-2.61246	0.00898941	0.0993805	allene oxide synthase
MA_10432566g0010	94.1729	-1.05366	0.341374	-3.08653	0.00202507	0.0342215	mTERF domain-containing mitochondrial
MA_6776087g0010	132.995	-1.05351	0.377883	-2.78793	0.00530458	0.0680059	probable LRR receptor-like serine threonine- kinase At5g48740
MA_20586g0010	68.8696	-1.05147	0.398282	-2.64002	0.00829017	0.0939936	phosphomannomutase
MA_81112g0010	195.985	-1.04953	0.281805	-3.7243	0.000195857	0.00529828	methylenetetrahydrofolate reductase 2-like
MA_39658g0010	80.2216	-1.04476	0.375333	-2.78355	0.00537672	0.0686288	VAN3-binding -like isoform X2
MA_9145140g0010	521.171	-1.03921	0.383912	-2.7069	0.00679152	0.08192	subtilisin-like protease
MA_9608589g0010	327.958	-1.02958	0.268212	-3.83869	0.000123694	0.00360941
MA_1914g0020	59.9329	-1.02942	0.313383	-3.28486	0.00102032	0.0198659	TIC chloroplastic
MA_31242g0010	41.5483	-1.02889	0.313797	-3.27883	0.0010424	0.0201933	Nuclear factor related to kappa-B-binding
MA_19979g0010	52.2907	-1.02819	0.355445	-2.89267	0.00381982	0.0538816	probable leucine-rich repeat receptor kinase At5g63930
MA_907189g0010	208.993	-1.02251	0.39172	-2.61031	0.00904604	0.0997363	UDP-rhamnose:rhamnosyltransferase 1
MA_28601g0010	785.87	-1.02115	0.281594	-3.62634	0.000287465	0.00722987	Fasciclin-like arabinogalactan 16
MA_8889264g0010	113.427	-1.01821	0.314822	-3.23422	0.00121974	0.0228039	fimbrial
MA_9805352g0010	127.125	-1.01465	0.310144	-3.27155	0.0010696	0.0205623	ABC transporter G family member 7
MA_14581g0010	59.3539	-1.01301	0.327303	-3.09504	0.00196787	0.0334192	alpha-1,4 glucan phosphorylase L-1 chloroplastic amyloplastic
MA_108278g0010	1029.81	-1.00748	0.202449	-4.97647	6.47542e-07	3.91926e-05	magnesium-chelatase subunit chloroplastic
MA_10435490g0010	151.853	-1.0044	0.257273	-3.90401	9.46124e-05	0.00291072
MA_10431360g0010	41.3774	-1.00423	0.381354	-2.63333	0.00845522	0.095335	polygalacturonate 4-alpha-galacturonosyltransferase-like
MA_3928409g0010	116.829	-0.999377	0.236802	-4.22031	2.43966e-05	0.000950022	TSS isoform X2
MA_140838g0010	840.103	-0.999231	0.317875	-3.14347	0.00166956	0.0292309	PREDICTED: uncharacterized protein LOC104115351
MA_8219061g0010	184.443	-0.993676	0.330621	-3.00549	0.00265155	0.0414126	probable carboxylesterase 18
MA_122077g0010	41.9841	-0.98964	0.368937	-2.68241	0.00730934	0.0860292	chloroplastic
MA_899469g0010	110.253	-0.985572	0.284527	-3.4639	0.000532402	0.0118812	unknown
MA_48250g0010	313.659	-0.98454	0.207566	-4.74326	2.10307e-06	0.000112294	magnesium-chelatase subunit chloroplastic
MA_1364759g0010	56.0518	-0.979233	0.347374	-2.81896	0.00481802	0.0636394	unknown
MA_104409g0010	551.563	-0.974825	0.232884	-4.18589	2.84055e-05	0.00108095	fructose-1,6- cytosolic
MA_41114g0010	727.044	-0.973837	0.216454	-4.49905	6.82579e-06	0.000319325	fructose-1,6- chloroplastic-like
MA_10430608g0010	474.135	-0.967991	0.279121	-3.468	0.000524356	0.0117531	water deficit inducible LP3
MA_10425842g0020	142.466	-0.965812	0.221266	-4.36493	1.27162e-05	0.000546048
MA_117364g0010	47.6664	-0.962079	0.344772	-2.79048	0.00526301	0.067668	cation calcium exchanger 4-like
MA_10574g0010	36.0826	-0.952733	0.354602	-2.68677	0.00721467	0.0852593	serine threonine- kinase tricorner-like
MA_10436784g0010	147.941	-0.948895	0.28862	-3.2877	0.00101009	0.0197108	cellulose synthase H1
MA_10428034g0020	34.5907	-0.948882	0.349752	-2.71302	0.00666736	0.0808952	Bromo adjacent homology (BAH) domain
MA_10356500g0030	2054.67	-0.945706	0.248782	-3.80135	0.000143912	0.00408258
MA_173127g0010	71.1154	-0.945359	0.360525	-2.62218	0.00873699	0.0975066	LOW PSII ACCUMULATION chloroplastic
MA_917315g0010	40.217	-0.937062	0.331031	-2.83074	0.00464405	0.0621535	trichome berefringence-like 7
MA_10432633g0010	271.586	-0.936221	0.231161	-4.05008	5.11993e-05	0.0017581	RAP domain-containing chloroplastic
MA_692g0010	138.963	-0.929949	0.284047	-3.27393	0.00106063	0.0204285	golgin subfamily A member 6 4
MA_10426104g0010	2655.87	-0.921662	0.251618	-3.66294	0.000249334	0.00643312	tau class glutathione S-transferase
MA_204401g0010	113.764	-0.920685	0.208881	-4.40769	1.04478e-05	0.000460267	ras-related RABA4d
MA_955366g0010	313.327	-0.912428	0.272016	-3.35431	0.000795625	0.0165585
MA_575444g0010	4697.73	-0.9108	0.188328	-4.83625	1.3231e-06	7.41407e-05	photosystem II 22 kDa chloroplastic
MA_10437148g0010	309.365	-0.910526	0.309849	-2.93861	0.00329684	0.0486935	catalase isozyme 1
MA_7978614g0010	255.211	-0.905071	0.314989	-2.87335	0.00406149	0.056432	hypothetical protein
MA_10436581g0010	579.46	-0.900726	0.334111	-2.69588	0.00702022	0.0833963	lipid transfer VAS
MA_16172g0010	75.7744	-0.892455	0.310145	-2.87754	0.00400784	0.0558388	AT1G17665
MA_61272g0010	104.733	-0.891295	0.260609	-3.42004	0.000626112	0.0136375	plant UBX domain-containing 10-like
MA_10433855g0010	2883.17	-0.887177	0.262231	-3.38319	0.000716492	0.0152232	ribulose bisphosphate carboxylase oxygenase chloroplastic isoform X1
MA_48816g0010	58.2298	-0.88705	0.325051	-2.72895	0.00635359	0.0779748	universal stress PHOS32
MA_3766934g0010	110.021	-0.882885	0.264705	-3.33536	0.000851898	0.01734
MA_68968g0010	93.6965	-0.879411	0.254271	-3.45856	0.000543063	0.0120401	receptor kinase At1g80870
MA_69727g0010	287.294	-0.878809	0.302523	-2.90493	0.00367333	0.0523894	glyceraldehyde-3-phosphate dehydrogenase chloroplastic
MA_433610g0010	227.856	-0.877134	0.33122	-2.64819	0.00809238	0.0926785	TMV resistance N-like
MA_10434422g0010	163.552	-0.873324	0.225316	-3.876	0.00010619	0.00320407	nifU chloroplastic
MA_33920g0010	221.397	-0.872079	0.289092	-3.01661	0.00255614	0.0404007	uncharacterized protein LOC109716646
MA_24252g0010	407.711	-0.868596	0.246902	-3.51797	0.000434855	0.0101601	unknown
MA_10433005g0010	56.0725	-0.867469	0.323802	-2.67901	0.00738396	0.0866336	ferredoxin-dependent glutamate chloroplastic
MA_10436487g0010	56.5176	-0.867057	0.32153	-2.69666	0.00700385	0.0832788	Sucrose-phosphatase 1
MA_5428g0020	96.1892	-0.859412	0.263379	-3.26303	0.00110227	0.0210516	probable galactinol--sucrose galactosyltransferase 6 isoform X2
MA_8047450g0010	105.722	-0.858365	0.229945	-3.73292	0.000189275	0.0051544
MA_10197498g0010	362.308	-0.857888	0.233696	-3.67096	0.000241639	0.00628661	peroxiredoxin chloroplastic-like
MA_25325g0010	5021.98	-0.857014	0.309018	-2.77334	0.00554837	0.0703283	carbonic anhydrase 2-like isoform X2
MA_218163g0010	1702.98	-0.856781	0.16585	-5.16601	2.39143e-07	1.58741e-05	unknown
MA_10429529g0010	678.726	-0.856434	0.295132	-2.90187	0.00370943	0.0527623	probable glucuronoxylan glucuronosyltransferase IRX7
MA_10425844g0010	171.386	-0.853885	0.261536	-3.26489	0.00109507	0.0209533
MA_6763g0010	69.6886	-0.853226	0.318132	-2.68199	0.00731864	0.086089	homeobox BEL1 homolog
MA_118719g0010	263.008	-0.851502	0.267924	-3.17814	0.00148221	0.0265898	stress enhanced chloroplastic
MA_460253g0010	147.477	-0.849784	0.254802	-3.33508	0.00085276	0.01734	serotonin N-acetyltransferase chloroplastic
MA_794523g0010	557.352	-0.848129	0.257284	-3.29647	0.00097908	0.0192022	probable 2-oxoglutarate Fe(II)-dependent dioxygenase
MA_10434291g0010	145.438	-0.842741	0.236828	-3.55846	0.000373038	0.0089833
MA_10436966g0010	510.791	-0.838514	0.211059	-3.97289	7.1007e-05	0.00230626	TSS isoform X1
MA_10425833g0010	381.283	-0.838277	0.267513	-3.1336	0.00172678	0.030001	BAG family molecular chaperone regulator 1
MA_10431364g0010	1882.39	-0.837813	0.225201	-3.72028	0.000198999	0.00536902
MA_10433730g0010	247.797	-0.827428	0.2367	-3.49568	0.000472861	0.0108492	chloroplastic
MA_10436831g0010	771.286	-0.826911	0.263664	-3.13623	0.00171136	0.0298092	chloroplastic
MA_10307382g0030	376.857	-0.81968	0.242795	-3.37602	0.00073543	0.0155742
MA_169329g0010	195.44	-0.813701	0.268042	-3.03572	0.00239961	0.0387528	TSS isoform X1
MA_10428243g0010	202.34	-0.811986	0.251015	-3.2348	0.00121726	0.0227784	ADP,ATP carrier chloroplastic
MA_4893566g0010	91.815	-0.811624	0.284964	-2.84817	0.00439719	0.0595816	DUF1230 family
MA_10432969g0020	79.9279	-0.807307	0.27191	-2.96903	0.00298743	0.0453383	cellulose synthase A catalytic subunit 1 [UDP-forming]
MA_251870g0010	101.73	-0.796083	0.285293	-2.7904	0.00526424	0.067668
MA_196108g0010	282.985	-0.793938	0.225149	-3.52627	0.000421451	0.00989222	chloroplast stem-loop binding of 41 kDa chloroplastic
MA_10436165g0010	153.439	-0.79229	0.277929	-2.85069	0.00436239	0.0593989	Elongation factor Ts
MA_178953g0010	537.808	-0.791545	0.180155	-4.39368	1.11447e-05	0.000487215	LOV domain-containing
MA_110435g0020	92.0077	-0.790359	0.259065	-3.05081	0.00228222	0.03736	SPA1-RELATED 3-like isoform X1
MA_10428582g0010	137.554	-0.789801	0.261421	-3.02119	0.00251785	0.0400597	ATG8-interacting 1 isoform X1
MA_96470g0010	44.8636	-0.788885	0.293454	-2.68827	0.00718231	0.0850247	SANT Myb domain
MA_86436g0010	442.189	-0.786918	0.202591	-3.88427	0.000102638	0.00311532	UPF0481 At3g02645
MA_61158g0010	571.676	-0.785964	0.245091	-3.20682	0.00134211	0.0245296	peroxiredoxin-2E- chloroplastic
MA_593g0010	909.984	-0.784319	0.213153	-3.67961	0.000233594	0.0061479	unknown
MA_10436440g0030	249.66	-0.78424	0.179489	-4.3693	1.24644e-05	0.000537497	high mobility group B 1
MA_10430462g0010	2991.93	-0.783066	0.25716	-3.04505	0.00232639	0.0378859	linoleate 9S-lipoxygenase chloroplastic-like
MA_54864g0010	329.199	-0.782935	0.254956	-3.07086	0.00213443	0.0356984	phospho-2-dehydro-3-deoxyheptonate aldolase chloroplastic-like
MA_10430693g0010	1732.17	-0.781327	0.146775	-5.32331	1.01894e-07	7.53019e-06	unknown
MA_50379g0010	173.035	-0.776915	0.248175	-3.13051	0.00174505	0.0302927	beta-glucosidase-like chloroplastic
MA_122318g0010	170.136	-0.776101	0.266912	-2.90771	0.00364086	0.0521507
MA_4340g0010	296.11	-0.772783	0.216151	-3.57519	0.00034997	0.00850815	translation initiation factor IF- chloroplastic-like
MA_10430766g0010	76.0943	-0.772684	0.29387	-2.62934	0.00855499	0.0959825	syntaxin-71-like
MA_10447g0010	554.016	-0.771522	0.176244	-4.37758	1.20007e-05	0.000518597
MA_114887g0010	1012.18	-0.771084	0.157507	-4.89555	9.80288e-07	5.74567e-05	bromodomain-containing DDB_G0278469-like
MA_96369g0010	266.718	-0.76897	0.188786	-4.07325	4.63626e-05	0.00162484	probable endopeptidase p60
MA_193431g0010	1273.1	-0.768245	0.20692	-3.71277	0.000205003	0.00549469
MA_408691g0010	444.936	-0.76417	0.291911	-2.61782	0.00884944	0.0983663	NRT1 PTR FAMILY -like
MA_75297g0010	76.4767	-0.764009	0.289196	-2.64184	0.00824576	0.0936451	disease resistance At5g47280
MA_37849g0010	163.694	-0.762957	0.230828	-3.3053	0.000948755	0.0187214	CASP 2A1
MA_9758g0010	247.928	-0.760761	0.212081	-3.58712	0.000334353	0.00818704	probable inactive ATP-dependent zinc metalloprotease FTSHI chloroplastic
MA_10436068g0010	537.32	-0.75909	0.257838	-2.94407	0.00323932	0.0480876	malate dehydrogenase
MA_10427903g0010	747.046	-0.755963	0.226716	-3.3344	0.00085484	0.01734	phosphatase 2C 57
MA_210555g0010	984.767	-0.749883	0.189148	-3.96453	7.35392e-05	0.00236615	chloroplastic
MA_10427295g0010	264.06	-0.745941	0.222387	-3.35425	0.000795809	0.0165585	TIC 100
MA_8779645g0010	1223.67	-0.739591	0.238615	-3.09952	0.00193837	0.0330447	UDP-glycosyltransferase 92A1-like
MA_17919g0010	368.915	-0.736264	0.163834	-4.49396	6.99107e-06	0.000324084	MADS-box transcription factor
MA_10431611g0010	172.91	-0.733712	0.255635	-2.87015	0.00410271	0.0567906	BTB POZ domain-containing At1g63850
MA_93555g0010	379.909	-0.730358	0.253601	-2.87995	0.00397736	0.0555659	unknown
MA_10433575g0010	8069.15	-0.728589	0.191554	-3.80357	0.000142624	0.004063	unknown
MA_9257811g0010	111.232	-0.728027	0.21592	-3.37175	0.00074693	0.0157225	alcohol dehydrogenase
MA_10427622g0010	946.087	-0.725954	0.20972	-3.46154	0.000537088	0.0119519
MA_160677g0010	121.487	-0.725481	0.277462	-2.6147	0.00893054	0.0988368	thioredoxin chloroplastic
MA_249305g0010	382.332	-0.723911	0.190238	-3.80528	0.000141643	0.00404634	ribosomal S21
MA_10428353g0020	123.774	-0.722751	0.269618	-2.68065	0.00734803	0.0863666	triose phosphate phosphate chloroplastic-like
MA_10389009g0010	163.391	-0.722175	0.275444	-2.62186	0.00874516	0.0975066
MA_8953275g0010	204.078	-0.716747	0.225364	-3.18039	0.00147077	0.0264777	unknown
MA_10431493g0010	1500.14	-0.714375	0.193511	-3.69166	0.000222797	0.00590948	chlorophyll a-b binding chloroplastic
MA_91633g0010	112.917	-0.713172	0.250334	-2.84888	0.00438729	0.0595393	DDT domain-containing DDB_G0282237-like isoform X1
MA_83110g0010	347.909	-0.71113	0.262654	-2.70747	0.00677973	0.0818261	NDR1 HIN1 12
MA_10430504g0030	849.007	-0.709337	0.256378	-2.76677	0.00566151	0.071459
MA_10436520g0010	351.059	-0.704883	0.211792	-3.32819	0.000874137	0.0176358	hypothetical protein 0_1679_01, partial
MA_10208488g0010	116.168	-0.696984	0.266585	-2.61449	0.00893604	0.098844	probable phytol kinase chloroplastic
MA_10429326g0010	132.099	-0.693649	0.248321	-2.79336	0.0052164	0.0672985	30S ribosomal S6 chloroplastic-like
MA_128169g0010	1387.44	-0.692303	0.225921	-3.06436	0.00218138	0.0362916	ATP synthase subunit b chloroplastic
MA_268175g0010	339.298	-0.690628	0.204236	-3.38152	0.000720872	0.0153003	chloroplastic
MA_11699g0020	92.2631	-0.690427	0.240419	-2.87177	0.00408183	0.0566375	choline-phosphate cytidylyltransferase 2-like
MA_185611g0010	381.181	-0.689719	0.246885	-2.79368	0.00521122	0.0672794	ferredoxin-dependent glutamate chloroplastic
MA_10432069g0020	161.323	-0.684647	0.239849	-2.85449	0.00431059	0.0589693	4-coumarate-- ligase-like 5
MA_10434075g0010	1560.41	-0.684476	0.162688	-4.20729	2.58452e-05	0.000994021	33 kDa chloroplastic
MA_181338g0010	198.243	-0.683448	0.219054	-3.12	0.00180853	0.0312086	50S ribosomal chloroplastic
MA_75004g0010	481.519	-0.683237	0.231869	-2.94665	0.00321235	0.0477569	methyl- -binding domain-containing 11-like
MA_92814g0010	186.118	-0.672887	0.222176	-3.02862	0.00245671	0.0393633	ribulose-phosphate 3- chloroplastic
MA_10435476g0020	88.0922	-0.672786	0.244569	-2.75091	0.00594307	0.0740506
MA_76209g0010	304.804	-0.660079	0.209778	-3.14656	0.00165206	0.0290242	mitochondrial
MA_10437269g0010	674.662	-0.659346	0.195367	-3.37491	0.000738398	0.0156074	lycopene epsilon chloroplastic
MA_500401g0010	260.705	-0.658163	0.194336	-3.38673	0.00070731	0.0150438	unknown
MA_10428839g0010	499.068	-0.651223	0.246275	-2.64429	0.00818618	0.0933836	3-oxoacyl-[acyl-carrier- ] synthase chloroplastic
MA_10436520g0020	501.495	-0.64583	0.216936	-2.97705	0.00291035	0.0443666	uncharacterized protein LOC18426596 isoform X1
MA_10427281g0010	810.519	-0.643182	0.182376	-3.52669	0.000420795	0.0098882	sedoheptulose-1,7- chloroplastic
MA_10430767g0010	340.584	-0.640223	0.236776	-2.70392	0.00685265	0.0823166	kinesin light chain-related family
MA_20550g0010	143.085	-0.637003	0.230544	-2.76304	0.0057265	0.0719677	HVA22 f
MA_9212404g0010	404.038	-0.636695	0.2169	-2.93544	0.00333077	0.0490171
MA_287168g0010	1311.62	-0.633559	0.206876	-3.06251	0.00219491	0.0364573	ribosomal S21
MA_57501g0010	246.9	-0.621925	0.174242	-3.56931	0.000357924	0.00867052	zinc finger 3-like
MA_29361g0010	445.957	-0.620629	0.197763	-3.13824	0.00169964	0.0296458	thioredoxin F- chloroplastic-like
MA_10434551g0010	227.674	-0.618289	0.219488	-2.81696	0.00484812	0.0638805	microtubule-associated 70-2-like
MA_66942g0010	121.272	-0.617072	0.218664	-2.82201	0.00477231	0.0632921	Hpc2-related domain
MA_58536g0010	711.678	-0.615833	0.210979	-2.91893	0.00351238	0.0508459	abscisic stress
MA_10431457g0010	231.335	-0.614294	0.227067	-2.70534	0.00682343	0.0821107	50S ribosomal chloroplastic
MA_10433171g0010	4819.51	-0.613087	0.206793	-2.96473	0.00302944	0.0457715	TSS isoform X1
MA_10428889g0010	149.27	-0.609294	0.208488	-2.92245	0.00347294	0.0503465	TOC75- chloroplastic
MA_47626g0010	3385.35	-0.604839	0.230456	-2.62453	0.00867695	0.0970838	RBS_LARLA ame: Full=Ribulose bisphosphate carboxylase small chloroplastic Short= isCO small subunit Flags: Precursor
MA_30402g0010	827.936	-0.600673	0.205358	-2.92501	0.00344445	0.0500402	thiazole biosynthetic enzyme
MA_10379445g0010	126.278	-0.594467	0.214387	-2.77287	0.00555648	0.0703511	peptide-N4-(N-acetyl-beta-glucosaminyl)asparagine amidase A-like
MA_10432791g0010	476.206	-0.588853	0.180044	-3.2706	0.00107319	0.0206119	flagellar radial spoke 5 isoform X1
MA_762051g0010	287.169	-0.587809	0.196208	-2.99584	0.00273692	0.0423464	stem-specific TSJT1
MA_10428463g0020	447.275	-0.585799	0.161336	-3.63092	0.000282415	0.00712041	translocase of chloroplast chloroplastic-like
MA_10436500g0010	297.708	-0.585726	0.207212	-2.82669	0.00470312	0.0627246	histone-lysine N-methyltransferase ASHH2
MA_72175g0010	153.791	-0.581216	0.19088	-3.04493	0.00232736	0.0378859	EKC KEOPS complex subunit bud32-like isoform X1
MA_942991g0010	2060.22	-0.576022	0.215495	-2.67302	0.00751725	0.0873672	elongation factor chloroplastic-like
MA_657g0010	1222.39	-0.570398	0.19554	-2.91703	0.00353377	0.050961	ATP synthase delta chloroplastic-like
MA_77198g0010	219.735	-0.568598	0.202042	-2.81426	0.004889	0.0642946	histone H2B
MA_189742g0010	1365.38	-0.560834	0.191818	-2.92378	0.00345807	0.0502024	geranylgeranyl diphosphate chloroplastic
MA_102054g0010	469.606	-0.557472	0.211855	-2.63138	0.00850381	0.0956714	NETWORKED 1D isoform X1
MA_2086189g0010	1786.33	-0.555811	0.188957	-2.94146	0.00326667	0.0482828	50S ribosomal chloroplastic-like
MA_219331g0010	306.884	-0.549207	0.184291	-2.98011	0.00288145	0.0439917
MA_66902g0010	556.51	-0.548532	0.164637	-3.33178	0.000862934	0.0174464	unknown
MA_425410g0010	1933.63	-0.538662	0.178485	-3.01796	0.0025448	0.0403125	transcription factor 2
MA_3372633g0010	548.481	-0.520909	0.15727	-3.31219	0.00092569	0.0184028
MA_815900g0010	3499.5	-0.505286	0.167839	-3.01055	0.00260778	0.0408847	chlorophyll a-b binding chloroplastic
MA_126442g0010	208.131	-0.504727	0.192948	-2.61587	0.00889999	0.0986593	lysine-specific demethylase JMJ25 isoform X1
MA_133071g0010	1356.74	-0.501687	0.17253	-2.90783	0.00363947	0.0521507	E3 ubiquitin- ligase RNF185 isoform X1
MA_10428021g0010	1874.83	-0.501031	0.144747	-3.46142	0.000537327	0.0119519	dicarboxylate transporter chloroplastic
MA_71034g0010	183.232	-0.491008	0.180078	-2.72664	0.00639828	0.0784761	GPR107
MA_10429786g0010	668.87	-0.487453	0.162496	-2.99978	0.00270179	0.0419626	50S ribosomal chloroplastic-like
MA_447987g0010	271.065	-0.47663	0.162923	-2.92549	0.00343915	0.0500017
MA_92600g0020	200.55	-0.47187	0.177087	-2.66462	0.00770745	0.0892725	FACT complex subunit SSRP1
MA_91236g0010	326.733	-0.430634	0.156824	-2.74597	0.00603325	0.0748674
MA_158054g0010	284.418	-0.40851	0.154481	-2.6444	0.00818349	0.0933836	inactive beta-amylase chloroplastic isoform X2
MA_58118g0010	755.795	-0.395449	0.146555	-2.6983	0.00696938	0.083108	FRIGIDA 3
MA_10432751g0020	386.503	-0.385815	0.134697	-2.86432	0.004179	0.057711	alcohol dehydrogenase class-3
MA_186351g0010	2985.62	0.304221	0.104561	2.9095	0.0036201	0.0520361	60S ribosomal L21-1
MA_10436556g0010	841.757	0.369978	0.126897	2.91558	0.00355029	0.0511407	C2H2 type zinc finger family
MA_121889g0010	2241.7	0.411999	0.154175	2.67229	0.00753358	0.0874922	Development cell death domain
MA_10430279g0010	292.76	0.421224	0.146168	2.88178	0.00395441	0.055397	40S ribosomal S25
MA_15991g0010	323.189	0.430455	0.16481	2.61184	0.00900576	0.0995073	beta-glucuronosyltransferase 14B-like
MA_8674188g0010	374.36	0.45294	0.16256	2.7863	0.00533139	0.068221	coatomer subunit beta -2 isoform X2
MA_529552g0010	381.989	0.459265	0.173922	2.64063	0.00827511	0.0938751	ubiquitin-40S ribosomal S27a
MA_7991915g0010	2891.53	0.468357	0.139481	3.35786	0.000785484	0.0164155	probable cysteine protease RD19B
MA_112952g0010	1039.79	0.483773	0.164363	2.94331	0.00324719	0.0481186
MA_47548g0010	675.974	0.485647	0.159683	3.04132	0.00235542	0.0381904	60S ribosomal L7-2-like
MA_14317g0010	868.797	0.487028	0.146178	3.33174	0.000863041	0.0174464	60S ribosomal
MA_9529545g0010	191.601	0.487427	0.167779	2.90517	0.0036705	0.0523894	unknown
MA_10435699g0020	686.797	0.489281	0.14574	3.35722	0.000787296	0.0164365	ubiquitin-40S ribosomal S27a
MA_54295g0010	581.879	0.498625	0.148176	3.36508	0.000765214	0.0160412	histone-lysine N- H3 lysine-9 specific SUVH1-like
MA_137894g0010	1516.95	0.504049	0.124093	4.06188	4.86792e-05	0.0016829	ubiquitin-conjugating enzyme E2 32-like
MA_6199g0020	686.714	0.514112	0.145737	3.52767	0.000419239	0.00988579	60S ribosomal L24
MA_10194g0020	735.742	0.517747	0.145669	3.55427	0.000379024	0.00911488	mitogen-activated kinase kinase 9
MA_10187960g0010	3293.43	0.520167	0.127212	4.08897	4.33299e-05	0.0015451
MA_103473g0010	398.861	0.521976	0.16841	3.09945	0.00193883	0.0330447	multi -bridging factor 1b
MA_27783g0010	477.421	0.53825	0.135961	3.95887	7.53059e-05	0.00241512	transport Sec61 subunit gamma-1
MA_10434223g0010	1645.98	0.539887	0.121978	4.42609	9.59579e-06	0.000428588	thioredoxin H1-like
MA_10434974g0010	245.002	0.541824	0.178534	3.03486	0.0024065	0.0388333
MA_10429986g0010	206.895	0.54207	0.205201	2.64165	0.00825025	0.0936451	E3 ubiquitin- ligase SPL2
MA_10275802g0010	450.399	0.544006	0.181638	2.995	0.00274444	0.0423464	vacuolar-processing enzyme
MA_124178g0010	374.299	0.549227	0.191941	2.86144	0.00421722	0.0579719	60S ribosomal L3
MA_1464g0010	135.476	0.554081	0.202627	2.73449	0.00624776	0.0769074	XS domain-containing
MA_10431966g0030	200.505	0.554465	0.210405	2.63523	0.00840807	0.0950661	aldehyde dehydrogenase family 2 member mitochondrial-like
MA_10427630g0010	162.898	0.567046	0.202036	2.80666	0.00500585	0.065332	calcium-transporting ATPase endoplasmic reticulum-type-like
MA_25624g0020	152.516	0.577125	0.203107	2.84149	0.00449032	0.0605748	Oxysterol-binding -related 3C
MA_10431088g0010	407.849	0.586124	0.135072	4.33936	1.429e-05	0.00060538	oligosaccharyltransferase complex subunit ostc
MA_21647g0010	367.028	0.594426	0.169377	3.50949	0.000448974	0.0104421	40S ribosomal S21
MA_109428g0010	134.839	0.59479	0.220182	2.70136	0.00690573	0.0827592	translocon-associated subunit alpha
MA_186340g0010	338.947	0.603496	0.177501	3.39996	0.000673966	0.0145009	60S ribosomal L13a-4
MA_209092g0010	249.676	0.608436	0.192609	3.15891	0.00158359	0.0280386
MA_118671g0010	117.853	0.612431	0.209336	2.92559	0.00343808	0.0500017	transcription factor
MA_114136g0010	301.584	0.613683	0.155243	3.95305	7.71611e-05	0.00245139	40S ribosomal S26-3-like
MA_138834g0010	294.415	0.614472	0.229624	2.676	0.00745076	0.0870907	aldehyde dehydrogenase family 2 member C4-like
MA_131585g0010	202.005	0.618516	0.217	2.8503	0.00436779	0.0594329	STRICTOSIDINE SYNTHASE-LIKE 4 isoform X2
MA_99845g0010	89.4238	0.619191	0.209882	2.95019	0.0031758	0.0473158	60S ribosomal L44
MA_15543g0010	131.474	0.627272	0.23423	2.67802	0.00740591	0.0867309	mucin-19-like isoform X2
MA_7469g0010	1973.91	0.627887	0.15797	3.97472	7.04613e-05	0.00229218	aconitate cytoplasmic
MA_10436283g0010	224.738	0.631084	0.15415	4.09397	4.24051e-05	0.00151477	40S ribosomal S3-3-like
MA_482255g0010	782.66	0.633597	0.237144	2.67178	0.00754506	0.0875408	chaperone dnaJ chloroplastic-like
MA_10435595g0020	387.549	0.639709	0.196851	3.24971	0.00115521	0.0218579	short-chain type dehydrogenase reductase-like
MA_91157g0020	201.346	0.641329	0.148388	4.32197	1.54641e-05	0.000639801	Zinc finger CCCH-type with G patch domain-containing
MA_10435875g0030	640.654	0.641548	0.165093	3.88599	0.000101915	0.00310262	proton-exporting ATPase4
MA_47641g0010	272.998	0.643369	0.218107	2.94979	0.0031799	0.0473158	SRC2 homolog
MA_653463g0010	302.551	0.653409	0.190189	3.43557	0.000591313	0.0129549	UDP-glucose:glyco glucosyltransferase isoform X2
MA_13025g0010	127.091	0.664564	0.216579	3.06846	0.00215167	0.0358853	LRR receptor-like serine threonine- kinase RPK2
MA_10429460g0010	1877.56	0.665663	0.233684	2.84856	0.00439172	0.0595597	granule-bound starch synthase chloroplastic amyloplastic-like
MA_487257g0010	400.042	0.66788	0.13595	4.91269	8.98335e-07	5.31111e-05	mitochondrial import receptor subunit TOM20-like
MA_10228078g0010	133.742	0.669968	0.234776	2.85365	0.00432199	0.0590856	probable stress-associated endoplasmic reticulum
MA_10430340g0010	218.601	0.67955	0.245847	2.76411	0.00570776	0.0718288
MA_112260g0010	212.157	0.683721	0.257502	2.65521	0.00792595	0.0910792	uncharacterized endoplasmic reticulum membrane -like
MA_10436004g0030	341.352	0.689755	0.125106	5.51338	3.52015e-08	2.88356e-06	nucleoside diphosphate kinase 1
MA_10435221g0010	108.815	0.696465	0.242559	2.87133	0.00408755	0.0566783	farnesylcysteine lyase
MA_470483g0010	91.2419	0.698209	0.25892	2.69662	0.0070048	0.0832788
MA_803464g0010	119.659	0.707328	0.190253	3.71783	0.000200943	0.00540716	selenium-binding 1-like
MA_141445g0010	552.524	0.710034	0.25156	2.82252	0.0047648	0.0632921	GDP-mannose 3,5-epimerase 1
MA_137838g0010	282.482	0.722797	0.199686	3.61967	0.000294977	0.00739145	heat shock 90- mitochondrial
MA_12191g0010	7846.61	0.724458	0.11267	6.4299	1.27691e-10	1.92927e-08	heat shock cognate 80
MA_961150g0010	225.234	0.730638	0.194391	3.7586	0.000170865	0.00476111	quinone oxidoreductase PIG3
MA_10426350g0010	444.319	0.731967	0.208819	3.50527	0.000456142	0.0105515	proton pump-interactor 1
MA_10436888g0010	1119.91	0.73434	0.210117	3.49491	0.00047423	0.0108684	probable alkaline neutral invertase B
MA_10427176g0010	125.59	0.735012	0.24952	2.9457	0.00322222	0.0478686
MA_10095402g0010	319.13	0.735482	0.175866	4.18206	2.88879e-05	0.00109726
MA_909581g0010	494.868	0.736313	0.26651	2.76279	0.00573089	0.0719785	tetraspanin-8
MA_17536g0010	90.7698	0.736729	0.24219	3.04195	0.00235054	0.0381719	sphinganine C4-monooxygenase 1-like
MA_10431910g0010	184.894	0.737208	0.221076	3.33464	0.000854104	0.01734	probable transcription factor At5g28040
MA_955041g0010	551.535	0.738297	0.188648	3.91362	9.09226e-05	0.00282706	transmembrane 87B
MA_10429092g0010	107.234	0.739291	0.272168	2.7163	0.00660163	0.0802943	acid phosphatase 1-like
MA_10437046g0010	267.162	0.739453	0.158898	4.65362	3.26156e-06	0.000163455	Metal transporter Nramp6
MA_960330g0010	100.978	0.741755	0.263102	2.81927	0.00481326	0.0636267	probable feruloyl esterase A isoform X1
MA_10436259g0020	2223.54	0.743673	0.110182	6.74948	1.48378e-11	2.65479e-09	60S ribosomal L27a-3
MA_2272g0010	114.7	0.743808	0.202774	3.66817	0.000244292	0.00634754	C2 calcium-dependent membrane targeting
MA_55917g0010	115.244	0.747636	0.279066	2.67907	0.00738277	0.0866336	dolichyl-diphosphooligosaccharide-- glycosyltransferase subunit 2
MA_9195189g0010	112.861	0.749124	0.211555	3.54103	0.000398566	0.00951011	unknown
MA_9790207g0010	119.582	0.752802	0.22041	3.41546	0.000636748	0.0138167	UDP-glycosyltransferase 89B2
MA_94092g0010	158.606	0.756154	0.261	2.89714	0.00376585	0.0533787	probable disease resistance At4g33300
MA_37473g0010	111.958	0.758353	0.272879	2.77908	0.00545135	0.0694511	probable disease resistance At1g61310 isoform X2
MA_19860g0010	7297.24	0.759962	0.135727	5.59918	2.15368e-08	1.86138e-06
MA_10432230g0010	292.654	0.762172	0.271105	2.81136	0.00493329	0.0647102	alpha-1,6-mannosyl-glyco 2-beta-N-acetylglucosaminyltransferase-like
MA_17423g0010	210.594	0.763511	0.260032	2.93622	0.00332237	0.0489641
MA_10433876g0020	155.922	0.766244	0.277235	2.76388	0.00571193	0.0718288	unknown
MA_54369g0010	84.4827	0.766769	0.241124	3.17998	0.00147286	0.0264921	arabinosyltransferase RRA3-like
MA_10426407g0030	149.609	0.766899	0.25601	2.99559	0.00273917	0.0423464	Phox Bem1p
MA_91228g0010	1525.46	0.767179	0.22603	3.39415	0.000688432	0.0147345	zinc finger A20 and AN1 domain-containing stress-associated 8-like
MA_8286g0010	82.6814	0.767357	0.272229	2.81879	0.00482045	0.0636394	60S ribosomal
MA_40506g0020	305.838	0.770444	0.196888	3.91311	9.11139e-05	0.00282869	hypothetical protein ACMD2_22612
MA_10426434g0010	85.6287	0.770895	0.278334	2.76968	0.00561116	0.0708673	cysteine histidine-rich C1 domain
MA_58789g0010	182.236	0.771274	0.194867	3.95794	7.55975e-05	0.00242066	Caffeoylshikimate esterase
MA_21726g0010	2188.14	0.772438	0.129698	5.95567	2.59009e-09	2.8712e-07	ubiquitin 5
MA_98041g0010	180.096	0.773828	0.215343	3.59347	0.000326307	0.00804799	Translocation Sec62
MA_74546g0010	267.11	0.782287	0.234513	3.3358	0.000850553	0.0173314	40S ribosomal S26-3-like
MA_9458g0010	94.3829	0.790401	0.271147	2.91502	0.00355662	0.0511958	calcium-dependent kinase 20
MA_10043564g0010	60.3079	0.791742	0.290634	2.72419	0.00644587	0.0788272	Rab
MA_10754g0010	1423.29	0.794708	0.206125	3.85547	0.000115508	0.00340465	polyubiquitin
MA_10437235g0010	126.999	0.79541	0.255668	3.11111	0.00186388	0.0318939	Acetamidase Formamidase family
MA_10426254g0010	130.97	0.802147	0.232353	3.45228	0.00055586	0.0122837	50S ribosomal L36
MA_14851g0010	98.1028	0.804553	0.254355	3.16311	0.00156091	0.027753	F-box At5g39450
MA_5732482g0010	377.037	0.810262	0.195563	4.14322	3.42459e-05	0.00128163	galacturonosyltransferase 8
MA_8948319g0010	882.225	0.815332	0.18136	4.49566	6.9353e-06	0.000322966	60S ribosomal L10
MA_40151g0020	82.3598	0.8276	0.284723	2.90669	0.00365277	0.0522479	lipase-like PAD4
MA_10428103g0010	48.6004	0.828056	0.262666	3.1525	0.00161877	0.0285624	26S proteasome non-ATPase regulatory subunit 6
MA_9219060g0010	939.808	0.829787	0.143017	5.802	6.55277e-09	6.4882e-07	STRICTOSIDINE SYNTHASE-LIKE 5-like
MA_902407g0010	221.48	0.832615	0.208154	4	6.33435e-05	0.00210263	Zinc RING-type
MA_114091g0010	69.7651	0.833402	0.296941	2.80663	0.00500632	0.065332	universal stress A
MA_79741g0010	738.219	0.833424	0.236998	3.51658	0.000437148	0.0102019	L-ascorbate peroxidase cytosolic
MA_10429904g0010	210.458	0.83824	0.316963	2.6446	0.00817873	0.0933836	unknown
MA_10435790g0010	108.443	0.840002	0.302622	2.77575	0.00550745	0.0700345	scarecrow 4
MA_697231g0010	756.346	0.841591	0.297761	2.8264	0.00470751	0.0627246
MA_954466g0010	120.291	0.844439	0.320512	2.63466	0.00842213	0.0951326	chaperone dnaJ chloroplastic-like
MA_8996628g0010	137.609	0.844791	0.301704	2.80007	0.00510918	0.0663771	serine carboxypeptidase-like 45
MA_20247g0030	68.2677	0.856155	0.297331	2.87947	0.0039835	0.0556135	yippee Os10g0369500
MA_9251g0010	48.6435	0.857739	0.327846	2.61629	0.00888921	0.0985934	VAC14 homolog
MA_20551g0010	135.51	0.862277	0.323676	2.66401	0.00772152	0.0892834	delta(12)-fatty-acid desaturase FAD2-like
MA_89872g0010	235.288	0.870849	0.198393	4.38951	1.13609e-05	0.000494088	probable N-succinyldiaminopimelate aminotransferase
MA_9812298g0010	112.341	0.871583	0.205691	4.23733	2.2619e-05	0.000892378	3-isopropylmalate dehydratase small subunit 3-like
MA_17408g0010	738.418	0.872497	0.168582	5.17551	2.27288e-07	1.51503e-05	probable CCR4-associated factor 1 homolog 7
MA_158424g0020	100.809	0.874248	0.278242	3.14205	0.00167771	0.0293233	PREDICTED: uncharacterized protein At3g27210-like
MA_217472g0010	208.134	0.880584	0.249609	3.52785	0.000418943	0.00988579	embryo-specific ATS3B-like
MA_33471g0020	244.918	0.89589	0.239173	3.74579	0.000179828	0.00495	bZIP transcription factor 17-like
MA_10433133g0010	2809.59	0.896201	0.21247	4.21801	2.46464e-05	0.000957548	heat shock cognate 70 kDa 2-like
MA_127251g0010	409.448	0.905977	0.123357	7.34432	2.06808e-13	5.55034e-11	E3 ubiquitin- ligase RNF185 isoform X1
MA_490229g0010	323.814	0.907923	0.251573	3.60899	0.000307391	0.00765551	GDP-L-galactose phosphorylase 1
MA_10427237g0010	932.059	0.912011	0.284875	3.20144	0.0013674	0.0249073	unknown
MA_10433992g0010	51.5897	0.912605	0.28742	3.17516	0.00149755	0.0268179	tail fiber
MA_107838g0010	29.1715	0.915293	0.330053	2.77317	0.00555124	0.0703283	50S ribosomal L9-like
MA_40499g0010	268.548	0.91608	0.30714	2.98261	0.00285802	0.0436667	disulfide-isomerase-like
MA_35762g0010	56.8739	0.916384	0.236122	3.88098	0.000104038	0.00314847	Werner Syndrome-like exonuclease
MA_808776g0010	85.6951	0.918425	0.268229	3.42403	0.000616998	0.0134742	asparagine synthetase
MA_10434009g0010	115.897	0.920204	0.306723	3.00012	0.00269877	0.0419564
MA_1948g0010	359.495	0.920541	0.2052	4.48608	7.25472e-06	0.000331781
MA_83793g0010	417.118	0.923272	0.207443	4.45072	8.55813e-06	0.000386195	digalactosyldiacylglycerol synthase chloroplastic
MA_10427678g0010	192.457	0.925688	0.19827	4.66882	3.02937e-06	0.000153707	ankyrin repeat-containing ITN1-like
MA_57932g0010	1836.05	0.931404	0.167225	5.56975	2.55101e-08	2.17711e-06	peroxidase
MA_115550g0010	76.1653	0.933558	0.356083	2.62174	0.0087482	0.0975066	calcium-dependent kinase 1-like
MA_20516g0010	94.2322	0.940192	0.288922	3.25414	0.00113735	0.0215801	ETHYLENE INSENSITIVE 3-like 1
MA_10435887g0040	70.029	0.945739	0.277401	3.40929	0.000651324	0.014103
MA_10428460g0010	65.599	0.951931	0.344684	2.76175	0.00574921	0.072164	coenzyme Q-binding COQ10 mitochondrial
MA_10164994g0010	46.4492	0.953112	0.295889	3.22118	0.00127663	0.0236077	hypothetical protein 0_16419_01, partial
MA_475682g0010	35.0995	0.965418	0.328011	2.94325	0.00324784	0.0481186	serine threonine receptor-like kinase NFP
MA_167307g0010	90.6355	0.967069	0.288845	3.34806	0.000813791	0.0167835	probable 1-acylglycerol-3-phosphate O-acyltransferase
MA_84846g0010	160.073	0.968149	0.167722	5.77233	7.81806e-09	7.55758e-07	5 -methylthioadenosine S-adenosylhomocysteine nucleosidase 2-like isoform X1
MA_13020g0010	570.258	0.969208	0.176552	5.48964	4.02751e-08	3.25989e-06	ubiquitin-conjugating enzyme E2 28
MA_127220g0010	44.0822	0.971509	0.354675	2.73915	0.00615976	0.0760536	mitochondrial amidoxime reducing component 2-like
MA_8787g0010	81.9547	0.97219	0.319749	3.04048	0.002362	0.0382667	serine carboxypeptidase-like 20
MA_3745g0010	57.055	0.974734	0.326438	2.98597	0.00282679	0.0433519	ALA-interacting subunit 3
MA_13545g0010	61.3109	0.98201	0.322148	3.04831	0.00230129	0.0376418	PIN-LIKES 2-like
MA_10432168g0010	510.021	0.984549	0.30693	3.20773	0.00133786	0.0244739	chalcone synthase
MA_10426946g0030	31.0815	0.984725	0.3117	3.15921	0.00158198	0.0280344	COBRA 7
MA_793381g0010	55.433	0.985998	0.364437	2.70554	0.00681935	0.08211	serine threonine receptor-like kinase NFP
MA_116648g0020	88.1384	0.98634	0.329253	2.99569	0.00273826	0.0423464	NBS-LRR disease resistance homologue
MA_10204459g0010	3589.5	0.988358	0.204298	4.83782	1.31274e-06	7.37629e-05	calmodulin-A-like isoform X1
MA_133g0010	138.437	0.988573	0.357364	2.76629	0.00566977	0.0715191
MA_10435601g0010	36.0629	0.98958	0.30446	3.25028	0.0011529	0.0218345	UDP-glucose:glyco glucosyltransferase
MA_109402g0010	179.014	0.996347	0.213611	4.6643	3.09668e-06	0.000155958	elicitor-responsive 3
MA_32670g0010	56.3962	0.99639	0.375326	2.65473	0.00793721	0.0911059	40S ribosomal S16
MA_5603g0010	80.6367	1.00113	0.352499	2.84009	0.00451004	0.0607204	glucan endo-1,3-beta-glucosidase 14
MA_10431201g0020	113.952	1.00202	0.274819	3.6461	0.000266254	0.00677156	lipase-like PAD4
MA_712978g0010	55.3159	1.00887	0.359786	2.80409	0.00504586	0.0656799	unknown
MA_89208g0010	47.7872	1.01016	0.356059	2.83705	0.00455329	0.0612218	cysteine synthase
MA_38949g0020	37.8294	1.0188	0.382388	2.66432	0.00771442	0.0892827	transcription factor DPB isoform X1
MA_11214g0010	118.139	1.02167	0.311702	3.27773	0.00104644	0.0202316	granule-bound starch synthase chloroplastic amyloplastic-like
MA_14292g0010	69.097	1.02451	0.256237	3.99827	6.3807e-05	0.00211278	somatic embryogenesis receptor kinase 1-like
MA_83430g0010	90.3916	1.02717	0.306277	3.35371	0.000797353	0.0165585	BES1 BZR1 homolog 4
MA_10433684g0010	61.752	1.02723	0.304294	3.37578	0.000736067	0.0155742	probable inactive purple acid phosphatase 1 isoform X1
MA_10429843g0020	125.8	1.02836	0.300701	3.41988	0.000626481	0.0136375	aminodeoxychorismate chloroplastic
MA_95754g0010	222.508	1.03039	0.186017	5.53925	3.03771e-08	2.50851e-06	unknown
MA_106166g0010	44.7287	1.03468	0.378248	2.73545	0.00622946	0.0767284	lysine histidine transporter 1-like
MA_625323g0010	952.611	1.04393	0.345918	3.01787	0.0025456	0.0403125	Allene oxide synthase
MA_10433264g0020	23.1748	1.04955	0.389729	2.69303	0.00708054	0.0839661	probable metal-nicotianamine transporter YSL7
MA_8761892g0010	61.1493	1.05119	0.309585	3.39547	0.000685113	0.0147097	probable 1-acyl-sn-glycerol-3-phosphate acyltransferase 5
MA_176124g0010	30.2046	1.0554	0.397064	2.65801	0.00786037	0.0906096	F-box kelch-repeat At5g15710-like
MA_19604g0010	163.105	1.05882	0.241051	4.39253	1.12038e-05	0.000488299
MA_3682g0010	87.5162	1.06836	0.383739	2.78409	0.00536785	0.0685585	SULFUR DEFICIENCY-INDUCED 1-like
MA_10436066g0020	40.5781	1.06876	0.394328	2.71033	0.00672163	0.081221	desumoylating isopeptidase 1
MA_8877544g0010	166.114	1.07222	0.174849	6.13228	8.66264e-10	1.084e-07	phosphomevalonate kinase
MA_10434784g0020	6275.92	1.07375	0.270485	3.96972	7.19581e-05	0.00233159	LRR receptor-like serine threonine- kinase FLS2
MA_579499g0010	54.0225	1.07544	0.389634	2.76012	0.00577796	0.0724358	2-oxoglutarate-iron(II)-dependent oxygenase
MA_10429414g0020	30.5062	1.07686	0.358298	3.00548	0.00265161	0.0414126	ubiquitin carboxyl-terminal hydrolase 18-like
MA_10426272g0010	28.8383	1.07706	0.400771	2.68748	0.00719932	0.0851272	molybdate transporter 2
MA_40679g0010	37.511	1.08068	0.398642	2.7109	0.00671004	0.0811564	suppressor of G2 allele of SKP1
MA_9278416g0010	54.3089	1.08477	0.25038	4.33249	1.47433e-05	0.000619047	aspartic ase 1
MA_1059749g0010	31.5493	1.08821	0.380858	2.85727	0.00427302	0.0585731
MA_16314g0010	32.325	1.10462	0.419341	2.63417	0.00843435	0.0952051	receptor kinase HSL1
MA_121310g0010	302.468	1.10617	0.229727	4.81516	1.47085e-06	8.15244e-05	ATP sulfurylase 2-like
MA_10029973g0010	35.4131	1.10651	0.398146	2.77916	0.00545004	0.0694511	plant UBX domain-containing 7
MA_10426586g0010	39.5711	1.10898	0.407217	2.72332	0.00646297	0.0789499	ethylene-responsive element binding factor
MA_103421g0030	54.8938	1.11227	0.391408	2.84173	0.00448699	0.06057	GATA transcription factor 5-like
MA_101085g0010	45.2841	1.11375	0.372617	2.98899	0.00279901	0.0430879	ADP-ribosylation factor
MA_10426033g0010	1719.13	1.11984	0.244673	4.57689	4.7195e-06	0.000225971	lipase-like PAD4
MA_133206g0010	157.15	1.12025	0.250874	4.4654	7.99195e-06	0.000363866	SGT1 homolog
MA_164062g0010	48.7214	1.12619	0.363938	3.09445	0.0019718	0.0334321	disease resistance (TIR-NBS-LRR class)
MA_83834g0010	250.631	1.12647	0.207923	5.41772	6.0363e-08	4.66373e-06	hypothetical protein L484_013434
MA_895155g0010	139.185	1.12959	0.425853	2.65253	0.00798917	0.0916508	low-temperature-induced cysteine ase-like
MA_12061g0010	281.195	1.12959	0.182526	6.18866	6.0679e-10	7.88325e-08	auxin down-regulated
MA_60892g0010	24.3468	1.13483	0.394255	2.8784	0.00399696	0.0557633	non-lysosomal glucosylceramidase
MA_18131g0010	100.454	1.13655	0.322877	3.52006	0.000431451	0.0101033	peptidyl-prolyl cis-trans isomerase FKBP53
MA_8475g0020	74.4919	1.13885	0.326448	3.4886	0.000485565	0.0110908	ATP-dependent chaperone
MA_343890g0010	37.1576	1.1394	0.364982	3.1218	0.00179748	0.0310442	RER1B-like
MA_101288g0010	26.26	1.14324	0.416016	2.74806	0.00599482	0.0745301	epoxide
MA_259175g0010	126.232	1.14367	0.357578	3.19836	0.0013821	0.0250666	aldose 1-epimerase
MA_58159g0010	67.2095	1.14395	0.304447	3.75746	0.000171648	0.00476222	zinc finger CCCH domain-containing 6
MA_379011g0010	34.5486	1.14448	0.397929	2.8761	0.00402627	0.056019	leucine-rich repeat
MA_105529g0010	23.3119	1.14968	0.412091	2.78988	0.00527279	0.0677261	serine carboxypeptidase-like 45
MA_14534g0010	90.8481	1.15017	0.344953	3.33427	0.000855227	0.01734	vesicle-associated 4-2-like
MA_10434950g0020	100.152	1.1599	0.413525	2.80492	0.00503298	0.065596	resistance family
MA_631760g0010	51.1353	1.16054	0.391912	2.96123	0.00306416	0.0461593	TMV resistance N-like
MA_429654g0010	84.3414	1.16691	0.265265	4.39903	1.08734e-05	0.000477986	TIR NBS LRR disease resistance
MA_19127g0010	128.981	1.16836	0.387364	3.01618	0.00255981	0.0404007	zinc finger ZAT4-like
MA_15683g0010	186.865	1.17099	0.297287	3.93892	8.1849e-05	0.00256842	unknown
MA_47061g0010	71.5043	1.17702	0.318242	3.69849	0.000216883	0.0057827	Ribosomal component of cytosolic 80S ribosome and 40S small subunit
MA_210494g0010	16.7435	1.18218	0.438364	2.6968	0.00700085	0.0832788	two-component response regulator ARR12
MA_923978g0010	237.704	1.18451	0.344531	3.43804	0.000585947	0.012865
MA_20764g0010	554.432	1.18707	0.335785	3.53522	0.00040743	0.00968571	chalcone
MA_18454g0020	91.1942	1.18813	0.340625	3.4881	0.000486474	0.0110991	ethylene-responsive element binding factor
MA_70859g0010	318.003	1.19094	0.372437	3.1977	0.00138527	0.0250724	MT3_PICGL ame: Full=Metallothionein EMB30
MA_10430553g0010	30.9719	1.19102	0.425926	2.79631	0.00516898	0.066983	probable methyltransferase PMT21
MA_103063g0010	145.152	1.19104	0.360606	3.3029	0.000956918	0.0188582	unknown
MA_10430149g0020	59.4641	1.19533	0.421617	2.8351	0.00458107	0.0615142	probable carboxylesterase 15
MA_7662652g0010	32.2659	1.20072	0.459799	2.6114	0.00901724	0.0995263	TIR P-loop LRR
MA_885835g0010	94.0876	1.20271	0.389942	3.08433	0.00204012	0.0343904	probable LRR receptor-like serine threonine- kinase At5g48740
MA_92757g0010	47.1644	1.2037	0.360537	3.33864	0.000841903	0.017226	glycosyl transferase family 1
MA_93382g0010	638.033	1.20482	0.332002	3.62895	0.000284577	0.00716607	metallothionein type 3
MA_3606g0010	28.5982	1.20574	0.423359	2.84802	0.00439917	0.0595816	two-pore potassium channel 3-like
MA_10434336g0020	157.734	1.20903	0.334713	3.61213	0.000303693	0.00757265	CBL-interacting kinase 5
MA_8192332g0010	117.037	1.20998	0.338824	3.57111	0.000355469	0.00862128	unknown
MA_10428331g0010	35.9704	1.21035	0.411302	2.94274	0.00325326	0.0481544	guanine deaminase
MA_21765g0010	33.8825	1.21353	0.399438	3.03809	0.00238085	0.0384803	receptor kinase FERONIA
MA_63516g0020	21.7965	1.2148	0.457381	2.65599	0.00790771	0.0909721	unknown
MA_206113g0010	493.999	1.21618	0.33929	3.58449	0.000337732	0.00825986
MA_13849g0010	38.7518	1.21678	0.403439	3.01603	0.00256107	0.0404007	FAD-dependent urate hydroxylase-like
MA_395590g0010	64.7612	1.22781	0.321847	3.81489	0.000136245	0.00391958	HSP-interacting
MA_74873g0010	69.2267	1.2279	0.408168	3.00832	0.00262696	0.041122	TMV resistance N-like
MA_2297g0010	126.498	1.22867	0.397009	3.09481	0.0019694	0.0334192	1-aminocyclopropane-1-carboxylate oxidase
MA_10430346g0010	82.2434	1.23058	0.29201	4.21417	2.50703e-05	0.000970322	UDP-glycosyltransferase 86A1-like
MA_9368311g0010	66.0248	1.23281	0.306729	4.0192	5.83959e-05	0.00196876	plant UBX domain-containing 2
MA_27352g0010	313.249	1.23681	0.228089	5.42249	5.87745e-08	4.59319e-06
MA_8460112g0010	282.175	1.23952	0.333493	3.71677	0.000201787	0.00542273	unknown
MA_10433267g0010	217.47	1.24255	0.251976	4.9312	8.1724e-07	4.85984e-05	phosphatidylinositol 3,4,5-trisphosphate 3-phosphatase and -tyrosine-phosphatase PTEN1
MA_10428377g0020	24.2436	1.24533	0.448931	2.77399	0.00553728	0.0702824	E3 ubiquitin- ligase UPL3 isoform X1
MA_903825g0010	60.5832	1.24633	0.44853	2.7787	0.00545763	0.0694877	zeatin O-glucosyltransferase-like
MA_10428189g0010	150.858	1.24803	0.291468	4.28188	1.85323e-05	0.000750008	pentatricopeptide repeat-containing At1g74750-like
MA_4125493g0010	201.398	1.24986	0.246855	5.06315	4.1239e-07	2.62992e-05	universal stress PHOS34-like
MA_110169g0010	26.4057	1.25035	0.41968	2.97928	0.00288925	0.0440778	chaperone domain
MA_6585286g0010	135.076	1.25145	0.351344	3.5619	0.000368177	0.00889775	unknown
MA_53961g0010	483.024	1.25629	0.168515	7.45505	8.98319e-14	2.58071e-11	probable inositol transporter 2
MA_738434g0010	213.856	1.26251	0.224772	5.61686	1.94456e-08	1.70228e-06	tau class glutathione S-transferase
MA_30723g0010	220.762	1.26292	0.270426	4.67012	3.01017e-06	0.000153114	alpha,alpha-trehalose-phosphate synthase [UDP-forming] 5-like
MA_3688g0010	225.257	1.26297	0.315404	4.00429	6.22051e-05	0.00207659	homeobox-leucine zipper ATHB-13-like
MA_51445g0010	56.598	1.26641	0.357464	3.54278	0.000395936	0.00946765	bifunctional epoxide hydrolase 2-like
MA_4871780g0010	67.6104	1.26686	0.310002	4.08664	4.37672e-05	0.00155256	heat shock 70 kDa mitochondrial-like
MA_705145g0010	15.6579	1.26687	0.467198	2.71164	0.0066952	0.0810457	scopoletin glucosyltransferase-like
MA_10433815g0030	134.442	1.26733	0.307776	4.1177	3.8267e-05	0.0013963	probable nucleoredoxin 1
MA_127355g0010	19.1879	1.27316	0.440734	2.88872	0.00386809	0.0544871	ATP-dependent 6-phosphofructokinase 2
MA_35694g0010	19.7029	1.27409	0.420186	3.03221	0.00242771	0.0389293	serine threonine- kinase CTR1 isoform X1
MA_133359g0030	377.674	1.27524	0.308472	4.13405	3.56422e-05	0.00132421	YLS3-like isoform X1
MA_10437038g0010	116.351	1.27624	0.398652	3.20139	0.00136766	0.0249073	beta-D-glucan exohydrolase family
MA_10326002g0010	731.041	1.2768	0.268728	4.75127	2.02143e-06	0.000108503	polyubiquitin
MA_20010g0010	19.1023	1.28144	0.471037	2.72046	0.00651907	0.0794322	UDP-galactose UDP-glucose transporter 3
MA_31325g0010	225.173	1.28278	0.263868	4.86146	1.16526e-06	6.63904e-05	20 kDa chloroplastic
MA_490690g0010	26.162	1.28552	0.400172	3.21242	0.0013162	0.0241983	LETM1 and EF-hand domain-containing mitochondrial-like isoform X1
MA_10163020g0010	268.831	1.28599	0.338267	3.8017	0.000143706	0.00408241	6-phosphogluconate dehydrogenase
MA_356104g0010	55.6573	1.28758	0.391649	3.28758	0.00101052	0.0197108	chaperone dnaJ chloroplastic-like
MA_178646g0010	40.0215	1.28762	0.43294	2.97412	0.00293829	0.0446589	AP2 ERF and B3 domain-containing transcription factor RAV1-like
MA_10431920g0010	417.333	1.28893	0.226249	5.69695	1.21973e-08	1.12067e-06	Membrane insertase
MA_13416g0010	105.576	1.29101	0.313012	4.12446	3.71602e-05	0.00136569	aspartyl protease family 1-like
MA_8892965g0010	54.6675	1.2912	0.43001	3.00271	0.00267583	0.0417271	non-specific lipid-transfer At2g13820
MA_663612g0010	48.1799	1.29206	0.388485	3.32589	0.000881366	0.0177641	glutamine--fructose-6-phosphate aminotransferase [isomerizing] 2 isoform X1
MA_3739695g0010	102.223	1.29293	0.323509	3.99657	6.42675e-05	0.00212114	component of oligomeric golgi complex 1
MA_12242g0010	181.293	1.29554	0.308504	4.19941	2.67613e-05	0.00102603	disulfide isomerase-like 2-3
MA_12527g0010	48.6549	1.29658	0.46169	2.80834	0.00497972	0.0651516	uncharacterized GPI-anchored At4g28100
MA_71275g0010	222.649	1.29743	0.20849	6.22301	4.87716e-10	6.41803e-08	unknown
MA_14786g0010	49.0851	1.3	0.369342	3.51976	0.000431932	0.0101033	auxin induced
MA_381265g0010	312.332	1.30078	0.307394	4.23162	2.32009e-05	0.00091181	DUF1677 domain-containing
MA_10431114g0020	97.894	1.30173	0.285846	4.55396	5.2646e-06	0.000250308	AF448201_1 alpha-xylosidase
MA_96367g0010	73.9539	1.30277	0.336002	3.87726	0.00010564	0.00319221	Linoleate 9S-lipoxygenase chloroplastic
MA_18092g0010	46.2706	1.30437	0.487973	2.67303	0.00751696	0.0873672	UDP-glycosyltransferase 86A1-like
MA_10195746g0010	301.17	1.30488	0.426604	3.05876	0.00222258	0.0367076	unknown
MA_127299g0010	48.3502	1.30614	0.445916	2.92911	0.00339936	0.0496288
MA_10427506g0020	279.803	1.3072	0.325337	4.01799	5.8696e-05	0.00197561	probable linoleate 9S-lipoxygenase 5
MA_11949g0020	105.533	1.30795	0.365982	3.57381	0.000351826	0.00854309	fiber Fb25
MA_33471g0010	20.527	1.31244	0.467291	2.80861	0.00497554	0.0651486	bZIP transcription factor 17-like
MA_16525g0010	33.7659	1.31286	0.444658	2.95253	0.00315185	0.0471157	probable carboxylesterase 15
MA_106283g0010	53.6403	1.31534	0.317966	4.13672	3.52299e-05	0.00131129	cytochrome c-type biogenesis
MA_2713011g0010	377.885	1.31575	0.427102	3.08066	0.00206543	0.034731	chalcone synthase
MA_111022g0010	24.1156	1.31587	0.452671	2.9069	0.0036503	0.0522479	probable LRR receptor-like serine threonine- kinase At5g48740
MA_662135g0010	77.84	1.31877	0.313055	4.21259	2.52456e-05	0.000973748	leucine-rich repeat receptor-like serine threonine tyrosine- kinase SOBIR1
MA_10419208g0010	30.2895	1.31955	0.353532	3.73249	0.000189596	0.00515627	disease resistance RML1B-like
MA_9032753g0010	201.441	1.32466	0.290218	4.56437	5.00993e-06	0.000238756	probable leucine-rich repeat receptor kinase At1g35710
MA_10427773g0010	77.8144	1.32775	0.285451	4.65142	3.29663e-06	0.000164003	3-ketoacyl- thiolase peroxisomal
MA_101402g0010	79.8675	1.32894	0.467731	2.84125	0.00449377	0.0605812	disulfide isomerase-like 1-4
MA_10428716g0010	14.4203	1.33724	0.495588	2.69828	0.00696979	0.083108	truncated TIR-NBS-LRR
MA_17834g0010	20.8475	1.33914	0.430153	3.11317	0.00185087	0.0317511	stromal cell-derived factor 2
MA_9997092g0010	43.9963	1.34058	0.387244	3.46184	0.000536498	0.0119519	lipid transfer VAS
MA_123133g0010	238.638	1.3415	0.392548	3.4174	0.000632213	0.013733	subtilisin-like protease
MA_58275g0010	85.9055	1.34161	0.246643	5.4395	5.34314e-08	4.24063e-06	yippee-like isoform X2
MA_24176g0010	126.421	1.34294	0.218244	6.15337	7.58525e-10	9.59979e-08	DETOXIFICATION 29 isoform X1
MA_194437g0010	84.0147	1.344	0.343302	3.91493	9.04305e-05	0.00281705	bidirectional sugar transporter SWEET1
MA_1641g0010	131.215	1.34715	0.305578	4.40853	1.04076e-05	0.000459489	unknown
MA_10436271g0010	117.274	1.34835	0.35034	3.8487	0.000118748	0.00348503	DETOXIFICATION 29-like
MA_686181g0010	63.0508	1.3525	0.338142	3.99979	6.33975e-05	0.00210263	TIR P-loop LRR
MA_10434855g0010	53.8321	1.3548	0.343525	3.94382	8.01929e-05	0.00253596	universal stress PHOS32
MA_10434168g0010	94.8387	1.35799	0.271393	5.00379	5.62143e-07	3.44325e-05	rhomboid mitochondrial
MA_10185385g0010	786.072	1.36002	0.424898	3.20081	0.00137042	0.0249205	Oligopeptide transporter 4
MA_10429784g0010	55.8582	1.36155	0.344131	3.95649	7.60578e-05	0.00243158	probable fructokinase- chloroplastic
MA_34216g0010	109.525	1.36271	0.328267	4.15122	3.30707e-05	0.00124455	glycerophosphodiester phosphodiesterase GDPDL3-like
MA_51890g0010	203.649	1.3645	0.289243	4.7175	2.38755e-06	0.000124232	C75A1_PINTA ame: Full=Cytochrome P450 750A1 ame: Full=Cytochrome P450 CYPC
MA_10431292g0020	272.335	1.36807	0.208618	6.55779	5.46106e-11	8.91115e-09	hsp70-Hsp90 organizing 3
MA_9122586g0010	81.7158	1.37636	0.332227	4.14281	3.43075e-05	0.00128163	TIR P-loop LRR
MA_168680g0010	47.2409	1.38139	0.496045	2.78481	0.00535597	0.0684497
MA_186285g0010	44.0539	1.38291	0.454684	3.04147	0.00235427	0.0381904	reticuline oxidase-like
MA_216711g0010	35.5246	1.38856	0.522846	2.65577	0.00791282	0.0909796
MA_53407g0010	108.497	1.39462	0.317878	4.38728	1.14777e-05	0.000498108	dnaJ ERDJ3A
MA_75734g0010	27.551	1.39668	0.522998	2.67053	0.00757319	0.0878172	E3 ubiquitin- ligase UPL1-like
MA_53567g0010	23.9346	1.40014	0.482187	2.90372	0.00368759	0.052525	heat shock cognate 70 kDa 2
MA_9650931g0010	28.25	1.40026	0.402453	3.47931	0.0005027	0.0113929	probable disease resistance At4g27220
MA_10435338g0010	33.368	1.40473	0.406126	3.45886	0.000542466	0.0120399	probable E3 ubiquitin- ligase BAH1-like
MA_139086g0010	204.882	1.40518	0.220325	6.37775	1.79707e-10	2.61821e-08	calreticulin-3-like
MA_7282861g0010	25.5258	1.4064	0.43666	3.22082	0.00127824	0.0236162	truncated TIR-NBS-LRR
MA_9979742g0010	254.378	1.40763	0.328936	4.27935	1.87437e-05	0.000757058	peroxidase
MA_961185g0010	16.9635	1.40789	0.479792	2.93437	0.00334227	0.049151	diphosphomevalonate decarboxylase MVD2-like
MA_10434796g0010	23.7979	1.4082	0.451476	3.11909	0.00181409	0.0312609	TIR NBS LRR disease resistance
MA_4460g0020	34.0262	1.41445	0.384732	3.67646	0.000236497	0.00617648	phospholipid-transporting ATPase 1
MA_80049g0010	31.9779	1.41729	0.51856	2.73313	0.00627351	0.0771312	chaperone dnaJ chloroplastic-like
MA_10427577g0010	24.9058	1.41893	0.521081	2.72305	0.00646827	0.0789547	disease resistance TAO1-like
MA_10433406g0020	79.7812	1.42082	0.355507	3.99662	6.42539e-05	0.00212114	disease resistance RGA1
MA_10428947g0010	110.732	1.42233	0.320322	4.44031	8.98274e-06	0.00040357	xyloglucan 6-xylosyltransferase 2
MA_10435256g0010	66.822	1.42284	0.376508	3.77904	0.000157437	0.00441711	probable isoaspartyl peptidase L-asparaginase 2
MA_471976g0010	31.6543	1.42361	0.379685	3.74946	0.000177216	0.00489793	dnaJ homolog 1-like
MA_79012g0010	29.7808	1.42663	0.418923	3.40547	0.0006605	0.0142563	transcription factor MYB1R1
MA_6713093g0010	419.996	1.42848	0.154827	9.2263	2.80139e-20	2.28559e-17	ubiquitin C
MA_531047g0010	38.4426	1.431	0.52522	2.72458	0.0064384	0.078826
MA_101657g0010	90.3898	1.43209	0.398523	3.59351	0.000326259	0.00804799	probable choline kinase 2
MA_138397g0010	32.6164	1.43464	0.547178	2.6219	0.0087442	0.0975066	dirigent pDIR13
MA_10427968g0010	979.684	1.43859	0.203837	7.05754	1.69479e-12	3.6009e-10	calnexin homolog
MA_10435550g0030	32.1606	1.44143	0.458702	3.14241	0.00167562	0.0293119	cytochrome P450 CYP82D47-like
MA_19738g0010	18.7233	1.44182	0.431952	3.33791	0.000844102	0.0172344	TONNEAU 1a-like
MA_88519g0010	50.9286	1.44201	0.380554	3.78925	0.000151105	0.00426882	probable polygalacturonase
MA_230960g0010	152.065	1.44282	0.344549	4.18754	2.81992e-05	0.0010751	non-specific lipid-transfer 4-like
MA_8291837g0010	151.26	1.45018	0.263682	5.49972	3.80387e-08	3.09113e-06	arginine decarboxylase
MA_162550g0010	82.7579	1.45131	0.376049	3.85935	0.000113687	0.00337045	arabinogalactan peptide 20-like
MA_12044g0010	891.304	1.45366	0.356781	4.07438	4.61362e-05	0.00161969
MA_8658172g0010	30.6496	1.46244	0.480013	3.04667	0.00231392	0.0377829	TIR P-loop LRR
MA_10431197g0010	38.8407	1.46313	0.357895	4.08816	4.34804e-05	0.0015476	nitronate monooxygenase
MA_7118939g0010	148.733	1.46494	0.33141	4.42033	9.85499e-06	0.000438891	TIR P-loop LRR
MA_10436322g0010	147.326	1.46678	0.255176	5.74812	9.02396e-09	8.49799e-07	3-ketoacyl- thiolase peroxisomal
MA_10437224g0010	68.0126	1.46739	0.449506	3.26445	0.00109675	0.0209658	enhanced disease susceptibility
MA_10428783g0010	37.9072	1.46889	0.531355	2.76442	0.00570239	0.0718288	rust resistance kinase Lr10-like isoform X2
MA_4634040g0010	50.4103	1.47356	0.409172	3.60132	0.000316603	0.00787531	receptor 12
MA_14445g0010	54.3829	1.47774	0.286316	5.16121	2.45357e-07	1.61959e-05	probable glucan 1,3-beta-glucosidase A
MA_10434618g0010	27.1632	1.47828	0.472632	3.12776	0.00176147	0.0304997	bifunctional riboflavin biosynthesis RIBA chloroplastic
MA_98378g0010	848.965	1.4868	0.285054	5.21587	1.8296e-07	1.23981e-05	EXORDIUM-like 2
MA_92189g0020	10.6968	1.48711	0.562543	2.64355	0.00820408	0.0934198	L-type lectin-domain containing receptor kinase -like
MA_10370743g0020	11.6868	1.48772	0.489514	3.03918	0.00237221	0.0384016	CRS2-associated factor chloroplastic
MA_33140g0010	123.512	1.48809	0.414724	3.58813	0.000333052	0.00816498	heavy metal-associated isoprenylated plant 39-like
MA_308546g0010	179.981	1.4914	0.302584	4.92888	8.27005e-07	4.90361e-05	short-chain dehydrogenase reductase 2a
MA_10428115g0010	10.3147	1.49221	0.551758	2.70446	0.00684147	0.0822791	VHS domain-containing At3g16270
MA_10428224g0010	82.7917	1.49597	0.382633	3.90967	9.24224e-05	0.00286495	unknown
MA_8087333g0010	250.781	1.49913	0.345768	4.33565	1.45331e-05	0.000612462	probable inorganic phosphate transporter 1-3
MA_9998351g0010	153.752	1.50185	0.310271	4.84044	1.2955e-06	7.29954e-05	unknown
MA_197097g0010	53.441	1.50634	0.52295	2.88048	0.00397076	0.0555117	EXORDIUM-like 2
MA_19406g0010	771.324	1.50946	0.236746	6.37586	1.81943e-10	2.63198e-08	peptidyl-prolyl cis-trans isomerase FKBP62-like
MA_5886g0010	32.0809	1.51482	0.451715	3.35348	0.00079801	0.0165585	unknown
MA_58522g0010	20.8466	1.52247	0.578957	2.62968	0.00854648	0.0959825	xylose isomerase
MA_55328g0010	22.479	1.52345	0.396304	3.84415	0.00012097	0.00354007
MA_10151561g0010	115.259	1.5255	0.352499	4.32768	1.50686e-05	0.000630879	TIR P-loop LRR
MA_5821182g0010	47.1805	1.52816	0.400634	3.81436	0.000136534	0.00392238	ATP-binding cassette transporter
MA_62264g0010	49.4635	1.53699	0.474401	3.23985	0.00119594	0.0225033	probable nucleoredoxin 1
MA_125131g0010	20.6538	1.5376	0.368921	4.16783	3.07516e-05	0.00116371	glutathione peroxidase
MA_42312g0010	56.2555	1.54003	0.40435	3.80866	0.00013972	0.00399702	probable phytol kinase chloroplastic
MA_21130g0010	1099.76	1.54178	0.24087	6.4009	1.54466e-10	2.29346e-08	chaperone 1
MA_9471258g0010	17.4665	1.55212	0.459084	3.38091	0.000722474	0.0153184	unknown
MA_9937883g0010	31.2685	1.55936	0.407378	3.8278	0.000129296	0.00375142	ABC transporter G family member 28-like
MA_133096g0010	15.2855	1.56143	0.538826	2.89785	0.00375734	0.0533323	kinase chloroplastic
MA_66772g0020	46.2358	1.56794	0.419885	3.73422	0.0001883	0.00514158	unknown
MA_191989g0010	46.5435	1.57009	0.320427	4.90001	9.58318e-07	5.63309e-05	probable transmembrane ascorbate ferrireductase 2
MA_28961g0010	25.6894	1.57641	0.483588	3.25982	0.00111483	0.0212209	Qa- Sso1 Syntaxin1- SYP12A-group
MA_79051g0010	181.442	1.57778	0.392043	4.02451	5.7095e-05	0.00193129	E3 ubiquitin- ligase RING1
MA_10431151g0010	128.455	1.5793	0.259563	6.08444	1.169e-09	1.4026e-07	2-methylene-furan-3-one reductase-like isoform X3
MA_10437187g0010	198.297	1.58443	0.197476	8.02339	1.02868e-15	4.11412e-13	probable LRR receptor-like serine threonine- kinase At5g10290
MA_44157g0010	257.792	1.58451	0.291707	5.43184	5.57764e-08	4.37566e-06	dnaJ ERDJ3B
MA_10432644g0010	31.2271	1.58536	0.524456	3.02286	0.00250398	0.0399013	stem-specific TSJT1
MA_14971g0010	54.9984	1.5868	0.455562	3.48318	0.0004955	0.0112422	zinc-binding family
MA_10433732g0030	21.9575	1.58834	0.475669	3.33917	0.000840297	0.0172257	DETOXIFICATION 27-like
MA_10435722g0010	19.7995	1.59462	0.409518	3.89389	9.86491e-05	0.00301219	arginase mitochondrial
MA_205823g0010	13.0836	1.59496	0.565188	2.82201	0.00477243	0.0632921	MDIS1-interacting receptor like kinase 2-like
MA_10432716g0020	98.7779	1.59642	0.437026	3.65291	0.000259288	0.00663576	glycosyl hydrolase
MA_10434040g0010	12.9378	1.59986	0.540887	2.95785	0.00309791	0.0466333	squamous cell carcinoma antigen recognized by T-cells 3
MA_75934g0010	15.0519	1.60194	0.538408	2.97532	0.0029268	0.0445358	pentatricopeptide repeat-containing mitochondrial
MA_10431184g0010	22.4995	1.60289	0.542068	2.95699	0.00310658	0.0466948	PREDICTED: uncharacterized protein LOC105049665
MA_20287g0010	50.1485	1.60579	0.342513	4.68825	2.75552e-06	0.00014193	allene oxide synthase
MA_10429782g0010	16.035	1.60786	0.482907	3.32955	0.000869878	0.0175672	unknown
MA_10437059g0020	46.4619	1.61436	0.400337	4.0325	5.51861e-05	0.00187605	probable LRR receptor-like serine threonine- kinase At3g47570
MA_10431010g0010	33.9435	1.6146	0.533523	3.02629	0.00247572	0.0395169	F-box kelch-repeat At3g24760
MA_647307g0010	80.7676	1.61547	0.445717	3.62444	0.000289587	0.00727426	arogenate dehydratase prephenate dehydratase chloroplastic-like
MA_5353g0010	581.021	1.62514	0.236098	6.88334	5.84665e-12	1.14667e-09	luminal-binding 5
MA_18112g0010	21.7516	1.62995	0.504836	3.22868	0.00124361	0.0231442	calmodulin-2 4 isoform X2
MA_53546g0010	10.7121	1.63403	0.55774	2.92974	0.00339248	0.0496288	WAT1-related At5g07050
MA_10435021g0010	26.9062	1.63826	0.42273	3.87544	0.000106434	0.00320668	TMV resistance N-like isoform X1
MA_16080g0010	23.97	1.6416	0.611086	2.68637	0.00722333	0.0853019	5 -adenylylsulfate reductase chloroplastic-like
MA_112855g0010	13.846	1.64194	0.49262	3.33308	0.000858889	0.017397
MA_10436005g0020	1385.28	1.64277	0.215808	7.6122	2.6946e-14	8.7241e-12	patatin 2
MA_7351645g0010	46.695	1.64656	0.425732	3.86759	0.000109915	0.00328248
MA_10435755g0010	37.3443	1.65065	0.450567	3.66349	0.000248799	0.00643189	cysteine-rich receptor kinase 10 isoform X3
MA_207261g0010	54.513	1.65404	0.475478	3.47868	0.000503882	0.0114039	cytochrome P450 family
MA_14543g0010	13.1462	1.65484	0.604847	2.73596	0.00621987	0.0766566	40S ribosomal S15
MA_10428952g0020	31.1075	1.65548	0.411713	4.02095	5.79639e-05	0.00195743	UDP-galactose UDP-glucose transporter 3
MA_191396g0020	23.3562	1.65846	0.588504	2.8181	0.00483092	0.0637363	mechanosensitive ion channel 6-like
MA_248791g0010	20.0731	1.65912	0.611626	2.71265	0.00667483	0.0808952	plastid movement impaired
MA_106449g0010	330.085	1.66055	0.400918	4.14186	3.44495e-05	0.00128458	kDa class IV heat shock -like
MA_100525g0010	79.0499	1.66261	0.589239	2.82161	0.00477827	0.0633283	NDR1 HIN1 12
MA_219828g0010	147.524	1.66692	0.361206	4.61487	3.9335e-06	0.000191822	chalcone
MA_252255g0010	201.348	1.66769	0.321052	5.19445	2.05326e-07	1.37764e-05	unknown
MA_10429427g0010	18.4759	1.67056	0.546867	3.05478	0.00225229	0.0370483	10 kDa chaperonin
MA_141669g0010	20.4627	1.67121	0.602539	2.77361	0.00554381	0.0703216	cytochrome P450 734A1-like
MA_18132g0010	14.8263	1.67273	0.629425	2.65755	0.00787107	0.0906529	receptor kinase At4g00960
MA_121326g0010	17.9493	1.67527	0.479585	3.49317	0.000477323	0.010927
MA_10433982g0010	23.6068	1.6754	0.54741	3.06059	0.00220898	0.0366005	subtilisin inhibitor 1
MA_10434015g0010	439.347	1.67716	0.253892	6.60581	3.9535e-11	6.71996e-09	CBL-interacting kinase 5
MA_181915g0010	92.2732	1.67871	0.257342	6.52326	6.87951e-11	1.08776e-08	unknown
MA_123491g0010	37.9742	1.67958	0.334017	5.02843	4.94507e-07	3.09401e-05	Mitochondrial glyco family isoform
MA_19188g0010	15.0229	1.68062	0.605681	2.77476	0.00552433	0.0701684	hypothetical protein 2_5787_01, partial
MA_43488g0010	24.0785	1.68774	0.555513	3.03817	0.00238019	0.0384803	unknown
MA_102983g0020	13.8627	1.69058	0.527853	3.20274	0.00136127	0.0248574	unknown
MA_8519251g0010	25.2463	1.69145	0.597099	2.83278	0.00461453	0.0618435	uncharacterized protein LOC107470875
MA_9486g0010	85.4438	1.69201	0.337803	5.00885	5.47561e-07	3.3742e-05	lysM domain-containing GPI-anchored 1
MA_7263500g0010	1058.05	1.69624	0.238277	7.11877	1.08893e-12	2.52456e-10	polyubiquitin (ubq10)
MA_427242g0010	177.552	1.69691	0.301741	5.62375	1.86858e-08	1.64282e-06	TIR P-loop LRR
MA_73034g0010	23.4743	1.69993	0.638211	2.66359	0.00773112	0.0893437	peroxidase
MA_4913937g0010	15.6094	1.70082	0.567889	2.99498	0.00274462	0.0423464	disease resistance At4g27190-like
MA_243g0020	22.0389	1.70626	0.548686	3.10971	0.0018727	0.032018	7-deoxyloganetin glucosyltransferase-like
MA_127753g0010	21.1211	1.71597	0.563793	3.04362	0.00233752	0.038021	GDSL esterase lipase At2g42990-like
MA_8555036g0010	212.871	1.7175	0.524558	3.27418	0.0010597	0.0204285
MA_10433380g0010	15.6172	1.72077	0.604432	2.84693	0.00441433	0.0596681	unknown
MA_10430133g0020	9.99374	1.7225	0.604009	2.85177	0.00434765	0.0593568	phospholipase A1- chloroplastic-like
MA_2347546g0010	56.3772	1.72386	0.493067	3.4962	0.000471939	0.0108403
MA_9052584g0010	127.677	1.72458	0.543099	3.17545	0.00149605	0.0268145	wall-associated
MA_10431031g0010	380.07	1.73542	0.290311	5.97779	2.2618e-09	2.53483e-07	endoplasmin homolog
MA_6985771g0010	364.88	1.73576	0.153189	11.3308	9.23224e-30	4.70775e-26	ubiquitin C
MA_10433869g0010	17.4884	1.73594	0.622654	2.78797	0.00530394	0.0680059	scopoletin glucosyltransferase-like
MA_367459g0010	86.8385	1.73921	0.304514	5.71142	1.12037e-08	1.03874e-06	bZIP transcription factor 53-like
MA_9476g0020	21.2059	1.74097	0.471357	3.69353	0.00022116	0.00587371	lysM domain receptor-like kinase 4
MA_24913g0010	25.4809	1.74214	0.518007	3.36316	0.000770548	0.0161199	proline dehydrogenase mitochondrial-like
MA_19765g0010	13.5688	1.74771	0.566374	3.08579	0.00203009	0.0342779	nicalin isoform X1
MA_10427218g0010	311.948	1.74777	0.436813	4.00118	6.30263e-05	0.00210057
MA_44287g0010	23.74	1.75004	0.524086	3.33923	0.000840102	0.0172257	unknown
MA_10425915g0010	22.7684	1.75144	0.571754	3.06328	0.00218928	0.0363935	EXORDIUM-like 2
MA_10425791g0020	17.5456	1.7516	0.642755	2.72515	0.00642719	0.0787359	ATP-binding cassette transporter
MA_8222690g0010	73.4142	1.75795	0.583551	3.0125	0.00259103	0.0406532	unknown
MA_43229g0010	137.771	1.75915	0.257538	6.83064	8.45339e-12	1.62664e-09	beta- insoluble isoenzyme CWINV1 isoform X1
MA_10432359g0010	27.9537	1.75927	0.589493	2.98437	0.0028416	0.0435136	receptor kinase THESEUS 1
MA_58424g0010	50.4945	1.76415	0.388972	4.53541	5.7492e-06	0.00027208	delta(3,5)-Delta(2,4)-dienoyl- peroxisomal
MA_10430977g0020	368.707	1.76471	0.207918	8.4875	2.11127e-17	1.1092e-14	polyubiquitin 11
MA_68171g0010	109.902	1.76711	0.507308	3.48331	0.000495248	0.0112422	MT3_PICGL ame: Full=Metallothionein EMB30
MA_22044g0010	15.8372	1.77686	0.580795	3.05936	0.0022181	0.0366633	NRT1 PTR FAMILY -like
MA_722404g0010	37.7331	1.77989	0.478611	3.71886	0.000200126	0.00539231	NDR1 HIN1-Like 3-like
MA_54876g0010	68.0292	1.78149	0.415347	4.28914	1.79363e-05	0.000728778	cinnamoyl- reductase-like SNL6
MA_159801g0010	8.54839	1.78561	0.631607	2.82709	0.00469732	0.0627037	Glutathione reductase cytosolic
MA_10429614g0010	6.7707	1.78628	0.667733	2.67515	0.00746966	0.0871938	transmembrane 53
MA_10435736g0010	23.7763	1.78891	0.593615	3.01359	0.00258178	0.0406331	pectin acetylesterase 9 isoform X2
MA_108928g0010	34.22	1.79114	0.423621	4.22816	2.35608e-05	0.000924174	elicitor-responsive 3
MA_10436898g0010	12.8874	1.79512	0.629867	2.84999	0.00437201	0.0594361	peroxidase 51-like
MA_66524g0010	17.0919	1.80059	0.472217	3.81306	0.000137258	0.00393761	phospholipid-transporting ATPase 9
MA_217446g0010	110.988	1.80385	0.305592	5.90281	3.57368e-09	3.81635e-07	non-specific phospholipase C2
MA_92878g0010	20.0341	1.81376	0.488235	3.71494	0.000203254	0.00545497
MA_28638g0010	49.2738	1.81571	0.480138	3.78164	0.000155799	0.00439535	transcription factor bHLH35-like
MA_130557g0010	36.6456	1.8202	0.471066	3.864	0.000111546	0.00332631	allantoate deiminase
MA_758022g0010	37.8218	1.82108	0.496584	3.66721	0.000245213	0.00636338
MA_18417g0010	16.1002	1.82712	0.649098	2.81485	0.00487997	0.0642172	unknown
MA_10436994g0030	58.1303	1.82849	0.462476	3.95371	7.69496e-05	0.00244858	potassium channel AKT1-like
MA_56386g0010	10.6078	1.8292	0.569567	3.21157	0.00132011	0.0242272	allene oxide cyclase
MA_39107g0020	18.5847	1.82945	0.530581	3.44802	0.000564717	0.0124659	predicted protein
MA_6669g0010	12.2671	1.82969	0.666334	2.74591	0.00603432	0.0748674	PREDICTED: uncharacterized protein LOC107433649
MA_430722g0010	72.2116	1.83424	0.680653	2.69483	0.0070425	0.0836123
MA_96120g0010	16.5847	1.83428	0.699361	2.6228	0.00872107	0.0974171	serine carboxypeptidase-like 35
MA_10434726g0010	17.3832	1.83652	0.447488	4.10406	4.0596e-05	0.00146555	probable phosphatase 2C 59 isoform X1
MA_76780g0010	57.5751	1.83878	0.513251	3.58261	0.000340178	0.00830972	flavonoid 3 -hydroxylase
MA_952271g0010	13.6742	1.84278	0.61117	3.01516	0.00256845	0.0404859	receptor kinase At3g47110
MA_83505g0010	31.685	1.84684	0.602056	3.06756	0.00215817	0.0359643	chitotriosidase-1
MA_98858g0010	11.0837	1.84795	0.526651	3.50887	0.000450014	0.0104544	unknown
MA_595526g0010	8.91294	1.84963	0.583258	3.1712	0.00151809	0.0270432	cellulose synthase D3
MA_10428266g0010	12.9105	1.85014	0.663876	2.78687	0.00532192	0.0681427	phospholipase D2
MA_68268g0010	9.47207	1.85032	0.62601	2.95573	0.00311931	0.0467964	UDP-galactose UDP-glucose transporter 3
MA_11956g0010	15.5969	1.85036	0.539536	3.42955	0.000604588	0.0132173	unknown
MA_10430285g0010	12.9815	1.85524	0.628383	2.95241	0.00315306	0.0471157	LRK1
MA_204527g0010	94.2899	1.86435	0.237157	7.86125	3.80331e-15	1.38529e-12	dnaJ homolog subfamily B member 6 isoform X3
MA_9055473g0010	10.8036	1.86687	0.619561	3.01321	0.00258501	0.0406527	probable trehalose-phosphate phosphatase J
MA_580238g0010	17.0548	1.87501	0.571903	3.27854	0.00104347	0.0201933	probable purine permease 11
MA_18396g0010	11.9899	1.87615	0.640564	2.92891	0.00340153	0.0496288
MA_20746g0010	10.2356	1.87664	0.663978	2.82635	0.00470811	0.0627246	pentatricopeptide repeat-containing chloroplastic
MA_73800g0010	8.21108	1.88012	0.711247	2.64341	0.00820749	0.0934198	probable LRR receptor-like serine threonine- kinase At1g56140 isoform X2
MA_10430537g0020	7.76374	1.88049	0.624197	3.01266	0.00258965	0.0406532	IQ-DOMAIN 1
MA_10333127g0010	68.5258	1.88322	0.536336	3.51126	0.000445986	0.0103844	glutathione S-transferase
MA_804676g0010	34.8673	1.88525	0.490645	3.8424	0.000121839	0.00356038	unknown
MA_17966g0010	77.7495	1.88598	0.305695	6.16947	6.85187e-10	8.78979e-08	primary amine oxidase-like
MA_59638g0010	19.4136	1.89299	0.538649	3.51433	0.000440867	0.010277	cytochrome P450 82C4-like
MA_10432649g0010	19.0595	1.89409	0.481179	3.93635	8.27295e-05	0.00258809	probable LRR receptor-like serine threonine- kinase At4g26540
MA_742213g0010	15.5354	1.89414	0.527314	3.59206	0.000328077	0.00807211	unknown
MA_36086g0010	16.1667	1.8994	0.65467	2.90131	0.00371606	0.0528198	unknown
MA_10427398g0010	16.5416	1.89973	0.610042	3.11409	0.00184511	0.031679	long-chain-alcohol oxidase FAO4A
MA_10434434g0010	34.2484	1.90017	0.423564	4.48614	7.25253e-06	0.000331781	probable inorganic phosphate transporter 1-5
MA_10360085g0010	984.438	1.90104	0.357013	5.32486	1.01032e-07	7.49361e-06	phospholipase A I isoform X1
MA_120020g0010	20.2677	1.90402	0.537964	3.53931	0.000401178	0.00955938	Homeodomain-like superfamily
MA_80729g0030	20.8322	1.90455	0.487377	3.90776	9.31575e-05	0.00288336	RING-H2 finger ATL2
MA_892990g0010	15.5796	1.91015	0.644172	2.96528	0.0030241	0.0457715	serine threonine receptor-like kinase NFP
MA_18470g0020	10.0578	1.91201	0.663668	2.88097	0.00396453	0.0554626	basic endochitinase
MA_35014g0010	7.45953	1.91234	0.674736	2.8342	0.00459406	0.061648	bZIP transcription factor 11-like
MA_10434121g0010	8.58425	1.91671	0.627508	3.05449	0.00225446	0.0370542	pyridoxal biosynthesis
MA_734639g0010	269.079	1.91928	0.418254	4.5888	4.45798e-06	0.000214963	SDD1
MA_5617441g0010	32.8934	1.93696	0.476263	4.067	4.76224e-05	0.00165478	TIR P-loop LRR
MA_10429958g0010	16.4378	1.94084	0.584319	3.32153	0.000895241	0.0179904	pentatricopeptide repeat-containing mitochondrial
MA_12775g0010	14.1339	1.94748	0.636409	3.06012	0.0022125	0.0366005	lipase-like PAD4
MA_6570g0010	6.84749	1.94944	0.744958	2.61685	0.00887453	0.0984841	ACT domain-containing ACR3
MA_3370g0020	131.918	1.9498	0.263186	7.40845	1.2778e-13	3.52206e-11	unknown
MA_7601083g0010	13.9492	1.95	0.711708	2.73989	0.00614601	0.0759299	probable LRR receptor-like serine threonine- kinase At5g48740
MA_10434601g0010	221.268	1.95357	0.311103	6.27952	3.39629e-10	4.61828e-08	pleiotropic drug resistance 1
MA_77652g0010	9.2618	1.95606	0.739047	2.64674	0.00812728	0.0929737	sugar transporter ERD6-like 16 isoform X1
MA_9232233g0010	29.7362	1.96475	0.353908	5.55158	2.83099e-08	2.396e-06	LRR receptor-like serine threonine- kinase GSO1
MA_10426218g0010	51.6477	1.96856	0.53989	3.64623	0.000266112	0.00677156	glycerophosphodiester phosphodiesterase chloroplastic-like
MA_101849g0010	1.64892	1.97021	0.74579	2.64177	0.00824729	0.0936451
MA_134293g0010	53.269	1.97256	0.363867	5.42109	5.92362e-08	4.61161e-06	unknown
MA_10431883g0020	13.7419	1.9741	0.577069	3.42091	0.000624124	0.0136152	UDP-glycosyltransferase 89B2-like
MA_9245337g0020	9.40553	1.9916	0.715052	2.78525	0.00534867	0.0683993	unknown
MA_51451g0010	23.9579	1.99171	0.559323	3.56092	0.000369552	0.00892041	unknown
MA_10433212g0010	98.2059	1.99647	0.461576	4.32533	1.52303e-05	0.000632693	UDP-glucosyltransferase
MA_442130g0010	61.2272	2.00063	0.475547	4.20701	2.58776e-05	0.000994021	glutamate decarboxylase
MA_10111432g0010	43.6429	2.00147	0.453911	4.40939	1.03664e-05	0.000458663	caffeoyl- O-methyltransferase
MA_167603g0010	12.9987	2.00184	0.730229	2.74139	0.00611804	0.0757219	7-deoxyloganetin glucosyltransferase-like
MA_10427891g0010	295.551	2.00449	0.671864	2.98347	0.00284999	0.0436094	catalase
MA_192657g0010	8.5616	2.00524	0.700649	2.86198	0.00421002	0.0579492
MA_10172470g0010	9.61639	2.013	0.580317	3.46879	0.000522807	0.0117312	kinase chloroplastic
MA_648065g0010	9.55485	2.01659	0.610023	3.30576	0.000947179	0.0187205	multicopper oxidase LPR1-like
MA_58651g0010	51.0199	2.01725	0.413858	4.87424	1.09226e-06	6.25807e-05	S-adenosylmethionine synthase
MA_10419207g0010	18.7073	2.01873	0.549052	3.67675	0.000236224	0.00617648	TIR P-loop LRR
MA_6824769g0010	45.4435	2.03507	0.416677	4.88406	1.03925e-06	6.005e-05	G-type lectin S-receptor-like serine threonine- kinase At2g19130
MA_9235448g0010	11.0757	2.0354	0.53229	3.82386	0.000131377	0.00379561	unknown
MA_20157g0020	26.5606	2.03829	0.661862	3.07963	0.00207258	0.0348224	cytochrome B5-like
MA_156987g0010	4.50083	2.03968	0.775671	2.62957	0.00854926	0.0959825	GRIP and coiled-coil domain-containing 2 isoform X1
MA_493782g0010	12.2313	2.04171	0.7188	2.84045	0.00450503	0.0606929	dual specificity kinase shkC-like isoform X1
MA_10721g0020	72.4801	2.04486	0.300996	6.79366	1.09327e-11	2.04581e-09	tunicamycin induced
MA_10436004g0020	170.167	2.04898	0.711952	2.87797	0.00400245	0.0558018	tryptophan aminotransferase-related 4-like
MA_10427344g0010	60.8499	2.05109	0.464826	4.41258	1.02145e-05	0.00045391
MA_9812198g0010	8.85854	2.05134	0.756141	2.71291	0.00666958	0.0808952	transcription factor
MA_10385961g0010	15.0189	2.05939	0.617341	3.33591	0.000850215	0.0173314	unknown
MA_8516716g0010	35.4428	2.06383	0.437207	4.72048	2.35287e-06	0.000123055	reticuline oxidase
MA_120049g0020	10.3875	2.06429	0.594119	3.47454	0.000511736	0.0115463	R2R3-MYB transcription factor MYB6
MA_8244902g0010	5.22265	2.06499	0.704938	2.92932	0.00339708	0.0496288
MA_10144111g0010	687.811	2.06534	0.181974	11.3496	7.44766e-30	4.70775e-26	polyubiquitin
MA_893141g0010	11.7632	2.06634	0.7886	2.62026	0.00878623	0.0978769	2-hydroxyisoflavanone dehydratase-like
MA_10432173g0020	7.54565	2.06739	0.765803	2.69964	0.00694151	0.0829476	unknown
MA_13240g0020	19.2791	2.06972	0.553176	3.74152	0.000182911	0.00502131	chaperonin CPN60- mitochondrial
MA_161013g0010	175.068	2.07285	0.644072	3.21835	0.0012893	0.0237756	L-ascorbate oxidase homolog
MA_227599g0010	19.7374	2.07507	0.550301	3.77079	0.000162734	0.00454695	unknown
MA_8445043g0010	45.0895	2.07583	0.383118	5.41826	6.01805e-08	4.66373e-06	disease resistance At4g27190-like
MA_27909g0020	17.1995	2.08076	0.645282	3.22458	0.00126158	0.023372	transport inhibitor response 1 Os04g0395600
MA_10431368g0010	21.5716	2.08569	0.62318	3.34686	0.000817332	0.0168395	alpha beta-Hydrolases superfamily
MA_96649g0010	12.2958	2.09712	0.734179	2.85642	0.00428449	0.0586908	unknown
MA_6811602g0010	9.77857	2.09725	0.733989	2.85734	0.00427213	0.0585731	caffeoyl- O-methyltransferase
MA_122497g0010	79.9836	2.10048	0.516921	4.06343	4.83561e-05	0.00167457	RESPONSE TO LOW SULFUR 2
MA_874956g0010	12.3672	2.10614	0.65099	3.23529	0.00121521	0.0227784	tau class glutathione S-transferase
MA_13901g0010	21.8265	2.10831	0.477959	4.41107	1.02863e-05	0.000456109	diphosphomevalonate decarboxylase MVD2
MA_10436986g0020	86.6501	2.11465	0.574932	3.67809	0.000234989	0.00616869	glycerophosphodiester phosphodiesterase chloroplastic-like
MA_97720g0020	6.24884	2.12088	0.686889	3.08767	0.00201735	0.0341192	plastid division chloroplastic-like isoform X1
MA_10087424g0010	12.0772	2.12105	0.61819	3.43106	0.000601222	0.0131579
MA_10437042g0010	26.4514	2.12187	0.553223	3.83547	0.000125326	0.00364661	long chain acyl- synthetase peroxisomal
MA_106032g0010	5.769	2.12224	0.806337	2.63195	0.00848962	0.0955826	serine threonine- kinase CDL1
MA_291382g0010	36.3049	2.12257	0.401025	5.29286	1.20415e-07	8.6179e-06	AAA-ATPase mitochondrial-like
MA_10430775g0010	32.8635	2.13013	0.41784	5.09795	3.4336e-07	2.2163e-05	peroxidase 40
MA_240476g0010	233.237	2.136	0.379254	5.63211	1.78023e-08	1.57192e-06	heat shock cognate 70 kDa 2-like
MA_411136g0010	143.768	2.14278	0.303048	7.07077	1.54073e-12	3.32511e-10
MA_10436211g0010	56.7314	2.14633	0.537729	3.99148	6.56629e-05	0.00215673	kDa class III heat shock
MA_10429140g0010	17.7418	2.1478	0.536191	4.00566	6.18441e-05	0.00206792	LIM domain-containing isoform 1
MA_408535g0010	8.85502	2.14789	0.703417	3.0535	0.00226186	0.0371237	luminal-binding 5-like
MA_468133g0010	20.1651	2.152	0.674715	3.18949	0.00142524	0.0257263	receptor kinase At4g00960
MA_10430613g0010	7.32071	2.15804	0.691167	3.12231	0.00179436	0.0310165	Plant peroxidase
MA_10435706g0010	31.1131	2.16075	0.820989	2.63189	0.00849123	0.0955826	A Chain Structure Of A Three-Domain Sesquiterpene Synthase: A Prospective Target For Advanced Biofuels Production
MA_350848g0010	22.7035	2.16331	0.635542	3.40389	0.000664339	0.014324	cytochrome P450 71A1-like
MA_83g0010	5.96951	2.16466	0.727543	2.9753	0.00292701	0.0445358	probable disease resistance At4g33300
MA_101646g0010	65.5272	2.18366	0.48298	4.52122	6.14845e-06	0.000290301	phosphoenolpyruvate carboxykinase [ATP]-like
MA_82787g0010	21.3885	2.18758	0.475599	4.59964	4.23231e-06	0.000205539	activator of 90 kDa heat shock ATPase homolog
MA_8925811g0010	10.5865	2.18888	0.726585	3.01256	0.00259054	0.0406532	benzyl alcohol O-benzoyltransferase-like
MA_10432693g0010	4.19487	2.19552	0.820066	2.67725	0.00742286	0.0868641	alcohol
MA_91617g0010	214.423	2.20038	0.273106	8.05687	7.82745e-16	3.32618e-13	luminal-binding 5-like
MA_104806g0010	34.7355	2.20873	0.738764	2.98977	0.00279186	0.0430428	kDa class I heat shock -like
MA_82361g0020	136.681	2.21129	0.572721	3.86103	0.000112911	0.00335721	receptor 12
MA_10430423g0010	7.57605	2.21276	0.819613	2.69976	0.00693885	0.0829476	ULTRAPETALA 1-like
MA_7668605g0010	12.0401	2.2158	0.593478	3.73359	0.000188767	0.00514744	unknown
MA_102223g0010	41.9509	2.21843	0.533731	4.15646	3.23211e-05	0.00121858
MA_136684g0010	9.66662	2.21947	0.724977	3.06144	0.00220274	0.0365278	EXORDIUM-like 2
MA_168626g0010	8.89617	2.22572	0.777587	2.86234	0.00420529	0.0579492	lipase-like PAD4
MA_130810g0010	12.4675	2.22597	0.664671	3.34899	0.000811082	0.0167446	sugar transport 13
MA_929480g0010	22.481	2.22788	0.714988	3.11597	0.00183339	0.031531	unknown
MA_8203657g0010	11.5403	2.23238	0.81901	2.72571	0.00641634	0.0786503
MA_181061g0010	10.2707	2.23239	0.640554	3.4851	0.000491957	0.0112117	dnaJ ERDJ3B
MA_8980g0010	36.6565	2.23275	0.500092	4.46468	8.01878e-06	0.000364274
MA_428227g0010	11.9573	2.23362	0.613396	3.64141	0.000271151	0.00687039	F-box
MA_10430674g0010	12.6873	2.24102	0.700698	3.19827	0.00138255	0.0250666	TIR NBS LRR disease resistance
MA_161562g0010	15.1797	2.24703	0.480224	4.67913	2.88089e-06	0.000147272	BTB POZ domain-containing At5g41330
MA_4992g0010	30.8798	2.249	0.498206	4.5142	6.35561e-06	0.000298699	serine carboxypeptidase-like 45
MA_134669g0010	21.6381	2.25232	0.549396	4.09963	4.13811e-05	0.00148665	salicylate carboxymethyltransferase-like
MA_654296g0010	9.87051	2.25445	0.680523	3.31283	0.000923578	0.0183788	LRR receptor-like serine threonine- kinase FLS2
MA_10432956g0020	47.1067	2.25514	0.492908	4.57517	4.75842e-06	0.000227301	rmlC-like cupins superfamily
MA_34351g0010	1304.48	2.26068	0.412276	5.48341	4.17203e-08	3.36352e-06	heat shock 70 kDa
MA_40811g0010	31.1885	2.26147	0.433427	5.21766	1.81199e-07	1.23599e-05	receptor kinase HSL1
MA_9078956g0010	8.0619	2.26396	0.862786	2.62401	0.00869014	0.0971781	receptor kinase HAIKU2
MA_8861640g0010	46.748	2.26534	0.707463	3.20207	0.00136445	0.0248933	Glutaredoxin
MA_3360964g0010	3.39473	2.27263	0.86138	2.63836	0.0083308	0.0942971	auxin down-regulated
MA_138441g0010	31.4895	2.27285	0.644369	3.52725	0.000419896	0.0098882	triacylglycerol lipase 1
MA_8879638g0010	116.693	2.27698	0.355767	6.4002	1.55169e-10	2.29346e-08	subtilisin-like protease
MA_49773g0010	16.8643	2.27965	0.784763	2.90488	0.0036739	0.0523894	benzyl alcohol O-benzoyltransferase
MA_10429565g0010	4.7495	2.27971	0.863695	2.63949	0.00830315	0.0940885	E3 ubiquitin- ligase MIEL1-like
MA_10433604g0010	6.3548	2.28015	0.758276	3.00702	0.00263824	0.0412671	cationic amino acid transporter vacuolar-like
MA_10341095g0020	24.91	2.28064	0.450448	5.06305	4.12598e-07	2.62992e-05
MA_405016g0010	29.9692	2.29111	0.739352	3.09881	0.00194297	0.0330447	L-type lectin-domain containing receptor kinase
MA_9895888g0010	24.1933	2.29117	0.577189	3.96953	7.20156e-05	0.00233159	unknown
MA_10435613g0010	171.261	2.29528	0.308303	7.44489	9.70219e-14	2.74855e-11	Chromatin assembly factor 1 subunit
MA_10428569g0010	13.1045	2.29543	0.593342	3.86865	0.000109439	0.00327786	TMV resistance N
MA_15311g0010	17.5081	2.30348	0.797703	2.88764	0.00388141	0.0545993	RING-H2 finger ATL8-like
MA_29029g0010	111.157	2.3041	0.551953	4.17445	2.98709e-05	0.00113248	Maternal effect embryo arrest isoform 1
MA_15438g0010	37.2365	2.31575	0.391642	5.91292	3.36088e-09	3.66588e-07	Polyadenylate-binding 1-B-binding
MA_7785813g0010	18.6945	2.31595	0.538187	4.30324	1.68318e-05	0.00069078	lysM domain receptor-like kinase 3
MA_102181g0010	5.51042	2.31778	0.853881	2.71441	0.00663948	0.0807065	pentatricopeptide repeat-containing At4g02750
MA_484639g0010	103.863	2.3236	0.515209	4.51002	6.48203e-06	0.00030394	DUF538 family
MA_10435323g0010	3.74843	2.32452	0.888852	2.6152	0.00891754	0.0987703	10 kDa chaperonin-like
MA_127999g0010	19.1588	2.32554	0.542664	4.28541	1.82399e-05	0.00073964	unknown
MA_10428089g0010	16.2664	2.32934	0.721135	3.2301	0.00123746	0.023114	lipase-like PAD4
MA_958744g0010	8.09018	2.33274	0.790035	2.9527	0.00315008	0.0471157
MA_24872g0010	3458.12	2.33291	0.434145	5.37357	7.7192e-08	5.80991e-06	MT3_PICGL ame: Full=Metallothionein EMB30
MA_93085g0010	33.6813	2.33506	0.553684	4.21731	2.47237e-05	0.000958725
MA_3652531g0010	19.1153	2.33584	0.61643	3.7893	0.000151071	0.00426882	NDR1 HIN1-Like 3-like
MA_102653g0020	22.6932	2.35237	0.479094	4.91003	9.10632e-07	5.36825e-05	3-oxo-Delta(4,5)-steroid 5-beta-reductase
MA_410546g0010	9.06732	2.35485	0.751437	3.1338	0.00172558	0.030001	E3 ubiquitin- ligase PUB23-like
MA_10430292g0010	3.57013	2.35783	0.843255	2.7961	0.00517228	0.066983	1,4-dihydroxy-2-naphthoyl- thioesterase 1
MA_6955816g0010	22.2215	2.35788	0.493168	4.78109	1.74346e-06	9.5595e-05	G-type lectin S-receptor-like serine threonine- kinase SD2-5
MA_34266g0010	12.2704	2.35954	0.720429	3.27518	0.00105593	0.0203957	receptor 12
MA_64313g0010	46.2576	2.35958	0.417609	5.65021	1.60253e-08	1.43994e-06	DUF4228 domain
MA_10435431g0020	9.74938	2.36221	0.883263	2.67442	0.00748591	0.0872515	CONSTANS
MA_48202g0010	9.9574	2.36503	0.675812	3.49954	0.00046606	0.0107294	probable disease resistance At4g27220
MA_58851g0010	7.87019	2.36597	0.69207	3.41869	0.000629238	0.0136829	reticulon B8
MA_357675g0010	96.276	2.36653	0.451832	5.23762	1.62659e-07	1.13234e-05	cysteine-rich repeat secretory 38-like
MA_5735g0010	75.5638	2.36686	0.500981	4.72446	2.30733e-06	0.000120984	chalcone synthase
MA_123993g0020	8.57484	2.36824	0.735029	3.22196	0.00127316	0.023565	amino acid permease 4-like
MA_19658g0010	15.9099	2.37084	0.652461	3.63369	0.000279393	0.00706167	chaperone dnaJ chloroplastic-like
MA_26001g0020	9.00443	2.37317	0.903177	2.62758	0.0085994	0.0964277	RING-H2 finger ATL2
MA_85988g0010	23.4698	2.37823	0.647372	3.67367	0.000239095	0.00622838	LRR receptor-like serine threonine- kinase FLS2
MA_140715g0010	6.77812	2.38012	0.812585	2.92908	0.00339969	0.0496288	zinc transporter chloroplastic isoform X1
MA_14214g0010	5.05862	2.38202	0.814236	2.92547	0.00343935	0.0500017	probable serine threonine- kinase WNK11
MA_10432585g0010	7.94018	2.38843	0.703626	3.39445	0.000687655	0.0147345	elicitor-responsive 1-like
MA_4206506g0010	6.97344	2.3891	0.82248	2.90475	0.0036755	0.0523894	unknown
MA_153080g0010	28.5037	2.39061	0.632539	3.77938	0.000157216	0.004417	unknown
MA_10435565g0010	75.5302	2.3923	0.532258	4.49462	6.96957e-06	0.000323823	EXORDIUM-like 2
MA_3366g0010	264.987	2.39282	0.376461	6.35609	2.0696e-10	2.952e-08	germin subfamily 2 member 1
MA_81952g0010	218.421	2.39316	0.363228	6.5886	4.44e-11	7.48452e-09	LRR receptor-like serine threonine- kinase FLS2
MA_65404g0010	16.8436	2.39412	0.673637	3.55402	0.000379396	0.00911488	anti-microbial
MA_63860g0010	6.08043	2.39912	0.916007	2.61911	0.00881593	0.0981007	methyltransferase DDB_G0268948
MA_8215665g0010	152.883	2.4061	0.394505	6.09902	1.0672e-09	1.2957e-07	unknown
MA_10430409g0020	7.08689	2.40974	0.743492	3.24111	0.00119064	0.0224243	lipase-like PAD4
MA_7690233g0010	8.27532	2.41494	0.798179	3.02557	0.00248168	0.0395769	unknown
MA_10429303g0020	5.13035	2.42733	0.904179	2.68457	0.00726237	0.0855258	F-box PP2-B15-like
MA_8950g0010	91.137	2.42742	0.596233	4.07127	4.67581e-05	0.00163589	WD repeat-containing RUP2
MA_1981240g0010	343.312	2.43	0.384256	6.32391	2.55028e-10	3.51473e-08	heat shock 70
MA_331330g0010	168.558	2.43089	0.568915	4.27285	1.92992e-05	0.000774894	unknown
MA_57988g0010	24.6869	2.43491	0.616013	3.95269	7.72782e-05	0.00245139	polyubiquitin
MA_43955g0020	6.77529	2.43762	0.718735	3.39155	0.000694992	0.0148437	probable serine threonine- kinase WNK11
MA_208841g0010	41.5677	2.43793	0.783328	3.11227	0.00185655	0.0317952	auxin down-regulated
MA_10432037g0010	31.0438	2.43933	0.575152	4.2412	2.22331e-05	0.000878856	disease resistance RGA3
MA_10428385g0010	25.4911	2.44562	0.500325	4.88807	1.0183e-06	5.91744e-05	1,4-dihydroxy-2-naphthoyl- thioesterase 1
MA_9848062g0010	9.00304	2.44712	0.731514	3.34528	0.000822	0.0169015	anthocyanidin reductase
MA_10436206g0020	111.165	2.4486	0.35402	6.91654	4.62807e-12	9.16493e-10	Purple acid phosphatase 15
MA_10208579g0010	4.2129	2.45013	0.877242	2.793	0.00522224	0.0673312	RING-H2 finger ATL74-like
MA_7793925g0010	15.8374	2.45194	0.700459	3.50047	0.000464435	0.0107161	(RS)-norcoclaurine 6-O-methyltransferase
MA_2168g0030	21.0658	2.4532	0.867641	2.82744	0.00469218	0.0626761	tau class glutathione S-transferase
MA_239422g0010	29.3392	2.45562	0.694479	3.53591	0.000406368	0.00967176	unknown
MA_164918g0010	47.8564	2.45597	0.489284	5.01952	5.1801e-07	3.2213e-05	myeloid leukemia factor 1-like
MA_14611g0020	10.6672	2.45638	0.674928	3.63947	0.000273195	0.00691359	heavy metal-associated isoprenylated plant 39-like
MA_10434212g0010	3.13137	2.46334	0.912247	2.70029	0.00692784	0.0829267	Senescence dehydration-associated
MA_10427561g0020	313.026	2.46493	0.319508	7.71479	1.21186e-14	4.11971e-12	AB31G_ORYSJ ame: Full=ABC transporter G family member 31 Short= 31 ame: Full=Pleiotropic drug resistance 6 Short= 6
MA_903110g0010	3.69768	2.46686	0.896684	2.75109	0.00593966	0.0740506
MA_273678g0010	6.90454	2.46864	0.832292	2.96608	0.00301623	0.0457073	receptor 12
MA_10426796g0010	34.9295	2.46965	0.553689	4.46035	8.18264e-06	0.000370069	unknown
MA_702665g0010	2.12505	2.47026	0.940973	2.62522	0.00865936	0.0969402	ubiquitin
MA_9946147g0010	9.92707	2.4737	0.757215	3.26684	0.00108755	0.0208289
MA_26260g0010	11.0002	2.47569	0.679784	3.64188	0.000270653	0.00686861	unknown
MA_5939499g0010	9.92963	2.47852	0.881428	2.81193	0.00492448	0.0646362
MA_3600468g0010	5.00164	2.48018	0.947093	2.61873	0.00882573	0.0981562	receptor 12
MA_167628g0010	18.4172	2.48123	0.447076	5.5499	2.85827e-08	2.4091e-06	unknown
MA_8970091g0010	23.592	2.48222	0.602518	4.11974	3.79292e-05	0.00138895	mitochondrial substrate carrier family
MA_121826g0010	5.72553	2.48673	0.82136	3.02757	0.00246527	0.0394547	receptor kinase 1
MA_10430416g0010	107.731	2.48778	0.386799	6.43172	1.26168e-10	1.92048e-08	subtilisin-like protease
MA_10433671g0010	167.304	2.49248	0.350872	7.10368	1.21477e-12	2.72282e-10	transmembrane 45B-like
MA_10435905g0020	14.1082	2.49457	0.683753	3.64835	0.000263933	0.0067293	transcription factor MYC2-like
MA_78410g0010	34.3718	2.4974	0.607676	4.10976	3.96075e-05	0.00143494	dihydroflavonol 4-reductase
MA_10427625g0010	130.3	2.4983	0.513663	4.86369	1.15217e-06	6.58287e-05	inositol-3-phosphate synthase
MA_8560890g0010	303.688	2.49842	0.315768	7.91221	2.52867e-15	9.55137e-13	subtilisin-like protease
MA_536954g0010	3.62885	2.50055	0.886304	2.82133	0.00478252	0.0633435	auxin-independent growth promoter
MA_6177g0010	3.79922	2.50369	0.803717	3.11514	0.00183857	0.0315933	probable WRKY transcription factor 41
MA_808469g0010	224.903	2.50388	0.324478	7.71663	1.19442e-14	4.11971e-12	probable nucleoredoxin 1
MA_10429751g0010	4.51061	2.50415	0.848939	2.94974	0.00318037	0.0473158	LRR receptor-like serine threonine- kinase FLS2
MA_73524g0010	8.74535	2.51225	0.824428	3.04727	0.00230933	0.0377431	E3 ubiquitin- ligase ATL23
MA_775305g0010	34.6135	2.51295	0.453229	5.54456	2.94697e-08	2.45345e-06	hypothetical protein B456_002G136200
MA_101107g0010	30.9967	2.51396	0.540333	4.6526	3.27771e-06	0.000163461	probable L-gulonolactone oxidase 6
MA_1920179g0010	21.5289	2.52098	0.643883	3.91527	9.03019e-05	0.00281705	3-oxo-Delta(4,5)-steroid 5-beta-reductase-like
MA_10212234g0010	441.673	2.52164	0.387964	6.49969	8.04863e-11	1.2437e-08	unknown
MA_31993g0010	5.52198	2.52275	0.871332	2.89528	0.00378821	0.053584	hypothetical protein L484_000277
MA_10429143g0010	18.8914	2.52281	0.842005	2.9962	0.00273371	0.0423464	late embryogenesis abundant
MA_132750g0010	41.4681	2.52326	0.372879	6.76696	1.31514e-11	2.41665e-09	unknown
MA_319582g0010	16.5936	2.52387	0.782287	3.22627	0.00125415	0.0232554	unknown
MA_10434962g0020	5.23659	2.52583	0.762293	3.31347	0.000921464	0.0183721
MA_10428386g0010	31.043	2.528	0.545664	4.63288	3.60608e-06	0.000177237	ABC transporter I family member 17
MA_6681g0010	22.2794	2.52806	0.61284	4.12515	3.70488e-05	0.00136405	glycerol-3-phosphate transporter 1
MA_2027g0010	34.0818	2.53247	0.564157	4.48894	7.15784e-06	0.000330313	unknown
MA_151196g0020	5.0869	2.54084	0.883835	2.87478	0.00404303	0.0562138	phosphopantetheine adenylyltransferase
MA_7193588g0010	5.69097	2.54633	0.969478	2.6265	0.00862687	0.0966826	E3 ubiquitin- ligase LIN-1 isoform X2
MA_34273g0020	5.6574	2.54769	0.879599	2.89642	0.00377446	0.0534265	A Chain Structure Of A Three-Domain Sesquiterpene Synthase: A Prospective Target For Advanced Biofuels Production
MA_102552g0010	4.27778	2.55469	0.96618	2.64411	0.00819058	0.0933836	unknown
MA_315755g0010	8.60029	2.55766	0.654685	3.9067	9.35662e-05	0.00288905	unknown
MA_95662g0010	2.76846	2.56505	0.980042	2.61728	0.00886326	0.098445	U-box domain-containing 21-like
MA_12775g0020	6.93619	2.56843	0.69498	3.69569	0.000219291	0.00583167	unknown
MA_10426393g0010	26.1141	2.58088	0.597059	4.32266	1.54162e-05	0.000639116
MA_10193378g0010	4.52017	2.58461	0.774159	3.33861	0.000842002	0.017226	TIR-NBS-LRR disease resistance RPP1
MA_6234790g0010	11.3971	2.58646	0.738082	3.50429	0.000457821	0.0105755	unknown
MA_121466g0010	4.29823	2.58786	0.940352	2.75201	0.00592309	0.0739329
MA_495777g0010	7.00235	2.59702	0.924147	2.81017	0.00495147	0.0649068	unknown
MA_68152g0010	53.7838	2.59881	0.481952	5.39225	6.95824e-08	5.29579e-06	elicitor-responsive 3
MA_103104g0010	127.988	2.60155	0.504674	5.15491	2.53748e-07	1.66421e-05	small heat-shock
MA_24774g0010	456.95	2.6029	0.27304	9.53302	1.5277e-21	1.73114e-18	kDa class I heat shock
MA_8025229g0010	10.8327	2.61413	0.659266	3.96521	7.33299e-05	0.00236615	expression site-associated gene 8 (ESAG8)
MA_5701614g0010	2.6392	2.61748	0.882945	2.96449	0.00303189	0.0457746	Ubiquitin
MA_10428004g0010	7.10492	2.61774	0.854932	3.06192	0.00219919	0.0364987	probable aldo-keto reductase 2
MA_500227g0010	50.559	2.62133	0.542539	4.8316	1.35442e-06	7.56882e-05	alcohol
MA_173552g0010	5.37705	2.62248	0.897504	2.92197	0.00347822	0.0503872	Pyrroline-5-carboxylate synthetase isoform 3
MA_1031168g0010	144.897	2.62311	0.418853	6.26261	3.7858e-10	5.0802e-08	receptor 12
MA_4084805g0010	6.47772	2.62415	0.922937	2.84326	0.00446542	0.0603187
MA_57732g0010	11.3891	2.62741	0.775729	3.38701	0.000706578	0.0150438	E3 ubiquitin- ligase Praja-2
MA_10431712g0010	16.5511	2.62771	0.524525	5.0097	5.45136e-07	3.37029e-05
MA_10434030g0010	1902.88	2.62986	0.404145	6.50722	7.65545e-11	1.19197e-08	heat shock 83
MA_14667g0010	11.5575	2.6414	0.756979	3.48939	0.000484119	0.0110702
MA_8368223g0010	19.2372	2.64156	0.713039	3.70465	0.000211685	0.00565891	late blight resistance homolog R1B-19
MA_93746g0010	126.049	2.64246	0.804461	3.28475	0.00102071	0.0198659	kDa class I heat shock -like
MA_912717g0010	5.17879	2.65026	0.964829	2.74687	0.00601668	0.0747395	O-glucosyltransferase rumi homolog
MA_55138g0010	21.5071	2.65607	0.725921	3.65889	0.000253305	0.00650267	acid phosphatase 1-like
MA_163708g0010	4.48506	2.6621	0.906818	2.93564	0.00332857	0.0490171	rust resistance kinase Lr10-like
MA_10426472g0010	11.416	2.66435	0.94174	2.82918	0.00466676	0.0623774
MA_148447g0010	7.18664	2.66492	0.684726	3.89196	9.94386e-05	0.00303176	receptor kinase ZAR1
MA_10435654g0010	169.634	2.67011	0.469323	5.68928	1.27575e-08	1.16167e-06
MA_10426111g0020	6.83835	2.67046	0.815574	3.27434	0.00105911	0.0204285	leucine-rich repeat receptor-like serine threonine- kinase At2g24130
MA_375520g0010	15.5055	2.6719	0.618507	4.31991	1.5609e-05	0.000644486	Src homology-3 domain
MA_3006361g0010	5.76153	2.67533	0.910659	2.93779	0.00330558	0.0487872	Senescence-associated gene
MA_6239955g0010	25.7409	2.67765	0.492431	5.43761	5.39988e-08	4.26475e-06	unknown
MA_92948g0010	5.62279	2.68498	0.937579	2.86373	0.00418683	0.0577628	EXORDIUM-like 2
MA_112360g0010	5.07118	2.68772	0.804545	3.34067	0.000835772	0.0171674	transcription repressor OFP17
MA_3081g0010	145.663	2.69027	0.463175	5.80832	6.31033e-09	6.27863e-07	small heat-shock
MA_34380g0020	7.98057	2.69321	0.697996	3.85849	0.000114088	0.00337253	peroxidase 5-like
MA_894606g0010	5.15379	2.69421	0.982659	2.74175	0.00611121	0.0756832
MA_165943g0020	146.182	2.70511	0.778625	3.47421	0.000512359	0.0115476	BURP domain RD22
MA_348027g0010	7.0225	2.70822	0.833128	3.25066	0.00115137	0.0218258	pleiotropic drug resistance 1-like
MA_177399g0010	22.3654	2.71153	0.658639	4.11687	3.8406e-05	0.00139638	receptor 12
MA_9966741g0010	2.05149	2.71409	1.0287	2.63837	0.00833045	0.0942971	PREDICTED: uncharacterized protein LOC103709574 isoform X2
MA_102057g0010	24.8317	2.71713	0.749854	3.62354	0.000290599	0.0072907	probable aminotransferase TAT2
MA_13271g0010	18.4068	2.71847	0.667011	4.0756	4.58953e-05	0.00161544	pentatricopeptide repeat-containing mitochondrial-like
MA_786911g0010	31.8789	2.71929	0.494127	5.50323	3.72902e-08	3.04243e-06	RING-H2 finger ATL3-like
MA_10435723g0010	4.64088	2.7195	0.879657	3.09154	0.00199121	0.0337331	2-methylene-furan-3-one reductase-like
MA_270265g0010	69.5551	2.72207	0.588067	4.62885	3.67709e-06	0.000180292	germin subfamily 1 member 1
MA_84241g0010	5.92074	2.72282	0.884499	3.07837	0.00208133	0.0349206	SODIUM POTASSIUM ROOT DEFECTIVE 2
MA_10432299g0010	239.364	2.7238	0.546898	4.98045	6.34381e-07	3.85103e-05	(R,S)-reticuline 7-O-methyltransferase
MA_52700g0010	297.138	2.72863	0.381559	7.15126	8.59861e-13	2.03937e-10	kDa class I heat shock -like
MA_22260g0020	14.7772	2.73136	0.670208	4.0754	4.5936e-05	0.00161544	lanC GCL1
MA_1147102g0010	13.5686	2.73268	0.785602	3.47846	0.000504307	0.0114039	probable leucine-rich repeat receptor kinase At1g35710
MA_116478g0010	7.16842	2.73508	0.674998	4.05198	5.07867e-05	0.00174687	O-glucosyltransferase rumi homolog
MA_10702g0010	23.2311	2.73511	0.484485	5.6454	1.64801e-08	1.47432e-06	chitinase 2-like
MA_10433687g0030	5.54556	2.73581	0.824557	3.31791	0.000906937	0.0181539	ubiquitin-activating enzyme E1 1
MA_6945116g0010	34.8676	2.73835	0.584811	4.68245	2.83465e-06	0.000145272
MA_46121g0010	5.27274	2.74037	0.8843	3.09891	0.00194233	0.0330447	uncharacterized protein LOC109816402
MA_10433999g0010	171.777	2.74115	0.379257	7.22769	4.91292e-13	1.22206e-10	leucine-rich repeat receptor-like serine threonine- kinase At2g24130
MA_10430471g0020	1.74005	2.74273	1.02409	2.6782	0.00740179	0.0867309
MA_2185811g0010	7.77753	2.7463	0.750254	3.6605	0.000251727	0.00648294	mitogen-activated kinase kinase 9-like
MA_111005g0010	10.9068	2.74962	0.7462	3.68483	0.000228852	0.00605435	UDP-glycosyltransferase 86A1 isoform X2
MA_818g0010	2.74818	2.75393	0.975785	2.82227	0.00476849	0.0632921	Nucleotidyl transferase domain
MA_10427280g0030	17.8862	2.75659	0.483279	5.70393	1.17077e-08	1.08055e-06	probable polyamine oxidase 2
MA_10431754g0010	13.1424	2.75708	0.82388	3.34646	0.000818499	0.0168465	Receptor 12
MA_215434g0010	23.6192	2.75868	0.637643	4.32637	1.5159e-05	0.000632306	methylesterase 17
MA_10433569g0010	2.23972	2.76044	1.03265	2.67317	0.00751373	0.0873672	anthocyanidin reductase
MA_10433982g0020	2.22161	2.76168	0.96865	2.85106	0.00435732	0.0593914	subtilisin inhibitor 1
MA_10429053g0010	16.4243	2.76273	0.73696	3.74883	0.000177665	0.0049012
MA_469834g0010	9.18509	2.76586	0.755821	3.65942	0.000252789	0.00650207	probable LRR receptor-like serine threonine- kinase At1g67720
MA_10427338g0020	54.0608	2.76763	0.436404	6.3419	2.26951e-10	3.14906e-08	receptor 12
MA_9629484g0010	3.43047	2.76846	0.964574	2.87014	0.00410293	0.0567906	chaperone dnaJ chloroplastic-like
MA_109421g0010	52.7589	2.7717	0.475696	5.82663	5.65585e-09	5.68288e-07	zinc finger ZAT5-like
MA_265951g0010	9.19107	2.77335	0.840118	3.30114	0.000962925	0.0189217	G-type lectin S-receptor-like serine threonine- kinase B120
MA_69304g0010	3.78515	2.77475	0.968154	2.86602	0.00415669	0.0574807	zinc-finger homeodomain 1-like
MA_10434033g0010	14.4118	2.7784	0.572506	4.85306	1.21574e-06	6.90734e-05	calcium binding with EF-hand
MA_10425865g0010	31.816	2.78048	0.483864	5.74642	9.11548e-09	8.52882e-07	U-box domain-containing 26-like
MA_922379g0010	2.82199	2.78118	0.995485	2.79379	0.00520944	0.0672794	leucine rich repeat
MA_52468g0010	2.90373	2.78289	1.03918	2.67796	0.00740723	0.0867309
MA_9189183g0010	51.8302	2.79081	0.458248	6.09017	1.12788e-09	1.36126e-07	unknown
MA_10248111g0010	47.1024	2.79335	0.368093	7.58871	3.23096e-14	1.02972e-11	L-type lectin-domain containing receptor kinase -like
MA_10437146g0020	5.58656	2.79856	0.894364	3.1291	0.0017534	0.0304117	unknown
MA_19696g0010	3.41278	2.79875	1.03144	2.71343	0.006659	0.0808952	auxin induced
MA_697818g0010	1.66624	2.79918	1.00125	2.7957	0.00517881	0.066983	probable leucine-rich repeat receptor kinase At1g35710
MA_10431043g0010	18.5805	2.80186	0.717943	3.90262	9.51579e-05	0.0029231	aldehyde dehydrogenase family 2 member mitochondrial-like
MA_354684g0010	6.62614	2.80497	0.917855	3.05601	0.00224303	0.0369259	AAA-ATPase mitochondrial-like
MA_18139g0010	15.8678	2.81127	0.923167	3.04524	0.00232494	0.0378859	heavy metal-associated isoprenylated plant 39-like
MA_35387g0010	2.06578	2.81243	1.03697	2.71215	0.00668481	0.080968	wall-associated
MA_59283g0010	31.7956	2.81444	0.691848	4.068	4.7418e-05	0.00165049	unknown
MA_10216549g0010	9.68031	2.81528	0.985937	2.85544	0.00429772	0.0588326	pathogenesis-related 5-like
MA_159389g0020	4.51611	2.81593	0.769644	3.65875	0.00025345	0.00650267
MA_24390g0010	35.5371	2.81848	0.530062	5.31727	1.05337e-07	7.75653e-06	probable LRR receptor-like serine threonine- kinase At1g74360
MA_10427109g0010	47.8346	2.82077	0.465181	6.06381	1.32932e-09	1.56729e-07	chitinase 2-like
MA_10147276g0010	5.68744	2.82587	1.03005	2.74343	0.00608009	0.0753895	GEM 5
MA_837209g0010	22.3873	2.82698	0.523279	5.40243	6.57433e-08	5.04123e-06
MA_177143g0010	40.8023	2.82727	0.482713	5.85704	4.71181e-09	4.90341e-07	receptor 12
MA_2307640g0010	2.00727	2.82831	1.02722	2.75338	0.00589842	0.0737646
MA_579484g0010	42.6126	2.82873	0.533207	5.30512	1.12599e-07	8.14427e-06	probable disease resistance At4g33300
MA_230612g0010	2.34589	2.82994	1.03882	2.72418	0.00644623	0.0788272
MA_356436g0010	2.8751	2.83091	0.978271	2.89379	0.00380626	0.0537647	elongation of fatty acids 3-like
MA_7274365g0010	155.747	2.83371	0.733501	3.86326	0.000111883	0.00333149	aspartyl protease AED3
MA_804816g0010	20.7393	2.84113	0.668955	4.24711	2.16541e-05	0.000860974	probable disease resistance At4g33300
MA_166393g0010	3.92483	2.84201	0.876558	3.24224	0.00118595	0.0223566	cysteine-rich repeat secretory 55-like
MA_10436974g0010	189.988	2.85127	0.53766	5.30311	1.13848e-07	8.20551e-06	small heat shock chloroplastic
MA_237434g0010	2.48914	2.85612	0.98867	2.88885	0.0038665	0.0544871	serine threonine- kinase
MA_10429698g0010	3.00527	2.85895	0.843235	3.39046	0.000697762	0.0148873	phosphoenolpyruvate carboxykinase [ATP]-like
MA_10434976g0010	9.40197	2.86218	0.653752	4.37809	1.19723e-05	0.000518469	probable WRKY transcription factor 71
MA_10427345g0010	4.76497	2.86469	1.03242	2.77472	0.00552486	0.0701684	hypothetical protein
MA_211762g0010	3.1914	2.86795	1.02181	2.80672	0.00500486	0.065332	ABC transporter C family member 14
MA_18594g0010	2.96495	2.86892	1.00619	2.85127	0.00435455	0.0593914	acid phosphatase 1
MA_203977g0010	2.75778	2.86899	0.960336	2.98749	0.00281278	0.0432346	heavy metal-associated isoprenylated plant 37-like isoform X1
MA_98236g0010	46.9117	2.86972	0.479174	5.98887	2.11298e-09	2.38113e-07	nematode resistance -like HSPRO2
MA_180532g0010	7.24454	2.87364	0.912887	3.14787	0.00164468	0.0289194	cytochrome
MA_124460g0010	58.5767	2.87423	0.764925	3.75754	0.000171593	0.00476222	cellulose synthase H1
MA_103104g0020	18.6572	2.87438	0.784751	3.6628	0.000249478	0.00643312
MA_11057g0010	37.3755	2.87445	0.493277	5.82725	5.63467e-09	5.68288e-07	receptor 12
MA_10425951g0010	2.25891	2.88209	0.984395	2.92778	0.00341393	0.0497741	acyl-coenzyme A thioesterase 13
MA_46113g0010	31.5828	2.8837	0.487843	5.91113	3.39768e-09	3.6668e-07	3-ketoacyl- synthase 11
MA_192059g0010	87.7386	2.88429	0.770802	3.74193	0.000182611	0.00501983	dormancy auxin associated
MA_10206478g0010	15.8844	2.88553	0.71969	4.00941	6.08706e-05	0.00203872
MA_10435797g0010	19.4946	2.88784	1.03016	2.80329	0.00505836	0.0658007	dirigent pDIR13
MA_113446g0010	3.352	2.89199	1.03301	2.79957	0.00511711	0.0663955	ethylene-responsive transcription factor ERF017-like
MA_629244g0010	2.78663	2.89503	0.976413	2.96496	0.00302721	0.0457715	ABC transporter C family member 14-like
MA_500791g0010	3.59471	2.89831	0.917697	3.15825	0.00158721	0.0280784	unknown
MA_10433227g0010	88.3625	2.89938	0.897921	3.22899	0.0012423	0.0231408	kDa class I heat shock -like
MA_316698g0010	6.25742	2.9018	1.0317	2.81264	0.00491359	0.0645348	cytochrome P450 family
MA_10166468g0010	20.1251	2.90237	0.874051	3.3206	0.000898245	0.018033	cysteine-rich and transmembrane domain-containing A
MA_3452533g0010	2.67731	2.90247	1.03813	2.79586	0.00517611	0.066983
MA_101621g0020	98.8663	2.90357	0.60161	4.82633	1.39071e-06	7.75034e-05	lipase-like PAD4
MA_80261g0010	6.70579	2.90955	0.706522	4.11813	3.81956e-05	0.00139619	unknown
MA_212053g0010	23.8502	2.91421	0.503197	5.79139	6.98065e-09	6.81265e-07	kDa class I heat shock -like
MA_69378g0010	2.83131	2.91665	1.03505	2.81789	0.00483408	0.0637367	auxin-responsive SAUR72-like
MA_10434193g0010	1.95408	2.91903	0.995431	2.93243	0.00336318	0.0492808	LOB domain-containing 1-like
MA_10428211g0010	1.69326	2.92062	1.0359	2.8194	0.0048113	0.0636267	glyceraldehyde-3-phosphate dehydrogenase chloroplastic
MA_9334497g0010	17.3444	2.92107	0.589145	4.95815	7.1167e-07	4.29465e-05	tau class glutathione S-transferase
MA_89176g0010	9.92313	2.92115	0.736824	3.96451	7.35471e-05	0.00236615	UDP-glycosyltransferase 74E2-like
MA_17610g0010	38.7317	2.92772	0.502197	5.82982	5.54865e-09	5.63063e-07
MA_184352g0010	3.81232	2.92788	0.990608	2.95564	0.00312022	0.0467964	pleiotropic drug resistance 1-like
MA_131224g0010	4.84603	2.93561	1.04283	2.81504	0.00487714	0.0642172	patatin 2
MA_135240g0010	1.87672	2.93666	0.961941	3.05285	0.00226682	0.0371675	zinc ion-binding
MA_10149363g0010	23.991	2.9456	0.519478	5.6703	1.42547e-08	1.29223e-06	G-type lectin S-receptor-like serine threonine- kinase At1g34300
MA_15374g0010	27.6072	2.94687	0.451702	6.52392	6.8494e-11	1.08776e-08	phosphate transporter
MA_139905g0010	32.6403	2.94821	0.485634	6.07085	1.27235e-09	1.51767e-07	OPI10 homolog
MA_4353361g0010	36.2852	2.94868	0.880273	3.34974	0.000808886	0.0167446	plant defensin SPI1B
MA_167434g0010	5.1176	2.95389	0.806275	3.66362	0.000248674	0.00643189	zinc finger ZAT9-like
MA_373403g0010	4.28552	2.9554	0.937638	3.15196	0.00162176	0.0285903
MA_8467692g0010	61.6632	2.95665	0.629302	4.6983	2.62339e-06	0.00013581	kDa class I heat shock -like
MA_7100218g0010	37.8058	2.96144	0.410013	7.22279	5.09308e-13	1.25161e-10	UDP-glycosyltransferase 86A1-like
MA_79374g0010	3.27655	2.96648	1.04198	2.84696	0.00441389	0.0596681	unknown
MA_10437041g0020	6.78581	2.96692	0.902228	3.28844	0.00100744	0.0197108	tocopherol chloroplastic
MA_7761819g0010	3.87306	2.96789	1.02955	2.88271	0.00394271	0.0552712	unknown
MA_5647722g0010	5.17178	2.96877	0.940081	3.15799	0.00158859	0.0280784	chitinase 2-like
MA_247180g0010	2.92714	2.96978	1.03853	2.8596	0.00424169	0.0582612	butyrate-- ligase peroxisomal-like
MA_46900g0010	46.8388	2.97211	0.560697	5.30074	1.15335e-07	8.28339e-06	probable aspartyl protease At4g16563
MA_556757g0010	3.75528	2.97445	1.00681	2.95435	0.00313332	0.0469239	glycosyl hydrolase
MA_9304g0020	3.10632	2.97656	1.04005	2.86195	0.00421046	0.0579492	ethylene-responsive element binding factor
MA_162076g0020	2.31812	2.97661	0.985597	3.02011	0.00252681	0.040171	unknown
MA_66988g0010	5.60873	2.98833	0.802958	3.72165	0.000197925	0.00534711	tau class glutathione S-transferase
MA_194721g0020	2.2882	2.98942	1.01598	2.94238	0.00325697	0.0481744	probable serine threonine- kinase At1g18390 isoform X3
MA_2422735g0010	11.3816	2.99161	0.903716	3.31034	0.000931812	0.0184939	small heat shock chloroplastic
MA_96717g0010	4.35787	2.99168	0.926776	3.22806	0.00124635	0.0231738	unknown
MA_75861g0010	4.59655	2.99198	1.02228	2.92677	0.00342501	0.0498999	laccase-1
MA_6389744g0010	3.03837	2.99259	0.847756	3.53002	0.000415534	0.00982115
MA_10427549g0010	7.48467	2.99314	0.832408	3.59576	0.000323445	0.00801616
MA_7024577g0010	18.6321	2.99517	0.592484	5.05527	4.29772e-07	2.73086e-05	diacylglycerol kinase theta-like
MA_10861g0010	98.2777	3.00269	0.325103	9.23609	2.55663e-20	2.17282e-17	heat shock 83
MA_103602g0010	4.39448	3.00288	0.963045	3.11811	0.00182013	0.0313293	glutamate receptor -like
MA_10313989g0010	49.5246	3.00597	0.71358	4.21251	2.52543e-05	0.000973748	kDa class I heat shock -like
MA_184464g0010	3.94125	3.00686	1.042	2.88566	0.00390593	0.0549064	transcription factor
MA_894367g0010	3.17317	3.01343	1.03287	2.91754	0.00352806	0.0509284	unknown
MA_50270g0010	4.1465	3.01375	0.998149	3.01934	0.0025333	0.0401802	unknown
MA_68883g0010	2.64368	3.0174	0.988198	3.05344	0.00226233	0.0371237	unknown
MA_15546g0010	7.28912	3.02124	0.870738	3.46975	0.000520938	0.0117022	probable leucine-rich repeat receptor kinase At5g49770
MA_28437g0010	2.98747	3.02392	0.934301	3.23656	0.00120981	0.0227168	unnamed protein product, partial
MA_10437020g0010	8.71281	3.02808	0.744101	4.06944	4.71263e-05	0.00164497	mitogen-activated kinase homolog MMK1
MA_5838g0010	67.4345	3.03083	0.350576	8.6453	5.3662e-18	3.3168e-15	small heat-shock
MA_10168324g0010	52.2723	3.03102	0.563498	5.37894	7.49263e-08	5.68131e-06	calcium binding with EF-hand
MA_636041g0010	2.48237	3.03167	1.03903	2.9178	0.00352512	0.050922	ABC transporter
MA_389168g0010	3.31456	3.03573	1.02643	2.95756	0.00310082	0.0466426	probable LRR receptor-like serine threonine- kinase At3g47570
MA_10432086g0010	6.11033	3.03864	0.906666	3.35144	0.000803916	0.0166641	xyloglucan endotransglycosylase hydrolase
MA_106428g0010	11.3082	3.04372	0.720083	4.2269	2.36936e-05	0.000927596	probable leucine-rich repeat receptor kinase At1g35710
MA_16483g0010	24.3733	3.04573	0.654574	4.65299	3.27159e-06	0.000163461	probable phosphatase 2C 27
MA_10430703g0010	9.15814	3.05101	0.832136	3.66647	0.000245918	0.00637356	probable xyloglucan endotransglucosylase hydrolase 23
MA_10426928g0010	61.1676	3.05185	0.527676	5.78357	7.31297e-09	7.10298e-07	small heat-shock
MA_61359g0010	2.68513	3.05229	1.01699	3.0013	0.00268831	0.0418576	probable leucine-rich repeat receptor kinase At1g35710
MA_10429050g0010	33.5669	3.05258	0.494666	6.17098	6.78665e-10	8.76122e-08	SULFUR DEFICIENCY-INDUCED 1
MA_9888127g0010	32.6398	3.05666	0.46463	6.5787	4.74586e-11	7.93454e-09	unknown
MA_96441g0010	14.0372	3.05845	0.756945	4.04052	5.33331e-05	0.00182217	DUF724 domain-containing 3-like
MA_10350490g0010	10.3775	3.06017	0.783343	3.90655	9.36246e-05	0.00288905	probable LRR receptor-like serine threonine- kinase At3g47570
MA_19953g0020	69.6569	3.06223	0.543172	5.63768	1.7236e-08	1.53521e-06	pathogenesis-related 5-like
MA_3328146g0010	59.1391	3.06264	0.588416	5.20489	1.94113e-07	1.30671e-05	UDP-glycosyltransferase UGT2
MA_126866g0010	9.35271	3.06584	0.66962	4.57848	4.68369e-06	0.000224784	E3 ubiquitin- ligase MIEL1
MA_766098g0010	2.91956	3.06853	1.03963	2.95154	0.0031619	0.0472132	BON1-associated 2-like
MA_125599g0010	22.673	3.06966	0.516227	5.94633	2.74213e-09	3.02331e-07	uncharacterized acetyltransferase At3g50280-like
MA_264882g0010	86.4495	3.07076	0.508172	6.04276	1.51496e-09	1.76575e-07
MA_23963g0010	3.33852	3.0828	0.980457	3.14425	0.00166513	0.0291784	calmodulin-binding 60 B
MA_10431324g0020	48.562	3.08485	0.861254	3.58182	0.000341213	0.00832502	calcium-binding CML42-like
MA_10430268g0010	9.07228	3.08749	1.01782	3.03344	0.00241784	0.0388815	sugar transporter ERD6-like 16
MA_12747g0010	2.62588	3.08824	1.01804	3.03353	0.0024171	0.0388815	Alpha beta hydrolase fold-1
MA_275181g0010	44.9992	3.08974	0.893178	3.45926	0.000541656	0.012035	kDa class I heat shock -like
MA_10432502g0010	24.4245	3.09004	0.72836	4.24246	2.21078e-05	0.000875598	receptor kinase HSL1
MA_8921185g0010	11.7955	3.09552	0.917509	3.37383	0.000741289	0.0156523	basic endochitinase
MA_10432137g0030	17.5917	3.09592	0.568656	5.44428	5.20141e-08	4.14426e-06	flocculation FLO11 isoform X1
MA_67006g0010	29.8336	3.09645	0.52382	5.91128	3.39468e-09	3.6668e-07	glucan endo-1,3-beta-glucosidase 7
MA_20231g0010	11.449	3.10202	0.716007	4.33239	1.47501e-05	0.000619047	polyubiquitin (ubq10)
MA_102960g0010	4.36562	3.10739	0.939629	3.30704	0.000942873	0.0186535	GTP cyclohydrolase 1-like
MA_498632g0010	3.27106	3.10793	0.927933	3.34931	0.000810132	0.0167446	clavaminate synthase At3g21360
MA_10430110g0020	6.11467	3.10959	0.831582	3.73937	0.000184483	0.00505455	thioredoxin reductase 2-like
MA_10435536g0010	2.77473	3.12116	1.02072	3.05781	0.00222961	0.0367642	trans-cinnamate 4-monooxygenase
MA_10385073g0010	11.1137	3.12135	0.726004	4.29935	1.71298e-05	0.000700193	small heat-shock
MA_69712g0010	2.70428	3.13254	0.991468	3.15949	0.00158044	0.0280314	cysteine-rich receptor kinase 2
MA_160977g0010	2.27386	3.13543	1.0088	3.10808	0.00188307	0.0321683	Primary amine oxidase
MA_10772g0010	45.0119	3.13626	0.512842	6.11544	9.62888e-10	1.18313e-07	methylesterase 17
MA_10427429g0010	6.99571	3.14056	0.706992	4.44214	8.907e-06	0.000401051	Heat shock 70 kDa
MA_159244g0020	1.74053	3.14204	1.03589	3.03317	0.00242002	0.0388815	class IV chitinase
MA_261019g0010	2.56526	3.14389	1.0404	3.0218	0.00251274	0.0400097	alpha carbonic anhydrase 7-like
MA_10259994g0010	3.09213	3.14573	0.980663	3.20776	0.00133775	0.0244739	rust resistance kinase Lr10-like
MA_6174661g0010	43.0594	3.15142	0.546048	5.77131	7.86565e-09	7.56772e-07	unknown
MA_10432880g0010	64.0863	3.15395	0.523326	6.02673	1.67307e-09	1.928e-07	late blight resistance
MA_12125g0010	2.64258	3.15631	1.03728	3.04287	0.00234336	0.0380857
MA_815561g0010	87.4642	3.15901	0.464452	6.8016	1.03465e-11	1.97232e-09	leucine rich repeat
MA_304461g0010	11.6385	3.15926	0.794163	3.9781	6.94682e-05	0.00227074	probable carboxylesterase 15
MA_7394g0010	59.819	3.16347	0.322887	9.79747	1.15443e-22	1.56979e-19	probable alkaline neutral invertase B
MA_63850g0010	6.07901	3.16767	1.03514	3.06012	0.00221247	0.0366005	nucleosome-remodeling factor subunit BPTF
MA_625682g0010	52.5299	3.17208	0.882587	3.59407	0.000325556	0.00804799	UDP-glycosyltransferase 74E2-like
MA_18054g0010	127.983	3.17627	0.483405	6.57061	5.01093e-11	8.30959e-09	probable calcium-binding CML43
MA_10435400g0010	3.63621	3.17794	0.968479	3.28137	0.00103304	0.0200676	unknown
MA_605776g0010	299.151	3.17951	0.708665	4.48661	7.23641e-06	0.000331781	small heat shock chloroplastic
MA_103341g0010	7.23733	3.19628	0.869139	3.67752	0.000235513	0.0061745
MA_10434463g0010	6.54645	3.19786	0.893461	3.57918	0.000344679	0.00839955	probable receptor kinase At1g11050
MA_10430728g0010	8.54087	3.19839	0.825912	3.87256	0.0001077	0.00323527	lysosomal Pro-X carboxypeptidase-like
MA_5762206g0010	27.8335	3.20198	1.00052	3.20034	0.00137268	0.0249318	cationic peroxidase 1-like
MA_10427762g0010	2.52354	3.20443	1.02424	3.12861	0.00175637	0.0304372	wall-associated receptor kinase-like 14
MA_55379g0010	6.2115	3.20726	0.841931	3.80942	0.000139296	0.00399047	ammonium transporter AMT2
MA_10375806g0010	10.9489	3.21241	0.766401	4.19155	2.77052e-05	0.00105825	calcium binding with EF-hand
MA_3920672g0010	4.69988	3.21345	0.970912	3.30972	0.000933883	0.0184941
MA_10433497g0010	7.6552	3.21404	0.757217	4.24455	2.19034e-05	0.000869192	TIFY 10b
MA_52889g0010	35.156	3.21571	0.524678	6.12892	8.84783e-10	1.10042e-07	calmodulin
MA_85737g0010	179.132	3.21764	0.548623	5.86494	4.49299e-09	4.7239e-07	aspartic ase nepenthesin-1-like
MA_10428842g0010	25.691	3.22169	0.550435	5.85299	4.82816e-09	4.99899e-07	transmembrane 45B
MA_302068g0010	3.78138	3.22303	0.982218	3.28138	0.00103299	0.0200676
MA_488925g0010	17.2496	3.22653	0.841084	3.83616	0.000124972	0.00364151	hypothetical protein SELMODRAFT_158336
MA_10426753g0010	125.456	3.23033	0.462174	6.98944	2.75985e-12	5.68614e-10	aldose 1-epimerase
MA_82669g0010	4.50852	3.23098	0.861912	3.74861	0.000177815	0.0049012	quinolinate chloroplastic
MA_9531215g0010	32.3934	3.23108	0.466266	6.92969	4.2176e-12	8.51747e-10	LRK1
MA_10430846g0010	50.7794	3.23234	0.428936	7.53571	4.85681e-14	1.50097e-11
MA_75192g0010	3.65775	3.23282	1.0018	3.22701	0.00125093	0.0232168
MA_59309g0010	4.66163	3.23329	0.995724	3.24717	0.00116558	0.0220337
MA_30572g0010	5.17531	3.23924	1.0407	3.11256	0.00185473	0.0317907	wall-associated
MA_22012g0010	6.15704	3.24345	0.983344	3.29839	0.000972398	0.0190895	heavy metal-associated isoprenylated plant 39-like
MA_10427338g0010	2.4043	3.24916	1.00959	3.21828	0.00128961	0.0237756	LRR receptor-like serine threonine- kinase FLS2 isoform X1
MA_27638g0010	24.2093	3.25364	0.723398	4.49772	6.86853e-06	0.000320589	serine threonine receptor-like kinase NFP
MA_119796g0010	4.98988	3.25869	0.814642	4.00014	6.33044e-05	0.00210263	peroxidase 73-like
MA_6146025g0010	91.1761	3.26032	0.591055	5.5161	3.46606e-08	2.8507e-06	aspartyl protease AED3-like
MA_119918g0010	50.1045	3.26036	0.459234	7.09956	1.25159e-12	2.77486e-10	calcium binding with EF-hand
MA_9766061g0010	3.56678	3.26177	1.02004	3.19769	0.00138533	0.0250724
MA_374419g0010	10.6988	3.27479	0.654406	5.00422	5.60881e-07	3.44325e-05	Chromatin assembly factor 1 subunit
MA_89787g0010	16.1267	3.27931	0.670147	4.89343	9.90955e-07	5.79155e-05	TIR NBS LRR disease resistance
MA_10312684g0010	1.59467	3.27949	1.03678	3.16316	0.00156068	0.027753	kDa class I heat shock -like
MA_3356g0010	19.7714	3.28782	0.833773	3.9433	8.0367e-05	0.00253753	indole-3-acetate O-methyltransferase 1
MA_37077g0020	5.45172	3.28786	1.00542	3.27014	0.00107493	0.0206259	lachrymatory-factor synthase-like
MA_14965g0020	2.58788	3.28889	0.975053	3.37304	0.000743427	0.015665
MA_10427514g0010	456.521	3.29108	0.86645	3.79835	0.000145664	0.00412654	class IV chitinase
MA_8763526g0010	7.47459	3.29356	0.803498	4.09903	4.14877e-05	0.00148721	unknown
MA_115015g0010	3.66888	3.29662	0.993771	3.31728	0.000908977	0.0181591	rust resistance kinase Lr10-like
MA_54954g0010	11.0632	3.29815	0.809214	4.07575	4.5867e-05	0.00161544	probable WRKY transcription factor 51
MA_183474g0010	11.3174	3.29961	0.781185	4.22385	2.40165e-05	0.000938438	unknown
MA_47071g0010	2.75275	3.30326	1.02067	3.23636	0.00121063	0.0227168
MA_87785g0010	6.66801	3.309	0.960437	3.44531	0.000570413	0.0125645	tau class glutathione S-transferase
MA_10264676g0010	24.2102	3.31837	0.70802	4.68684	2.77459e-06	0.000142553
MA_10428091g0010	2.04433	3.32466	0.98748	3.36681	0.000760419	0.0159571	WRKY transcription factor
MA_102538g0010	2181.42	3.32654	0.862295	3.85778	0.000114421	0.00337748	class IV chitinase Chia4-
MA_10435244g0010	21.2292	3.33209	0.682631	4.88124	1.05419e-06	6.07408e-05	receptor 12
MA_10222942g0010	24.5384	3.34393	0.684305	4.8866	1.02592e-06	5.94481e-05	phospholipase A2-alpha
MA_194707g0010	3.7982	3.34684	1.02673	3.2597	0.0011153	0.0212209	RING-H2 finger ATL40-like
MA_48745g0010	5.56322	3.34813	0.790456	4.23569	2.27851e-05	0.000897196	serine threonine- kinase
MA_841019g0010	13.629	3.35387	0.923596	3.63132	0.000281974	0.00711811	cytochrome P450 CYP76AA26
MA_690718g0010	2.95552	3.35452	0.976049	3.43684	0.000588547	0.0129082	hypothetical protein CL1752Contig1_03, partial
MA_103726g0010	24.3779	3.35987	0.705873	4.75988	1.93708e-06	0.000104803	unknown
MA_14774g0010	3.45856	3.3617	0.998092	3.36813	0.000756801	0.0158975	beta-galactosidase 8
MA_10069672g0010	7.95743	3.36607	0.833861	4.03673	5.42018e-05	0.00184567	unknown
MA_53673g0010	13.7945	3.36687	1.00866	3.33797	0.000843917	0.0172344	pathogenesis-related PRB1-3-like
MA_328353g0010	8.35003	3.37037	0.911711	3.69676	0.000218371	0.00581478	oxalate-- ligase-like
MA_477384g0010	3.49997	3.37208	0.989197	3.40891	0.000652235	0.0141078	UDP-rhamnose:rhamnosyltransferase 1
MA_98229g0010	188.105	3.37355	0.60837	5.54524	2.93558e-08	2.45345e-06	unknown
MA_696786g0010	82.2836	3.37674	0.617231	5.47078	4.48068e-08	3.59813e-06	chaperone dnaJ chloroplastic-like
MA_3150905g0010	1.82776	3.37674	1.01613	3.32313	0.000890146	0.0179233	leucine rich repeat
MA_18275g0010	14.1964	3.37761	0.599414	5.63485	1.75207e-08	1.55378e-06	probable LRR receptor-like serine threonine- kinase At1g56140 isoform X2
MA_41252g0020	10.768	3.38191	0.728682	4.64113	3.46506e-06	0.00017113	heat shock transcription factor A1c1
MA_106297g0010	29.0277	3.38505	1.01071	3.34919	0.00081049	0.0167446	mitogen-activated kinase kinase kinase NPK1-like
MA_2477g0030	2.36056	3.39348	1.02753	3.30255	0.00095809	0.0188631	methyltransferase DDB_G0268948
MA_301324g0010	11.0254	3.40529	0.719974	4.72974	2.24807e-06	0.000118486	nuclease HARBI1
MA_8353g0010	49.8617	3.42149	0.482303	7.09406	1.30233e-12	2.85631e-10	receptor kinase HAIKU2
MA_741090g0010	10.6741	3.42185	0.824925	4.14808	3.35282e-05	0.00125944	glutathione S-transferase
MA_200041g0010	4.34691	3.42457	1.04169	3.2875	0.00101081	0.0197108	U-box domain-containing 26-like
MA_10432342g0020	3.54262	3.42619	1.03519	3.30972	0.000933907	0.0184941	NDR1 HIN1-Like 3-like
MA_447480g0010	339.205	3.4292	0.443898	7.7252	1.1168e-14	3.92746e-12	kDa class I heat shock -like
MA_4030165g0010	2.35257	3.43046	1.03243	3.3227	0.000891509	0.017933	LRR receptor-like serine threonine- kinase GSO1
MA_10432854g0010	25.4006	3.44214	0.827748	4.15844	3.2043e-05	0.00121034	LRR receptor-like serine threonine- kinase GSO1
MA_10436324g0010	5.8499	3.44576	0.816487	4.22022	2.44061e-05	0.000950022	chaperonin CPN60- mitochondrial
MA_524889g0010	13.5522	3.45432	0.905142	3.81633	0.000135452	0.00390228	cysteine-rich RLK (RECEPTOR kinase) 10
MA_3550g0020	3.4825	3.45711	0.97539	3.54433	0.000393609	0.00943413	CO(2)-response secreted protease
MA_55357g0010	5.04284	3.45814	0.961595	3.59625	0.000322838	0.00801086	LOB domain-containing 1-like
MA_10433927g0010	5.03482	3.45878	0.87763	3.94104	8.11285e-05	0.00255404	homolog isoform X3
MA_10434201g0010	12.9228	3.46423	0.788322	4.39443	1.11062e-05	0.00048717	thaumatin
MA_3405g0010	210.501	3.46461	0.431572	8.02787	9.91797e-16	4.04594e-13	pathogenesis-related genes transcriptional activator PTI5-like
MA_4284756g0010	6.52194	3.46531	0.981393	3.53101	0.000413973	0.00979561
MA_1627931g0010	8.18504	3.47557	0.978706	3.55119	0.000383499	0.00920262
MA_10243509g0010	11.998	3.48158	0.687036	5.06754	4.02988e-07	2.58482e-05	unknown
MA_14711g0020	3.84139	3.48747	1.02913	3.38874	0.000702138	0.014965	DETOXIFICATION 16-like
MA_48747g0010	28.5224	3.4877	0.576558	6.04919	1.45579e-09	1.70654e-07	calcium binding with EF-hand
MA_315574g0010	8.7338	3.49748	0.925937	3.77724	0.000158578	0.00444302	LRR receptor-like serine threonine- kinase FLS2
MA_10259759g0010	23.135	3.50498	0.660172	5.30918	1.10119e-07	8.02177e-06	UDP-glucose:hydroxycinnamate 1-O-glucosyltransferase
MA_10436624g0010	1.97714	3.50733	1.00967	3.47374	0.000513255	0.0115542	probable leucine-rich repeat receptor kinase At1g35710
MA_8194534g0010	162.163	3.51439	0.408975	8.59316	8.4608e-18	4.93071e-15	tau class glutathione S-transferase
MA_106551g0010	15.0888	3.51602	0.745232	4.71802	2.3815e-06	0.000124232	DUF2236 domain-containing
MA_49332g0010	45.5247	3.51608	0.441586	7.96239	1.68751e-15	6.61927e-13	UDP-glycosyltransferase 74E2-like
MA_3821g0010	30.23	3.51893	0.508071	6.92605	4.3274e-12	8.65353e-10	Glutelin type-A 1
MA_8063418g0010	21.85	3.51935	0.827433	4.25334	2.10607e-05	0.000841757
MA_23245g0010	51.8423	3.52937	0.365043	9.66836	4.10914e-22	5.23839e-19	truncated TIR-NBS-LRR
MA_10426953g0010	45.0399	3.53407	0.48894	7.22802	4.90075e-13	1.22206e-10	methionine gamma-lyase-like
MA_3792497g0010	2.55896	3.53437	1.03697	3.40835	0.000653563	0.0141215	unknown
MA_10433327g0010	8.47242	3.56086	0.751695	4.7371	2.16795e-06	0.000115156	unknown
MA_469702g0010	8.32387	3.56239	0.766241	4.64918	3.33258e-06	0.000165389	sphingolipid delta(4)-desaturase DES1-like
MA_29913g0010	44.366	3.56436	0.593156	6.00914	1.86507e-09	2.12524e-07	heat stress transcription factor A-2b-like
MA_10434037g0020	10.6402	3.57071	0.812729	4.39348	1.1155e-05	0.000487215	tau class glutathione S-transferase
MA_331201g0010	10.9305	3.5742	0.823716	4.33912	1.43057e-05	0.00060538
MA_10432394g0010	7.94534	3.58221	0.892097	4.01549	5.93212e-05	0.00199337	unknown
MA_44596g0010	16.1349	3.58488	0.772716	4.63933	3.49544e-06	0.000172214	cysteine-rich receptor kinase 2
MA_10019515g0010	9.84531	3.58527	0.757638	4.73217	2.22136e-06	0.000117381	unknown
MA_10067743g0010	14.278	3.58653	0.950113	3.77485	0.000160104	0.00447962
MA_10427652g0010	9.40454	3.58948	0.97695	3.67416	0.00023863	0.0062242	mitogen-activated kinase kinase kinase 18-like
MA_10434709g0010	2.95479	3.60364	0.996072	3.61784	0.000297067	0.00743469	cytochrome P450 71A1-like
MA_3677g0010	14.5116	3.60763	0.883795	4.08198	4.46533e-05	0.0015785	nucleosome-remodeling factor subunit BPTF
MA_23415g0010	58.5568	3.62567	0.536215	6.76159	1.36484e-11	2.48559e-09	probable WRKY transcription factor 51
MA_9477177g0010	4.52352	3.62698	1.04109	3.48384	0.000494275	0.0112394	heavy metal transport detoxification superfamily
MA_10321051g0010	17.8957	3.63069	0.764738	4.74763	2.05818e-06	0.000110186	unknown
MA_136308g0010	30.0752	3.63121	0.483591	7.50884	5.96527e-14	1.81602e-11	methionine-S-oxide reductase
MA_49467g0010	18.6684	3.63983	0.682564	5.33258	9.68246e-08	7.20778e-06	disease resistance gene
MA_120403g0010	55.0778	3.65042	0.474399	7.69484	1.4167e-14	4.73712e-12	ripening-related -like
MA_10426614g0010	177.028	3.65249	0.429714	8.49982	1.89883e-17	1.07585e-14	kDa class I heat shock -like
MA_10435034g0030	22.5924	3.65268	0.848295	4.3059	1.66307e-05	0.000683903	zeatin O-glucosyltransferase-like
MA_6875874g0010	49.8959	3.65576	0.395789	9.23665	2.54336e-20	2.17282e-17	serine acetyltransferase chloroplastic-like
MA_4993147g0010	10.0449	3.65698	0.784306	4.6627	3.12083e-06	0.000156787	multi -bridging factor 1c
MA_10426304g0010	211.614	3.65737	0.353836	10.3363	4.82622e-25	1.23051e-21	receptor 12
MA_9255g0010	2.5748	3.66443	1.02945	3.55959	0.00037143	0.00895515
MA_35923g0010	5.43382	3.66599	1.02099	3.59062	0.000329889	0.00809716	probable leucine-rich repeat receptor kinase At1g35710
MA_10164819g0010	2.37481	3.67212	1.03704	3.54098	0.000398644	0.00951011	Nuclear pore complex NUP107
MA_10431639g0020	3.00276	3.68456	1.02968	3.57836	0.000345761	0.00841585
MA_9034452g0010	14.3462	3.68537	0.735654	5.00966	5.45275e-07	3.37029e-05	verticillium wilt disease resistance
MA_72906g0010	10.3426	3.68823	0.932733	3.95421	7.67864e-05	0.00244721	mitogen-activated kinase kinase kinase NPK1-like
MA_10436974g0020	16.9125	3.69267	0.90125	4.09727	4.18044e-05	0.00149594	heat shock HSP26
MA_133240g0010	15.6292	3.69885	0.777048	4.76013	1.93471e-06	0.000104803	unknown
MA_20395g0010	6.55458	3.70253	0.926575	3.99593	6.44413e-05	0.00212344	wound-induced 1
MA_295712g0010	120.68	3.7111	0.617972	6.00528	1.90997e-09	2.16431e-07	class VII chitinase
MA_3493194g0010	19.4512	3.71648	0.6259	5.93781	2.88846e-09	3.16753e-07	dirigent
MA_442695g0010	34.5293	3.71952	1.01164	3.67671	0.000236266	0.00617648	dirigent pDIR8
MA_360253g0010	30.5817	3.72613	0.685315	5.4371	5.41535e-08	4.26475e-06	family intramembrane metalloprotease
MA_798750g0010	26.2596	3.73741	1.00752	3.70951	0.000207663	0.00555867	mitogen-activated kinase kinase kinase NPK1-like
MA_9607306g0010	7.07018	3.73995	1.00241	3.73098	0.000190738	0.00516664	Cysteine-rich receptor kinase 10
MA_9214460g0010	3.48185	3.74498	1.03635	3.61362	0.000301955	0.00753853	unknown
MA_10103038g0010	52.8907	3.74832	1.04296	3.59394	0.000325721	0.00804799	anti-microbial
MA_10410805g0010	41.1292	3.7489	0.629182	5.95838	2.54754e-09	2.83947e-07	2-methyl-3-buten-2-ol synthase
MA_7016698g0010	99.3857	3.75442	0.472395	7.94763	1.90119e-15	7.31673e-13	small heat-shock
MA_172818g0010	11.7583	3.75547	0.693593	5.41451	6.14551e-08	4.73019e-06	probable LRR receptor-like serine threonine- kinase At1g67720
MA_128387g0010	66.9576	3.75594	0.580398	6.47132	9.71491e-11	1.48989e-08	receptor 12
MA_55514g0010	5.34305	3.76154	1.03101	3.64839	0.000263888	0.0067293
MA_16234g0010	2.75624	3.7617	1.01978	3.68874	0.000225367	0.00596987	3-hydroxy-3-methylglutaryl-coenzyme A reductase 1-like
MA_197343g0010	12.6547	3.76174	0.98869	3.80477	0.000141937	0.00404908
MA_213696g0010	38.9293	3.76313	0.529238	7.11047	1.15645e-12	2.65034e-10	cytochrome P450 CYP736A12-like
MA_10433998g0010	61.294	3.76599	0.56485	6.66724	2.6065e-11	4.544e-09	probable metal-nicotianamine transporter YSL12
MA_387320g0010	5.842	3.77755	1.03728	3.64179	0.000270744	0.00686861	NUCLEAR FUSION DEFECTIVE 4-like
MA_3370g0010	15.8702	3.78531	0.724409	5.22537	1.73803e-07	1.19359e-05	unknown
MA_10431629g0010	16.3791	3.78879	0.722176	5.24635	1.55139e-07	1.08369e-05	ubiquinol oxidase mitochondrial-like
MA_10435468g0020	5.89656	3.78937	0.927	4.08778	4.35516e-05	0.0015476	AAA-ATPase mitochondrial-like
MA_7222092g0010	3.87711	3.7971	1.04041	3.64962	0.00026263	0.00671287	unknown
MA_10427294g0010	4.58509	3.79827	1.01774	3.73205	0.00018993	0.00515845	hypothetical protein, partial
MA_10430929g0010	33.4482	3.79876	1.00934	3.76361	0.000167475	0.00467303	peroxidase
MA_72728g0010	6.47447	3.80248	0.824029	4.6145	3.94046e-06	0.000191822	methionine gamma-lyase-like
MA_131574g0010	2.89648	3.8108	1.02138	3.73103	0.0001907	0.00516664	auxin transporter 2
MA_10432987g0020	28.6407	3.81383	0.653594	5.83517	5.37371e-09	5.48038e-07	(RS)-norcoclaurine 6-O-methyltransferase
MA_9758274g0010	4.67879	3.81878	1.01616	3.75804	0.00017125	0.00476222	bifunctional L-3-cyanoalanine synthase cysteine synthase mitochondrial
MA_50908g0010	42.824	3.81975	0.925708	4.1263	3.68644e-05	0.00135972
MA_293538g0010	15.9868	3.82511	1.01939	3.75235	0.000175186	0.00484841	transcription factor bHLH95
MA_9035900g0010	88.7856	3.83284	0.468234	8.18573	2.7065e-16	1.25465e-13	heat shock 22 kDa mitochondrial isoform X2
MA_10428741g0020	24.6424	3.84049	0.558583	6.87542	6.18087e-12	1.20068e-09	unknown
MA_426743g0010	5.77684	3.84195	0.816549	4.7051	2.53739e-06	0.000131693	receptor kinase At4g00960
MA_10104334g0010	6.61894	3.84633	0.808584	4.75687	1.9662e-06	0.000106097	tau class glutathione S-transferase
MA_15852g0010	69.364	3.84745	0.544189	7.07006	1.54869e-12	3.32511e-10	phenylalanine ammonia-lyase-like
MA_179641g0010	6.39735	3.86514	0.998388	3.87138	0.00010822	0.00324613	probable WRKY transcription factor 51
MA_8691g0010	16.3249	3.89648	0.895486	4.35125	1.35363e-05	0.000576614	glucan endo-1,3-beta-glucosidase GVI
MA_10433186g0010	31.7706	3.89776	0.755753	5.15745	2.5033e-07	1.64709e-05	extracellular ribonuclease LE-like
MA_174731g0010	27.025	3.90488	0.777139	5.02468	5.04262e-07	3.14539e-05	unknown
MA_209684g0010	26.1838	3.91713	0.70123	5.58608	2.32255e-08	1.99046e-06	wall-associated
MA_10429870g0020	5.04358	3.93384	1.00939	3.89724	9.72948e-05	0.00297529	extradiol ring-cleavage dioxygenase
MA_10243352g0010	23.1572	3.9377	0.878118	4.48425	7.31725e-06	0.000333892	kDa class IV heat shock -like
MA_218732g0010	3.32324	3.94231	1.01117	3.89877	9.66837e-05	0.0029655	DUF4228 domain-containing
MA_20406g0010	262.912	3.95646	0.652061	6.06762	1.29821e-09	1.53951e-07	auxin down-regulated
MA_25646g0010	3.01733	3.95726	1.03481	3.82415	0.000131224	0.00379561	indole-3-acetate O-methyltransferase 1
MA_3294g0010	82.3658	3.95836	0.642942	6.15663	7.4308e-10	9.47287e-08	inactive LRR receptor-like serine threonine- kinase BIR2
MA_6505g0010	42.0135	3.96276	0.390855	10.1387	3.72069e-24	6.32424e-21	thaumatin
MA_381231g0010	4.02493	3.96874	0.895873	4.43003	9.42221e-06	0.000422384	G-type lectin S-receptor-like serine threonine- kinase At1g34300
MA_10427276g0010	3.98857	3.99089	1.01943	3.91484	9.04628e-05	0.00281705
MA_180174g0010	20.7056	3.99455	0.649251	6.15255	7.62448e-10	9.59979e-08	unknown
MA_8027600g0010	83.8705	3.99761	0.844572	4.7333	2.20903e-06	0.000117033	probable aspartyl protease At4g16563
MA_125929g0010	12.6297	3.9986	0.836218	4.78177	1.73759e-06	9.553e-05	unknown
MA_10431388g0030	3.80029	4.00766	1.00482	3.98845	6.6506e-05	0.00218091	unknown
MA_8180539g0010	3.09499	4.01864	1.03434	3.88522	0.000102237	0.0031078	probable carboxylesterase 15
MA_10313114g0010	6.62705	4.02152	0.988949	4.06646	4.77318e-05	0.00165576	basic endochitinase
MA_191308g0010	38.9671	4.02978	0.60053	6.71036	1.94145e-11	3.41377e-09	class VII chitinase
MA_95715g0010	1.97439	4.03618	1.01949	3.95902	7.5258e-05	0.00241512	MDIS1-interacting receptor like kinase 2-like
MA_7489059g0010	64.7681	4.04164	0.72747	5.55575	2.76422e-08	2.34925e-06	calcium binding with EF-hand
MA_321571g0010	12.6653	4.04428	0.827186	4.88921	1.01242e-06	5.90007e-05	probable glucan 1,3-beta-glucosidase A
MA_10429075g0010	2.43769	4.05654	1.00004	4.05639	4.98368e-05	0.0017171	transmembrane 45A-like
MA_223085g0010	328.301	4.06358	0.410685	9.89464	4.39198e-23	6.3988e-20	kDa class I heat shock -like
MA_19912g0010	43.4756	4.06721	0.796782	5.10455	3.31589e-07	2.14712e-05	unknown
MA_564355g0010	39.2653	4.07113	0.547155	7.44054	1.00277e-13	2.80184e-11	alpha-amylase-like isoform X2
MA_10432788g0010	2142.27	4.075	0.352246	11.5686	5.94207e-31	6.06002e-27	kDa class I heat shock -like
MA_10213388g0010	5.17683	4.07531	0.982791	4.14667	3.37343e-05	0.00126485	L-type lectin-domain containing receptor kinase -like
MA_403263g0010	6.04981	4.08714	1.01506	4.02649	5.66165e-05	0.00191828	ABA-responsive LEA
MA_440031g0010	16.1613	4.08776	0.654392	6.24665	4.19358e-10	5.55431e-08	probable calcium-binding CML27
MA_20384g0010	109.272	4.09812	0.4329	9.46667	2.88901e-21	2.94636e-18	methyltransferase DDB_G0268948
MA_10436984g0050	8.15013	4.10552	0.993769	4.13126	3.60778e-05	0.00133796	dirigent pDIR6
MA_8708889g0010	5.68618	4.11674	0.958016	4.29715	1.73009e-05	0.000705775	probable leucine-rich repeat receptor kinase At1g35710
MA_55307g0010	438.805	4.11696	0.60991	6.75011	1.4773e-11	2.65479e-09	photoassimilate-responsive PAR
MA_8765487g0010	3.05261	4.1207	1.02731	4.01117	6.04191e-05	0.00202692	Bifunctional inhibitor plant lipid transfer seed storage helical domain-containing
MA_10434857g0010	8.37437	4.12249	0.777003	5.30563	1.12284e-07	8.14427e-06	probable LRR receptor-like serine threonine- kinase At5g48740
MA_5748192g0010	32.4453	4.12362	0.649323	6.35065	2.14411e-10	3.03705e-08	B3 domain-containing transcription factor NGA1-like
MA_5029466g0010	5.8578	4.14561	0.958326	4.32588	1.51921e-05	0.000632394	class IV chitinase
MA_382378g0010	11.9922	4.17198	0.805291	5.18072	2.21036e-07	1.47819e-05	L-type lectin-domain containing receptor kinase
MA_10430058g0010	20.9707	4.17294	0.826931	5.04629	4.50462e-07	2.85344e-05	Serine Threonine plant-type
MA_158072g0010	4.61441	4.1752	1.01846	4.09953	4.1399e-05	0.00148665	cytochrome P450 71A1-like
MA_10433486g0010	4.1642	4.18039	1.03424	4.04199	5.2999e-05	0.00181684	water-stress inducible
MA_113542g0010	4.03251	4.18739	1.01961	4.10684	4.011e-05	0.00145058	cysteine-rich repeat secretory 55
MA_202096g0010	6.86202	4.2013	0.813328	5.16557	2.39704e-07	1.58741e-05	glucan endo-1,3-beta-glucosidase-like
MA_226001g0010	21.7634	4.20215	0.59767	7.03089	2.05213e-12	4.31518e-10	ammonium transporter AMT2
MA_6589329g0010	1094.28	4.20569	0.738972	5.69127	1.26096e-08	1.15336e-06	thaumatin
MA_10430052g0010	6.48033	4.21072	0.990494	4.25113	2.12696e-05	0.000847336	UDP-rhamnose:rhamnosyltransferase 1
MA_10428862g0010	12.8635	4.21643	0.851876	4.94958	7.43737e-07	4.46176e-05	probable leucine-rich repeat receptor kinase At1g35710
MA_77852g0010	2.38008	4.23059	1.0313	4.1022	4.09241e-05	0.00147479	MLO 6
MA_301324g0020	28.5247	4.24212	0.472363	8.98063	2.6921e-19	1.9611e-16
MA_10291578g0010	51.0177	4.24257	0.552139	7.68388	1.54339e-14	5.07749e-12	kDa class I heat shock -like
MA_64146g0010	5.43768	4.24775	0.936519	4.53568	5.74181e-06	0.00027208
MA_10432202g0010	4.77207	4.24845	0.993696	4.2754	1.90791e-05	0.000769084	TIR NBS LRR disease resistance
MA_25308g0010	17.024	4.25044	0.766472	5.54546	2.93174e-08	2.45345e-06
MA_10013136g0010	18.4677	4.25952	0.815257	5.22476	1.74383e-07	1.19359e-05	probable metal-nicotianamine transporter YSL7
MA_6870g0010	10.5021	4.27063	0.863441	4.94606	7.57303e-07	4.51658e-05	ABC transporter B family member 15-like
MA_29551g0010	4.14055	4.28258	1.00694	4.25305	2.10883e-05	0.000841757	galactinol synthase 1
MA_41289g0010	6.33357	4.29319	0.98639	4.35243	1.34639e-05	0.00057573	AT-hook motif nuclear-localized 28-like
MA_951514g0010	11.2773	4.29541	0.815593	5.2666	1.38971e-07	9.83881e-06
MA_10430458g0010	11.0898	4.32271	0.749237	5.76948	7.95175e-09	7.61464e-07	cysteine-rich receptor kinase 2
MA_32640g0010	32.8649	4.32464	0.681793	6.34304	2.2528e-10	3.14728e-08	universal stress
MA_922597g0010	13.5453	4.32596	0.746325	5.79635	6.77736e-09	6.64605e-07	probable non-specific lipid-transfer AKCS9
MA_6898551g0010	6.35537	4.32945	0.829865	5.21706	1.8179e-07	1.23599e-05	TIR P-loop LRR
MA_579296g0010	10.6435	4.33079	0.888312	4.87531	1.0864e-06	6.24207e-05	probable phosphatase 2C 27
MA_18237g0010	22.2287	4.34256	0.66533	6.52693	6.71309e-11	1.07816e-08	wall-associated
MA_24539g0010	131.88	4.3517	0.456129	9.54052	1.42117e-21	1.70515e-18	cytochrome P450 monooxygenase CYP736B
MA_10425897g0010	727.261	4.36757	0.392992	11.1137	1.07661e-28	4.39191e-25	kDa class I heat shock -like
MA_825007g0010	10.4334	4.37019	0.876202	4.98765	6.1119e-07	3.72133e-05	small heat-shock
MA_264971g0010	15.4373	4.3722	0.643382	6.79565	1.07829e-11	2.03647e-09
MA_188914g0010	6.52834	4.37359	0.852066	5.13293	2.8527e-07	1.86495e-05	hypothetical protein AMTR_s00095p00067480
MA_7887903g0010	3.55788	4.37905	0.975836	4.48748	7.20694e-06	0.000331781
MA_10429703g0020	5.35999	4.38461	0.824946	5.31502	1.06644e-07	7.79651e-06	dirigent
MA_453182g0010	14.1865	4.3965	0.749824	5.86338	4.53534e-09	4.74396e-07	receptor 12
MA_9762311g0010	6.3673	4.42134	0.926994	4.76954	1.84643e-06	0.0001007	unknown
MA_913862g0010	114.009	4.42251	0.597214	7.40524	1.30911e-13	3.56026e-11	unknown
MA_501572g0010	30.1873	4.44883	1.02244	4.35117	1.35411e-05	0.000576614	pathogenesis-related PRB1-3-like
MA_87184g0030	15.1005	4.45413	0.954374	4.66706	3.05533e-06	0.000154639	receptor 12
MA_214776g0020	6.75271	4.46928	0.902613	4.95148	7.36494e-07	4.43135e-05
MA_9494855g0010	13.9357	4.47623	1.01136	4.42593	9.60263e-06	0.000428588	U-box domain-containing 26-like
MA_10428528g0010	99.7783	4.49468	0.536313	8.38069	5.26198e-17	2.61777e-14	pathogenesis-related PR-4-like
MA_91468g0010	10.363	4.51269	0.964878	4.67695	2.91169e-06	0.000148474	probable WRKY transcription factor 31
MA_35352g0010	18.9988	4.51412	0.750757	6.01276	1.82387e-09	2.08997e-07	SENESCENCE-ASSOCIATED GENE mitochondrial-like
MA_9243887g0010	44.2031	4.55669	0.745002	6.11635	9.57448e-10	1.18313e-07	unknown
MA_948460g0010	40.022	4.55725	0.495634	9.19479	3.75726e-20	2.94757e-17	Cysteine-rich receptor kinase 2
MA_136601g0010	316.613	4.59963	0.520829	8.83137	1.03404e-18	7.03041e-16	aspartic ase nepenthesin-1
MA_10362365g0010	98.5999	4.63773	0.620845	7.47002	8.01836e-14	2.3703e-11
MA_10150752g0010	3.53021	4.66664	0.976691	4.77801	1.77038e-06	9.68106e-05	hypothetical protein SELMODRAFT_158336
MA_10426907g0010	81.9412	4.67945	0.815262	5.73981	9.47851e-09	8.828e-07	aspartic ase nepenthesin-1-like
MA_15445g0010	3.99889	4.68336	1.03604	4.52045	6.17093e-06	0.000290689	zinc finger
MA_588952g0010	5.13335	4.68418	0.991382	4.7249	2.30227e-06	0.000120984
MA_10429923g0030	47.6782	4.68849	0.571528	8.20343	2.33625e-16	1.1082e-13	dirigent
MA_25900g0010	14.0861	4.70037	0.750154	6.26588	3.70731e-10	5.00781e-08	calcium binding with EF-hand
MA_75520g0010	21.0117	4.71385	0.872685	5.40155	6.60674e-08	5.0471e-06	ADP,ATP carrier mitochondrial
MA_82407g0010	8.81034	4.73822	0.98217	4.82424	1.4054e-06	7.81086e-05	cysteine-rich receptor kinase 2
MA_104614g0010	70.0068	4.78091	0.831462	5.75001	8.92399e-09	8.46616e-07	small heat-shock
MA_10427910g0010	39.3914	4.78704	0.652506	7.33639	2.19424e-13	5.81247e-11	kDa class I heat shock -like
MA_28098g0010	5.04345	4.79953	1.03341	4.64437	3.41111e-06	0.000168875	glucan endo-1,3-beta-glucosidase-like
MA_18470g0010	111.767	4.80627	0.72263	6.65108	2.90941e-11	4.98682e-09	basic endochitinase
MA_8772866g0010	20.4813	4.83612	0.929111	5.2051	1.93892e-07	1.30671e-05	thaumatin
MA_218345g0010	5.65167	4.84808	0.926105	5.23491	1.65062e-07	1.14516e-05	RING finger
MA_484656g0010	7.27842	4.85112	0.922773	5.25712	1.46331e-07	1.02921e-05	CC-NBS-LRR
MA_10430220g0010	6.44008	4.85497	1.00904	4.81146	1.49834e-06	8.25991e-05	myb-related Myb4-like
MA_941729g0010	281.609	4.86496	0.671004	7.25026	4.1596e-13	1.07397e-10	basic endochitinase
MA_8682761g0010	6.42165	4.86791	0.965656	5.04103	4.63023e-07	2.90593e-05	UDP-glycosyltransferase 89B2-like
MA_489467g0010	226.104	4.87081	0.910011	5.35247	8.67621e-08	6.5062e-06	glycoside hydrolase family 71
MA_10426833g0010	8.91997	4.88752	0.956474	5.10993	3.22271e-07	2.09343e-05	basic 7S globulin-like
MA_916238g0010	127.918	4.88984	0.443203	11.0329	2.65053e-28	9.01049e-25	thioredoxin H1-like
MA_10434576g0010	8.96263	4.89245	0.9282	5.27089	1.3576e-07	9.64845e-06	UDP-glycosyltransferase 86A1-like
MA_1478g0030	39.8694	4.92252	0.47712	10.3172	5.89452e-25	1.33589e-21	Heat shock 83
MA_63468g0010	14.6307	4.92533	0.675069	7.29605	2.96345e-13	7.74943e-11	IQ domain-containing IQM2
MA_9835458g0010	18.6568	4.93441	0.96147	5.13216	2.86441e-07	1.86663e-05
MA_10431378g0010	48.2739	4.94122	0.741876	6.66044	2.73003e-11	4.71901e-09	class VII chitinase
MA_207601g0010	12.6541	4.96827	0.854412	5.81484	6.06916e-09	6.06827e-07	cyclin-dependent kinase inhibitor SMR4
MA_33776g0010	79.9064	4.97675	0.699105	7.11874	1.08918e-12	2.52456e-10	Receptor 12
MA_133537g0010	8.74329	4.99232	0.798096	6.25529	3.9679e-10	5.28976e-08	receptor 12
MA_9594015g0010	25.7482	5.00083	0.785386	6.36736	1.9231e-10	2.76236e-08	probable aspartyl protease At4g16563
MA_420849g0010	44.8402	5.01101	0.993485	5.04387	4.56215e-07	2.88093e-05	hypothetical protein
MA_214829g0010	24.5834	5.02782	0.855049	5.88016	4.09869e-09	4.33165e-07	BSP domain-containing protien precursor
MA_10432110g0010	37.2607	5.02988	0.618202	8.1363	4.07545e-16	1.80711e-13	sinapyl alcohol
MA_10430035g0010	6.61868	5.03603	0.833656	6.04089	1.53263e-09	1.77619e-07	expansin
MA_846779g0010	5.30404	5.03807	0.964049	5.22595	1.73267e-07	1.19359e-05	probable LRR receptor-like serine threonine- kinase At1g05700
MA_4116g0010	21.4281	5.05584	0.859196	5.88439	3.99532e-09	4.2444e-07	probable leucine-rich repeat receptor kinase At5g63930
MA_5342438g0010	42.6187	5.11178	0.602309	8.48698	2.12084e-17	1.1092e-14
MA_837745g0010	14.1473	5.16921	0.911947	5.66833	1.442e-08	1.30143e-06	cytochrome P450 82C4
MA_56308g0010	12.288	5.17751	0.820385	6.31107	2.7711e-10	3.79343e-08	chaperone dnaJ chloroplastic-like
MA_124602g0010	26.0333	5.18078	0.83639	6.19421	5.85768e-10	7.65892e-08	DUF4228 domain
MA_161583g0010	4.70946	5.2403	0.961766	5.44862	5.07612e-08	4.0603e-06	RING-H2 finger ATL40-like
MA_5987685g0010	16.6387	5.2694	0.941612	5.59615	2.19162e-08	1.88618e-06	aspartic ase nepenthesin-1-like
MA_102534g0030	13.053	5.26958	0.78245	6.73471	1.64252e-11	2.91326e-09
MA_121533g0010	13.7185	5.29423	0.834065	6.3475	2.18836e-10	3.07835e-08	transcription factor RAX3-like
MA_23113g0010	8.79155	5.30054	0.914134	5.79843	6.69397e-09	6.59598e-07
MA_5816145g0010	15.7228	5.31343	0.924428	5.74781	9.04086e-09	8.49799e-07	thaumatin
MA_2093826g0010	21.3035	5.32293	0.743351	7.16072	8.02544e-13	1.92582e-10	glycosyl hydrolase
MA_126399g0010	4.09025	5.34477	1.02265	5.22638	1.7286e-07	1.19359e-05	U-box domain-containing family
MA_111590g0010	18.995	5.38221	0.920234	5.84874	4.95304e-09	5.10238e-07
MA_30833g0010	39.6923	5.40232	1.02177	5.28721	1.24193e-07	8.85723e-06	alpha-amylase isozyme 3D-like
MA_9603551g0010	16.0403	5.45234	1.03538	5.26603	1.39404e-07	9.83881e-06	cysteine-rich repeat secretory 38
MA_10430419g0020	36.0662	5.47011	0.78744	6.9467	3.73928e-12	7.62701e-10	plant basic secretory (BSP) family
MA_111840g0010	34.0262	5.48784	0.699114	7.8497	4.17033e-15	1.49232e-12
MA_90896g0010	74.0879	5.52857	0.539663	10.2445	1.25273e-24	2.5552e-21	Indole-3-acetic acid-induced ARG2
MA_10428902g0010	20.9194	5.56219	0.821432	6.77132	1.27608e-11	2.36621e-09	Indole-3-acetic acid-induced ARG2
MA_945339g0010	35.3573	5.58699	0.773953	7.21877	5.24612e-13	1.27387e-10	disease resistance At5g47280
MA_10426249g0010	10.0537	5.60612	0.854309	6.56217	5.30302e-11	8.72304e-09	glutathione S-transferase
MA_10435552g0010	6.76695	5.61492	1.00017	5.61398	1.97726e-08	1.71618e-06
MA_7283265g0010	6.9362	5.64877	1.01904	5.54322	2.96958e-08	2.46222e-06	kiwellin
MA_9333705g0010	20.4824	5.65813	0.750761	7.53652	4.82683e-14	1.50097e-11	BSP domain-containing
MA_26738g0010	23.3624	5.67724	0.695817	8.15911	3.37516e-16	1.52985e-13	gibberellin 2-beta-dioxygenase 1-like
MA_15755g0030	7.53725	5.67959	0.985104	5.76547	8.14305e-09	7.76139e-07	aspartic ase nepenthesin-1
MA_5887272g0010	14.9448	5.67976	0.799145	7.10729	1.18343e-12	2.68205e-10	probable aspartyl protease At4g16563
MA_170509g0020	17.8466	5.69066	0.93215	6.10488	1.02876e-09	1.2565e-07	alpha-dioxygenase 1
MA_472945g0010	35.6736	5.69689	0.764086	7.45582	8.93085e-14	2.58071e-11	calmodulin 3
MA_156769g0010	7.07266	5.71436	0.967966	5.90346	3.55947e-09	3.81635e-07	probable disease resistance At4g33300
MA_10434174g0010	143.619	5.75414	0.612692	9.39158	5.91091e-21	5.74118e-18	pathogenesis-related PR-4-like
MA_454112g0010	10.4164	5.77563	0.886647	6.51401	7.31701e-11	1.14804e-08	3-hydroxy-3-methylglutaryl-coenzyme A reductase 1
MA_95800g0010	6.81651	5.78004	0.90366	6.39625	1.59234e-10	2.33662e-08	beta-1,3-galactosyltransferase 7
MA_217935g0010	72.514	5.90841	0.683385	8.6458	5.34304e-18	3.3168e-15	alpha-amylase-like
MA_10426614g0020	173.395	5.94977	0.79329	7.50012	6.37582e-14	1.91246e-11	kDa class I heat shock
MA_10270775g0010	46.4299	6.07165	0.730629	8.31016	9.55707e-17	4.64132e-14	pathogenesis-related 1B
MA_10430878g0010	53.0094	6.14568	0.732578	8.38912	4.89811e-17	2.49767e-14	receptor kinase HSL1
MA_475809g0010	105.464	6.14701	0.618421	9.93985	2.79238e-23	4.38125e-20	glucan endo-1,3-beta-glucosidase-like
MA_10144809g0010	8.88227	6.15296	0.878917	7.00062	2.54831e-12	5.30386e-10	glycosyl hydrolase
MA_219456g0010	35.589	6.35162	0.624477	10.1711	2.66872e-24	4.94854e-21	glucan endo-1,3-beta-glucosidase 11-like isoform X2
MA_21662g0010	48.7366	6.35842	0.78993	8.04935	8.32336e-16	3.46473e-13	uncharacterized transporter
MA_188810g0010	17.6384	6.36174	0.782858	8.1263	4.42587e-16	1.92073e-13	tau class glutathione S-transferase
MA_189802g0010	57.7258	6.53963	0.902596	7.24536	4.31308e-13	1.09967e-10	Thaumatin
MA_84713g0010	51.1308	6.60835	0.711623	9.28631	1.59727e-20	1.48089e-17	dirigent pDIR5
MA_881825g0010	44.3062	6.62684	0.780093	8.49493	1.98045e-17	1.09176e-14	AChain Crystal Structures Of Pinoresinol-Lariciresinol And Phenylcoumaran Benzylic Ether And Their Relationship To Isoflavone Reductases
MA_94070g0010	55.0075	6.74755	0.645914	10.4465	1.52016e-25	4.42954e-22	EXORDIUM-like 2
MA_10432716g0010	180.282	6.9931	0.812972	8.6019	7.84083e-18	4.70381e-15	beta 1,3 glucanase
MA_4660g0010	15.2266	7.03663	0.892589	7.88339	3.18623e-15	1.18163e-12
MA_66201g0010	14.4838	7.65415	0.874418	8.75342	2.06983e-18	1.36188e-15	peroxidase 12
MA_10434729g0020	56.404	7.7284	0.843444	9.16291	5.05176e-20	3.81632e-17	scopoletin glucosyltransferase
MA_369117g0010	27.8712	7.84632	0.884065	8.87528	6.97587e-19	4.90644e-16	Lipase_3 domain-containing
MA_1500g0010	23.3313	7.98409	0.842929	9.47184	2.74949e-21	2.94636e-18
MA_595151g0010	81.9383	8.55373	0.662686	12.9077	4.07438e-38	8.31052e-34	class VII chitinase

## Sheet: D
gene	baseMean	log2FoldChange	lfcSE	stat	pvalue	padj	Congenie description
MA_413765g0010	6.55628	-3.28103	0.901113	-3.64109	0.000271485	0.00531406
MA_946756g0010	4.74574	-3.28078	0.924906	-3.54715	0.000389421	0.00708731	pentatricopeptide repeat-containing At1g62350-like
MA_10288547g0010	11.4389	-3.19898	0.921893	-3.47002	0.000520427	0.00892621	BURP domain RD22
MA_844622g0010	27.4149	-3.03816	0.49173	-6.17851	6.47089e-10	1.01099e-07	probable LRR receptor-like serine threonine- kinase At1g67720
MA_61008g0010	3.76842	-2.96955	0.934362	-3.17815	0.00148217	0.0197769
MA_10364621g0010	5.86493	-2.9379	0.918167	-3.19975	0.00137547	0.0186869
MA_107159g0010	40.3592	-2.89158	0.646133	-4.47522	7.63338e-06	0.000289684	ent-kaurenoic acid oxidase 2-like
MA_10155901g0010	15.2673	-2.87088	0.651799	-4.40454	1.06009e-05	0.000379557	UDP-glycosyltransferase 74E2-like
MA_23257g0010	24.2424	-2.86918	0.845847	-3.39208	0.000693648	0.0112357	transcription repressor OFP2-like
MA_197089g0010	4.3116	-2.8683	0.92539	-3.09955	0.00193812	0.0239629
MA_8177242g0010	17.0068	-2.86413	0.725536	-3.94761	7.89349e-05	0.0019463	UDP-rhamnose:rhamnosyltransferase 1
MA_10192193g0020	17.5415	-2.84278	0.874817	-3.24957	0.00115579	0.0165115	zinc finger CONSTANS-LIKE 16
MA_1737g0020	5.01464	-2.83605	0.913586	-3.1043	0.00190729	0.0236418
MA_442926g0010	4.56837	-2.831	0.934266	-3.03019	0.00244402	0.0281899	pentatricopeptide repeat-containing At4g13650
MA_6934973g0010	7.7948	-2.80164	0.79977	-3.50306	0.000459954	0.00805786	RING-H2 finger ATL74
MA_10229624g0010	2.93889	-2.781	0.954028	-2.91501	0.00355676	0.0372042	pentatricopeptide repeat-containing mitochondrial
MA_10435955g0030	3.42673	-2.77347	0.96803	-2.86507	0.00416917	0.0416185	2-methyl-3-buten-2-ol synthase
MA_23242g0010	60.449	-2.76841	0.488715	-5.66467	1.47311e-08	1.41435e-06	tannin-related R2R3 MYB transcription
MA_10437259g0030	6.11251	-2.73547	0.90524	-3.02181	0.00251264	0.0287116	Ribonuclease J
MA_10428132g0010	26.3243	-2.71499	0.699527	-3.88118	0.000103951	0.00245062	BURP domain RD22
MA_10436404g0010	5.16514	-2.69603	0.937858	-2.87466	0.00404457	0.0407461	rhodanese-like domain-containing chloroplastic isoform X2
MA_5548047g0010	7.79208	-2.6768	0.874625	-3.06051	0.00220961	0.0263378	probable LRR receptor-like serine threonine- kinase At5g48740 isoform X1
MA_84030g0010	6.23166	-2.67202	0.852696	-3.13361	0.00172671	0.0220962	high mobility group B 15-like
MA_10432879g0010	4.39314	-2.65954	0.927788	-2.86654	0.00414989	0.0414892	glyoxylate succinic semialdehyde reductase 1
MA_5401g0010	29.6467	-2.65898	0.81604	-3.25839	0.00112047	0.0160769	phospholipase A1-IIgamma-like
MA_122505g0010	50.1126	-2.65277	0.518192	-5.11927	3.06716e-07	2.03522e-05
MA_10428144g0010	6.98787	-2.65037	0.853804	-3.10419	0.00190801	0.0236418	NRT1 PTR FAMILY -like
MA_85577g0010	2.84344	-2.64554	1.02586	-2.57886	0.00991266	0.0777895	soul heme-binding family
MA_10435122g0010	23.1355	-2.63997	0.6126	-4.30944	1.63665e-05	0.000545106
MA_83329g0010	17.9161	-2.6395	0.741546	-3.55946	0.000371623	0.0068527	glucan endo-1,3-beta-glucosidase
MA_113173g0010	21.9518	-2.62327	0.715835	-3.66463	0.000247699	0.00491733	Long chain acyl- synthetase 2
MA_181618g0010	6.21101	-2.61731	0.858922	-3.0472	0.00230983	0.0269987	unknown
MA_9974463g0010	7.54418	-2.6162	0.810639	-3.22732	0.00124954	0.0174436	THO complex subunit 2
MA_62006g0010	29.8756	-2.60724	0.660783	-3.94568	7.95741e-05	0.00195645	beta-glucosidase 17-like isoform X1
MA_7063g0010	7.62702	-2.59342	0.821087	-3.15852	0.00158573	0.0207019	universal stress A
MA_20113g0010	4.21946	-2.55846	1.03015	-2.48357	0.0130071	0.0944005
MA_10192193g0010	206.838	-2.54571	0.51706	-4.92342	8.50447e-07	4.82369e-05
MA_337512g0010	4.08306	-2.5431	0.932781	-2.72636	0.00640371	0.0569638	NUCLEAR FUSION DEFECTIVE 4
MA_7614511g0010	50.7457	-2.52734	0.524707	-4.81668	1.45969e-06	7.55612e-05	tau class glutathione S-transferase
MA_10436979g0010	7.71758	-2.52657	0.769612	-3.28291	0.00102741	0.01504	UPF0481 At3g02645
MA_10436021g0010	4.90873	-2.52265	0.932587	-2.705	0.00683041	0.0595573	phytanoyl- dioxygenase family
MA_10427227g0020	3.19068	-2.51919	0.999445	-2.52058	0.011716	0.087773	hypothetical protein ABT39_MTgene1738 (mitochondrion)
MA_10432881g0010	8.09196	-2.51339	0.842335	-2.98383	0.00284665	0.0315833	uncharacterized protein LOC18441533
MA_10359162g0010	4.01878	-2.51239	0.916602	-2.74098	0.00612553	0.0551904	vacuolar sorting-associated 35B-like isoform X2
MA_10435143g0020	100.226	-2.50666	0.391176	-6.408	1.47438e-10	3.08826e-08	probable histone
MA_117676g0010	10.0124	-2.49915	0.810885	-3.082	0.00205614	0.0250689	pentatricopeptide repeat-containing At1g25360
MA_10426638g0020	6.59421	-2.48352	0.811593	-3.06006	0.00221295	0.0263378	probable LRR receptor-like serine threonine- kinase At5g48740
MA_711045g0010	13.4099	-2.48341	0.887382	-2.79859	0.00513269	0.048574	HAD-like domain
MA_180270g0010	27.0577	-2.48006	0.59564	-4.16369	3.13146e-05	0.000931094	unknown
MA_10427373g0010	3.34488	-2.47362	0.955378	-2.58915	0.00962133	0.0761992
MA_844627g0010	2.95177	-2.45627	0.958059	-2.5638	0.0103533	0.0801494	unknown
MA_9592888g0010	8.14129	-2.4558	0.840262	-2.92266	0.00347059	0.0365252	pleiotropic drug resistance 2-like isoform X1
MA_8449684g0010	10.9959	-2.45438	0.74379	-3.29983	0.000967429	0.0144075	purine permease 3-like
MA_10427124g0010	4.25331	-2.45263	0.929547	-2.63852	0.00832694	0.0686035
MA_101536g0010	5.38101	-2.44933	0.865239	-2.83081	0.00464301	0.0449126	unknown
MA_10212g0010	7.84085	-2.43945	0.87738	-2.78039	0.00542945	0.0505748	GDSL esterase lipase At4g10955
MA_10431383g0010	4.89369	-2.43227	0.957021	-2.5415	0.0110379	0.0840112	unknown
MA_10432567g0010	26.3336	-2.43214	0.612877	-3.9684	7.23571e-05	0.00180745
MA_482994g0010	22.4426	-2.41105	0.640029	-3.7671	0.000165156	0.00357478	28 kDa chloroplastic
MA_10435901g0010	2.91734	-2.39805	0.967831	-2.47776	0.0132211	0.0953894	mitochondrial
MA_234750g0010	5.14768	-2.39755	0.844095	-2.84038	0.00450592	0.0439749	U5 small nuclear ribonucleo 40 kDa isoform X1
MA_12527g0010	48.6549	-2.39688	0.61877	-3.87362	0.000107231	0.00249374	uncharacterized GPI-anchored At4g28100
MA_10427210g0020	13.0865	-2.38907	0.812378	-2.94084	0.00327325	0.0350056
MA_334610g0010	13.5729	-2.38468	0.777427	-3.0674	0.00215931	0.0259328	probable LRR receptor-like serine threonine- kinase At5g59680 isoform X1
MA_10429061g0010	6.30541	-2.38408	0.84961	-2.80608	0.00501476	0.0476454	pentatricopeptide repeat-containing At2g41720 isoform X1
MA_10272714g0010	10.7826	-2.37198	0.697002	-3.40312	0.000666219	0.0108818	probable LRR receptor-like serine threonine- kinase At3g47570
MA_177678g0010	2.96066	-2.37147	0.94298	-2.51487	0.0119076	0.0887003	inorganic phosphate transporter 2- chloroplastic
MA_10431002g0010	102.386	-2.37101	0.492722	-4.81208	1.4937e-06	7.7089e-05	serine carboxypeptidase-like 20
MA_727930g0010	4.68163	-2.36994	0.924919	-2.56232	0.0103976	0.0802952
MA_958339g0010	46.77	-2.36356	0.728913	-3.24258	0.00118453	0.0168103	unknown
MA_10426703g0010	9.9095	-2.36319	0.821013	-2.87838	0.0039972	0.0404986	universal stress A
MA_125123g0020	3.96571	-2.35321	0.902083	-2.60864	0.0090902	0.0732415	mTERF domain-containing mitochondrial
MA_10184136g0010	76.1424	-2.32364	0.50981	-4.55785	5.168e-06	0.000211974
MA_368887g0010	6.50989	-2.31939	0.831195	-2.79043	0.00526376	0.0493255	50S ribosomal chloroplastic
MA_5952g0010	6.94905	-2.3117	0.756135	-3.05726	0.00223371	0.0264892	unknown
MA_422175g0010	3.92533	-2.29809	0.925179	-2.48395	0.0129935	0.0943418	UDP-glucose 6-dehydrogenase 4
MA_926447g0010	778.252	-2.29605	0.763512	-3.00722	0.00263652	0.0297318	germin 8-14
MA_5229g0010	10.4675	-2.28907	0.833915	-2.74496	0.00605176	0.0548263	unknown
MA_10431764g0010	33.617	-2.24993	0.453086	-4.96579	6.84237e-07	4.01341e-05	fringe-related family
MA_92286g0010	104.832	-2.24414	0.702422	-3.19486	0.00139899	0.0189166	GDSL esterase lipase At4g26790
MA_8485418g0010	9.62105	-2.24276	0.765026	-2.93161	0.00337214	0.0357959	receptor kinase
MA_7200g0010	5.77923	-2.23902	0.855676	-2.61667	0.00887925	0.0720826	trichome birefringence-like 10
MA_40103g0010	4.6486	-2.22851	0.849682	-2.62276	0.00872212	0.0712018	SET DOMAIN GROUP 41
MA_713159g0010	5.06236	-2.22123	0.885134	-2.50948	0.0120908	0.0896428	histone H4-like
MA_10427145g0010	6.10948	-2.22107	0.784781	-2.83017	0.00465228	0.0449686
MA_10171276g0010	4.38359	-2.21761	0.866175	-2.56024	0.0104601	0.080649	random slug 5-like
MA_142317g0010	29.9899	-2.21362	0.427355	-5.17981	2.2211e-07	1.57735e-05	UDP-glycosyltransferase 86A1-like
MA_100975g0010	7.51533	-2.21339	0.703917	-3.14439	0.00166432	0.0214899	indole-3-acetic acid-amido synthetase
MA_10430129g0020	33.4059	-2.21314	0.653648	-3.38583	0.00070963	0.0114406	aspartic ase nepenthesin-1
MA_139514g0010	5.71219	-2.20927	0.840811	-2.62755	0.0086003	0.0704503	shaggy-related kinase kappa isoform X1
MA_292200g0010	9.31247	-2.2089	0.832153	-2.65444	0.00794403	0.0662748	LOB domain-containing 1-like
MA_886549g0010	15.3129	-2.20598	0.661828	-3.33316	0.000858654	0.0132705	cysteine-rich receptor kinase 42
MA_88280g0010	13.7518	-2.20502	0.63293	-3.48383	0.000494302	0.00855496	calmodulin-binding 60 B
MA_6836354g0010	7.12955	-2.20353	0.823727	-2.67508	0.00747122	0.0635016
MA_138082g0010	10.8879	-2.18916	0.774427	-2.82682	0.00470133	0.0453661	transcription termination factor chloroplastic
MA_5323630g0010	18.1478	-2.17475	0.64399	-3.377	0.000732808	0.0117045	ATP-dependent zinc metalloprotease FTSH chloroplastic
MA_102783g0010	6.00302	-2.17047	0.876241	-2.47702	0.0132484	0.0955065	probable beta-D-xylosidase 6
MA_10432885g0010	9.10324	-2.15157	0.744102	-2.8915	0.0038341	0.0393625	peroxisomal (S)-2-hydroxy-acid oxidase
MA_762282g0010	12.4951	-2.14878	0.627573	-3.42395	0.000617191	0.0102089	pentatricopeptide repeat-containing At1g09900
MA_53397g0010	4.63399	-2.1432	0.853863	-2.51001	0.0120728	0.0895483	PMR5 isoform X5
MA_4399472g0010	70.3397	-2.13708	0.376349	-5.67844	1.35925e-08	1.32728e-06	LRK1
MA_10427341g0010	32.6352	-2.13514	0.527255	-4.04954	5.13186e-05	0.00137806	LRR receptor-like
MA_166933g0010	11.3625	-2.12288	0.673654	-3.15129	0.00162552	0.0211201	Spermatogenesis-associated 20
MA_10426553g0010	20.2198	-2.12124	0.672145	-3.15593	0.00159989	0.0208459	purine permease 3-like
MA_121263g0010	76.4109	-2.12081	0.403095	-5.26131	1.43034e-07	1.08769e-05	heavy metal-associated isoprenylated plant 7
MA_497021g0010	10.0397	-2.12053	0.743241	-2.85308	0.00432979	0.0427654	Ribonuclease J
MA_10429356g0010	35.7211	-2.10869	0.409627	-5.14784	2.63501e-07	1.81141e-05	uncharacterized protein LOC18428760
MA_10426618g0010	17.1237	-2.10196	0.573369	-3.66598	0.000246396	0.00490111	DETOXIFICATION 34
MA_10428142g0010	7.1278	-2.09399	0.772957	-2.70907	0.0067473	0.0590423	histone H4
MA_10433782g0020	94.4807	-2.0931	0.414982	-5.04385	4.56261e-07	2.80046e-05	cytochrome P450 CYP76AA24
MA_9145140g0010	521.171	-2.09056	0.389558	-5.36649	8.02821e-08	6.50815e-06	subtilisin-like protease
MA_237930g0010	53.5508	-2.08537	0.54781	-3.80674	0.00014081	0.00313061	AWPM-19-like family
MA_10437157g0020	12.0245	-2.08374	0.646205	-3.22458	0.00126158	0.0175275	transcription termination antitermination
MA_217899g0010	27.1762	-2.07602	0.562584	-3.69014	0.000224127	0.00454763	inorganic phosphate transporter 1-4
MA_10432416g0010	8.15262	-2.07437	0.769701	-2.69503	0.00703813	0.0608743	methyltransferase 13
MA_48348g0010	29.2009	-2.06463	0.553226	-3.73198	0.000189978	0.0039914	probable LRR receptor-like serine threonine- kinase At1g67720
MA_46635g0010	13.2228	-2.06298	0.637415	-3.23648	0.00121015	0.0170472	E3 ubiquitin- ligase RHA1B-like
MA_10432421g0010	8.48652	-2.06193	0.770166	-2.67725	0.00742297	0.0633736	unknown
MA_364198g0010	7.76672	-2.06142	0.798642	-2.58116	0.00984697	0.0774203	tyrosine phosphatase
MA_10434104g0010	24.894	-2.06045	0.743102	-2.77278	0.00555805	0.0514124	E3 ubiquitin- ligase RHA1B-like
MA_6081360g0010	14.1242	-2.05437	0.618465	-3.32172	0.000894636	0.0137279	probable LRR receptor-like serine threonine- kinase At3g47570
MA_10655g0010	8.75503	-2.05326	0.762525	-2.69271	0.00708737	0.0612694	TSS isoform X2
MA_10038541g0010	143.829	-2.05186	0.552283	-3.71524	0.000203012	0.00421372	arogenate dehydratase
MA_89548g0010	29.7825	-2.05081	0.481528	-4.25896	2.05377e-05	0.000662216	high chlorophyll fluorescent 107
MA_10426022g0010	4.75553	-2.04924	0.783203	-2.61648	0.00888406	0.0720876	cysteine-rich receptor kinase 42
MA_10433424g0010	140.539	-2.04182	0.456607	-4.47173	7.75898e-06	0.000292425	C75A1_PINTA ame: Full=Cytochrome P450 750A1 ame: Full=Cytochrome P450 CYPC
MA_10430129g0010	16.3805	-2.04134	0.718686	-2.84038	0.00450599	0.0439749	TPD1 homolog 1-like
MA_10436912g0010	7.50422	-2.04023	0.794682	-2.56735	0.0102479	0.0795845	tetraspanin-19 isoform X1
MA_10436811g0010	10.1496	-2.03276	0.695218	-2.92391	0.00345661	0.0364227	STABILIZED1
MA_376741g0010	21.3394	-2.02764	0.51153	-3.96387	7.37445e-05	0.00183944	7-deoxyloganetin glucosyltransferase-like
MA_234238g0010	5.31119	-2.02435	0.818225	-2.47408	0.0133581	0.0959919	astaxanthin synthase
MA_1925779g0010	42.0947	-2.02361	0.472686	-4.28109	1.85982e-05	0.000611145	zinc finger CONSTANS-LIKE 16
MA_120841g0010	17.0176	-2.02287	0.810654	-2.49535	0.0125833	0.0918675
MA_10428063g0010	13.3589	-2.01501	0.814973	-2.47248	0.0134178	0.096281	serine carboxypeptidase 24 isoform X1
MA_165943g0020	146.182	-2.01359	0.775515	-2.59646	0.00941896	0.0750808	BURP domain RD22
MA_184655g0010	9.2588	-2.01166	0.768411	-2.61795	0.00884598	0.0718804	unknown
MA_940685g0010	134.379	-2.01087	0.539848	-3.72487	0.000195413	0.00408065	beta-glucosidase 12-like
MA_75685g0010	20.9915	-2.00881	0.77989	-2.57576	0.0100021	0.07842	jacalin-related lectin 3
MA_10426384g0010	29.7074	-2.00669	0.701218	-2.86172	0.00421349	0.0418815	UPF0481 At3g47200-like
MA_9456315g0010	30.9901	-1.99582	0.567925	-3.51422	0.000441042	0.00780612	hypothetical protein 2_1074_01, partial
MA_77080g0010	50.8919	-1.99322	0.456606	-4.3653	1.26951e-05	0.000442551	STICHEL
MA_94185g0010	8.50777	-1.99189	0.761859	-2.61451	0.00893555	0.0723346	calcium-binding CML27
MA_10435335g0010	103.918	-1.98585	0.44375	-4.47515	7.63568e-06	0.000289684	LRK1
MA_10437246g0030	12.8778	-1.98356	0.661943	-2.99658	0.00273029	0.0305885	unknown
MA_10432236g0010	16.4196	-1.98329	0.644685	-3.07637	0.00209537	0.0253349	eukaryotic translation initiation factor 5B-like
MA_10437239g0010	11.3144	-1.97771	0.661862	-2.98811	0.00280711	0.0311849	spastin isoform X1
MA_907319g0010	11.9094	-1.97348	0.639744	-3.08479	0.00203695	0.024916	unknown
MA_80683g0010	12.3655	-1.97188	0.761113	-2.59078	0.00957585	0.0759089
MA_55906g0010	9.3865	-1.96413	0.684282	-2.87035	0.00410014	0.0411594	ATP-dependent Clp protease proteolytic subunit chloroplastic
MA_9576050g0010	23.4629	-1.9638	0.623542	-3.14943	0.00163589	0.0211797	probable linoleate 9S-lipoxygenase 5 isoform X1
MA_23554g0010	52.2752	-1.95637	0.513251	-3.81172	0.000138001	0.00308814	O-glucosyltransferase rumi homolog
MA_5596g0010	9.78949	-1.95468	0.767327	-2.54738	0.0108534	0.082901	serine threonine- phosphatase 5
MA_10434956g0010	16.6507	-1.92557	0.58934	-3.26733	0.00108568	0.0156662	mTERF domain-containing mitochondrial
MA_1083g0010	58.0735	-1.92211	0.377049	-5.09777	3.43676e-07	2.23436e-05	bidirectional sugar transporter SWEET16-like
MA_10434424g0010	221.537	-1.92073	0.470869	-4.07912	4.52064e-05	0.00124577	cytochrome P450 mono-oxygenase
MA_10436871g0030	1398.24	-1.9151	0.319653	-5.99119	2.08317e-09	2.61174e-07	C75A1_PINTA ame: Full=Cytochrome P450 750A1 ame: Full=Cytochrome P450 CYPC
MA_45658g0010	18.6658	-1.91412	0.737787	-2.59441	0.00947546	0.0753564	probable LRR receptor-like serine threonine- kinase At3g47570
MA_14025g0020	26.4796	-1.90882	0.482818	-3.9535	7.70178e-05	0.0019045
MA_301927g0010	49.2266	-1.90118	0.541604	-3.51029	0.000447626	0.00789015
MA_10437278g0030	22.3744	-1.89568	0.616923	-3.07279	0.00212067	0.0255581	sialyltransferase 1
MA_10430067g0010	21.985	-1.8927	0.690628	-2.74055	0.0061337	0.0551904	beta-D-xylosidase 4
MA_341574g0010	9.36839	-1.89053	0.720768	-2.62293	0.00871771	0.0712018	bidirectional sugar transporter SWEET16-like
MA_10430244g0010	13.0686	-1.87948	0.614048	-3.0608	0.00220748	0.0263378	Ribosome biogenesis GTPase
MA_10435867g0010	14.4379	-1.87508	0.709978	-2.64105	0.00826504	0.0682313	alcohol
MA_10425884g0010	12.8688	-1.86948	0.724809	-2.57928	0.00990078	0.0777317	ent-copalyl diphosphate synthase
MA_375589g0010	9.5644	-1.86945	0.704085	-2.65514	0.00792754	0.0662206	Cell division
MA_33066g0010	32.1398	-1.86742	0.579457	-3.22271	0.00126983	0.0176079	hypothetical protein 0_7288_01, partial
MA_9998756g0010	11.2631	-1.8617	0.650197	-2.86329	0.00419269	0.0417328	hypothetical protein AXG93_857s1370
MA_10437197g0020	183.455	-1.85669	0.458232	-4.05187	5.08106e-05	0.00136656	ATP-binding cassette transporter
MA_10432432g0010	13.8734	-1.85535	0.653395	-2.83955	0.00451778	0.044065	probable transmembrane GTPase FZO- chloroplastic
MA_10435334g0020	50.0002	-1.84892	0.638768	-2.89452	0.00379743	0.0391263	A Chain Structure Of A Three-Domain Sesquiterpene Synthase: A Prospective Target For Advanced Biofuels Production
MA_99372g0010	30.3629	-1.84367	0.627555	-2.93786	0.0033049	0.0352494	cytochrome P450 CYP736A12-like
MA_476097g0010	25.3114	-1.83593	0.623867	-2.94283	0.00325231	0.0348468	unknown
MA_50004g0010	12.09	-1.83312	0.646989	-2.83331	0.00460692	0.0446753	unknown
MA_188861g0010	20.4167	-1.83289	0.605953	-3.02481	0.00248791	0.0285079	universal stress A
MA_172950g0010	32.7582	-1.81884	0.501802	-3.62461	0.000289396	0.00557574	membrane of ER body isoform X1
MA_10437203g0020	55.945	-1.81789	0.457928	-3.96981	7.19298e-05	0.0017994	cysteine-rich receptor kinase 42
MA_109497g0010	26.7848	-1.81516	0.612496	-2.96355	0.00304116	0.0331059	DUF239 domain-containing DUF4409 domain-containing
MA_550626g0010	44.5844	-1.8144	0.379362	-4.78279	1.72882e-06	8.61203e-05	UDP-glycosyltransferase 74E2
MA_10428940g0010	48.7407	-1.81325	0.392457	-4.62026	3.83268e-06	0.000165916	LOW PSII ACCUMULATION chloroplastic isoform X1
MA_10427806g0010	19.2485	-1.80842	0.681128	-2.65504	0.00792983	0.0662206	hydroquinone glucosyltransferase
MA_89214g0010	16.8671	-1.80807	0.633472	-2.85422	0.0043142	0.0426604	pentatricopeptide repeat-containing At3g16610
MA_9033878g0010	86.2351	-1.80104	0.437158	-4.11989	3.79057e-05	0.00108394	LOB domain-containing 1-like
MA_907189g0010	208.993	-1.78938	0.400844	-4.46402	8.04352e-06	0.000301825	UDP-rhamnose:rhamnosyltransferase 1
MA_10435492g0010	28.2509	-1.78361	0.490244	-3.63821	0.000274534	0.00534937	thylakoid lumenal 29 kDa chloroplastic isoform X2
MA_9833971g0010	34.5508	-1.78089	0.43881	-4.05846	4.93972e-05	0.00133063	C72B1_PINTA ame: Full=Abietadienol abietadienal oxidase Short= ame: Full=Cytochrome P450 720B1 ame: Full=Cytochrome P450 CYPA
MA_102427g0010	106.312	-1.77945	0.362747	-4.9055	9.31893e-07	5.16629e-05	thioredoxin-like 3- chloroplastic
MA_10428317g0010	13.7499	-1.77763	0.572241	-3.10643	0.00189361	0.0236039	caffeoyl- O-methyltransferase
MA_9741773g0010	18.4165	-1.77321	0.610577	-2.90416	0.00368243	0.0381932	ru large subunit-binding subunit alpha
MA_6787038g0010	18.3009	-1.76971	0.661342	-2.67594	0.00745205	0.0634643	peptidyl-prolyl cis-trans isomerase FKBP16- chloroplastic isoform X2
MA_17674g0010	138.571	-1.75855	0.501108	-3.50933	0.000449244	0.00791056	aspartate chloroplastic
MA_9121164g0010	57.8953	-1.75586	0.401336	-4.37505	1.21406e-05	0.000426684	50S ribosomal L18
MA_291756g0010	340.445	-1.75444	0.454631	-3.85904	0.000113835	0.00261897
MA_10429941g0010	1651.64	-1.74409	0.384453	-4.53656	5.71781e-06	0.000229059	unknown
MA_882180g0010	13.8453	-1.74368	0.644815	-2.70416	0.0068477	0.0596475	unknown
MA_10432735g0010	40.8446	-1.7349	0.572182	-3.03208	0.00242874	0.028089	ultraviolet-B receptor UVR8
MA_377322g0010	14.7095	-1.73287	0.626806	-2.76461	0.0056991	0.0524001	acetyl- carboxylase beta (plastid)
MA_138556g0010	54.6751	-1.72902	0.425523	-4.0633	4.83847e-05	0.00131158	auxin-responsive family
MA_9955898g0010	98.7737	-1.72707	0.426802	-4.04653	5.19814e-05	0.00139368	rhodanese-like domain-containing chloroplastic
MA_6776087g0010	132.995	-1.72006	0.41278	-4.16702	3.08611e-05	0.000920796	probable LRR receptor-like serine threonine- kinase At5g48740
MA_8074171g0010	12.5369	-1.71402	0.643321	-2.66432	0.00771436	0.0649341	unknown
MA_172388g0010	26.8342	-1.71276	0.412922	-4.14791	3.3553e-05	0.000985741	condensin complex subunit 1
MA_10429530g0010	37.5037	-1.71239	0.466316	-3.67217	0.000240497	0.00482849	ATP-dependent protease La domain-containing isoform 1
MA_10285551g0010	119.869	-1.70991	0.502486	-3.4029	0.000666739	0.0108818	CBL-interacting kinase 5
MA_509g0010	66.3162	-1.70894	0.688422	-2.4824	0.0130499	0.0945516	cytochrome P450 704C1-like
MA_10435315g0020	20.9107	-1.70793	0.614477	-2.77949	0.00544445	0.0506871
MA_332596g0010	86.4343	-1.70728	0.31761	-5.37539	7.64191e-08	6.22436e-06	unknown
MA_5932g0010	117.911	-1.70379	0.579321	-2.94101	0.00327139	0.0350056	ALUMINUM SENSITIVE 3
MA_70588g0010	38.163	-1.69942	0.457072	-3.71806	0.000200758	0.00417703	presequence protease chloroplastic mitochondrial-like
MA_10091665g0010	18.8772	-1.6984	0.648309	-2.61973	0.00879989	0.071632	TIC chloroplastic isoform X1
MA_10432748g0010	44.3251	-1.69565	0.440994	-3.84507	0.00012052	0.00275066	probable L-type lectin-domain containing receptor kinase
MA_138676g0010	8.75485	-1.69424	0.688098	-2.4622	0.0138087	0.0981225	pentatricopeptide repeat-containing chloroplastic
MA_15408g0010	20.7979	-1.69245	0.541075	-3.12793	0.0017604	0.0224106	type IV inositol polyphosphate 5-phosphatase 11 isoform X1
MA_108616g0010	747.252	-1.69007	0.396463	-4.26287	2.01818e-05	0.000651964	phosphoglycerate kinase
MA_11768g0010	20.6583	-1.68676	0.566661	-2.97667	0.00291401	0.0320821	unknown
MA_4652333g0010	59.1377	-1.67606	0.5322	-3.1493	0.00163661	0.0211797
MA_130415g0010	60.7591	-1.6735	0.381375	-4.38806	1.14368e-05	0.000406941	omega-6 fatty acid chloroplastic
MA_94546g0010	245.106	-1.67113	0.668522	-2.49975	0.0124283	0.0913177	thioredoxin
MA_5428g0020	96.1892	-1.66751	0.333198	-5.00456	5.59901e-07	3.36449e-05	probable galactinol--sucrose galactosyltransferase 6 isoform X2
MA_185815g0010	28.2165	-1.66317	0.442259	-3.76062	0.000169492	0.00364567	unknown
MA_10430631g0010	142.239	-1.66232	0.333906	-4.97842	6.41051e-07	3.77298e-05
MA_20157g0010	365.812	-1.66152	0.643718	-2.58114	0.00984759	0.0774203	cytochrome B5
MA_10429604g0010	19.9147	-1.66044	0.590815	-2.81042	0.00494776	0.0471616	probable plastid-lipid-associated chloroplastic
MA_9588259g0010	19.7077	-1.65998	0.585174	-2.83673	0.00455781	0.0443297
MA_10427595g0010	85.3152	-1.65724	0.409974	-4.0423	5.29305e-05	0.00141252	carboxymethylenebutenolidase homolog
MA_10433855g0010	2883.17	-1.65568	0.262823	-6.29957	2.98465e-10	5.28805e-08	ribulose bisphosphate carboxylase oxygenase chloroplastic isoform X1
MA_10428386g0020	644.597	-1.65392	0.248784	-6.64803	2.97047e-11	7.31216e-09	zinc finger CONSTANS-LIKE 16-like
MA_14707g0010	204.493	-1.65123	0.447211	-3.69228	0.000222249	0.0045202	ATP-dependent zinc metalloprotease FTSH chloroplastic
MA_791871g0010	161.761	-1.6467	0.405225	-4.06366	4.83087e-05	0.00131158	Heavy metal transport detoxification superfamily
MA_58353g0010	12.5749	-1.64019	0.652232	-2.51474	0.011912	0.0887003	pentatricopeptide repeat-containing chloroplastic
MA_123211g0010	221.013	-1.63866	0.349737	-4.68539	2.79422e-06	0.00012604	probable xyloglucan 6-xylosyltransferase 5
MA_5439169g0010	21.6651	-1.63337	0.53077	-3.07736	0.00208842	0.0252916
MA_19834g0010	16.2291	-1.62967	0.619865	-2.62907	0.00856191	0.0701693	30S ribosomal chloroplastic
MA_10430866g0010	31.2019	-1.6291	0.46705	-3.48807	0.000486517	0.00842926	red chlorophyll catabolite chloroplastic
MA_463504g0010	45.4413	-1.62897	0.611349	-2.66456	0.00770902	0.0649341	BAHD acyltransferase DCR
MA_54473g0010	45.2149	-1.62857	0.539897	-3.01645	0.0025575	0.0290696	cytochrome P450 714C2-like
MA_7887662g0010	21.6085	-1.62756	0.51674	-3.14966	0.0016346	0.0211797	peptidyl-prolyl cis-trans chloroplastic
MA_93555g0010	379.909	-1.62737	0.25542	-6.37134	1.87387e-10	3.61846e-08	unknown
MA_649371g0010	27.9103	-1.62512	0.549283	-2.95862	0.00309024	0.0335072	FRIGIDA 3
MA_38g0010	34.1322	-1.61979	0.556571	-2.91031	0.00361073	0.0376313	auxin-responsive IAA9
MA_322724g0010	34.1585	-1.61423	0.439216	-3.67525	0.000237612	0.00478174	peptidyl-prolyl cis-trans isomerase chloroplastic isoform X1
MA_245199g0010	130.628	-1.61383	0.447911	-3.60302	0.000314544	0.00598645	probable LRR receptor-like serine threonine- kinase At5g48740
MA_501670g0010	63.3496	-1.61293	0.40381	-3.99428	6.48911e-05	0.00165217	glycerol-3-phosphate 2-O-acyltransferase 6-like
MA_7732837g0010	251.802	-1.61253	0.327482	-4.92402	8.47857e-07	4.82369e-05	photosystem I subunit O
MA_494509g0010	91.6711	-1.61179	0.626307	-2.57348	0.0100682	0.0786509	3-ketodihydrosphingosine reductase
MA_16172g0010	75.7744	-1.61105	0.330416	-4.87583	1.08351e-06	5.76509e-05	AT1G17665
MA_91782g0010	149.211	-1.60523	0.263409	-6.09408	1.10071e-09	1.50133e-07	protochlorophyllide chloroplastic
MA_955366g0010	313.327	-1.60518	0.269081	-5.96539	2.44052e-09	2.97467e-07
MA_1364759g0010	56.0518	-1.60451	0.397413	-4.03738	5.40514e-05	0.00143575	unknown
MA_937923g0010	15.2144	-1.60398	0.559676	-2.8659	0.0041582	0.0415481	unknown
MA_9982261g0010	22.4943	-1.60357	0.48337	-3.31747	0.000908377	0.0138768	leucine-rich repeat receptor-like serine threonine- kinase At2g24130
MA_10431493g0010	1500.14	-1.6001	0.194536	-8.22523	1.94813e-16	1.45568e-13	chlorophyll a-b binding chloroplastic
MA_19638g0010	308.524	-1.60005	0.283581	-5.6423	1.67792e-08	1.58297e-06	unknown
MA_940843g0010	193.224	-1.59767	0.448931	-3.55882	0.000372521	0.0068619	UDP-rhamnose:rhamnosyltransferase 1
MA_10427889g0020	660.281	-1.59639	0.333992	-4.77973	1.7553e-06	8.69354e-05	plastocyanin
MA_10426373g0010	68.6878	-1.59627	0.499947	-3.19287	0.00140866	0.0190303	cytochrome P450 704C1-like
MA_10433066g0010	72.7846	-1.59147	0.563046	-2.82654	0.00470541	0.0453801	cytochrome P450 71A1-like
MA_390290g0010	119.557	-1.58901	0.472975	-3.35962	0.000780506	0.0123062	probable LRR receptor-like serine threonine- kinase At1g56140 isoform X2
MA_10435955g0020	145.821	-1.5884	0.607311	-2.61546	0.00891077	0.072168	2-methyl-3-buten-2-ol synthase
MA_10430790g0010	222.488	-1.58774	0.267761	-5.92969	3.03508e-09	3.47739e-07
MA_10428599g0010	40.2575	-1.58605	0.473486	-3.34972	0.000808919	0.0126268	amine oxidase
MA_681896g0010	167.77	-1.58421	0.405486	-3.90694	9.34717e-05	0.00224045	caffeoyl- O-methyltransferase
MA_10432158g0010	74.7718	-1.58136	0.374705	-4.22028	2.44004e-05	0.000758311	adenylate kinase chloroplastic
MA_460253g0010	147.477	-1.57986	0.282842	-5.58568	2.32793e-08	2.12807e-06	serotonin N-acetyltransferase chloroplastic
MA_8286794g0010	49.98	-1.57098	0.475137	-3.30639	0.00094508	0.0141491	30S ribosomal S6
MA_139797g0010	225.502	-1.56881	0.433611	-3.61801	0.000296874	0.00570701	CBL-interacting kinase 5
MA_10426568g0010	20.2395	-1.5673	0.542925	-2.88678	0.00389212	0.0398155	probable bifunctional riboflavin biosynthesis RIBA chloroplastic isoform X1
MA_8776493g0010	100.197	-1.56473	0.395474	-3.95658	7.60292e-05	0.0018882
MA_10435404g0010	57.3072	-1.56241	0.437508	-3.57115	0.000355413	0.00658989	uncharacterized protein LOC109800583
MA_10437191g0010	25.007	-1.56119	0.477729	-3.26795	0.0010833	0.0156582	peptide chain release factor chloroplastic
MA_213142g0010	207.629	-1.56053	0.521076	-2.99483	0.00274596	0.0306841	MLP 423
MA_121360g0010	10.098	-1.55946	0.590525	-2.64081	0.00827081	0.0682313
MA_10432566g0010	94.1729	-1.5578	0.362438	-4.29813	1.72245e-05	0.000572573	mTERF domain-containing mitochondrial
MA_10432733g0020	22.5319	-1.55702	0.541565	-2.87504	0.00403982	0.0407461	receptor kinase At4g00960
MA_81231g0010	57.3403	-1.55653	0.381354	-4.08159	4.47278e-05	0.00123783	psbP domain-containing chloroplastic
MA_174190g0010	22.5488	-1.55644	0.539927	-2.88268	0.00394305	0.0400504
MA_185166g0020	52.2205	-1.55444	0.517423	-3.00421	0.00266275	0.029949	probable long-chain-alcohol O-fatty-acyltransferase 1
MA_374514g0010	16.4993	-1.55251	0.608599	-2.55096	0.0107428	0.0821992
MA_10429775g0020	191.686	-1.54842	0.301725	-5.13188	2.86855e-07	1.9284e-05	unknown
MA_125488g0010	51.6396	-1.54581	0.542493	-2.84946	0.00437929	0.0431113
MA_10301477g0010	167.822	-1.54576	0.304064	-5.08369	3.7017e-07	2.37378e-05	subtilisin-like protease
MA_8992423g0010	76.1498	-1.5387	0.372271	-4.13328	3.57625e-05	0.00103645	tr
MA_10435932g0010	40.3828	-1.5377	0.474699	-3.23931	0.00119819	0.0169622	carotenoid 9,10(9 ,10 )-cleavage dioxygenase 1
MA_10433456g0010	147.382	-1.53765	0.341155	-4.50718	6.56959e-06	0.00025429	7-deoxyloganetin glucosyltransferase-like
MA_9751563g0010	384.454	-1.53669	0.367809	-4.17796	2.94141e-05	0.000889828	beta-D-glucosyl crocetin beta-1,6-glucosyltransferase-like
MA_28251g0010	37.167	-1.53438	0.424512	-3.61445	0.000300982	0.00576022	unknown
MA_494273g0010	21.7872	-1.52957	0.547084	-2.79586	0.00517611	0.0488237	CBL-interacting kinase 18-like
MA_10425987g0010	26.5334	-1.52568	0.52821	-2.88839	0.00387216	0.0396821	UPF0481 At3g02645
MA_129206g0010	12417.7	-1.52391	0.215475	-7.07236	1.52321e-12	5.34244e-10	chlorophyll a-b binding chloroplastic-like
MA_10428374g0010	52.5716	-1.52009	0.46019	-3.30318	0.000955952	0.0142737	C75A1_PINTA ame: Full=Cytochrome P450 750A1 ame: Full=Cytochrome P450 CYPC
MA_307938g0010	19.8115	-1.51925	0.493283	-3.07987	0.00207091	0.0251768	unknown
MA_65259g0010	2863.9	-1.51855	0.229454	-6.61811	3.63821e-11	8.80652e-09	photosystem I reaction center subunit chloroplastic-like
MA_9736731g0010	198.614	-1.51832	0.337717	-4.49585	6.92936e-06	0.000265821	CBL-interacting kinase 5-like
MA_18247g0010	20.1951	-1.51739	0.570228	-2.66102	0.00779046	0.0653107	clathrin assembly At2g25430
MA_927736g0010	65.9057	-1.51613	0.613944	-2.4695	0.0135303	0.0968481	anthocyanidin reductase
MA_175330g0010	62.7247	-1.51586	0.531927	-2.84975	0.00437537	0.0431113	nucleotide-diphospho-sugar transferase family
MA_10433782g0010	253.083	-1.51565	0.341147	-4.4428	8.87948e-06	0.000324687	cytochrome P450 CYP76AA26
MA_131587g0010	43018.3	-1.51559	0.227415	-6.66444	2.65682e-11	6.71472e-09	chlorophyll a b-binding
MA_9169733g0010	315.191	-1.51284	0.316849	-4.77463	1.80035e-06	8.81507e-05	chloroplast photosystem I
MA_73740g0010	28.8826	-1.50907	0.464097	-3.25162	0.0011475	0.0164204	oxygen-dependent coproporphyrinogen-III chloroplastic
MA_10431216g0010	78.5237	-1.50164	0.301565	-4.97947	6.37578e-07	3.76544e-05	2-oxoglutarate-iron(II)-dependent oxygenase
MA_158595g0010	26.899	-1.49272	0.393868	-3.78989	0.000150713	0.00330799	probable phospholipid hydroperoxide glutathione peroxidase
MA_495566g0010	23.6256	-1.49245	0.514044	-2.90335	0.00369189	0.0382452	FAD-dependent urate hydroxylase-like
MA_10429712g0010	210.861	-1.4909	0.242569	-6.14628	7.93225e-10	1.14558e-07
MA_2998g0020	46.5457	-1.48843	0.341397	-4.35983	1.30164e-05	0.000451919	unknown
MA_10425860g0010	42.9927	-1.48784	0.470658	-3.1612	0.00157121	0.0206192	stress enhanced chloroplastic
MA_10426951g0010	43.7042	-1.48765	0.376095	-3.95551	7.63707e-05	0.00189395	F-box WD-40 repeat-containing At5g21040
MA_337980g0010	120.312	-1.48663	0.326254	-4.55665	5.19748e-06	0.000212676
MA_9307243g0010	50.4121	-1.48496	0.482163	-3.07979	0.00207145	0.0251768	omega-hydroxypalmitate O-feruloyl transferase-like
MA_65144g0010	33.0155	-1.48492	0.527547	-2.81477	0.00488123	0.0466049	unknown
MA_117901g0010	41.7967	-1.48357	0.408424	-3.63244	0.000280759	0.00543983	membrane metalloprotease chloroplastic
MA_9043g0020	112.062	-1.48195	0.450679	-3.28825	0.00100811	0.0148716	allene oxide synthase 3-like
MA_10436441g0020	324.058	-1.47962	0.303125	-4.88124	1.05421e-06	5.67953e-05	LRR receptor
MA_281894g0010	23.4982	-1.47628	0.515379	-2.86446	0.00417726	0.0416417	gibberellin 20 oxidase 1-like
MA_176279g0010	12243.6	-1.47608	0.192636	-7.66252	1.82321e-14	1.01076e-11	chlorophyll a-b binding chloroplastic
MA_20495g0020	31.8814	-1.47579	0.595241	-2.47931	0.0131636	0.0951342	MLO 6
MA_9916158g0010	197.221	-1.47571	0.251354	-5.87106	4.33013e-09	4.70998e-07
MA_896780g0010	13.0623	-1.47235	0.552625	-2.66428	0.00771531	0.0649341	nuclear pore complex GP210 isoform X1
MA_391725g0010	25.3406	-1.47006	0.536347	-2.74087	0.00612775	0.0551904
MA_16143g0010	13.2977	-1.46892	0.574384	-2.55739	0.0105462	0.0812041	chaperone dnaJ chloroplastic
MA_381568g0010	17.5834	-1.46819	0.509003	-2.88444	0.00392111	0.0399552
MA_10432460g0010	59.6516	-1.46803	0.554589	-2.64706	0.0081194	0.0672482	STAY- chloroplastic-like
MA_10430051g0010	19.9378	-1.4617	0.52957	-2.76016	0.00577727	0.0528973	cytochrome P450 704C1-like
MA_89233g0010	25.1433	-1.45532	0.522169	-2.78708	0.0053186	0.049768
MA_60075g0010	573.806	-1.45494	0.26808	-5.42727	5.72224e-08	4.82071e-06	CURVATURE THYLAKOID chloroplastic-like
MA_8765665g0010	291.287	-1.4532	0.307968	-4.71867	2.37391e-06	0.000110564	unknown
MA_54628g0010	51.8441	-1.44855	0.420265	-3.44674	0.000567393	0.00957879	50S ribosomal chloroplastic
MA_41114g0010	727.044	-1.44515	0.215473	-6.70688	1.98832e-11	5.33925e-09	fructose-1,6- chloroplastic-like
MA_81066g0010	11.4565	-1.43966	0.569732	-2.5269	0.0115075	0.0867405	TPR domain containing
MA_50915g0010	28.5635	-1.43654	0.577354	-2.48815	0.0128409	0.0933126	lysM domain receptor-like kinase 3
MA_10433904g0010	31.5188	-1.43494	0.50423	-2.8458	0.00442997	0.0434083	plant T8M16-80
MA_229452g0010	958.281	-1.43405	0.244868	-5.85642	4.72946e-09	5.08003e-07	light-regulated -like
MA_242223g0010	16.6837	-1.4326	0.548178	-2.61339	0.00896486	0.0724354
MA_10427207g0010	37.2572	-1.43188	0.406277	-3.5244	0.000424445	0.00756692	nuclear transcription factor Y subunit C-2-like
MA_10203758g0010	39.22	-1.43145	0.459641	-3.11429	0.00184389	0.0231139	Replicase poly 1ab
MA_39164g0010	375.306	-1.42632	0.37125	-3.84194	0.000122063	0.00277501	potassium-transporting ATPase subunit B
MA_10435433g0010	23.4168	-1.42549	0.479289	-2.97418	0.00293771	0.0322604	unknown
MA_456907g0010	262.669	-1.42112	0.455962	-3.11675	0.00182856	0.0230056	lipid phosphate phosphatase delta
MA_10188586g0010	97.4283	-1.4133	0.390977	-3.61478	0.000300601	0.00576022	DUF3741 domain-containing DUF4378 domain-containing
MA_92274g0010	73.4035	-1.41253	0.358788	-3.93695	8.2523e-05	0.00202029	pentatricopeptide repeat-containing mitochondrial-like
MA_962142g0010	50.6802	-1.41043	0.382208	-3.6902	0.000224077	0.00454763	ribose-phosphate pyrophosphokinase 1
MA_10434291g0010	145.438	-1.41037	0.257448	-5.47828	4.29479e-08	3.74671e-06
MA_141g0010	187.666	-1.40945	0.41364	-3.40744	0.000655761	0.0107846	lysine histidine transporter-like 8
MA_118719g0010	263.008	-1.40872	0.261491	-5.38728	7.15316e-08	5.88202e-06	stress enhanced chloroplastic
MA_3403026g0010	18645.1	-1.4063	0.222153	-6.33033	2.44638e-10	4.5208e-08	photosystem I reaction center subunit chloroplastic
MA_118674g0010	407.175	-1.4047	0.511806	-2.74459	0.00605871	0.0548315	probable galacturonosyltransferase 13 isoform X1
MA_45931g0010	613.861	-1.40147	0.320561	-4.37193	1.23151e-05	0.000431935
MA_10342g0010	94.7314	-1.40095	0.508537	-2.75486	0.00587168	0.053562	water chloroplastic
MA_10435626g0040	41.3675	-1.39926	0.447326	-3.12804	0.00175973	0.0224106	probable ribose-5-phosphate isomerase chloroplastic
MA_224992g0010	270.682	-1.39637	0.306716	-4.55265	5.29754e-06	0.000215743	chitinase 1
MA_282013g0010	57.6586	-1.39185	0.365407	-3.80902	0.000139516	0.00310989
MA_139200g0010	49.8794	-1.3917	0.419692	-3.31601	0.000913136	0.0139247
MA_92393g0010	143.569	-1.38915	0.458033	-3.03286	0.00242249	0.0280356	universal stress A
MA_500183g0010	86.9931	-1.38828	0.405306	-3.42526	0.000614219	0.0101932	histone H1
MA_8494227g0010	19.4794	-1.38795	0.539018	-2.57495	0.0100254	0.0784948	Upstream activation factor subunit spp27
MA_575g0010	34.724	-1.38467	0.44984	-3.07814	0.00208299	0.0252527	chloroplastic-like
MA_3005g0010	7785.77	-1.38426	0.216884	-6.38248	1.74241e-10	3.44196e-08	oxygen-evolving enhancer chloroplastic
MA_495649g0010	47.1323	-1.37849	0.415944	-3.31413	0.00091929	0.013969	scopoletin glucosyltransferase-like
MA_10744g0010	91.188	-1.3783	0.311271	-4.42799	9.51169e-06	0.0003427	ATP synthase delta chloroplastic
MA_6076895g0010	638.845	-1.37674	0.35837	-3.84168	0.000122197	0.00277501	kinesin-related 8 isoform X1
MA_831591g0010	70.62	-1.37588	0.44827	-3.06932	0.00214546	0.0257845	probable ascorbate-specific transmembrane electron transporter 1
MA_734271g0010	61.8949	-1.37471	0.466623	-2.94607	0.00321835	0.0345691	CURVATURE THYLAKOID chloroplastic
MA_53390g0010	1765.89	-1.37215	0.347747	-3.94582	7.95282e-05	0.00195645	glycosyltransferase 7
MA_704868g0010	61.1616	-1.37032	0.370884	-3.69474	0.000220108	0.00448727
MA_7687529g0010	75.6752	-1.36762	0.544032	-2.51386	0.0119417	0.0888055	water-stress inducible
MA_797592g0010	22.4024	-1.36739	0.479938	-2.84909	0.0043844	0.0431312	ARM repeat
MA_10435145g0010	29.1403	-1.36651	0.555429	-2.46027	0.0138832	0.0983666	probable L-gulonolactone oxidase 6
MA_773806g0010	115.444	-1.36422	0.352418	-3.87104	0.000108372	0.00250909	abscisic acid water deficit stress and ripening inducible
MA_10426390g0020	42.8453	-1.36397	0.437353	-3.1187	0.0018165	0.0229378	Oxoglutarate iron-dependent dioxygenase
MA_10431300g0020	83621.3	-1.36075	0.266247	-5.11086	3.20695e-07	2.11168e-05	chlorophyll a-b binding chloroplastic
MA_125465g0010	22.8056	-1.36054	0.511745	-2.65864	0.00784571	0.0656457	Pyridine nucleotide-disulfide oxidoreductase
MA_602116g0010	30.3554	-1.36026	0.479292	-2.83806	0.00453891	0.0442209	probable cyclic nucleotide-gated ion channel chloroplastic isoform X1
MA_10429833g0010	360.938	-1.35932	0.278191	-4.88628	1.02761e-06	5.60651e-05	COFACTOR ASSEMBLY OF COMPLEX C SUBUNIT B chloroplastic
MA_42169g0010	1698.04	-1.35807	0.386326	-3.51535	0.00043917	0.00778804	beta-carotene hydroxylase
MA_10430949g0010	133.881	-1.35763	0.30261	-4.4864	7.24358e-06	0.000277257	UDP-sulfoquinovose chloroplastic
MA_211782g0010	20.1235	-1.35658	0.551211	-2.4611	0.0138513	0.0982852	chaperone dnaJ chloroplastic-like
MA_69727g0010	287.294	-1.35627	0.303229	-4.47277	7.72135e-06	0.000291646	glyceraldehyde-3-phosphate dehydrogenase chloroplastic
MA_258624g0010	1596.66	-1.35502	0.434459	-3.11887	0.00181546	0.0229378	carbonic anhydrase 2-like isoform X1
MA_287168g0010	1311.62	-1.355	0.206905	-6.5489	5.79637e-11	1.38356e-08	ribosomal S21
MA_184421g0010	28.0882	-1.35466	0.40801	-3.32016	0.00089966	0.0137926	root R-B2
MA_184421g0020	45.9793	-1.35361	0.325947	-4.15285	3.28354e-05	0.000969602	rubisco accumulation factor chloroplastic
MA_245237g0010	27.7611	-1.35334	0.446618	-3.0302	0.00244396	0.0281899	cysteine desulfurase
MA_806g0020	425.879	-1.35288	0.299933	-4.51061	6.46424e-06	0.000251915	plastid transcriptionally active chloroplastic-like
MA_196108g0010	282.985	-1.35135	0.225079	-6.0039	1.92628e-09	2.45222e-07	chloroplast stem-loop binding of 41 kDa chloroplastic
MA_92546g0010	34.8808	-1.34392	0.417746	-3.21707	0.00129508	0.0178629	2-Cys peroxiredoxin chloroplastic
MA_4492001g0010	27.053	-1.34363	0.437426	-3.07169	0.00212854	0.025635	2-oxoacid-dependent dioxygenase
MA_10435712g0010	43.0493	-1.33491	0.364655	-3.66076	0.00025147	0.00497326	thioredoxin domain-containing 9 homolog
MA_210354g0010	57.4992	-1.32866	0.39021	-3.40499	0.000661662	0.0108505	histone
MA_10335576g0010	77.4249	-1.3264	0.367108	-3.61311	0.000302545	0.00578179	unknown
MA_177123g0010	27.4836	-1.32638	0.481083	-2.75708	0.00583203	0.0532568
MA_10171712g0010	26.7716	-1.3224	0.489024	-2.70416	0.00684765	0.0596475	unknown
MA_87937g0010	135.932	-1.31906	0.348764	-3.78209	0.000155517	0.00339608	malate glyoxysomal
MA_10294942g0010	2206.9	-1.31859	0.201551	-6.54223	6.0608e-11	1.42686e-08	Cytochrome b6-f complex subunit 7
MA_10436549g0010	29.4302	-1.31775	0.536184	-2.45765	0.0139849	0.0986692	DETOXIFICATION 29-like
MA_733845g0010	135.823	-1.31368	0.324829	-4.04421	5.24995e-05	0.00140538	Cytochrome b6-f complex iron-sulfur chloroplastic
MA_93816g0010	2071.54	-1.31285	0.233399	-5.62491	1.85603e-08	1.7242e-06	tetrapyrrole-binding chloroplastic
MA_21574g0010	62.3691	-1.30962	0.403769	-3.2435	0.00118072	0.0167702	PREDICTED: uncharacterized protein LOC105124274 isoform X1
MA_16054g0010	6714.24	-1.30918	0.219968	-5.95169	2.65395e-09	3.14557e-07	photosystem I reaction center subunit chloroplastic
MA_65346g0010	14466.5	-1.30877	0.212818	-6.14968	7.76376e-10	1.13075e-07	chlorophyll a-b binding chloroplastic
MA_10429332g0010	184.009	-1.30846	0.430316	-3.0407	0.00236026	0.0274821	filament-like plant 4
MA_98654g0010	1960.89	-1.30784	0.209827	-6.23294	4.57765e-10	7.56457e-08	fructose-bisphosphate aldolase chloroplastic
MA_61108g0010	35.1086	-1.30769	0.429446	-3.04507	0.00232627	0.0271599	B-box zinc finger 32-like
MA_20265g0010	71.7402	-1.30561	0.460109	-2.83762	0.00454516	0.0442568	glycine cleavage system H mitochondrial-like
MA_205286g0010	32.0923	-1.30414	0.458139	-2.84659	0.004419	0.0433724	beta-hexosaminidase 3
MA_8624541g0010	8208.45	-1.30312	0.26692	-4.88204	1.04994e-06	5.67953e-05
MA_63231g0010	13872.4	-1.30101	0.218541	-5.95315	2.63036e-09	3.13967e-07	glyceraldehyde-3-phosphate dehydrogenase chloroplastic
MA_10433010g0010	1119.54	-1.30017	0.202618	-6.41686	1.39116e-10	2.95166e-08	UPF0603 chloroplastic
MA_10432791g0010	476.206	-1.2996	0.185552	-7.00392	2.4889e-12	8.07061e-10	flagellar radial spoke 5 isoform X1
MA_441480g0010	206.551	-1.298	0.26609	-4.87806	1.07134e-06	5.73583e-05	FAD-dependent urate hydroxylase-like isoform X1
MA_222556g0010	26.7548	-1.29432	0.427885	-3.02494	0.00248686	0.0285079	histone -like
MA_10436955g0010	41.8503	-1.29415	0.502985	-2.57294	0.0100837	0.0786997	uncharacterized aarF domain-containing kinase chloroplastic
MA_694512g0010	647.063	-1.29222	0.201713	-6.40624	1.49148e-10	3.08826e-08	30S ribosomal chloroplastic
MA_456304g0010	1062.86	-1.29218	0.390695	-3.30739	0.000941686	0.0141491	unknown
MA_104409g0010	551.563	-1.29216	0.234293	-5.51516	3.48454e-08	3.08687e-06	fructose-1,6- cytosolic
MA_7978614g0010	255.211	-1.29138	0.309978	-4.16605	3.0992e-05	0.0009231	hypothetical protein
MA_123750g0010	20.2017	-1.29061	0.484819	-2.66204	0.00776678	0.065215	serine threonine- phosphatase 6 regulatory subunit 3
MA_140838g0010	840.103	-1.28615	0.332185	-3.87178	0.000108044	0.00250909	PREDICTED: uncharacterized protein LOC104115351
MA_10427281g0010	810.519	-1.28576	0.182264	-7.05438	1.73366e-12	5.84209e-10	sedoheptulose-1,7- chloroplastic
MA_10427181g0010	38.0607	-1.28443	0.324868	-3.9537	7.69524e-05	0.0019045	histone H4-like
MA_65477g0010	27.2952	-1.28365	0.47369	-2.7099	0.0067304	0.0589244	pentatricopeptide repeat-containing mitochondrial-like
MA_10090427g0010	953.008	-1.28344	0.191103	-6.71594	1.86854e-11	5.09727e-09	photosystem I reaction center subunit chloroplastic
MA_10430027g0010	68.7319	-1.28158	0.467636	-2.74056	0.0061335	0.0551904	glutathione peroxidase
MA_10427118g0010	105.238	-1.2814	0.463805	-2.7628	0.00573071	0.0525787	long-chain-alcohol oxidase FAO4A
MA_449338g0010	30.5992	-1.27715	0.467781	-2.73023	0.00632896	0.0565036	macrophage migration inhibitory factor homolog
MA_9428230g0010	41.7685	-1.27519	0.406277	-3.13872	0.00169685	0.0218287	pentatricopeptide repeat-containing chloroplastic
MA_475630g0010	38.0333	-1.27305	0.437395	-2.91054	0.00360806	0.0376313	peptidyl-prolyl cis-trans isomerase chloroplastic isoform X1
MA_375561g0020	64.6525	-1.27073	0.346261	-3.66987	0.000242674	0.00485517	TPR repeat
MA_260744g0010	22.7594	-1.26754	0.462874	-2.73841	0.00617368	0.0554631	peptidyl-prolyl cis-trans isomerase chloroplastic
MA_69352g0010	48.5692	-1.26089	0.371661	-3.39258	0.000692379	0.0112288	unknown
MA_480797g0010	189.098	-1.25837	0.423604	-2.97063	0.00297193	0.0325322	peroxidase 17
MA_8779645g0010	1223.67	-1.25819	0.246835	-5.0973	3.44528e-07	2.23436e-05	UDP-glycosyltransferase 92A1-like
MA_10435618g0010	84.6104	-1.25777	0.376308	-3.34239	0.000830602	0.012895	zeaxanthin epoxidase
MA_59693g0010	6810.28	-1.25729	0.215138	-5.8441	5.09315e-09	5.38646e-07	unknown
MA_422522g0010	173.037	-1.25689	0.267097	-4.70572	2.52971e-06	0.000115935	unknown
MA_255406g0010	83.2388	-1.25518	0.287752	-4.36203	1.28864e-05	0.00044831	iron-sulfur cluster biosynthesis family
MA_10434202g0010	29.6778	-1.255	0.481856	-2.6045	0.00920074	0.0737174	40S ribosomal S2-3-like
MA_18999g0010	31.6243	-1.25472	0.444227	-2.82449	0.00473555	0.045594	beta-carotene isomerase chloroplastic
MA_61158g0010	571.676	-1.25417	0.248225	-5.05253	4.35992e-07	2.72433e-05	peroxiredoxin-2E- chloroplastic
MA_10435740g0010	21.0679	-1.25403	0.478978	-2.61813	0.00884139	0.0718771	CRM-domain containing factor chloroplastic mitochondrial
MA_10428860g0010	406.481	-1.25301	0.251097	-4.99015	6.0333e-07	3.58783e-05	LOW PSII ACCUMULATION chloroplastic
MA_905984g0010	875.96	-1.25094	0.296231	-4.22286	2.41223e-05	0.000753755	serine mitochondrial
MA_460362g0010	29.4247	-1.25044	0.43523	-2.87306	0.00406519	0.0408803	ERD sugar transporter
MA_68372g0010	1056.38	-1.2496	0.359989	-3.47121	0.000518126	0.00890452	heavy metal-associated isoprenylated plant 7-like
MA_10431651g0010	25.9965	-1.24931	0.450126	-2.77546	0.00551229	0.0511248	4-hydroxy-3-methylbut-2-enyl diphosphate reductase
MA_128169g0010	1387.44	-1.24842	0.22575	-5.53011	3.20027e-08	2.84973e-06	ATP synthase subunit b chloroplastic
MA_561217g0010	23.8072	-1.24778	0.496882	-2.51123	0.0120313	0.0892785	histone
MA_114120g0010	28.9469	-1.24768	0.458774	-2.71959	0.00653628	0.0577545	mitogen-activated kinase kinase kinase 1-like
MA_10429734g0010	70.7088	-1.24712	0.374249	-3.33233	0.000861236	0.0132985	pre translocase subunit chloroplastic
MA_7452g0010	77.0914	-1.24668	0.327625	-3.80521	0.000141683	0.00314189	GTP diphosphokinase RSH1 chloroplastic
MA_10426290g0020	632.145	-1.24648	0.219138	-5.68811	1.28451e-08	1.26146e-06	unknown
MA_10434075g0010	1560.41	-1.24642	0.16319	-7.63782	2.2093e-14	1.18653e-11	33 kDa chloroplastic
MA_19782g0010	50.8963	-1.24597	0.343209	-3.63036	0.000283021	0.00547131	thymidine kinase
MA_8633814g0010	51.8082	-1.24384	0.477007	-2.60759	0.00911825	0.0734331	unknown
MA_193431g0010	1273.1	-1.24285	0.207316	-5.99497	2.03517e-09	2.5718e-07
MA_10429903g0010	35.3226	-1.2411	0.42303	-2.93385	0.00334789	0.0355825	SANT Myb domain
MA_212115g0010	24.9512	-1.2344	0.414273	-2.97968	0.00288548	0.0318906	zinc finger CONSTANS-LIKE 12-like isoform X1
MA_71816g0010	174.95	-1.23226	0.26418	-4.66447	3.09411e-06	0.00013776	ammonium transporter 1 member 1
MA_4705687g0010	34.3925	-1.22733	0.497871	-2.46515	0.0136957	0.0976931	flavonoid 3 ,5 -hydroxylase
MA_572791g0010	32.9311	-1.2273	0.379104	-3.23738	0.00120632	0.0170072	probable membrane-associated 30 kDa chloroplastic
MA_2181502g0010	42.0305	-1.22717	0.420964	-2.91514	0.0035553	0.0372042
MA_503287g0010	52.6056	-1.22526	0.497396	-2.46335	0.0137646	0.0980754	thylakoid lumenal 15 kDa chloroplastic
MA_430956g0010	75.2668	-1.22517	0.325993	-3.75828	0.000171088	0.00367081	yrdC domain-containing mitochondrial isoform X1
MA_10431162g0010	27.0462	-1.22165	0.423357	-2.88563	0.00390633	0.0399133	chloroplastic
MA_5781602g0010	192.55	-1.2216	0.320543	-3.81103	0.000138387	0.00309274
MA_10431268g0010	133.448	-1.22005	0.399429	-3.05448	0.00225452	0.0266114	unknown
MA_28618g0010	135.595	-1.21925	0.362285	-3.36543	0.000764241	0.0121165	histone H4
MA_927062g0010	43.0658	-1.21901	0.429327	-2.83935	0.00452058	0.0440673	probable plastid-lipid-associated chloroplastic
MA_90573g0010	1173.37	-1.21879	0.313238	-3.89094	9.9858e-05	0.00236386	probable carotenoid cleavage dioxygenase chloroplastic
MA_10433021g0010	89.8198	-1.21578	0.444218	-2.73689	0.00620221	0.0556612	CBL-interacting kinase 5
MA_10432069g0020	161.323	-1.21452	0.257157	-4.72286	2.32547e-06	0.000108602	4-coumarate-- ligase-like 5
MA_4056g0010	51.7205	-1.21393	0.453553	-2.67649	0.00743986	0.0634036	COBRA 1
MA_575444g0010	4697.73	-1.21347	0.188374	-6.44184	1.18035e-10	2.5357e-08	photosystem II 22 kDa chloroplastic
MA_10433252g0010	18.5478	-1.21142	0.464976	-2.60535	0.00917808	0.0736834	probable pectate lyase 8
MA_87479g0010	265.31	-1.21086	0.27665	-4.37687	1.20397e-05	0.000424005	calcium sensing chloroplastic
MA_10433575g0010	8069.15	-1.20904	0.191641	-6.30885	2.81115e-10	5.03255e-08	unknown
MA_30683g0010	81.715	-1.20873	0.365567	-3.30647	0.000944796	0.0141491	plasma membrane-associated cation-binding 1
MA_948289g0010	252.433	-1.20355	0.248815	-4.83712	1.31735e-06	6.86062e-05	glycosyltransferase family 64 C4-like
MA_10437148g0010	309.365	-1.20309	0.310529	-3.87434	0.000106912	0.00248969	catalase isozyme 1
MA_3766934g0010	110.021	-1.20297	0.287368	-4.18618	2.83684e-05	0.0008629
MA_348255g0010	2549.08	-1.20249	0.194228	-6.19112	5.97368e-10	9.41869e-08	photosystem I reaction center subunit chloroplastic
MA_10436618g0010	24.2365	-1.20048	0.393865	-3.04794	0.00230419	0.0269987	agmatine deiminase
MA_3501g0020	4421.07	-1.19958	0.375239	-3.19685	0.00138939	0.0188312	probable linoleate 9S-lipoxygenase 5 isoform X2
MA_100722g0010	161.872	-1.19878	0.290684	-4.12399	3.72368e-05	0.00107015	probable sodium metabolite cotransporter chloroplastic
MA_571554g0010	1839.46	-1.19827	0.233275	-5.13674	2.79548e-07	1.89894e-05	photosystem II 22 kDa chloroplastic
MA_26087g0010	1059.13	-1.19812	0.19334	-6.19697	5.75597e-10	9.24506e-08	50S ribosomal chloroplastic
MA_13027g0010	52.8619	-1.19528	0.411181	-2.90696	0.00364965	0.0379449	7-hydroxymethyl chlorophyll a chloroplastic isoform X1
MA_10431940g0010	48.5982	-1.1938	0.396816	-3.00846	0.00262579	0.0296887	protease Do-like chloroplastic isoform X1
MA_815900g0010	3499.5	-1.19196	0.168624	-7.0687	1.56396e-12	5.37564e-10	chlorophyll a-b binding chloroplastic
MA_10231644g0010	92.9533	-1.19148	0.27755	-4.29285	1.76398e-05	0.000582994	N-acetyltransferase CML3
MA_7192798g0010	38.1464	-1.18992	0.446026	-2.66782	0.00763448	0.0645382	isoflavone reductase
MA_9257454g0010	61.9542	-1.18869	0.448563	-2.65	0.00804929	0.0667756	probable LRR receptor-like serine threonine- kinase At1g67720
MA_125282g0010	385.198	-1.18736	0.241877	-4.90896	9.1562e-07	5.13035e-05	unknown
MA_167620g0010	170.08	-1.18521	0.313441	-3.78129	0.000156017	0.00340267	cyclic nucleotide-gated ion channel 2
MA_405932g0010	56.2006	-1.18438	0.327818	-3.61291	0.000302782	0.00578179	glucose-6-phosphate 1-epimerase
MA_10434239g0010	222.807	-1.1827	0.259155	-4.56368	5.02649e-06	0.000207159	scopoletin glucosyltransferase-like
MA_238844g0010	142.137	-1.18226	0.293202	-4.03223	5.52502e-05	0.00145857	TPR repeat
MA_251870g0010	101.73	-1.18169	0.288413	-4.0972	4.18179e-05	0.00117049
MA_74926g0010	227.16	-1.1809	0.348596	-3.38759	0.000705085	0.011378	carboxyl-terminal-processing peptidase chloroplastic
MA_625571g0010	63.6203	-1.17884	0.421518	-2.79665	0.00516352	0.0487316	allene oxide synthase
MA_8164514g0010	32.0092	-1.17866	0.431227	-2.73326	0.00627102	0.0560446	unknown
MA_32523g0010	632.204	-1.17838	0.318531	-3.6994	0.000216107	0.00442671	cytochrome b6-f complex iron-sulfur subunit chloroplastic
MA_10428735g0010	109.094	-1.17785	0.426073	-2.76445	0.00570195	0.0524001	DCD (Development and Cell Death) domain
MA_210947g0010	39.2704	-1.17755	0.341277	-3.45043	0.0005597	0.00948065	calcineurin-like phosphoesterase superfamily
MA_10430508g0010	57.766	-1.17607	0.412294	-2.85251	0.00433749	0.0428168	leucoanthocyanidin dioxygenase-like
MA_10430462g0010	2991.93	-1.17344	0.258587	-4.5379	5.68172e-06	0.000228145	linoleate 9S-lipoxygenase chloroplastic-like
MA_191819g0010	50.7209	-1.1707	0.403805	-2.89917	0.00374156	0.038688	probable histone
MA_10427693g0010	25.5612	-1.16821	0.390706	-2.99	0.00278977	0.0310138	Beta-lactamase enzyme family
MA_9212404g0010	404.038	-1.16775	0.217116	-5.37846	7.51245e-08	6.14805e-06
MA_10430213g0010	274.386	-1.16639	0.255379	-4.56728	4.94102e-06	0.000204618	RETICULATA-RELATED chloroplastic
MA_494797g0010	54.1461	-1.1655	0.378649	-3.07805	0.00208358	0.0252527	L-lactate dehydrogenase B-like
MA_802289g0010	37.0611	-1.16538	0.41661	-2.79729	0.00515326	0.0486615	zeaxanthin epoxidase
MA_307070g0010	196.862	-1.16468	0.272031	-4.28141	1.85713e-05	0.000611145	chloroplast stem-loop binding of 41 kDa chloroplastic
MA_10436440g0030	249.66	-1.16371	0.184104	-6.32093	2.59988e-10	4.75336e-08	high mobility group B 1
MA_392657g0010	30.0403	-1.16325	0.462552	-2.51484	0.0119085	0.0887003	heat shock transcription factor
MA_10436257g0010	44.3243	-1.16221	0.423337	-2.74535	0.0060446	0.0547903	TIC chloroplastic
MA_10434580g0010	33.211	-1.16163	0.444692	-2.6122	0.00899609	0.0725853	hydrolase yugF
MA_76686g0010	73.5887	-1.16121	0.392965	-2.95499	0.0031268	0.033797	unknown
MA_9887482g0010	34.4783	-1.16031	0.389439	-2.97945	0.00288769	0.0318944	thiol-disulfide oxidoreductase LTO1
MA_460348g0010	48.1108	-1.16011	0.468616	-2.4756	0.0133011	0.0957444	disease resistance RPS2
MA_4586g0010	37.5866	-1.15969	0.464317	-2.49764	0.0125025	0.0916032	uncharacterized protein LOC109835708 isoform X2
MA_464043g0010	2579.01	-1.15844	0.19798	-5.8513	4.87743e-09	5.20643e-07	unknown
MA_34171g0010	44.3173	-1.15677	0.468936	-2.46681	0.0136324	0.0974904	dolichyl-diphosphooligosaccharide-- glycosyltransferase 48 kDa subunit
MA_189742g0010	1365.38	-1.15661	0.193174	-5.98743	2.1318e-09	2.63577e-07	geranylgeranyl diphosphate chloroplastic
MA_87134g0010	55.6735	-1.1559	0.350365	-3.29912	0.000969892	0.0144192	50S ribosomal chloroplastic
MA_10434433g0010	190.122	-1.15515	0.317745	-3.63548	0.000277461	0.00540028	histone H2B
MA_10429284g0010	59.4536	-1.15499	0.373871	-3.08926	0.00200653	0.0246669	mitochondrial
MA_283144g0010	131.795	-1.1538	0.252409	-4.57117	4.84997e-06	0.00020182	pentatricopeptide repeat-containing chloroplastic
MA_10435817g0010	208.45	-1.15348	0.322103	-3.58109	0.000342168	0.0063988	Late embryogenesis abundant LEA-14
MA_734074g0010	116.234	-1.15206	0.349545	-3.29589	0.00098111	0.0145733	unknown
MA_10434852g0010	316.352	-1.14995	0.300824	-3.82267	0.000132012	0.00296571	protoporphyrinogen oxidase chloroplastic
MA_31479g0010	59.9721	-1.14854	0.324458	-3.53989	0.0004003	0.00723403	aldo keto reductase
MA_12995g0010	138.969	-1.14824	0.310447	-3.69867	0.000216736	0.00443406	histone
MA_10430146g0010	60.2087	-1.14456	0.417232	-2.74323	0.00608373	0.0549763	probable receptor kinase At1g49730
MA_15391g0010	54.6454	-1.14406	0.371124	-3.08269	0.00205142	0.0250396	eukaryotic peptide chain release factor subunit 1-3
MA_10433730g0010	247.797	-1.14327	0.2315	-4.93852	7.87172e-07	4.53506e-05	chloroplastic
MA_24093g0010	37.031	-1.14314	0.391629	-2.91893	0.00351241	0.0368974	TIC 20- chloroplastic
MA_5350942g0010	247.625	-1.14269	0.340388	-3.35703	0.000787836	0.0123538
MA_53835g0010	24.4529	-1.14176	0.397985	-2.86886	0.00411957	0.0413062	probable tocopherol O- chloroplastic
MA_10435831g0010	119.866	-1.14172	0.419057	-2.72449	0.00644002	0.0572276	isoflavone reductase homolog
MA_500401g0010	260.705	-1.1416	0.196527	-5.80889	6.28889e-09	6.47191e-07	unknown
MA_10430096g0010	49.9955	-1.13992	0.381106	-2.99109	0.00277984	0.0309546	probable flavin-containing monooxygenase 1
MA_107182g0010	25.6058	-1.13938	0.452585	-2.51749	0.0118195	0.0883559	ATPase plasma membrane-type-like
MA_366340g0010	44.541	-1.13897	0.400445	-2.84427	0.00445137	0.0435656	glutathione peroxidase
MA_97315g0010	1271.93	-1.13806	0.326044	-3.49051	0.0004821	0.00836906	chlorophyll a b binding
MA_53012g0010	36.3693	-1.13761	0.407024	-2.79495	0.00519077	0.0488546	phosphatase 2C 57
MA_10287740g0010	789.394	-1.13718	0.348027	-3.26751	0.00108498	0.0156662
MA_12201g0010	1251.73	-1.13582	0.256025	-4.43635	9.14973e-06	0.000332447	photosystem II core complex s chloroplastic-like
MA_10433005g0010	56.0725	-1.13546	0.322157	-3.52457	0.000424175	0.00756692	ferredoxin-dependent glutamate chloroplastic
MA_99276g0010	781.52	-1.13361	0.274712	-4.12655	3.68253e-05	0.00106366	serine mitochondrial
MA_190693g0010	284.139	-1.13282	0.238932	-4.74117	2.12484e-06	0.000100289
MA_103246g0010	17.7708	-1.13202	0.459227	-2.46505	0.0136995	0.0976931	plant cysteine oxidase 3 isoform X2
MA_207797g0010	245.44	-1.13199	0.335602	-3.373	0.000743529	0.0118127	uncharacterized protein LOC107480422 isoform X4
MA_17217g0020	2736.38	-1.12771	0.193494	-5.82814	5.60482e-09	5.83784e-07	photosystem II 5 kDa chloroplastic-like
MA_10426944g0020	63.2875	-1.12423	0.367323	-3.06062	0.00220883	0.0263378	scopoletin glucosyltransferase-like
MA_121606g0010	36.7308	-1.12414	0.450038	-2.49788	0.0124939	0.0916032	sporulation RMD1
MA_794523g0010	557.352	-1.1233	0.253046	-4.43912	9.03273e-06	0.000328891	probable 2-oxoglutarate Fe(II)-dependent dioxygenase
MA_76209g0010	304.804	-1.12322	0.215696	-5.20741	1.91494e-07	1.377e-05	mitochondrial
MA_104872g0010	20.1669	-1.12296	0.456515	-2.45984	0.0138997	0.0984264	hypothetical protein AXG93_1630s1190
MA_159904g0010	48.0823	-1.12215	0.444625	-2.52382	0.0116087	0.0872737	carotene epsilon- chloroplastic
MA_132558g0010	1834.79	-1.12146	0.246593	-4.5478	5.4209e-06	0.000219496	thylakoid lumenal 19 kDa chloroplastic
MA_10433955g0020	1616.72	-1.11942	0.206646	-5.4171	6.05733e-08	5.07811e-06	magnesium-protoporphyrin IX monomethyl ester [oxidative] chloroplastic
MA_10437248g0010	41.0146	-1.11641	0.351915	-3.17239	0.00151192	0.0201005	GTPase -like
MA_846168g0010	56.9501	-1.11482	0.333693	-3.34084	0.000835251	0.0129437	50S ribosomal chloroplastic-like
MA_229590g0010	76.0575	-1.11392	0.32965	-3.3791	0.000727235	0.0116371	RING-H2 finger ATL13-like
MA_10436249g0010	178.545	-1.11388	0.305133	-3.65047	0.000261757	0.0051471	probable 2-carboxy-D-arabinitol-1-phosphatase
MA_15820g0010	1096.18	-1.11151	0.269474	-4.12472	3.71193e-05	0.00107015	peroxisomal (S)-2-hydroxy-acid oxidase
MA_10429326g0010	132.099	-1.11053	0.256297	-4.33299	1.47096e-05	0.000494715	30S ribosomal S6 chloroplastic-like
MA_7652300g0010	193.324	-1.10952	0.36389	-3.04907	0.00229554	0.026966	TMV resistance N-like
MA_95157g0010	52.7418	-1.10882	0.390156	-2.84199	0.00448335	0.0438287	probable plastid-lipid-associated chloroplastic
MA_10447g0010	554.016	-1.10759	0.180002	-6.15323	7.5921e-10	1.13075e-07
MA_130918g0010	409.26	-1.10734	0.35761	-3.0965	0.00195821	0.0241766	myb-related 308-like
MA_41906g0020	49.4678	-1.10709	0.358544	-3.08773	0.00201693	0.0247415	proline-rich PRCC
MA_122077g0010	41.9841	-1.10473	0.404176	-2.73329	0.00627049	0.0560446	chloroplastic
MA_9526611g0020	37.1773	-1.10283	0.351199	-3.14017	0.00168848	0.0217691	pentatricopeptide repeat-containing chloroplastic
MA_15646g0010	25.6674	-1.10281	0.449572	-2.45303	0.0141659	0.0996542
MA_10436487g0010	56.5176	-1.10246	0.316598	-3.48222	0.000497282	0.00858924	Sucrose-phosphatase 1
MA_160677g0010	121.487	-1.10107	0.266979	-4.12419	3.72034e-05	0.00107015	thioredoxin chloroplastic
MA_10430480g0010	80.1866	-1.09903	0.362996	-3.02767	0.00246445	0.0283304	probable pectinesterase pectinesterase inhibitor 61
MA_673025g0010	83.4716	-1.09725	0.363974	-3.01464	0.00257285	0.0291861	unknown
MA_8824317g0010	2150.91	-1.09683	0.270249	-4.0586	4.93686e-05	0.00133063	allene oxide chloroplastic-like
MA_47626g0010	3385.35	-1.09553	0.231081	-4.7409	2.12769e-06	0.000100289	RBS_LARLA ame: Full=Ribulose bisphosphate carboxylase small chloroplastic Short= isCO small subunit Flags: Precursor
MA_100910g0020	13534.4	-1.09303	0.190134	-5.7487	8.99332e-09	9.03855e-07	photosystem I reaction center subunit chloroplastic
MA_115261g0010	254.11	-1.08833	0.249181	-4.36762	1.25607e-05	0.000438758	unknown
MA_232982g0010	33.4002	-1.08798	0.419725	-2.59213	0.00953836	0.0756815	DUF455 family
MA_9199701g0010	794.95	-1.08766	0.275847	-3.943	8.04689e-05	0.00197563	glutamine synthetase
MA_10431611g0010	172.91	-1.08738	0.273001	-3.98306	6.80334e-05	0.00172038	BTB POZ domain-containing At1g63850
MA_7802291g0010	55.0565	-1.08681	0.383409	-2.8346	0.00458828	0.0445504	hypothetical protein 0_1436_01, partial
MA_10123473g0010	147.485	-1.08672	0.323625	-3.35795	0.000785221	0.0123466	30S ribosomal chloroplastic
MA_926365g0010	58.8269	-1.08498	0.356033	-3.04741	0.00230819	0.0269987	transcription termination factor chloroplastic isoform X1
MA_99207g0020	44.3176	-1.08489	0.399701	-2.71426	0.00664236	0.0582551	aspartate chloroplastic
MA_10436816g0010	31.8474	-1.08346	0.406473	-2.66552	0.00768686	0.06484	arsenical pump-driving ATPase
MA_10428945g0010	40.4947	-1.08158	0.427877	-2.52778	0.0114787	0.0865994	psbP domain-containing chloroplastic
MA_10433659g0010	2161.21	-1.07811	0.23871	-4.51639	6.29037e-06	0.000246256	ATP synthase gamma chloroplastic
MA_10429585g0010	65.5514	-1.07794	0.343975	-3.13376	0.0017258	0.0220962
MA_10426487g0010	552.667	-1.07719	0.26194	-4.11236	3.91634e-05	0.0011125	RHOMBOID chloroplastic isoform X3
MA_37496g0010	48.3279	-1.07685	0.362727	-2.96876	0.00299002	0.0326678	cell division homolog 2- chloroplastic
MA_43615g0010	53.9836	-1.07677	0.298983	-3.60144	0.000316458	0.00600955	pentatricopeptide repeat-containing chloroplastic
MA_232471g0010	203.365	-1.07557	0.245147	-4.38745	1.14685e-05	0.000407228	50S ribosomal chloroplastic
MA_58536g0010	711.678	-1.07465	0.222057	-4.83951	1.3016e-06	6.7992e-05	abscisic stress
MA_37826g0010	35.4435	-1.07423	0.357298	-3.00653	0.00264248	0.0297795	30S ribosomal S1-like
MA_124714g0010	327.426	-1.073	0.276114	-3.88608	0.000101878	0.00240505	uncharacterized oxidoreductase At4g09670
MA_9267g0020	278.294	-1.0701	0.302325	-3.53956	0.000400791	0.00723528	DETOXIFICATION 27-like
MA_474303g0010	161.77	-1.06974	0.277451	-3.85561	0.000115442	0.00264531	Thioredoxin M-type 4 isoform 1
MA_10433385g0020	284.724	-1.0695	0.416761	-2.56623	0.0102812	0.0797707	protochlorophyllide reductase-like
MA_90810g0010	39.8989	-1.06922	0.399494	-2.67642	0.00744123	0.0634036	CURVATURE THYLAKOID chloroplastic-like
MA_10436643g0020	107.988	-1.06865	0.371934	-2.87323	0.00406299	0.0408803	disease resistance (TIR-NBS-LRR class)
MA_210555g0010	984.767	-1.06752	0.18943	-5.63547	1.74584e-08	1.63065e-06	chloroplastic
MA_249305g0010	382.332	-1.06666	0.192094	-5.55278	2.81167e-08	2.52991e-06	ribosomal S21
MA_1750g0010	34.4085	-1.06544	0.357822	-2.97756	0.0029055	0.0320295
MA_140124g0010	534.566	-1.06527	0.338049	-3.15123	0.00162585	0.0211201	Beta-xylosidase alpha-L-arabinofuranosidase 2
MA_9211546g0010	111.602	-1.06521	0.415524	-2.56352	0.0103616	0.0801779	endoglucanase 24
MA_92814g0010	186.118	-1.06497	0.22628	-4.70644	2.52085e-06	0.000115935	ribulose-phosphate 3- chloroplastic
MA_10197498g0010	362.308	-1.06035	0.233877	-4.53379	5.79341e-06	0.000229414	peroxiredoxin chloroplastic-like
MA_10432148g0010	67.6006	-1.06008	0.330322	-3.20923	0.00133089	0.0182252	30S ribosomal chloroplastic-like
MA_7545917g0010	51.3211	-1.05996	0.376033	-2.81878	0.00482059	0.0461028
MA_52620g0020	380.428	-1.05978	0.260158	-4.07359	4.6293e-05	0.00126687	anthocyanidin reductase
MA_711712g0010	1216.62	-1.05662	0.351039	-3.00999	0.00261255	0.0295974	linoleate 9S-lipoxygenase chloroplastic-like
MA_10436505g0020	13123.7	-1.0554	0.173079	-6.09778	1.07549e-09	1.47866e-07	probable inactive purple acid phosphatase 2
MA_10435975g0010	50.8637	-1.05266	0.419535	-2.5091	0.0121038	0.0897005	ankyrin repeat domain-containing chloroplastic
MA_10434226g0010	173.68	-1.05239	0.219459	-4.79537	1.62372e-06	8.20742e-05	magnesium transporter MRS2-3
MA_10431364g0010	1882.39	-1.052	0.22644	-4.64581	3.38738e-06	0.00014927
MA_409389g0010	76.6907	-1.0518	0.31763	-3.31139	0.000928344	0.0140568
MA_9645753g0010	144.75	-1.05087	0.367449	-2.8599	0.00423772	0.0420558	PMR5 isoform X5
MA_9458287g0010	72.8136	-1.04728	0.349357	-2.99774	0.00271992	0.0305155	ylmG homolog chloroplastic
MA_102793g0010	66.9024	-1.0466	0.248783	-4.20686	2.58946e-05	0.000794687	probable lactoylglutathione chloroplastic
MA_10433400g0010	64.5326	-1.04657	0.335042	-3.12371	0.00178588	0.0226677	50S ribosomal chloroplastic
MA_8858201g0010	184.852	-1.04599	0.184964	-5.65513	1.5573e-08	1.48688e-06	unknown
MA_10428021g0010	1874.83	-1.04484	0.14563	-7.17463	7.25034e-13	2.76899e-10	dicarboxylate transporter chloroplastic
MA_202598g0010	115.59	-1.04433	0.310954	-3.35847	0.000783755	0.0123348	30S ribosomal chloroplastic
MA_10427903g0010	747.046	-1.04353	0.22646	-4.60801	4.06539e-06	0.000175107	phosphatase 2C 57
MA_9153293g0010	1481.15	-1.04246	0.254855	-4.0904	4.30639e-05	0.00119951	alcohol dehydrogenase-like 4
MA_93993g0010	226.547	-1.04239	0.219257	-4.75421	1.99224e-06	9.5944e-05	translation initiation factor IF- chloroplastic
MA_29361g0010	445.957	-1.04164	0.197581	-5.27197	1.34969e-07	1.04958e-05	thioredoxin F- chloroplastic-like
MA_275653g0010	108.547	-1.04024	0.320313	-3.24759	0.00116389	0.0165859	peptidyl-prolyl cis-trans isomerase
MA_10429775g0010	2270.96	-1.04011	0.246634	-4.21725	2.47304e-05	0.000765671	BAG family molecular chaperone regulator 6
MA_110221g0010	18.926	-1.0397	0.407439	-2.55179	0.0107171	0.0820783	ribose-5-phosphate isomerase a
MA_406529g0010	44.7358	-1.03871	0.391939	-2.65018	0.00804488	0.0667756	probable LRR receptor-like serine threonine- kinase At1g56130 isoform X1
MA_93674g0010	59.2293	-1.03751	0.394153	-2.63226	0.00848195	0.0697135	pyrophosphate-energized vacuolar membrane proton pump
MA_934860g0010	50.4812	-1.03691	0.333914	-3.1053	0.00190084	0.0236039	unknown
MA_657g0010	1222.39	-1.03463	0.19637	-5.26878	1.37337e-07	1.06319e-05	ATP synthase delta chloroplastic-like
MA_10433177g0020	185.615	-1.03461	0.206972	-4.99879	5.76914e-07	3.45465e-05	heme-binding chloroplastic
MA_1640g0010	556.651	-1.03298	0.306129	-3.37432	0.00073997	0.011786	unknown
MA_3527g0010	189.516	-1.03294	0.196624	-5.25336	1.49346e-07	1.12082e-05	COBW domain-containing 1-like
MA_34359g0010	1513.73	-1.03213	0.340806	-3.02849	0.00245783	0.0282922	metallothiol transferase -like
MA_69335g0010	331.782	-1.02982	0.376885	-2.73246	0.00628632	0.0561521	unknown
MA_388691g0010	65.8444	-1.02921	0.315929	-3.25771	0.00112316	0.016099	photosystem II repair PSB27- chloroplastic
MA_210881g0010	37.2698	-1.02764	0.404574	-2.54006	0.0110833	0.0841959	unknown
MA_310797g0010	345.74	-1.02632	0.175965	-5.83252	5.4598e-09	5.72147e-07	50S ribosomal chloroplastic-like
MA_51088g0010	133.84	-1.02618	0.415768	-2.46816	0.0135808	0.0971689	probable methyltransferase PMT19
MA_320479g0010	368.552	-1.02108	0.242471	-4.21115	2.54074e-05	0.00078113	29 kDa ribonucleo chloroplastic
MA_10428062g0010	62.6714	-1.0208	0.373954	-2.72975	0.0063382	0.0565274	probable serine threonine- kinase At1g54610
MA_8953275g0010	204.078	-1.02053	0.23011	-4.43499	9.20776e-06	0.000333849	unknown
MA_42151g0010	119.942	-1.01988	0.32838	-3.1058	0.00189767	0.0236039	50S ribosomal chloroplastic
MA_61321g0010	49.1686	-1.01857	0.406437	-2.5061	0.0122071	0.0901937	cytochrome P450 CYP736A12-like
MA_10435639g0020	82.342	-1.0179	0.350215	-2.9065	0.00365502	0.0379688	probable cellulose synthase A catalytic subunit 5 [UDP-forming]
MA_340899g0010	39.2756	-1.01695	0.395225	-2.57308	0.0100797	0.0786997	hypothetical protein, partial
MA_133089g0010	89.7524	-1.01581	0.325528	-3.12049	0.0018055	0.0228661	tetratricopeptide repeat domain-containing chloroplastic-like isoform X2
MA_10431343g0010	56.2944	-1.01563	0.343164	-2.95961	0.00308028	0.0334414	EXECUTER chloroplastic
MA_42427g0020	59.7197	-1.0152	0.340506	-2.98145	0.00286882	0.0317533	unknown
MA_10426337g0010	42.8624	-1.0148	0.382364	-2.65401	0.00795416	0.0663271	glutamate receptor -like
MA_917315g0010	40.217	-1.01289	0.371299	-2.72797	0.00637253	0.0567452	trichome berefringence-like 7
MA_133071g0010	1356.74	-1.01272	0.176459	-5.7391	9.51833e-09	9.51058e-07	E3 ubiquitin- ligase RNF185 isoform X1
MA_10437236g0010	42.3793	-1.01265	0.367849	-2.7529	0.00590696	0.0538124	pentatricopeptide repeat-containing At3g59040
MA_108278g0010	1029.81	-1.01157	0.200238	-5.05187	4.37515e-07	2.72433e-05	magnesium-chelatase subunit chloroplastic
MA_17913g0010	74.2456	-1.01013	0.308888	-3.27021	0.00107469	0.0155862	light-harvesting complex I chlorophyll A B-binding
MA_76296g0010	52.1553	-1.00848	0.351339	-2.87039	0.00409963	0.0411594	unnamed product
MA_10208488g0010	116.168	-1.00814	0.286637	-3.51712	0.000436259	0.00774539	probable phytol kinase chloroplastic
MA_102330g0020	95.4147	-1.00541	0.302118	-3.32787	0.00087512	0.0134645	hypothetical protein 0_3499_01, partial
MA_102149g0010	3959.39	-1.00107	0.26303	-3.80593	0.000141271	0.0031368	chloroplastic
MA_7062541g0010	278.257	-0.998818	0.34738	-2.87529	0.00403657	0.0407461	unknown
MA_129451g0010	41.9959	-0.996454	0.313079	-3.18276	0.0014588	0.0195408	divinyl chlorophyllide a 8-vinyl- chloroplastic
MA_10437095g0010	109.837	-0.994888	0.294502	-3.37821	0.000729599	0.0116641	CHAPERONE-LIKE PROTEIN OF chloroplastic
MA_433610g0010	227.856	-0.991937	0.33267	-2.98174	0.00286614	0.0317533	TMV resistance N-like
MA_10434413g0010	69.3897	-0.990965	0.355584	-2.78687	0.005322	0.049768	unknown
MA_10428013g0010	32.9103	-0.990417	0.400082	-2.47554	0.0133037	0.0957444	pyruvate kinase isozyme chloroplastic
MA_13061g0010	108.191	-0.989997	0.306922	-3.22556	0.00125727	0.0175101	far upstream element-binding 2-like
MA_66902g0010	556.51	-0.989743	0.163081	-6.06904	1.28681e-09	1.72774e-07	unknown
MA_8052136g0010	113.431	-0.98974	0.299092	-3.30915	0.000935796	0.0141228	unknown
MA_174309g0010	51.632	-0.989375	0.280886	-3.52234	0.00042775	0.00761795	COBW domain-containing 1
MA_10431459g0010	1052.7	-0.985653	0.214188	-4.60182	4.18818e-06	0.000179496	sorbitol dehydrogenase
MA_884361g0010	44.2745	-0.985324	0.389262	-2.53126	0.0113653	0.0858569	PEP-RELATED DEVELOPMENT ARRESTED chloroplastic
MA_62853g0010	68.359	-0.981744	0.335069	-2.92997	0.00338992	0.0359181	phosphorylated carbohydrates phosphatase TM_1254-like isoform X1
MA_25325g0010	5021.98	-0.980904	0.309241	-3.17197	0.00151407	0.0201088	carbonic anhydrase 2-like isoform X2
MA_10427522g0010	1170.05	-0.979618	0.208176	-4.70572	2.52968e-06	0.000115935	ankyrin repeat domain-containing 2A
MA_902507g0010	78.971	-0.977417	0.362423	-2.69689	0.00699896	0.0605966	calcium-binding and coiled-coil domain-containing 2-like
MA_94911g0010	386.409	-0.975754	0.307694	-3.17118	0.00151821	0.0201326	unknown
MA_94496g0010	447.057	-0.975525	0.298269	-3.27062	0.00107312	0.0155765	blue copper -like
MA_10428243g0010	202.34	-0.973775	0.269411	-3.61446	0.000300971	0.00576022	ADP,ATP carrier chloroplastic
MA_10426104g0010	2655.87	-0.973619	0.251174	-3.87628	0.000106067	0.00248347	tau class glutathione S-transferase
MA_10097865g0010	195.512	-0.973583	0.362212	-2.68788	0.00719071	0.0618118	zeaxanthin chloroplastic isoform X2
MA_10430405g0010	74.627	-0.972981	0.302381	-3.21773	0.0012921	0.0178562	unknown
MA_899469g0010	110.253	-0.972808	0.293171	-3.31822	0.000905923	0.0138516	unknown
MA_509140g0010	72.4817	-0.972636	0.316233	-3.07569	0.00210013	0.0253639
MA_10426581g0010	95.5866	-0.97196	0.228904	-4.24614	2.1748e-05	0.000694867	50S ribosomal chloroplastic
MA_5849416g0010	64.1021	-0.971569	0.307637	-3.15817	0.00158764	0.0207019	UDP-N-acetylglucosamine 1-carboxyvinyltransferase 2-like
MA_92714g0010	36.0291	-0.971445	0.359678	-2.70087	0.00691576	0.0600274
MA_10429871g0010	44.6131	-0.970021	0.304504	-3.18558	0.00144465	0.0194119
MA_10430693g0010	1732.17	-0.968894	0.14575	-6.64764	2.9783e-11	7.31216e-09	unknown
MA_19490g0010	201.682	-0.967832	0.209752	-4.61418	3.94652e-06	0.000170414	50S ribosomal chloroplastic
MA_100606g0010	37.0434	-0.967776	0.379454	-2.55044	0.0107586	0.0822132	Pentatricopeptide repeat
MA_15606g0010	32.8846	-0.962285	0.387181	-2.48536	0.0129419	0.0940064	mitochondrial import inner membrane translocase subunit Tim13-like
MA_545225g0010	97.9202	-0.960173	0.323831	-2.96504	0.00302641	0.0330025	unknown
MA_269999g0010	205.755	-0.960021	0.284625	-3.37294	0.000743707	0.0118127	GTP-binding homolog
MA_10076142g0010	134.838	-0.957831	0.269831	-3.54975	0.0003856	0.00704242	C2 calcium-dependent membrane targeting
MA_12783g0010	51.933	-0.957672	0.364993	-2.62381	0.00869522	0.0710821	STRICTOSIDINE SYNTHASE-LIKE 3
MA_3000363g0010	189.833	-0.954477	0.239884	-3.97891	6.92316e-05	0.0017446	probable ribose-5-phosphate isomerase chloroplastic
MA_123466g0010	51.4401	-0.95332	0.333516	-2.8584	0.00425786	0.0422145	pentatricopeptide repeat-containing chloroplastic
MA_696298g0010	127.122	-0.953246	0.254584	-3.74433	0.000180876	0.00382825	transcription termination factor chloroplastic
MA_10427346g0010	202.495	-0.952577	0.226086	-4.21334	2.5162e-05	0.000774971	light-harvesting complex 3 isotype chloroplastic
MA_10436188g0010	38.6122	-0.952432	0.383551	-2.4832	0.0130209	0.0944032
MA_16731g0010	77.2804	-0.951971	0.356833	-2.66784	0.00763415	0.0645382	cytochrome P450 CYP76AA26
MA_10425844g0010	171.386	-0.951446	0.259147	-3.67145	0.00024118	0.00483654
MA_417207g0010	1158.85	-0.947089	0.331737	-2.85494	0.00430447	0.0425895	purple acid phosphatase 3
MA_491379g0010	2905.19	-0.945577	0.202131	-4.67805	2.89618e-06	0.000130298	oxygen-evolving enhancer chloroplastic
MA_100300g0010	54.5725	-0.943939	0.366697	-2.57416	0.0100483	0.0786025	probable histone H2A variant 3
MA_10431132g0020	85.9969	-0.940802	0.272542	-3.45196	0.000556536	0.00944188	phytochrome A
MA_30073g0010	246.01	-0.937824	0.283115	-3.31253	0.000924577	0.0140146	formyltetrahydrofolate deformylase mitochondrial isoform X1
MA_9567992g0010	161.484	-0.936318	0.28126	-3.32901	0.000871557	0.0134273	EXECUTER chloroplastic-like
MA_925722g0010	398.801	-0.934489	0.257707	-3.62616	0.000287665	0.0055486	ferredoxin-thioredoxin variable chain
MA_10430444g0010	49.2854	-0.934267	0.371296	-2.51623	0.0118617	0.0885942	50S ribosomal chloroplastic
MA_10436581g0010	579.46	-0.931187	0.334856	-2.78086	0.00542159	0.0505724	lipid transfer VAS
MA_10356500g0030	2054.67	-0.930886	0.249571	-3.72995	0.000191518	0.00401393
MA_9287008g0010	239.553	-0.930135	0.241998	-3.84356	0.000121264	0.00276397	Rieske [2Fe-2S]
MA_92681g0010	99.9903	-0.927839	0.205802	-4.50841	6.53164e-06	0.000253392
MA_504598g0010	287.812	-0.925798	0.366929	-2.5231	0.0116325	0.0874129	21 kDa -like
MA_10432583g0010	261.698	-0.924199	0.244064	-3.7867	0.00015266	0.00334442	Glyoxalase-like domain
MA_8404570g0010	1849.67	-0.92402	0.375697	-2.45949	0.0139136	0.0984843	auxin-binding ABP19a
MA_122492g0010	472.962	-0.921855	0.306354	-3.00911	0.0026201	0.0296601	pyrophosphate-energized vacuolar membrane proton pump
MA_10427622g0010	946.087	-0.92019	0.212336	-4.33364	1.46662e-05	0.000494224
MA_10432633g0010	271.586	-0.91979	0.230976	-3.98219	6.82832e-05	0.00172322	RAP domain-containing chloroplastic
MA_10428839g0010	499.068	-0.919439	0.246136	-3.73549	0.000187348	0.00394495	3-oxoacyl-[acyl-carrier- ] synthase chloroplastic
MA_133474g0010	38.885	-0.918911	0.323007	-2.84486	0.00444305	0.0435089	chloroplastic mitochondrial
MA_19229g0020	87.2673	-0.917358	0.348763	-2.63032	0.00853045	0.0699448	serine threonine- kinase chloroplastic
MA_10429697g0010	364.876	-0.915822	0.256224	-3.5743	0.000351166	0.00652448	thylakoid lumenal chloroplastic
MA_2511606g0010	192.542	-0.91504	0.255983	-3.57461	0.000350756	0.0065239	ammonium transporter 1 member 2
MA_10274946g0010	57.4389	-0.914718	0.34264	-2.66961	0.00759383	0.0643211	signal recognition particle 54 kDa chloroplastic-like
MA_58890g0010	54.8341	-0.914518	0.289146	-3.16282	0.00156247	0.020561	water chloroplastic-like
MA_185611g0010	381.181	-0.91333	0.247959	-3.68339	0.000230157	0.00465898	ferredoxin-dependent glutamate chloroplastic
MA_10428348g0010	82.2488	-0.913087	0.283132	-3.22495	0.00125996	0.0175238	pentatricopeptide repeat-containing At1g62350-like
MA_10426246g0010	107.032	-0.912725	0.235417	-3.87706	0.000105726	0.00248222	ATPase family AAA domain-containing 1-like
MA_408741g0010	67.4858	-0.911113	0.351847	-2.58951	0.00961121	0.0761541	copper-transporting ATPase chloroplastic
MA_10436268g0010	256.384	-0.910941	0.282051	-3.22971	0.00123917	0.0173423	peptidyl-prolyl cis-trans isomerase FKBP17- chloroplastic
MA_10427517g0010	100.109	-0.908186	0.302526	-3.00201	0.00268203	0.0301461	phenylcoumaran benzylic ether reductase
MA_81330g0010	79.1561	-0.907323	0.356519	-2.54495	0.0109294	0.0834067	nitric oxide synthase
MA_376557g0010	116.303	-0.906032	0.257753	-3.51511	0.000439567	0.00778804	unknown
MA_173127g0010	71.1154	-0.905254	0.339997	-2.66253	0.00775545	0.065208	LOW PSII ACCUMULATION chloroplastic
MA_10211598g0010	89.7204	-0.901761	0.280253	-3.21767	0.00129236	0.0178562	phosphoglycolate phosphatase chloroplastic-like
MA_10426641g0010	76.7929	-0.90078	0.302448	-2.9783	0.00289853	0.0319783	magnesium protoporphyrin IX chloroplastic
MA_158671g0010	233.652	-0.900106	0.253084	-3.55655	0.000375755	0.00689264	rubredoxin-like superfamily
MA_10432313g0010	273.371	-0.900074	0.242255	-3.71539	0.000202888	0.00421372	AAA+-type ATPase (ISS)
MA_103636g0010	476.395	-0.899933	0.289803	-3.10533	0.00190067	0.0236039	ribulose-1,5-bisphosphate carboxylase oxygenase large (chloroplast)
MA_942991g0010	2060.22	-0.898951	0.215553	-4.17044	3.04014e-05	0.000910242	elongation factor chloroplastic-like
MA_54864g0010	329.199	-0.898868	0.27495	-3.26921	0.00107849	0.0156149	phospho-2-dehydro-3-deoxyheptonate aldolase chloroplastic-like
MA_10436520g0010	351.059	-0.897635	0.211402	-4.2461	2.17525e-05	0.000694867	hypothetical protein 0_1679_01, partial
MA_111858g0010	1510.81	-0.897421	0.210122	-4.27094	1.94647e-05	0.000634763	probable zinc metallopeptidase chloroplastic
MA_764368g0010	265.55	-0.896656	0.254107	-3.52866	0.000417674	0.00750129	ammonium transporter 1 member 2
MA_8545799g0010	108.228	-0.896441	0.265637	-3.37469	0.000738992	0.0117814	unknown
MA_10436520g0020	501.495	-0.894454	0.215855	-4.14377	3.41649e-05	0.00100198	uncharacterized protein LOC18426596 isoform X1
MA_10429664g0020	290.321	-0.894156	0.304427	-2.93717	0.00331219	0.0352903
MA_99207g0010	710.932	-0.89119	0.237239	-3.75651	0.000172296	0.00369213	aspartate chloroplastic
MA_24252g0010	407.711	-0.89044	0.248118	-3.58878	0.000332233	0.00624195	unknown
MA_2086189g0010	1786.33	-0.890001	0.189632	-4.69331	2.6882e-06	0.000122221	50S ribosomal chloroplastic-like
MA_49292g0010	40.0093	-0.889503	0.353223	-2.51824	0.0117941	0.0882045	pentatricopeptide repeat-containing At4g02750
MA_1581613g0010	194.446	-0.889283	0.237878	-3.7384	0.000185196	0.00390525	photosystem II V (chloroplast)
MA_100508g0010	43.6568	-0.888158	0.314676	-2.82245	0.00476582	0.0457316	uncharacterized protein At4g37920, chloroplastic-like
MA_155591g0010	709.593	-0.887493	0.21464	-4.1348	3.55268e-05	0.00103256	ribosomal S2 (chloroplast)
MA_10431532g0010	6224.14	-0.886561	0.169539	-5.22925	1.70195e-07	1.26077e-05	photosystem II reaction center W chloroplastic-like
MA_282g0010	9034.72	-0.885148	0.217002	-4.07899	4.52324e-05	0.00124577	photosystem II 10 kDa chloroplastic
MA_10430664g0010	251.895	-0.884585	0.239936	-3.68675	0.000227134	0.00460321	CAAX amino terminal protease
MA_10431241g0010	547.497	-0.882274	0.224547	-3.92913	8.52547e-05	0.00207803	30S ribosomal chloroplastic
MA_524595g0010	3855.87	-0.880204	0.185692	-4.74013	2.13579e-06	0.000100289	calvin cycle CP12- chloroplastic
MA_625323g0010	952.611	-0.87942	0.351954	-2.49868	0.0124657	0.0915144	Allene oxide synthase
MA_10432136g0020	122.625	-0.876449	0.256049	-3.42297	0.000619404	0.0102357	B-box zinc finger 32-like
MA_10436068g0010	537.32	-0.875841	0.260326	-3.3644	0.0007671	0.0121506	malate dehydrogenase
MA_644153g0010	161.172	-0.875085	0.250459	-3.49392	0.000475975	0.00827946	alanine-2-oxoglutarate aminotransferase 2
MA_929727g0010	251.127	-0.874988	0.230117	-3.80236	0.000143325	0.00316604	probable zinc metalloprotease chloroplastic isoform X1
MA_780476g0010	80.1449	-0.874357	0.314939	-2.77627	0.00549861	0.051053	signal recognition particle 54 kDa chloroplastic
MA_10018366g0010	248.468	-0.873097	0.214262	-4.07491	4.6033e-05	0.0012655	50S ribosomal chloroplastic
MA_8065g0010	65.5363	-0.872942	0.288933	-3.02126	0.00251723	0.0287258	histone -like
MA_10426721g0010	152.904	-0.872005	0.22507	-3.87438	0.000106897	0.00248969	PREDICTED: uncharacterized protein LOC105057565 isoform X2
MA_10429360g0010	139.625	-0.870805	0.349234	-2.49347	0.01265	0.0922592	unknown
MA_117808g0010	1276.86	-0.870219	0.200297	-4.34464	1.39504e-05	0.000477592	inositol-tetrakisphosphate 1-kinase 3-like isoform X1
MA_234941g0010	78.2243	-0.8665	0.330239	-2.62386	0.00869404	0.0710821	probable membrane-associated 30 kDa chloroplastic
MA_1976813g0010	289.115	-0.864236	0.250214	-3.45399	0.000552358	0.00938955	hypothetical protein AXG93_1976s1490
MA_9973625g0010	2074.57	-0.863231	0.279002	-3.09399	0.00197482	0.0243641	ASPARTIC PROTEASE IN GUARD CELL 1
MA_102821g0020	89.6331	-0.863016	0.246455	-3.50172	0.000462267	0.00807444	TPR domain containing
MA_80564g0010	370.202	-0.860454	0.187267	-4.59481	4.33141e-06	0.000184714	outer envelope pore chloroplastic
MA_10436362g0020	523.644	-0.857995	0.184966	-4.63867	3.50658e-06	0.000153344
MA_10301373g0010	171.113	-0.857555	0.239439	-3.58152	0.000341605	0.00639524
MA_806g0010	397.584	-0.856661	0.207782	-4.12289	3.74149e-05	0.00107169	ATP-dependent Clp protease proteolytic subunit chloroplastic
MA_10376723g0010	36.797	-0.854802	0.336779	-2.53817	0.0111434	0.0845518	probable plastid-lipid-associated chloroplastic
MA_176956g0010	527.588	-0.854168	0.267896	-3.18843	0.00143048	0.0192516	probable aspartyl protease At4g16563
MA_10436486g0010	97.8493	-0.851064	0.270496	-3.14631	0.00165345	0.0213656	unknown
MA_10432831g0010	534.107	-0.850591	0.23603	-3.60374	0.000313666	0.00597635	50S ribosomal chloroplastic
MA_10430373g0010	74.3395	-0.848829	0.293922	-2.88794	0.00387778	0.0397161
MA_668159g0010	99.1095	-0.848446	0.314719	-2.69589	0.00702015	0.0607494	uncharacterized oxidoreductase chloroplastic
MA_10436847g0010	86.9484	-0.848274	0.270173	-3.13975	0.00169093	0.0217844	unknown
MA_47707g0010	187.139	-0.847515	0.311342	-2.72214	0.00648609	0.0575285
MA_10426940g0010	1715.64	-0.845167	0.205194	-4.11887	3.80733e-05	0.00108538
MA_95003g0010	404.032	-0.84499	0.173414	-4.87267	1.10099e-06	5.82203e-05	hypothetical protein CISIN_1g001135mg
MA_22562g0010	101.506	-0.844429	0.317667	-2.65823	0.00785533	0.0656942	transmembrane 87B
MA_30699g0010	120.864	-0.84409	0.245314	-3.44086	0.000579873	0.00976073	autophagy-related 8C
MA_10431745g0020	78.6718	-0.843318	0.307856	-2.73932	0.00615655	0.0553381	40S ribosomal S9-2
MA_103523g0020	265.834	-0.84286	0.327485	-2.57374	0.0100607	0.078628	NETWORKED 4A
MA_10425833g0010	381.283	-0.84026	0.289763	-2.89982	0.00373379	0.0386327	BAG family molecular chaperone regulator 1
MA_4370g0010	1212.86	-0.839901	0.186622	-4.50054	6.77806e-06	0.000261183	unknown
MA_845170g0010	82.0561	-0.839483	0.308263	-2.72327	0.00646396	0.0573946	signal recognition particle 43 kDa chloroplastic
MA_28336g0010	139.582	-0.837577	0.207945	-4.02788	5.62818e-05	0.00147571	fatty-acid-binding 1
MA_206805g0010	38.4786	-0.835427	0.334521	-2.49739	0.0125113	0.0916143	formimidoyltransferase-cyclodeaminase-like
MA_66158g0010	1139.66	-0.834333	0.28987	-2.8783	0.00399821	0.0404986	metallothionein class II
MA_10429761g0010	136.497	-0.833559	0.291156	-2.86293	0.00419749	0.0417465	unknown
MA_8923g0010	127.497	-0.832124	0.272391	-3.05489	0.00225146	0.0266114
MA_178744g0010	81.5819	-0.83061	0.272214	-3.05131	0.00227845	0.0268201
MA_10267514g0010	136.043	-0.827151	0.222733	-3.71365	0.00020429	0.00423514	glucose-6-phosphate 1-dehydrogenase chloroplastic isoform X2
MA_8629045g0010	119.478	-0.825296	0.300851	-2.7432	0.00608431	0.0549763	unknown
MA_366838g0010	281.849	-0.824379	0.28149	-2.92863	0.00340461	0.0359629
MA_10428035g0020	70.4973	-0.824196	0.249117	-3.30846	0.000938089	0.0141336	ubiquitin-associated (UBA) TS-N domain-containing
MA_10433842g0010	159.538	-0.824028	0.286365	-2.87755	0.00400778	0.040564	15-cis-zeta-carotene chloroplastic
MA_317435g0010	158.788	-0.823979	0.260451	-3.16366	0.00155797	0.0205175	unknown
MA_10437242g0030	1722.15	-0.82394	0.245654	-3.35407	0.00079632	0.0124527	porphobilinogen chloroplastic
MA_17919g0010	368.915	-0.82197	0.167556	-4.90565	9.31208e-07	5.16629e-05	MADS-box transcription factor
MA_10428916g0010	90.5783	-0.821344	0.27982	-2.93526	0.00333268	0.0354427	homeobox-leucine zipper HAT5-like
MA_10426544g0020	275.089	-0.820898	0.302183	-2.71656	0.00659651	0.0580219	glyceraldehyde-3-phosphate dehydrogenase
MA_10430496g0010	162.131	-0.816207	0.327001	-2.49604	0.0125589	0.091765	transporter arsB
MA_82238g0020	206.72	-0.81596	0.243043	-3.35726	0.000787188	0.0123538
MA_10436831g0010	771.286	-0.815217	0.261536	-3.11704	0.0018268	0.0230002	chloroplastic
MA_30402g0010	827.936	-0.809502	0.201481	-4.01776	5.87536e-05	0.00152759	thiazole biosynthetic enzyme
MA_77198g0010	219.735	-0.808983	0.208752	-3.87533	0.00010648	0.00248637	histone H2B
MA_9367174g0010	226.265	-0.805847	0.319586	-2.52153	0.0116844	0.0876754
MA_519482g0010	65.2518	-0.804096	0.289183	-2.78058	0.00542625	0.0505724	GTP-binding At2g22870
MA_593g0010	909.984	-0.802128	0.233386	-3.43692	0.000588363	0.00987462	unknown
MA_10435071g0010	395.855	-0.800495	0.311443	-2.57027	0.0101618	0.0790934	xanthoxin dehydrogenase-like
MA_86404g0010	312.22	-0.799708	0.229012	-3.49199	0.000479437	0.00833125	50S ribosomal chloroplastic
MA_10431748g0020	4756.99	-0.797129	0.181999	-4.37985	1.18763e-05	0.000419108	polyubiquitin 11
MA_834680g0010	68.401	-0.793699	0.287674	-2.75902	0.00579744	0.0530537
MA_170724g0010	107.77	-0.791186	0.258967	-3.05516	0.00224941	0.0266114
MA_9934452g0010	970.735	-0.790556	0.290305	-2.72319	0.00646549	0.0573946
MA_10436193g0010	64.751	-0.790544	0.306862	-2.57622	0.00998883	0.0783515	nifU chloroplastic
MA_10307382g0030	376.857	-0.790512	0.246	-3.21346	0.00131147	0.0180312
MA_503521g0010	294.475	-0.790114	0.291952	-2.70632	0.00680342	0.0594124	pinin-like
MA_96369g0010	266.718	-0.789779	0.196727	-4.0146	5.95473e-05	0.00153892	probable endopeptidase p60
MA_10428752g0010	193.678	-0.788232	0.179864	-4.38236	1.17398e-05	0.000415144	transcriptional corepressor LEUNIG-like isoform X3
MA_92421g0010	963.577	-0.784443	0.149364	-5.25188	1.50552e-07	1.12495e-05	phosphoglycerate chloroplastic
MA_10434897g0010	458.917	-0.784083	0.273847	-2.86321	0.00419368	0.0417328	phosphomethylpyrimidine chloroplastic isoform X3
MA_9963699g0010	137.097	-0.784065	0.227598	-3.44496	0.000571149	0.00963274	acetyltransferase NSI
MA_87456g0010	76.2466	-0.78217	0.271752	-2.87824	0.00399896	0.0404986	SPIRAL1-like 1
MA_805240g0010	132.116	-0.781137	0.281659	-2.77334	0.00554843	0.0513768	transcription termination factor chloroplastic
MA_10436655g0010	120.039	-0.779304	0.255492	-3.05021	0.00228678	0.0268814	unknown
MA_10427079g0030	74.0786	-0.779269	0.286855	-2.71659	0.00659581	0.0580219	NRT1 PTR FAMILY -like
MA_10428838g0010	114.212	-0.777452	0.291657	-2.66564	0.0076842	0.06484	LNK1-like isoform X1
MA_10435476g0040	53821.5	-0.775043	0.159483	-4.85972	1.17551e-06	6.19704e-05
MA_69620g0010	557.159	-0.774055	0.206354	-3.7511	0.000176059	0.00374171	eukaryotic peptide chain release factor subunit 1-3
MA_28601g0010	785.87	-0.772313	0.295953	-2.60958	0.00906537	0.07311	Fasciclin-like arabinogalactan 16
MA_483364g0010	702.6	-0.771681	0.187796	-4.10914	3.97141e-05	0.00112443	50S ribosomal chloroplastic
MA_12808g0010	46.4797	-0.768819	0.311682	-2.46668	0.0136372	0.0974904	heat stress transcription factor A-1-like
MA_10429170g0010	192.642	-0.767826	0.211324	-3.63341	0.000279704	0.00542551	ACT domain-containing ACR11
MA_10430608g0010	474.135	-0.767662	0.294604	-2.60574	0.00916754	0.0736575	water deficit inducible LP3
MA_10433171g0010	4819.51	-0.7653	0.206604	-3.70418	0.000212075	0.00437541	TSS isoform X1
MA_10435639g0010	149.452	-0.763957	0.278241	-2.74567	0.00603881	0.0547667	probable cellulose synthase A catalytic subunit 5 [UDP-forming]
MA_36909g0010	56.0278	-0.763819	0.295785	-2.58235	0.00981312	0.0772907	hypothetical protein EUTSA_v10025608mg
MA_163659g0010	245.779	-0.763479	0.309688	-2.46532	0.0136892	0.0976931	unknown
MA_73291g0010	170.892	-0.762746	0.292944	-2.60373	0.00922161	0.0738502	SPA1-RELATED 3-like isoform X1
MA_20242g0010	457.041	-0.761288	0.236068	-3.22487	0.0012603	0.0175238	probable L-ascorbate peroxidase 4
MA_10430161g0010	877.045	-0.760656	0.150917	-5.04022	4.64986e-07	2.83378e-05	20 kDa chloroplastic-like
MA_137828g0010	291.58	-0.760246	0.304598	-2.4959	0.0125639	0.091765	glutathione S-transferase-like
MA_129980g0010	238.869	-0.756701	0.188196	-4.02082	5.79953e-05	0.00151245	chaperonin-like chloroplastic
MA_218996g0010	385.904	-0.755157	0.238128	-3.17122	0.00151798	0.0201326	oxygen-evolving enhancer chloroplastic-like
MA_216190g0010	66.6333	-0.753039	0.303441	-2.48166	0.0130771	0.0946685	transcription initiation factor IIA large subunit
MA_18349g0010	280.927	-0.75302	0.240062	-3.13678	0.00170816	0.0219241	photosystem II reaction center PSB28 chloroplastic
MA_10432995g0010	158.806	-0.740596	0.288272	-2.56909	0.0101966	0.0792939	probable inactive purple acid phosphatase 29
MA_10428445g0020	453.969	-0.73995	0.252468	-2.93087	0.00338014	0.0358366	SIEVE ELEMENT OCCLUSION B
MA_10427295g0010	264.06	-0.737893	0.22801	-3.23623	0.00121122	0.0170483	TIC 100
MA_10433694g0010	99.5712	-0.736223	0.241594	-3.04735	0.00230869	0.0269987	2-methylene-furan-3-one reductase
MA_95522g0010	75.989	-0.733928	0.267493	-2.74373	0.00607458	0.0549462	translation initiation factor eIF-2B subunit alpha-like
MA_10431457g0010	231.335	-0.73303	0.226532	-3.23587	0.00121272	0.0170555	50S ribosomal chloroplastic
MA_14663g0020	310.883	-0.732177	0.242529	-3.01893	0.00253669	0.0288903	cytochrome P450 CYP736A12-like
MA_238038g0010	102.201	-0.729354	0.26807	-2.72076	0.00651325	0.0576103	unknown
MA_10433499g0020	431.185	-0.726505	0.23212	-3.12986	0.00174887	0.0223134	trihelix transcription factor GT-2-like
MA_6089g0010	490.582	-0.725474	0.193198	-3.75508	0.000173287	0.00370873	uncharacterized transporter
MA_2734383g0010	4895.92	-0.72537	0.21565	-3.36364	0.000769207	0.0121615	ribosomal S2 (chloroplast)
MA_187g0010	750.509	-0.719281	0.17981	-4.00022	6.32826e-05	0.00161841	PREDICTED: uncharacterized protein LOC108198556
MA_8889264g0010	113.427	-0.71915	0.29018	-2.47829	0.0132014	0.0953485	fimbrial
MA_10434422g0010	163.552	-0.71866	0.233987	-3.07136	0.00213085	0.0256449	nifU chloroplastic
MA_50261g0010	138.222	-0.717885	0.230402	-3.1158	0.00183446	0.0230525	unknown
MA_10437269g0010	674.662	-0.717463	0.195785	-3.66454	0.000247783	0.00491733	lycopene epsilon chloroplastic
MA_158054g0010	284.418	-0.712384	0.165773	-4.29734	1.72859e-05	0.000573504	inactive beta-amylase chloroplastic isoform X2
MA_10436966g0010	510.791	-0.709666	0.208977	-3.39591	0.000684018	0.0111111	TSS isoform X1
MA_762051g0010	287.169	-0.708873	0.206244	-3.43705	0.00058808	0.00987462	stem-specific TSJT1
MA_15537g0010	80.4714	-0.708387	0.279479	-2.53467	0.0112552	0.0853212	unknown
MA_1773g0010	90.7782	-0.706781	0.241819	-2.92277	0.00346932	0.0365252	RTF1 homolog
MA_10432870g0020	237.82	-0.706641	0.270312	-2.61417	0.00894434	0.0723468	cytochrome P450 monooxygenase CYP736B
MA_23994g0010	388.963	-0.705498	0.28645	-2.4629	0.0137817	0.0980997	unknown
MA_10430415g0010	159.177	-0.702461	0.259832	-2.70352	0.00686099	0.059733	K(+) efflux antiporter chloroplastic
MA_10434837g0010	177.775	-0.700824	0.241927	-2.89684	0.00376944	0.0389079	OVEREXPRESSOR OF CATIONIC PEROXIDASE 3
MA_82198g0010	250.848	-0.699837	0.265087	-2.64002	0.00828999	0.0683318	arogenate dehydratase prephenate dehydratase chloroplastic-like
MA_129930g0010	337.66	-0.695532	0.268662	-2.58888	0.00962893	0.0762242	Fructose-bisphosphate aldolase
MA_10430174g0010	522.825	-0.695304	0.197195	-3.52598	0.000421917	0.00756448	iron-sulfur assembly chloroplastic
MA_10436663g0010	206.505	-0.69286	0.214016	-3.23742	0.00120615	0.0170072	cinnamoyl- reductase 1
MA_268175g0010	339.298	-0.691735	0.207007	-3.3416	0.000832968	0.01292	chloroplastic
MA_7567986g0010	871.214	-0.689893	0.154675	-4.46026	8.18592e-06	0.000304509	elongation factor 1-beta
MA_181156g0010	5319.38	-0.688977	0.145219	-4.74442	2.09109e-06	9.96542e-05
MA_43405g0010	106.824	-0.686648	0.249804	-2.74875	0.00598237	0.0543409	mitochondrial import inner membrane translocase subunit TIM22-2-like
MA_10434095g0010	344.86	-0.68614	0.258025	-2.6592	0.00783262	0.0656001	probable GTP-binding OBGC2 isoform X1
MA_21478g0010	121.505	-0.682933	0.199452	-3.42405	0.000616951	0.0102089
MA_10436538g0010	76.5241	-0.682778	0.269919	-2.52957	0.0114203	0.0862344	lysine-specific demethylase JMJ16
MA_97909g0010	213.076	-0.682512	0.204519	-3.33715	0.000846412	0.0131003	zinc-finger homeodomain 9
MA_269071g0010	138.819	-0.682081	0.254317	-2.68201	0.00731814	0.0626342	peptidyl-prolyl cis-trans isomerase CYP57
MA_9758g0010	247.928	-0.679715	0.215087	-3.16019	0.00157668	0.0206216	probable inactive ATP-dependent zinc metalloprotease FTSHI chloroplastic
MA_4893566g0010	91.815	-0.677124	0.273265	-2.4779	0.0132159	0.0953894	DUF1230 family
MA_10430112g0020	186.682	-0.675784	0.272794	-2.47727	0.0132391	0.0954793	STRICTOSIDINE SYNTHASE-LIKE 4-like
MA_18142g0010	8645.23	-0.673698	0.21555	-3.12549	0.0017751	0.0225643	serine--glyoxylate aminotransferase
MA_57501g0010	246.9	-0.671635	0.173517	-3.87071	0.000108518	0.00250909	zinc finger 3-like
MA_10277514g0010	76.2114	-0.670976	0.263873	-2.5428	0.0109967	0.083772	Embryo defective 2737
MA_8033g0010	1511.91	-0.67023	0.226192	-2.9631	0.00304561	0.0331278	beta-glucosidase 44-like
MA_10430589g0010	163.666	-0.664982	0.245995	-2.70324	0.00686676	0.059753	unknown
MA_780013g0010	314.771	-0.663653	0.206769	-3.20964	0.00132903	0.0182143	very-long-chain enoyl- reductase-like
MA_10426913g0010	253.188	-0.663456	0.258125	-2.57029	0.0101614	0.0790934	chloroplastic isoform X1
MA_4340g0010	296.11	-0.662546	0.211605	-3.13105	0.00174181	0.0222563	translation initiation factor IF- chloroplastic-like
MA_219331g0010	306.884	-0.66061	0.186337	-3.54524	0.000392253	0.00712607
MA_349530g0010	99.9558	-0.660534	0.235098	-2.80962	0.00496004	0.0472265	phenazine biosynthesis family
MA_10427444g0010	172.68	-0.659975	0.267575	-2.46651	0.0136437	0.0974904	kinesin KCA2
MA_66942g0010	121.272	-0.659091	0.223185	-2.95312	0.00314584	0.0339175	Hpc2-related domain
MA_10429786g0010	668.87	-0.657907	0.164933	-3.98893	6.63729e-05	0.0016874	50S ribosomal chloroplastic-like
MA_203441g0010	703.055	-0.657466	0.236245	-2.78298	0.00538619	0.0503355	anthocyanidin reductase
MA_10430265g0010	83.7771	-0.647212	0.244829	-2.64353	0.0082047	0.0677914	60S acidic ribosomal P0
MA_318903g0010	93.0211	-0.641845	0.26089	-2.46021	0.0138856	0.0983666	DUF1365 family
MA_490229g0010	323.814	-0.639382	0.244446	-2.61564	0.00890614	0.0721645	GDP-L-galactose phosphorylase 1
MA_9381437g0010	155.38	-0.636796	0.257716	-2.47092	0.0134765	0.0966235	GDSL esterase lipase At1g54790
MA_69922g0010	140.226	-0.635259	0.222929	-2.8496	0.00437743	0.0431113	uncharacterized protein LOC110665737
MA_350032g0010	4234.99	-0.632164	0.184565	-3.42515	0.000614462	0.0101932	histone
MA_2402g0010	663.707	-0.631057	0.201771	-3.12759	0.00176247	0.0224202	glycosyl hydrolase
MA_181338g0010	198.243	-0.630588	0.217173	-2.90362	0.00368879	0.0382362	50S ribosomal chloroplastic
MA_10428795g0010	199.813	-0.626242	0.206406	-3.03404	0.00241305	0.0280018	lipase-like PAD4
MA_119766g0010	3511.29	-0.622849	0.212018	-2.93773	0.0033063	0.0352494
MA_48250g0010	313.659	-0.622661	0.205966	-3.02312	0.00250184	0.0286262	magnesium-chelatase subunit chloroplastic
MA_10179679g0010	107.491	-0.620199	0.235745	-2.6308	0.00851831	0.0699039	heme-binding 2-like
MA_10431770g0010	174.573	-0.61986	0.211608	-2.92928	0.00339743	0.0359629	heat shock 90- chloroplastic
MA_10435278g0010	184.098	-0.618168	0.245228	-2.52079	0.0117092	0.0877604	chloroplastic
MA_72555g0010	194.408	-0.616182	0.209274	-2.94438	0.00323598	0.0347367	HMG1 2
MA_10433134g0010	345.373	-0.613087	0.186727	-3.28333	0.00102588	0.0150305	MAR-binding filament 1-1 isoform X1
MA_10435550g0020	185.547	-0.611974	0.23676	-2.58479	0.00974383	0.0768506	cytochrome c oxidase subunit 2 (mitochondrion)
MA_302947g0010	166.724	-0.609275	0.211968	-2.87437	0.00404836	0.0407587	ABC transporter F family member 4
MA_10427515g0010	241.253	-0.608266	0.240025	-2.53418	0.0112712	0.0853712	cytochrome P450 CYP76AA26
MA_86450g0010	352.664	-0.603592	0.220167	-2.74152	0.00611557	0.0551904	glutathione S-transferase DHAR2-like
MA_124140g0010	149.146	-0.59692	0.196595	-3.0363	0.00239504	0.0278304	stromal 70 kDa heat shock-related chloroplastic
MA_10428889g0010	149.27	-0.593448	0.212615	-2.79118	0.00525155	0.0492449	TOC75- chloroplastic
MA_11233g0030	170.732	-0.588461	0.220281	-2.67141	0.00755324	0.0640088	FIP1[V] isoform X2
MA_99789g0010	320.004	-0.587209	0.226939	-2.58751	0.00966714	0.0764652	chloroplastic isoform X2
MA_48983g0010	153.37	-0.585477	0.225071	-2.6013	0.00928718	0.0742024	DAG chloroplastic
MA_24261g0010	806.132	-0.580178	0.144796	-4.00686	6.15323e-05	0.00158071	histone
MA_10426766g0010	332.9	-0.578938	0.229702	-2.52038	0.0117227	0.0877848	THYLAKOID chloroplastic
MA_10435644g0010	400.527	-0.578218	0.170849	-3.38438	0.000713397	0.0114906	unknown
MA_103920g0010	435.187	-0.574865	0.195125	-2.94613	0.00321772	0.0345691	tubby-like F-box 5
MA_9529545g0010	191.601	-0.574421	0.169126	-3.39641	0.000682756	0.0111011	unknown
MA_10435864g0010	111.949	-0.573812	0.198374	-2.89258	0.00382089	0.0392689	probable ribosome-binding factor chloroplastic
MA_114887g0010	1012.18	-0.569544	0.160573	-3.54696	0.000389707	0.00708731	bromodomain-containing DDB_G0278469-like
MA_17408g0010	738.418	-0.563511	0.171586	-3.28413	0.00102299	0.015001	probable CCR4-associated factor 1 homolog 7
MA_8326g0010	212.084	-0.563033	0.204303	-2.75587	0.00585363	0.0534256	WEB family At5g55860
MA_11189g0010	149.328	-0.56116	0.217065	-2.58521	0.00973187	0.0767915	ribosome biogenesis NSA2 homolog
MA_188257g0010	4563.24	-0.547045	0.2228	-2.45532	0.0140758	0.099196	ATP-dependent zinc metalloprotease FTSH chloroplastic
MA_5168g0010	197.195	-0.543658	0.191312	-2.84174	0.00448683	0.0438377	EKC KEOPS complex subunit Tprkb
MA_10426306g0010	245.723	-0.529183	0.165013	-3.20691	0.00134169	0.0183294	cysteine mitochondrial
MA_537118g0010	448.758	-0.526409	0.201981	-2.60623	0.00915453	0.0736218	L-type lectin-domain containing receptor kinase -like
MA_14711g0030	5643.14	-0.526072	0.207772	-2.53197	0.0113424	0.0857966	ribosomal S7 (chloroplast)
MA_10428991g0010	373.104	-0.525769	0.173329	-3.03336	0.00241845	0.0280333	RETICULATA-RELATED chloroplastic-like
MA_10431092g0010	193.939	-0.517417	0.210213	-2.4614	0.0138397	0.0982444	L-galactono-1,4-lactone mitochondrial
MA_195659g0010	1105.9	-0.511139	0.17114	-2.98668	0.00282025	0.0313106	10 kDa chaperonin
MA_126442g0010	208.131	-0.51054	0.204458	-2.49704	0.0125235	0.0916261	lysine-specific demethylase JMJ25 isoform X1
MA_10431533g0010	487.054	-0.508016	0.200562	-2.53297	0.0113101	0.0855901	peptidyl-prolyl cis-trans isomerase chloroplastic
MA_166295g0010	434.726	-0.505848	0.186987	-2.70525	0.00682521	0.0595421	Ethanolamine utilization eutQ
MA_98979g0010	776.823	-0.497679	0.169184	-2.94164	0.00326479	0.0349587	triosephosphate chloroplastic
MA_136668g0010	480.073	-0.49686	0.183519	-2.70741	0.00678113	0.0592479	PREDICTED: uncharacterized protein LOC108206804
MA_123340g0010	189.527	-0.494366	0.162709	-3.03835	0.0023788	0.0276604
MA_10436783g0020	481.385	-0.491489	0.153514	-3.2016	0.00136667	0.0185967	sec-independent translocase chloroplastic
MA_218163g0010	1702.98	-0.487426	0.169496	-2.87574	0.00403087	0.0407461	unknown
MA_14571g0010	224.721	-0.484244	0.174295	-2.77831	0.00546426	0.0508164	40S ribosomal S8-like
MA_12000g0010	680.084	-0.457605	0.182662	-2.5052	0.0122382	0.0903075	60S ribosomal L10a
MA_10428343g0010	321.764	-0.454053	0.184528	-2.46062	0.0138697	0.0983352	myosin-2 heavy chain-like isoform X2
MA_194998g0010	913.98	-0.448467	0.148576	-3.01844	0.00254084	0.0289184	geranylgeranyl pyrophosphate chloroplastic-like
MA_10437009g0010	374.359	-0.440091	0.14714	-2.99096	0.00278097	0.0309546	E3 ubiquitin- ligase BRE1-like 2
MA_10220g0010	357.486	-0.436009	0.157406	-2.76997	0.00560619	0.0518
MA_10436284g0010	388.364	-0.4328	0.167584	-2.58258	0.00980639	0.0772731	pescadillo homolog
MA_16089g0010	461.387	-0.421652	0.150577	-2.80024	0.00510654	0.0483798	ubiquitin-conjugating enzyme E2 2
MA_10520g0010	394.454	-0.383918	0.153616	-2.49921	0.0124471	0.0914167	heterogeneous nuclear ribonucleo H3 isoform X2
MA_10432751g0020	386.503	-0.381932	0.141557	-2.69808	0.00697416	0.0604427	alcohol dehydrogenase class-3
MA_10435988g0010	622.392	-0.380162	0.146485	-2.59523	0.00945267	0.0752797	Transcription factor MYB1R1
MA_10433318g0010	776.819	-0.307693	0.118345	-2.59996	0.00932356	0.0744239	60S ribosomal L29-1
MA_8643g0010	909.095	-0.281532	0.105047	-2.68007	0.0073607	0.0629358	heterogeneous nuclear ribonucleo R-like isoform X1
MA_10436259g0020	2223.54	0.31747	0.110438	2.87465	0.00404474	0.0407461	60S ribosomal L27a-3
MA_10148419g0010	287.052	0.36026	0.137499	2.62009	0.00879054	0.0715991	betaine aldehyde dehydrogenase chloroplastic
MA_10432431g0010	291.46	0.39965	0.158878	2.51545	0.0118881	0.0886759	probable splicing factor 3A subunit 1
MA_121889g0010	2241.7	0.43057	0.154152	2.79315	0.00521983	0.0490744	Development cell death domain
MA_1999g0010	427.114	0.430665	0.175236	2.45763	0.0139857	0.0986692	probable 6-phosphogluconolactonase chloroplastic
MA_4907g0010	181.674	0.439621	0.16535	2.65873	0.00784347	0.0656457	40S ribosomal S8
MA_9219060g0010	939.808	0.449537	0.144326	3.11473	0.00184112	0.023096	STRICTOSIDINE SYNTHASE-LIKE 5-like
MA_72639g0010	189.987	0.484675	0.168379	2.87848	0.00399597	0.0404986	methyl- -binding domain-containing 11-like
ERCC-00046	3531.05	0.485239	0.155019	3.13019	0.00174694	0.0223053
MA_13101g0020	268.548	0.490265	0.198024	2.47579	0.0132943	0.0957444	ubiquitin-60S ribosomal L40
ERCC-00043	262.322	0.493234	0.183299	2.69087	0.00712661	0.0614807
MA_83723g0010	158.541	0.495649	0.181158	2.736	0.00621905	0.0557541	bicaudal C homolog 1
MA_127251g0010	409.448	0.497291	0.138571	3.5887	0.000332328	0.00624195	E3 ubiquitin- ligase RNF185 isoform X1
MA_10434223g0010	1645.98	0.497862	0.122244	4.07271	4.64701e-05	0.00126969	thioredoxin H1-like
MA_10431352g0010	339.729	0.502555	0.159428	3.15223	0.00162027	0.0210795	PREDICTED: uncharacterized protein LOC104601792 isoform X2
MA_107468g0010	887.81	0.509776	0.173495	2.93827	0.00330049	0.0352494	Tetratricopeptide-like helical
ERCC-00003	383.948	0.511972	0.193878	2.64069	0.00827383	0.0682313
SIRV2	11302.5	0.512117	0.179867	2.8472	0.00441059	0.0433272
MA_10434287g0020	820.851	0.513192	0.16912	3.03449	0.00240941	0.0279785
SIRV5	11770.5	0.513218	0.175217	2.92904	0.00340009	0.0359629
SIRV3	15124.6	0.514159	0.171898	2.99107	0.00277998	0.0309546
MA_15224g0010	403.595	0.516701	0.150713	3.42837	0.000607221	0.0101318	eukaryotic translation initiation factor 4G
MA_56416g0010	672.314	0.517961	0.174402	2.96993	0.00297864	0.0325642	probable steroid-binding 3
MA_10434974g0010	245.002	0.518513	0.180044	2.87993	0.00397768	0.0403782
ERCC-00060	346.533	0.526351	0.201146	2.61676	0.00887699	0.0720826
MA_10437046g0010	267.162	0.526815	0.160676	3.27874	0.00104272	0.0151995	Metal transporter Nramp6
MA_7924g0020	624.747	0.527503	0.176249	2.99293	0.00276309	0.0308354	copper transporter 5
MA_818610g0010	279.699	0.529867	0.208552	2.5407	0.0110631	0.084166	hypothetical protein AXG93_1913s1800
MA_58789g0010	182.236	0.532639	0.20072	2.65363	0.007963	0.0663686	Caffeoylshikimate esterase
MA_713g0010	119.503	0.532817	0.204806	2.60157	0.00927979	0.0741779	suppressor of mec-8 and unc-52 homolog 2
MA_18241g0010	699.708	0.53556	0.134464	3.98293	6.80706e-05	0.00172038	paired amphipathic helix Sin3-like 4 isoform X1
MA_10433607g0010	99.6119	0.53569	0.208032	2.57504	0.0100229	0.0784948	ER membrane complex subunit 1
MA_31176g0010	247.365	0.538152	0.190315	2.82769	0.00468849	0.0452676	chromatin modification-related EAF1 B-like isoform X1
MA_10429544g0010	268.609	0.538263	0.174974	3.07625	0.00209625	0.0253349	cytochrome c1- heme mitochondrial
MA_10433679g0010	199.466	0.541243	0.191687	2.82358	0.004749	0.0456212	E3 ubiquitin- ligase BRE1-like 2
MA_10428776g0020	155.892	0.543134	0.215342	2.52219	0.0116628	0.087565	eyes absent homolog 2
MA_4477g0010	2158.69	0.544249	0.154154	3.53055	0.0004147	0.00746286	cysteine ase inhibitor 12
MA_12061g0010	281.195	0.548099	0.189494	2.89243	0.0038227	0.0392689	auxin down-regulated
MA_5732482g0010	377.037	0.550273	0.207927	2.64647	0.00813375	0.0673346	galacturonosyltransferase 8
MA_13697g0010	151.416	0.550736	0.221013	2.49188	0.0127071	0.0925746	translation initiation factor eIF-2B subunit delta isoform X1
MA_10426365g0010	136.324	0.55366	0.212743	2.60248	0.0092551	0.0740494
ERCC-00171	1486.77	0.553717	0.179124	3.09125	0.00199313	0.0245373
MA_10434685g0010	173.978	0.554464	0.202855	2.7333	0.00627035	0.0560446	phytochrome-associated serine threonine- phosphatase
MA_57932g0010	1836.05	0.554729	0.169674	3.26937	0.00107787	0.0156149	peroxidase
MA_10239556g0010	216.541	0.555273	0.212425	2.61397	0.00894969	0.0723468	V-type proton ATPase subunit c 2
SIRV1	6593.11	0.557934	0.182072	3.06436	0.00218134	0.0261426
SIRV6	26194.3	0.558618	0.171439	3.2584	0.00112042	0.0160769
MA_8594160g0010	169.914	0.559945	0.205294	2.72753	0.00638104	0.0567916	NEDD8 ultimate buster 1
MA_10433799g0010	125.198	0.564249	0.214314	2.63281	0.00846807	0.0696326	ATP-dependent zinc metalloprotease FTSH mitochondrial-like
MA_102655g0010	388.832	0.569119	0.172128	3.30637	0.00094514	0.0141491	profilin-1
ERCC-00096	12044.5	0.576603	0.161158	3.57788	0.000346392	0.00645672
MA_10432946g0010	91.3364	0.577992	0.228328	2.53142	0.0113603	0.0858569	ubiquinol-cytochrome c reductase complex kDa
ERCC-00108	879.646	0.578295	0.229505	2.51975	0.0117437	0.0879035
ERCC-00009	708.365	0.581291	0.207772	2.79774	0.00514614	0.0486615
ERCC-00130	25139.1	0.581704	0.189917	3.06294	0.00219172	0.0262304
MA_10427483g0010	184.114	0.583599	0.236825	2.46427	0.0137294	0.0978656	ubiquitin carboxyl-terminal hydrolase 12 isoform X2
MA_95754g0010	222.508	0.586297	0.203373	2.88287	0.00394071	0.0400504	unknown
MA_9812298g0010	112.341	0.587421	0.211785	2.77367	0.00554279	0.0513522	3-isopropylmalate dehydratase small subunit 3-like
MA_10427636g0010	689.941	0.592364	0.132868	4.45829	8.26173e-06	0.000306666	nuclear mitotic apparatus 1 isoform X1
MA_28413g0010	142.347	0.595329	0.212822	2.7973	0.00515313	0.0486615	HIV Tat-specific factor 1 homolog
MA_10431966g0030	200.505	0.596716	0.210539	2.83423	0.00459359	0.0445768	aldehyde dehydrogenase family 2 member mitochondrial-like
ERCC-00004	3007.97	0.601345	0.18077	3.32657	0.00087921	0.0135153
ERCC-00113	1493.06	0.604552	0.192612	3.13871	0.00169691	0.0218287
MA_10168585g0010	607.541	0.605698	0.171271	3.53649	0.000405474	0.00731215	cell division cycle 48 homolog
MA_7469g0010	1973.91	0.607138	0.158592	3.8283	0.000129031	0.00290355	aconitate cytoplasmic
MA_94077g0010	282.925	0.610964	0.234459	2.60585	0.00916458	0.0736575	polyubiquitin (ubq10)
MA_10426936g0010	168.682	0.612214	0.179074	3.41878	0.000629022	0.0103746
SIRV4	5990.17	0.614886	0.180614	3.40442	0.000663042	0.01086
MA_89872g0010	235.288	0.618095	0.201043	3.07444	0.00210899	0.0254531	probable N-succinyldiaminopimelate aminotransferase
MA_7013651g0010	110.417	0.618677	0.247212	2.50262	0.0123278	0.0908126	carbamoyl-phosphate synthase large chloroplastic
ERCC-00076	201.896	0.621198	0.244318	2.54258	0.0110038	0.0837889
MA_33184g0020	79.4177	0.62773	0.254166	2.46977	0.0135201	0.0968153
MA_138621g0010	210.891	0.630072	0.188814	3.337	0.000846879	0.0131003	importin subunit alpha-2
MA_7295g0020	490.177	0.636133	0.180161	3.53091	0.000414135	0.00746051	E3 ubiquitin- ligase UPL2-like
MA_10429943g0030	5358.42	0.638592	0.195648	3.26398	0.00109857	0.0158257	water-stress inducible
SIRV7	3126.66	0.638716	0.162902	3.92085	8.82373e-05	0.0021449
MA_10429951g0010	91.4142	0.641129	0.254814	2.51606	0.0118673	0.0885977
MA_25710g0010	347.461	0.644876	0.257613	2.50328	0.012305	0.0906832
MA_9159456g0010	112.896	0.646778	0.259259	2.49472	0.0126058	0.0919928	glycosyl hydrolase
MA_10425831g0010	164.903	0.651204	0.257998	2.52406	0.0116007	0.0872518	GPI-anchored LLG1-like
MA_122233g0010	118.032	0.654164	0.201366	3.24864	0.00115959	0.016552	transcription initiation factor TFIID subunit 3-like isoform X1
MA_20544g0010	108.05	0.658321	0.213663	3.08112	0.00206224	0.0251181	Muniscin C-terminal mu homology domain
MA_9278416g0010	54.3089	0.661369	0.257287	2.57055	0.0101537	0.0790934	aspartic ase 1
MA_53043g0010	332.108	0.663486	0.17745	3.73899	0.000184757	0.00390079	ubiquitin-NEDD8 RUB2
MA_33471g0020	244.918	0.664521	0.246978	2.6906	0.00713227	0.0614807	bZIP transcription factor 17-like
MA_121310g0010	302.468	0.665619	0.229887	2.89541	0.00378658	0.0390379	ATP sulfurylase 2-like
MA_38736g0010	78.9913	0.666646	0.256618	2.59781	0.00938196	0.0748553	AP-4 complex subunit mu
MA_10437155g0010	79.4615	0.669719	0.252279	2.65468	0.0079384	0.06626	Nitroreductase domain-containing
MA_20115g0030	131.865	0.673047	0.239976	2.80464	0.00503729	0.0478028	CSC1 At4g35870
MA_6199g0020	686.714	0.676764	0.147715	4.58155	4.61535e-06	0.000193214	60S ribosomal L24
MA_371891g0010	129.029	0.677816	0.221953	3.05386	0.00225914	0.0266476	metal tolerance 1-like
MA_738434g0010	213.856	0.680038	0.218548	3.11162	0.00186066	0.0232563	tau class glutathione S-transferase
MA_8518489g0010	970.587	0.680152	0.200247	3.39656	0.000682383	0.0111011	ethylene-responsive transcription factor RAP2-12-like
MA_10425818g0010	89.5484	0.680395	0.271376	2.50721	0.0121689	0.0899795	probable phosphatase 2C 63
MA_79519g0010	178.622	0.680936	0.225372	3.02138	0.00251624	0.0287258	trihelix transcription factor GT-2-like
MA_72754g0010	218.888	0.680953	0.214972	3.16763	0.00153686	0.020333	unknown
MA_10434361g0010	188.427	0.681077	0.209744	3.24718	0.00116554	0.0165957	signal recognition particle subunit SRP72
MA_10426176g0010	139.318	0.681298	0.224988	3.02816	0.00246049	0.0283039	sialyltransferase 1
MA_52440g0010	619.295	0.684092	0.178462	3.83327	0.00012645	0.00285192	transcription factor TCP4
MA_10433513g0010	92.3003	0.691308	0.254402	2.71738	0.0065801	0.0579629	B-box zinc finger 19-like isoform X1
MA_10430280g0010	279.226	0.691431	0.206393	3.35008	0.000807885	0.0126221	filament-like plant 3
MA_114475g0010	165.747	0.692136	0.281671	2.45725	0.0140005	0.0987333	probable BOI-related E3 ubiquitin- ligase 2
MA_3262g0010	103.155	0.692334	0.237491	2.9152	0.0035546	0.0372042	SNF1-related kinase regulatory subunit beta-2
MA_10433133g0010	2809.59	0.693344	0.213218	3.25181	0.00114673	0.0164204	heat shock cognate 70 kDa 2-like
ERCC-00111	185.952	0.694897	0.26164	2.65593	0.00790902	0.0661111
MA_47548g0010	675.974	0.701202	0.161965	4.32934	1.49554e-05	0.000502	60S ribosomal L7-2-like
MA_8674188g0010	374.36	0.701482	0.165892	4.22855	2.35198e-05	0.000737611	coatomer subunit beta -2 isoform X2
MA_84846g0010	160.073	0.701885	0.172806	4.0617	4.87174e-05	0.00131852	5 -methylthioadenosine S-adenosylhomocysteine nucleosidase 2-like isoform X1
MA_10436572g0010	492.21	0.701997	0.16433	4.27188	1.93834e-05	0.000634519
MA_101927g0010	158.011	0.706429	0.252719	2.79531	0.00518493	0.0488532	unknown
MA_6198628g0010	38.4073	0.708668	0.277232	2.55623	0.0105814	0.0813275	Inosine triphosphate pyrophosphatase
MA_96110g0010	183.647	0.709926	0.177052	4.00971	6.07929e-05	0.00156405	vacuolar sorting-associated 2 homolog 1
MA_72460g0010	307.875	0.714188	0.193108	3.69838	0.000216982	0.00443406	pyrophosphate--fructose 6-phosphate 1-phosphotransferase subunit beta
MA_45528g0010	160.359	0.715698	0.232883	3.07321	0.00211771	0.0255403	probable calcium-binding CML49
MA_717g0010	112.818	0.720818	0.258565	2.78777	0.00530728	0.0497062	ubiquitin carboxyl-terminal hydrolase 17
MA_137887g0010	99.9667	0.722045	0.280938	2.57012	0.0101663	0.0790934	serine threonine- kinase D6PKL2
MA_473068g0010	169.75	0.722317	0.259674	2.78163	0.00540859	0.0505174	NUCLEAR FUSION DEFECTIVE 4-like
MA_10228078g0010	133.742	0.729904	0.26324	2.77276	0.00555826	0.0514124	probable stress-associated endoplasmic reticulum
MA_12191g0010	7846.61	0.730595	0.113049	6.46266	1.02881e-10	2.29626e-08	heat shock cognate 80
MA_491606g0010	121.617	0.74124	0.233144	3.17933	0.00147616	0.019712	glucosidase 2 subunit beta-like isoform X1
MA_955041g0010	551.535	0.742546	0.190497	3.89794	9.70126e-05	0.00230922	transmembrane 87B
MA_10431615g0010	58.1632	0.742705	0.29534	2.51475	0.0119118	0.0887003	Calcium-binding EF-hand
MA_10275802g0010	450.399	0.743103	0.180593	4.1148	3.87518e-05	0.00110263	vacuolar-processing enzyme
MA_29192g0010	106.563	0.744577	0.273143	2.72596	0.00641143	0.057003	sacsin isoform X2
ERCC-00074	4489.91	0.745652	0.20318	3.66991	0.000242639	0.00485517
MA_10435221g0010	108.815	0.748769	0.251653	2.9754	0.00292606	0.032153	farnesylcysteine lyase
MA_31294g0010	164.409	0.749534	0.234302	3.199	0.00137903	0.0187056	14-3-3 GF14 iota
MA_10302741g0010	66.7538	0.750364	0.262599	2.85745	0.00427058	0.0423021
MA_10427678g0010	192.457	0.753384	0.200898	3.75007	0.000176782	0.00374622	ankyrin repeat-containing ITN1-like
MA_18571g0010	484.613	0.75443	0.157082	4.80279	1.56471e-06	8.00328e-05	serine threonine phosphatase 2A 55 kDa regulatory subunit B beta isoform-like isoform X2
MA_37849g0010	163.694	0.756621	0.249809	3.0288	0.0024553	0.0282821	CASP 2A1
MA_653463g0010	302.551	0.764427	0.195573	3.90866	9.28108e-05	0.00222772	UDP-glucose:glyco glucosyltransferase isoform X2
MA_19213g0010	49.747	0.765076	0.294968	2.59376	0.0094932	0.0754141	UDP-N-acetylglucosamine transferase subunit ALG13 homolog
MA_68291g0010	46.7979	0.774403	0.300011	2.58125	0.00984446	0.0774203	heterogeneous nuclear ribonucleo 1
MA_84310g0010	141.552	0.779617	0.207001	3.76626	0.000165712	0.00357787	serine threonine- kinase 2 19-like
MA_35762g0010	56.8739	0.780201	0.259939	3.00148	0.00268675	0.0301794	Werner Syndrome-like exonuclease
MA_10194g0020	735.742	0.780734	0.147255	5.30192	1.14593e-07	9.0339e-06	mitogen-activated kinase kinase 9
MA_72395g0010	1897.33	0.783511	0.216634	3.61676	0.000298318	0.00572838	aquaporin PIP2 2
MA_722766g0010	174.936	0.787817	0.241743	3.2589	0.00111844	0.0160769	ATP synthase subunit mitochondrial
MA_10429929g0010	361.545	0.790078	0.262675	3.00782	0.00263129	0.0296966	hemiasterlin resistant 1-like
MA_10428103g0010	48.6004	0.79216	0.271451	2.91824	0.00352008	0.0369554	26S proteasome non-ATPase regulatory subunit 6
MA_10280648g0010	231.489	0.79436	0.281743	2.81945	0.00481065	0.046059	calmodulin-like
MA_12301g0010	212.667	0.795815	0.218613	3.6403	0.000272324	0.00531836
MA_103794g0010	209.155	0.796006	0.205661	3.87048	0.000108621	0.00250909	3-ketoacyl- thiolase peroxisomal
MA_10432097g0010	94.9936	0.797282	0.266156	2.99555	0.00273953	0.0306521	coatomer subunit beta-1
MA_10430892g0010	198.679	0.80159	0.219679	3.64891	0.000263353	0.00517256	glycerol kinase
MA_71275g0010	222.649	0.802669	0.213991	3.75095	0.000176167	0.00374171	unknown
MA_27021g0010	107.17	0.804673	0.262696	3.06313	0.00219031	0.0262304	1-phosphatidylinositol-3-phosphate 5-kinase FAB1B
MA_270209g0010	68.0847	0.805887	0.29275	2.75281	0.00590854	0.0538124	(S)-coclaurine N-methyltransferase
MA_1151g0010	50.8677	0.811892	0.289877	2.80082	0.00509735	0.0483394	zinc finger CCCH domain-containing 14-like
MA_108306g0010	123.628	0.812549	0.24727	3.28608	0.00101591	0.0149225	Lipoxygenase domain-containing 1
MA_9257811g0010	111.232	0.813001	0.238699	3.40596	0.000659308	0.0108222	alcohol dehydrogenase
MA_10434613g0010	79.0052	0.813578	0.255645	3.18245	0.00146033	0.0195462	DUF3444 domain-containing
MA_189637g0010	105.276	0.813636	0.231655	3.51227	0.0004443	0.0078557
MA_10428615g0010	107.459	0.815819	0.252246	3.23422	0.00121976	0.0171405	hypersensitive-induced response 2
MA_42830g0010	146.986	0.818533	0.26351	3.10627	0.00189463	0.0236039	ecotropic viral integration site 5 homolog isoform X1
MA_6713093g0010	419.996	0.819125	0.160169	5.11414	3.15172e-07	2.08329e-05	ubiquitin C
MA_4448g0010	64.7896	0.821355	0.284848	2.88348	0.00393304	0.0400197	probable arginine N-methyltransferase 1
MA_7366g0010	62.6478	0.824823	0.32883	2.50836	0.0121294	0.0898126
MA_411136g0010	143.768	0.827172	0.295935	2.79511	0.00518816	0.0488546
MA_8948319g0010	882.225	0.827236	0.180926	4.57223	4.82572e-06	0.000201298	60S ribosomal L10
MA_217511g0010	36.55	0.833004	0.336583	2.47489	0.0133279	0.0958617
MA_96029g0010	190.078	0.835779	0.254886	3.27903	0.00104166	0.0151969	scarecrow 6
MA_16875g0010	61.5666	0.8389	0.304137	2.7583	0.00581035	0.0531153	unknown
MA_7600339g0010	157.272	0.842189	0.263252	3.19918	0.00137821	0.0187056	beta-amylase chloroplastic
MA_10426407g0030	149.609	0.84241	0.264782	3.18152	0.00146504	0.0195939	Phox Bem1p
MA_102288g0010	84.8215	0.843611	0.336439	2.50747	0.0121599	0.0899613	transport Sec61 subunit alpha-like
MA_335111g0010	46.3043	0.843862	0.339803	2.48338	0.0130142	0.0944032	aldehyde dehydrogenase MIS1
MA_9998351g0010	153.752	0.84752	0.314998	2.69056	0.00713327	0.0614807	unknown
MA_10435875g0030	640.654	0.848165	0.16384	5.17677	2.25756e-07	1.59664e-05	proton-exporting ATPase4
MA_10434168g0010	94.8387	0.850263	0.28031	3.03329	0.00241903	0.0280333	rhomboid mitochondrial
MA_3393g0010	89.3008	0.851843	0.298949	2.84946	0.0043793	0.0431113	chaperone dnaJ 10
MA_188833g0010	48.7599	0.852659	0.314025	2.71526	0.00662242	0.0581568	peroxisomal acyl-coenzyme A oxidase 1
MA_118496g0010	54.0105	0.853013	0.290933	2.932	0.00336791	0.0357731	Pesticidal crystal cry1Da
MA_10430340g0010	218.601	0.853132	0.249502	3.41934	0.000627732	0.0103633
MA_10427390g0020	49.064	0.853175	0.327729	2.60329	0.00923333	0.0739096	universal stress A
MA_10721g0020	72.4801	0.858587	0.332742	2.58034	0.00987044	0.0775644	tunicamycin induced
MA_631179g0010	80.1102	0.86184	0.292737	2.94407	0.00323926	0.0347503	YIPF1 homolog
MA_111188g0010	542.825	0.865476	0.188836	4.5832	4.57907e-06	0.000192882	BEL1-like homeodomain 1
MA_113291g0010	139.531	0.866262	0.233993	3.70209	0.00021383	0.00439579	receptor-like serine threonine- kinase At2g45590
MA_13545g0010	61.3109	0.867915	0.327099	2.65337	0.00796926	0.0663886	PIN-LIKES 2-like
MA_10434571g0010	73.138	0.869169	0.284398	3.05617	0.00224181	0.0265526
MA_10437202g0020	500.504	0.871131	0.324363	2.68566	0.00723859	0.0620771
MA_10434016g0010	494.759	0.874233	0.253254	3.452	0.000556438	0.00944188	probable aquaporin PIP1-2
MA_6931g0010	1974.32	0.877114	0.326072	2.68994	0.00714648	0.0615328	caffeoyl- O-methyltransferase
MA_92961g0010	219.801	0.879896	0.344198	2.55637	0.0105772	0.0813275	unknown
MA_10077950g0010	722.999	0.881177	0.25192	3.49785	0.000469032	0.00818353	probable strigolactone esterase DAD2
MA_10295379g0010	73.5165	0.884596	0.333832	2.64982	0.00805341	0.0667756
MA_10431201g0020	113.952	0.885605	0.290152	3.05221	0.00227167	0.0267586	lipase-like PAD4
MA_132897g0010	53.2762	0.885711	0.354592	2.49783	0.0124954	0.0916032	ETHYLENE INSENSITIVE 3-like 1
MA_10435450g0010	70.8188	0.887837	0.323483	2.74462	0.00605816	0.0548315	F-box PP2-B15-like
MA_10334900g0010	87.2604	0.888807	0.355867	2.49758	0.0125044	0.0916032	ABC transporter I family member 20
MA_128679g0010	63.7571	0.889159	0.322835	2.75422	0.00588322	0.0536387	ERI1 exoribonuclease 2-like
MA_10434210g0010	200.917	0.89147	0.296388	3.00778	0.00263168	0.0296966	TMV resistance N-like isoform X1
MA_67041g0010	35.0031	0.893147	0.339397	2.63157	0.00849907	0.0698208	AP2-like ethylene-responsive transcription factor At2g41710 isoform X1
MA_10432099g0010	160.425	0.893618	0.308786	2.89397	0.00380406	0.0391711	caffeate O-
MA_9472378g0010	141.893	0.897629	0.231495	3.87753	0.000105521	0.00248083	ER membrane complex subunit 10
MA_9122586g0010	81.7158	0.898075	0.342646	2.621	0.00876714	0.0714425	TIR P-loop LRR
MA_65570g0010	52.4575	0.898794	0.346473	2.59412	0.00948324	0.0753834	UDP-glucose 6-dehydrogenase 4
MA_19380g0010	171.208	0.90282	0.219684	4.10963	3.96298e-05	0.00112389	guanine nucleotide-binding -like NSN1
MA_3636g0010	77.7963	0.903304	0.281582	3.20796	0.00133679	0.0182769	uncharacterized transmembrane DDB_G0289901
MA_10431865g0010	38.8352	0.903395	0.301786	2.9935	0.00275801	0.0307986	leukocyte receptor cluster member 1
MA_10429757g0020	41.0256	0.903416	0.354951	2.54518	0.010922	0.0833878	Mpv17 isoform X1
MA_103581g0010	422.708	0.903839	0.179085	5.04698	4.48855e-07	2.76488e-05	potassium transporter 6-like
MA_88184g0010	64.0076	0.905388	0.359904	2.51564	0.0118817	0.0886668	eukaryotic translation initiation factor 3 subunit A-like
MA_59733g0010	261.384	0.906295	0.273845	3.30952	0.000934559	0.0141228	unknown
MA_44157g0010	257.792	0.907284	0.300886	3.01537	0.00256663	0.0291348	dnaJ ERDJ3B
MA_8877544g0010	166.114	0.908711	0.176598	5.14565	2.66597e-07	1.82539e-05	phosphomevalonate kinase
MA_42352g0020	63.8467	0.908788	0.325077	2.79561	0.00518022	0.0488356	AP-5 complex subunit beta-1-like
MA_10430793g0020	219.433	0.909363	0.215373	4.22227	2.41856e-05	0.000754363	peptidyl-prolyl cis-trans isomerase FKBP20-1
MA_17425g0010	125.567	0.910043	0.210361	4.32611	1.51767e-05	0.000508436	ethylene-insensitive 2-like
MA_14808g0010	66.2984	0.91459	0.31925	2.8648	0.00417269	0.0416204	PLAC8 family
MA_81703g0010	191.683	0.915425	0.237275	3.85808	0.000114283	0.00262575	unknown
MA_698119g0010	39.4855	0.918	0.371057	2.47401	0.0133604	0.0959919	universal stress PHOS32-like
MA_11041g0010	35.0944	0.919437	0.372787	2.46639	0.0136484	0.0974904	kinase superfamily with octicosapeptide Phox Bem1p domain
MA_10435277g0010	45.2998	0.920169	0.300783	3.05925	0.00221894	0.0263716	ubiquitin thioesterase OTU1
MA_83793g0010	417.118	0.920695	0.203283	4.52913	5.92264e-06	0.000232389	digalactosyldiacylglycerol synthase chloroplastic
MA_12242g0010	181.293	0.921007	0.319157	2.88575	0.0039048	0.0399133	disulfide isomerase-like 2-3
MA_803464g0010	119.659	0.923178	0.194728	4.74085	2.12827e-06	0.000100289	selenium-binding 1-like
MA_264314g0010	103.826	0.924249	0.293105	3.1533	0.00161437	0.0210186	E3 ubiquitin- ligase At1g12760-like
MA_58275g0010	85.9055	0.925709	0.2575	3.59498	0.000324412	0.00612002	yippee-like isoform X2
MA_712978g0010	55.3159	0.925826	0.360957	2.56492	0.0103199	0.0799628	unknown
MA_25624g0020	152.516	0.926973	0.207701	4.46302	8.08115e-06	0.000302577	Oxysterol-binding -related 3C
MA_8192332g0010	117.037	0.927456	0.346981	2.67293	0.00751915	0.0638144	unknown
MA_114773g0010	46.2047	0.929605	0.33569	2.76924	0.00561872	0.0518601	serine threonine- kinase tricorner-like
MA_42847g0010	36.0707	0.93023	0.353592	2.6308	0.00851832	0.0699039	RRC1 isoform X1
MA_534242g0010	159.713	0.930733	0.368906	2.52295	0.0116374	0.0874129	profilin-3 isoform X1
MA_453630g0010	56.2786	0.931157	0.270379	3.44389	0.000573405	0.00966132	cationic amino acid transporter 1-like
MA_10428572g0010	75.114	0.934041	0.248003	3.76625	0.000165715	0.00357787	#NAME?
MA_509169g0010	63.4965	0.934698	0.333053	2.80645	0.00500902	0.0476397	hypothetical protein AXG93_1520s1270
MA_109402g0010	179.014	0.936695	0.217284	4.31093	1.62568e-05	0.000542503	elicitor-responsive 3
MA_163198g0010	815.968	0.937045	0.275049	3.40682	0.000657236	0.0107985	extensin
MA_10431462g0010	90.0899	0.939039	0.372817	2.51877	0.0117767	0.0881123	hypothetical protein, partial
MA_6985771g0010	364.88	0.940091	0.160876	5.84359	5.10877e-09	5.38646e-07	ubiquitin C
MA_748489g0010	44.6286	0.942553	0.346333	2.72152	0.00649823	0.0575438	transcription factor bHLH140
MA_9395g0020	66.5383	0.945276	0.37868	2.49624	0.0125517	0.0917538
MA_10433802g0010	63.0785	0.945802	0.279666	3.38189	0.000719877	0.0115624	vacuolar sorting-associated 20 homolog 2
MA_10430064g0020	117.859	0.945835	0.287682	3.28778	0.00100981	0.0148838	TMV resistance N-like isoform X1
MA_10428981g0010	57.6418	0.947042	0.354185	2.67387	0.00749825	0.0636685	#NAME?
MA_17536g0010	90.7698	0.952354	0.244431	3.8962	9.77137e-05	0.00232269	sphinganine C4-monooxygenase 1-like
MA_917988g0010	41.3694	0.952677	0.370126	2.57392	0.0100552	0.0786209	diadenosine tetraphosphate hydrolase HIT family
MA_167307g0010	90.6355	0.955032	0.29029	3.28993	0.00100213	0.014796	probable 1-acylglycerol-3-phosphate O-acyltransferase
MA_168804g0010	74.6572	0.957845	0.245678	3.89878	9.66788e-05	0.00230447	REVERSION-TO-ETHYLENE SENSITIVITY1
MA_10432210g0010	135.813	0.959017	0.304516	3.14932	0.00163651	0.0211797	inactive LRR receptor-like serine threonine- kinase BIR2
MA_29241g0010	117.017	0.959664	0.215534	4.4525	8.48774e-06	0.000312356	autophagy-related 18c-like isoform X1
MA_10436877g0010	145.46	0.959717	0.33122	2.89752	0.00376127	0.0388469	kinesin-like calmodulin-binding isoform X1
MA_2313535g0010	57.8457	0.960533	0.311965	3.07897	0.00207716	0.0252283
MA_20551g0010	135.51	0.960599	0.330189	2.90924	0.00362312	0.0377375	delta(12)-fatty-acid desaturase FAD2-like
MA_10435659g0010	42.8565	0.964301	0.383508	2.51442	0.0119227	0.0887405	alpha-mannosidase isoform X2
MA_132750g0010	41.4681	0.968015	0.368647	2.62586	0.00864302	0.0707665	unknown
MA_960330g0010	100.978	0.968516	0.27298	3.54794	0.000388258	0.00708019	probable feruloyl esterase A isoform X1
MA_14786g0010	49.0851	0.969975	0.379791	2.55397	0.0106503	0.081676	auxin induced
MA_10435137g0010	203.292	0.972028	0.255089	3.81055	0.00013866	0.00309483	clathrin light chain 2-like
MA_10427561g0020	313.026	0.97274	0.318594	3.05323	0.00226393	0.0266858	AB31G_ORYSJ ame: Full=ABC transporter G family member 31 Short= 31 ame: Full=Pleiotropic drug resistance 6 Short= 6
MA_579499g0010	54.0225	0.975939	0.372121	2.62264	0.00872518	0.0712018	2-oxoglutarate-iron(II)-dependent oxygenase
MA_217472g0010	208.134	0.978834	0.249764	3.91903	8.89049e-05	0.00215503	embryo-specific ATS3B-like
MA_9790207g0010	119.582	0.981056	0.22269	4.40548	1.05552e-05	0.000378708	UDP-glycosyltransferase 89B2
MA_1641g0010	131.215	0.984029	0.316297	3.11109	0.00186397	0.0232807	unknown
MA_10435098g0010	34.1909	0.984416	0.39563	2.48822	0.0128383	0.0933126	probable serine threonine- kinase At1g54610
MA_116011g0010	238.62	0.984977	0.269108	3.66016	0.00025206	0.00497919	Calreticulin calnexin
MA_10435539g0010	59.0158	0.985762	0.349339	2.82179	0.00477562	0.0458001	amino-acid permease BAT1 homolog
MA_293357g0010	277.886	0.986178	0.331297	2.97672	0.0029135	0.0320821	unknown
MA_10436135g0010	46.0929	0.989832	0.312232	3.17018	0.00152344	0.0201865	unknown
MA_3692g0010	31.6169	0.9926	0.385547	2.57453	0.0100377	0.0785558	beta-hydroxyacyl-ACP dehydratase
MA_10430922g0010	39.8691	0.999108	0.406358	2.45869	0.0139444	0.0985803	F-box kelch-repeat At5g43190
MA_9182156g0010	61.1979	1.00043	0.34974	2.86051	0.00422965	0.0420178	metal transporter Nramp3-like
MA_56018g0010	40.4697	1.0007	0.384167	2.60485	0.00919133	0.0736834	U-box domain-containing 6-like
MA_19406g0010	771.324	1.00274	0.246096	4.07459	4.60957e-05	0.0012655	peptidyl-prolyl cis-trans isomerase FKBP62-like
MA_767345g0010	41.147	1.00413	0.388342	2.58567	0.00971892	0.0767598	B-cell receptor-associated
MA_3745g0010	57.055	1.0043	0.324644	3.09355	0.00197776	0.0243829	ALA-interacting subunit 3
MA_10434601g0010	221.268	1.00508	0.316107	3.17954	0.00147508	0.019712	pleiotropic drug resistance 1
MA_71850g0010	98.3694	1.00646	0.269451	3.73524	0.000187538	0.00394495	transcription factor bHLH143-like isoform X2
MA_8291837g0010	151.26	1.00893	0.27082	3.72546	0.00019496	0.00407613	arginine decarboxylase
MA_698449g0010	24.9374	1.01057	0.408629	2.47308	0.0133954	0.096203	D-xylose-proton symporter-like chloroplastic
MA_631760g0010	51.1353	1.01125	0.391287	2.58443	0.00975411	0.0768964	TMV resistance N-like
MA_58914g0010	59.3126	1.01423	0.384034	2.64098	0.00826672	0.0682313	unknown
MA_8996628g0010	137.609	1.01559	0.316252	3.21133	0.00132124	0.018151	serine carboxypeptidase-like 45
MA_105216g0020	145.171	1.01661	0.248578	4.08968	4.31965e-05	0.00120125	OBERON 3
MA_10428679g0010	28.434	1.01697	0.387869	2.62194	0.00874315	0.0712808	acyl- --sterol O-acyltransferase 1-like
MA_10428272g0010	30.1413	1.01749	0.413167	2.46267	0.0137908	0.0980997	U-box domain-containing 26-like
MA_92757g0010	47.1644	1.01772	0.374857	2.71495	0.00662855	0.0581809	glycosyl transferase family 1
MA_9485g0010	86.2889	1.01775	0.284435	3.57813	0.000346059	0.00645672	uncharacterized protein LOC111314270
MA_10435887g0040	70.029	1.01951	0.284226	3.58698	0.000334527	0.00627641
MA_848089g0010	49.9016	1.02124	0.404119	2.52708	0.0115017	0.0867345	UDP-glucosyltransferase
MA_9650931g0010	28.25	1.02157	0.414743	2.46314	0.0137728	0.0980932	probable disease resistance At4g27220
MA_109804g0010	141.234	1.02318	0.383321	2.66925	0.00760207	0.0643592	auxin down-regulated
MA_124797g0010	68.7604	1.02369	0.336764	3.03978	0.0023675	0.0275477	probable WRKY transcription factor 14
MA_37473g0010	111.958	1.02378	0.296301	3.45519	0.000549901	0.00935703	probable disease resistance At1g61310 isoform X2
MA_10436196g0010	85.4524	1.02412	0.328219	3.12023	0.00180713	0.0228699	UDP-glycosyltransferase 86A1
MA_7991915g0010	2891.53	1.02496	0.139524	7.3461	2.04069e-13	9.22927e-11	probable cysteine protease RD19B
MA_103063g0010	145.152	1.02647	0.349656	2.93565	0.00332851	0.0354203	unknown
MA_15543g0010	131.474	1.02669	0.244285	4.20283	2.63593e-05	0.000807506	mucin-19-like isoform X2
MA_15462g0010	208.522	1.02901	0.333886	3.08191	0.00205674	0.0250689	unknown
MA_8845025g0010	267.798	1.03082	0.300811	3.42681	0.000610726	0.0101606	cellulose synthase H1
MA_10433406g0020	79.7812	1.03201	0.361058	2.85829	0.00425927	0.0422145	disease resistance RGA1
MA_10435115g0010	87.3605	1.0331	0.304524	3.3925	0.000692571	0.0112288
MA_17334g0010	193.804	1.03546	0.263305	3.93255	8.40501e-05	0.00205474	cathepsin B-like
MA_9100548g0010	26.2026	1.03629	0.36298	2.85494	0.00430455	0.0425895	transmembrane 53
MA_223085g0010	328.301	1.03944	0.420733	2.47053	0.0134912	0.0966891	kDa class I heat shock -like
MA_75826g0010	461.172	1.04092	0.401333	2.59367	0.00949588	0.0754141
MA_176124g0010	30.2046	1.04151	0.417707	2.49339	0.012653	0.0922592	F-box kelch-repeat At5g15710-like
MA_197296g0010	543.193	1.04273	0.407613	2.55813	0.0105237	0.0810668	S-adenosylmethionine synthase 2
MA_9829489g0010	32.2931	1.04289	0.403207	2.5865	0.00969562	0.076611	MADS box transcription factor 5
MA_10434382g0020	103.786	1.04636	0.229922	4.55093	5.34084e-06	0.000216992	26S proteasome regulatory subunit 4 homolog B
MA_10427039g0010	876.853	1.05403	0.173627	6.07063	1.27411e-09	1.72416e-07	chaperone chloroplastic
MA_29364g0010	61.4915	1.05753	0.415864	2.54298	0.0109912	0.083772	microtubule-associated futsch isoform X2
MA_93670g0010	76.3576	1.05912	0.417876	2.53454	0.0112597	0.0853212	peroxisomal nicotinamide adenine dinucleotide carrier-like
MA_119926g0010	37.9456	1.05971	0.340479	3.11241	0.00185568	0.0232108	Mitochondrial import inner membrane translocase subunit Tim8
MA_10435293g0010	74.612	1.0599	0.323528	3.27607	0.00105262	0.0153073	pollen-specific leucine-rich repeat extensin 2
MA_16898g0020	71.402	1.06059	0.258762	4.09871	4.15453e-05	0.00116476	rhomboid mitochondrial
MA_40499g0010	268.548	1.06125	0.310795	3.41464	0.000638662	0.0105134	disulfide-isomerase-like
MA_10434009g0010	115.897	1.06239	0.299453	3.54778	0.000388492	0.00708019
MA_172971g0010	293.61	1.06287	0.391851	2.71244	0.006679	0.0585312
MA_429654g0010	84.3414	1.06552	0.276385	3.85521	0.000115631	0.00264612	TIR NBS LRR disease resistance
MA_8475g0020	74.4919	1.0659	0.329225	3.23761	0.00120537	0.0170072	ATP-dependent chaperone
MA_240476g0010	233.237	1.06907	0.380256	2.81146	0.00493174	0.0470349	heat shock cognate 70 kDa 2-like
MA_133206g0010	157.15	1.06943	0.267713	3.9947	6.47756e-05	0.00165217	SGT1 homolog
MA_10435790g0010	108.443	1.07017	0.297863	3.59283	0.000327112	0.00615745	scarecrow 4
MA_21726g0010	2188.14	1.07043	0.129575	8.26107	1.44378e-16	1.18156e-13	ubiquitin 5
MA_444738g0010	110.078	1.071	0.37926	2.82392	0.00474403	0.0456212
MA_101924g0020	48.0782	1.0747	0.362645	2.96349	0.00304168	0.0331059	GTP-binding YPTM2
MA_5701g0010	146.343	1.07599	0.340683	3.15834	0.00158673	0.0207019	trichome birefringence-like 36
MA_115550g0010	76.1653	1.07646	0.364982	2.94936	0.00318437	0.0342899	calcium-dependent kinase 1-like
MA_9777560g0010	419.148	1.07781	0.275598	3.91081	9.19855e-05	0.002211	probable CCR4-associated factor 1 homolog 7
MA_10435781g0010	24.0956	1.08505	0.405581	2.67531	0.00746612	0.0634897	UBP1-associated s 1C
MA_9979742g0010	254.378	1.08608	0.342716	3.16905	0.00152939	0.0202497	peroxidase
MA_10426614g0010	177.028	1.08648	0.441487	2.46095	0.0138569	0.0982852	kDa class I heat shock -like
MA_10430973g0010	24.8171	1.08855	0.365806	2.97576	0.00292262	0.0321357	ADP-ribosylation factor GTPase-activating AGD12-like
MA_10430886g0020	17.3516	1.08969	0.401759	2.71229	0.00668208	0.0585312	serine threonine- phosphatase PP1
MA_406151g0010	22.0708	1.09077	0.370639	2.94293	0.00325119	0.0348468	26S proteasome non-ATPase regulatory subunit 11 homolog
MA_129382g0010	34.3284	1.09089	0.348078	3.13404	0.00172417	0.0220962	transcription repressor MYB5-like
MA_348099g0010	73.0353	1.09318	0.407876	2.68019	0.00735809	0.0629358	gamma-glutamylcyclotransferase At3g02910
MA_91617g0010	214.423	1.09523	0.295885	3.70155	0.000214288	0.00439656	luminal-binding 5-like
MA_86298g0010	44.9974	1.0953	0.355638	3.0798	0.00207137	0.0251768	isoform 3
MA_10436309g0010	87.1299	1.09616	0.42082	2.60482	0.0091922	0.0736834	adenosylhomocysteinase 1-like isoform X1
MA_44504g0020	226.997	1.09665	0.382468	2.8673	0.00413996	0.0414155	carbohydrate binding domain-containing precursor
MA_13416g0010	105.576	1.0983	0.326103	3.36794	0.00075731	0.0120177	aspartyl protease family 1-like
MA_13020g0010	570.258	1.10145	0.181981	6.05256	1.42564e-09	1.89931e-07	ubiquitin-conjugating enzyme E2 28
MA_6412g0010	37.8192	1.10298	0.397374	2.77566	0.00550893	0.0511212	nudix hydrolase mitochondrial-like
MA_10426119g0010	55.9177	1.10506	0.342486	3.22658	0.00125277	0.0174616	ABC transporter C family member 2-like
MA_98041g0010	180.096	1.10583	0.218668	5.0571	4.25677e-07	2.67974e-05	Translocation Sec62
MA_10429784g0010	55.8582	1.10753	0.354014	3.1285	0.00175703	0.0224008	probable fructokinase- chloroplastic
MA_76199g0010	30.1553	1.1081	0.417827	2.65204	0.0080006	0.0666174	ferric reduction oxidase 2-like
MA_10429336g0010	119.448	1.11072	0.419154	2.6499	0.00805154	0.0667756	calmodulin
MA_10425995g0010	35.5409	1.11208	0.373005	2.9814	0.00286936	0.0317533	peroxidase A2-like
MA_5821182g0010	47.1805	1.11405	0.447011	2.49222	0.0126949	0.0925251	ATP-binding cassette transporter
MA_4125493g0010	201.398	1.11586	0.23992	4.65098	3.30356e-06	0.000146705	universal stress PHOS34-like
MA_10432788g0010	2142.27	1.11893	0.354243	3.15867	0.00158492	0.0207019	kDa class I heat shock -like
MA_27352g0010	313.249	1.1208	0.228664	4.9015	9.51062e-07	5.25561e-05
MA_486312g0010	58.5372	1.12109	0.288971	3.87958	0.000104635	0.00246337	embryogenesis-associated EMB8
MA_10189662g0010	110.853	1.12208	0.293108	3.82821	0.000129077	0.00290355	Transport inhibitor response 1
MA_895155g0010	139.185	1.1231	0.413189	2.71813	0.00656519	0.0578909	low-temperature-induced cysteine ase-like
MA_5320g0010	187.61	1.13106	0.363735	3.10956	0.00187363	0.0233844	DEF1_PINSY ame: Full=Defensin-1 Flags: Precursor
MA_10431031g0010	380.07	1.13523	0.302376	3.75437	0.000173777	0.00370998	endoplasmin homolog
MA_55097g0010	75.7151	1.13675	0.443656	2.56223	0.0104002	0.0802952	binding partner of ACD11 1 isoform X1
MA_764977g0010	31.0865	1.13867	0.410847	2.77151	0.00557975	0.0515835	cytoplasmic FMR1 interacting
MA_450953g0010	1085.58	1.14123	0.338307	3.37336	0.000742573	0.0118127
MA_10163020g0010	268.831	1.14129	0.341234	3.34459	0.000824053	0.0128281	6-phosphogluconate dehydrogenase
MA_7183g0010	112.509	1.14364	0.419219	2.72803	0.00637129	0.0567452	extensin
MA_921197g0010	21.3724	1.14381	0.424053	2.69733	0.00698977	0.0605474	unknown
MA_10754g0010	1423.29	1.14585	0.206246	5.55572	2.76465e-08	2.5007e-06	polyubiquitin
MA_11516g0010	25.0134	1.15039	0.441216	2.60732	0.00912533	0.0734557	activating signal cointegrator 1
MA_10427746g0010	58.3732	1.15078	0.436215	2.63809	0.00833737	0.0686564	LRR receptor-like serine threonine- kinase FLS2
MA_36686g0010	129.565	1.15121	0.38403	2.9977	0.00272022	0.0305155	unknown
MA_130835g0010	118.697	1.15249	0.353704	3.25833	0.00112069	0.0160769	glyceraldehyde-3-phosphate dehydrogenase chloroplastic
MA_10433992g0010	51.5897	1.15486	0.303232	3.80848	0.000139822	0.00311266	tail fiber
MA_5925983g0010	462.605	1.16007	0.437618	2.65088	0.00802812	0.0667495	dehydrin
MA_10437187g0010	198.297	1.16042	0.195689	5.92994	3.03051e-09	3.47739e-07	probable LRR receptor-like serine threonine- kinase At5g10290
MA_6585286g0010	135.076	1.16143	0.367465	3.16065	0.00157419	0.0206192	unknown
MA_43229g0010	137.771	1.1625	0.274179	4.23994	2.23582e-05	0.000708945	beta- insoluble isoenzyme CWINV1 isoform X1
MA_131343g0010	16.4145	1.16848	0.43474	2.68776	0.00719327	0.0618118	serine threonine- kinase HT1-like
MA_3739695g0010	102.223	1.16881	0.333785	3.50169	0.000462309	0.00807444	component of oligomeric golgi complex 1
MA_16896g0010	37.1728	1.17327	0.40968	2.86387	0.00418504	0.0416952	myosin-17 isoform X1
MA_10432494g0010	59.6915	1.17419	0.388819	3.01989	0.0025287	0.0288376	alpha,alpha-trehalose-phosphate synthase [UDP-forming] 5-like
MA_93797g0010	353.381	1.17548	0.249497	4.71139	2.46034e-06	0.000113972	probable methyltransferase PMT26
MA_10435428g0020	87.5637	1.18024	0.400017	2.95048	0.00317283	0.034187	UDP-rhamnose:rhamnosyltransferase 1
MA_53407g0010	108.497	1.18131	0.352137	3.3547	0.00079452	0.0124359	dnaJ ERDJ3A
MA_120403g0010	55.0778	1.18316	0.478557	2.47234	0.0134231	0.096281	ripening-related -like
MA_30723g0010	220.762	1.18762	0.283067	4.19555	2.72205e-05	0.000830926	alpha,alpha-trehalose-phosphate synthase [UDP-forming] 5-like
MA_10427172g0020	31.3087	1.1889	0.417714	2.84621	0.00442434	0.0433999	uncharacterized protein LOC18431026
MA_70076g0010	82.88	1.19058	0.468717	2.54009	0.0110824	0.0841959	zinc finger ZAT9-like
MA_10435654g0010	169.634	1.19314	0.476183	2.50564	0.0122231	0.0902733
MA_11486g0010	42.2594	1.1955	0.412386	2.89899	0.00374364	0.038688	septum-promoting GTP-binding 1
MA_139640g0010	97.8545	1.19563	0.33656	3.5525	0.000381591	0.00698405	CRAL-TRIO domain
MA_10222569g0010	125.01	1.19816	0.223417	5.3629	8.18972e-08	6.60792e-06	cysteine protease RD19A
MA_5838759g0010	43.6344	1.20035	0.333529	3.59893	0.000319533	0.00605456	histone acetyltransferase MCC1
MA_51728g0020	72.0765	1.20254	0.273468	4.39738	1.09566e-05	0.000391478	TOM1 2
MA_54369g0010	84.4827	1.20452	0.252581	4.76884	1.85291e-06	9.0466e-05	arabinosyltransferase RRA3-like
MA_663612g0010	48.1799	1.20925	0.413263	2.9261	0.00343239	0.0361896	glutamine--fructose-6-phosphate aminotransferase [isomerizing] 2 isoform X1
MA_24872g0010	3458.12	1.21	0.433513	2.79114	0.00525229	0.0492449	MT3_PICGL ame: Full=Metallothionein EMB30
MA_10430272g0020	49.2752	1.21668	0.44708	2.72139	0.00650075	0.0575438	kinase superfamily
MA_301324g0020	28.5247	1.21728	0.426557	2.85374	0.00432083	0.0427014
MA_10428460g0010	65.599	1.21907	0.332331	3.66823	0.000244233	0.00488068	coenzyme Q-binding COQ10 mitochondrial
MA_43503g0010	94.8111	1.22047	0.494065	2.47026	0.0135014	0.0967213	TMV resistance N-like isoform X1
MA_8787g0010	81.9547	1.22318	0.311334	3.92882	8.53654e-05	0.00207803	serine carboxypeptidase-like 20
MA_10428224g0010	82.7917	1.22325	0.392318	3.11801	0.00182078	0.0229581	unknown
MA_2409g0010	183.308	1.22866	0.325762	3.77165	0.000162174	0.00352375	unknown
MA_408628g0010	473.597	1.23238	0.201113	6.12781	8.90947e-10	1.27498e-07
MA_5131941g0010	104.701	1.2325	0.40053	3.07717	0.00208973	0.0252916	unknown
MA_93052g0010	28.9194	1.23305	0.448384	2.74999	0.00595975	0.0542216
MA_79012g0010	29.7808	1.23457	0.384583	3.21014	0.0013267	0.0181969	transcription factor MYB1R1
MA_902407g0010	221.48	1.23635	0.2064	5.9901	2.09717e-09	2.61174e-07	Zinc RING-type
MA_107025g0010	141.522	1.23639	0.321846	3.84155	0.000122261	0.00277501	unknown
MA_80084g0010	88.7593	1.23712	0.503367	2.45769	0.0139832	0.0986692	serine threonine- kinase CCR4
MA_671655g0010	56.4797	1.23717	0.389362	3.17742	0.00148591	0.0198114	aquaporin PIP1-1
MA_34351g0010	1304.48	1.23818	0.413836	2.99196	0.00277194	0.030914	heat shock 70 kDa
MA_94092g0010	158.606	1.2426	0.263823	4.70997	2.47748e-06	0.000114457	probable disease resistance At4g33300
MA_20908g0010	21.73	1.24551	0.431692	2.88519	0.00391182	0.039922	UDP-galactose UDP-glucose transporter 5B isoform X2
MA_19370g0010	218.204	1.24564	0.246568	5.05191	4.37425e-07	2.72433e-05	ATPase plasma membrane-type
MA_2329g0010	45.7238	1.24867	0.36928	3.38138	0.000721227	0.0115733	probable phosphatase 2C 6
MA_286258g0010	58.5805	1.24928	0.499675	2.50019	0.0124126	0.0912804	dehydrin
MA_53961g0010	483.024	1.25141	0.172902	7.23772	4.56287e-13	1.86708e-10	probable inositol transporter 2
MA_10436101g0020	59.5074	1.2552	0.344912	3.6392	0.000273482	0.00533493	Heat shock conserved site-containing
MA_53252g0020	76.6965	1.25584	0.272688	4.6054	4.11669e-06	0.000176874	transcription factor LHW-like isoform X3
MA_909581g0010	494.868	1.25646	0.269015	4.67059	3.00342e-06	0.000134419	tetraspanin-8
MA_10427625g0010	130.3	1.2581	0.496513	2.53388	0.0112808	0.0854059	inositol-3-phosphate synthase
MA_136865g0010	27.0825	1.25854	0.474961	2.64977	0.00805456	0.0667756
MA_6031002g0010	38.5244	1.2603	0.431306	2.92205	0.00347737	0.0365517	unknown
MA_45581g0020	26.9145	1.26345	0.454841	2.77779	0.00547302	0.0508698	transcription factor LHW-like isoform X2
MA_37439g0010	49.4459	1.26668	0.390296	3.24543	0.00117275	0.0166707	two-component response regulator ORR41-like
MA_219500g0010	49.8154	1.27003	0.446078	2.84711	0.00441188	0.0433272	truncated TIR-NBS-LRR
MA_19604g0010	163.105	1.27061	0.249388	5.09493	3.48875e-07	2.25405e-05
MA_251018g0010	21.8556	1.27062	0.462146	2.7494	0.00597044	0.0542846	heat shock cognate 70 kDa 2-like
MA_10437216g0010	32.2787	1.27331	0.379266	3.3573	0.000787089	0.0123538	NRT1 PTR FAMILY -like
MA_10427936g0010	89.193	1.27645	0.461002	2.76886	0.0056253	0.0518739	peroxidase 42
MA_58651g0010	51.0199	1.27694	0.429543	2.97279	0.00295104	0.0323448	S-adenosylmethionine synthase
MA_10151561g0010	115.259	1.27792	0.358289	3.56672	0.00036148	0.00668	TIR P-loop LRR
MA_51890g0010	203.649	1.27926	0.282143	4.53407	5.78584e-06	0.000229414	C75A1_PINTA ame: Full=Cytochrome P450 750A1 ame: Full=Cytochrome P450 CYPC
MA_10428792g0010	331.16	1.27948	0.439252	2.91286	0.00358136	0.037422	probable carboxylesterase 15
MA_161458g0010	49.7351	1.28007	0.412212	3.10538	0.00190035	0.0236039	glyceraldehyde-3-phosphate dehydrogenase chloroplastic
MA_291382g0010	36.3049	1.28275	0.411704	3.11572	0.00183497	0.0230525	AAA-ATPase mitochondrial-like
MA_99538g0010	60.8474	1.28581	0.339644	3.78577	0.000153235	0.00335051	probable alpha-galactosidase B
MA_10426033g0010	1719.13	1.28613	0.246479	5.21799	1.80879e-07	1.3172e-05	lipase-like PAD4
MA_10432302g0010	29.8711	1.29612	0.441182	2.93784	0.00330512	0.0352494	probable aldo-keto reductase 2
MA_114838g0010	36.8772	1.29618	0.505766	2.56281	0.0103829	0.080253	NETWORKED 4B
MA_10433267g0010	217.47	1.29692	0.255831	5.06944	3.98991e-07	2.52098e-05	phosphatidylinositol 3,4,5-trisphosphate 3-phosphatase and -tyrosine-phosphatase PTEN1
MA_10432644g0010	31.2271	1.29714	0.502824	2.5797	0.00988853	0.077671	stem-specific TSJT1
MA_10436042g0030	123.309	1.29856	0.248797	5.21937	1.79531e-07	1.31294e-05	monothiol glutaredoxin-S17
MA_804724g0010	37.6958	1.3013	0.504039	2.58174	0.00983025	0.0773901	unknown
MA_10436651g0010	164.209	1.30256	0.380422	3.42398	0.000617106	0.0102089	unknown
MA_6148761g0010	41.0135	1.3029	0.417615	3.11987	0.00180933	0.022881	caffeoylshikimate esterase isoform X2
MA_10426350g0010	444.319	1.30584	0.212329	6.15006	7.74514e-10	1.13075e-07	proton pump-interactor 1
MA_92878g0010	20.0341	1.3065	0.470983	2.77398	0.00553746	0.0513305
MA_10429995g0010	26.4388	1.30721	0.449774	2.90638	0.00365637	0.0379688	mitochondrial ATP synthase g subunit family
MA_5395g0030	21.5798	1.30781	0.510661	2.56101	0.0104367	0.0805049	calcium-transporting ATPase plasma membrane-type
MA_177143g0010	40.8023	1.30831	0.525537	2.48947	0.0127934	0.0931244	receptor 12
MA_10434259g0010	25.016	1.30978	0.481169	2.72208	0.00648727	0.0575285	probable LRR receptor-like serine threonine- kinase At1g67720
MA_49854g0010	74.6286	1.30994	0.301734	4.34137	1.41598e-05	0.000482838	unknown
MA_248619g0010	58.3655	1.31281	0.349299	3.75842	0.000170992	0.00367081	14-3-3 protein
MA_18889g0010	28.1903	1.31405	0.480575	2.73434	0.00625062	0.0559788	probable methyltransferase PMT26
MA_447480g0010	339.205	1.31802	0.446148	2.95423	0.00313447	0.0338374	kDa class I heat shock -like
MA_10431316g0010	33.6286	1.31855	0.429527	3.06978	0.00214217	0.025763	REF SRPP At3g05500
MA_58424g0010	50.4945	1.31912	0.389928	3.38299	0.000717013	0.011538	delta(3,5)-Delta(2,4)-dienoyl- peroxisomal
ERCC-00062	35.4144	1.32099	0.428501	3.08282	0.00205046	0.0250396
MA_445959g0010	27.0531	1.32223	0.459602	2.87691	0.00401596	0.0406229	calcium-transporting ATPase plasma membrane-type
MA_10375324g0010	120.971	1.32366	0.389371	3.39949	0.000675125	0.0110083	probable aspartyl protease At4g16563
MA_10428951g0010	23.2916	1.32379	0.529372	2.50068	0.0123956	0.0912339	cytochrome DM13 and DOMON domain-containing At5g54830
MA_9471258g0010	17.4665	1.32405	0.530341	2.4966	0.0125391	0.0917008	unknown
MA_74199g0010	31.1306	1.3245	0.479145	2.76429	0.00570468	0.0524001	B2 -like
MA_10425962g0020	30.2042	1.32512	0.440085	3.01106	0.00260341	0.0295133	clavaminate synthase At3g21360
MA_10431641g0010	138.736	1.32742	0.379726	3.49574	0.00047275	0.0082317	unknown
MA_44472g0010	106.856	1.32836	0.312767	4.24713	2.16524e-05	0.000694867	probable methyltransferase PMT26
MA_810002g0010	553.493	1.32922	0.243637	5.45575	4.87679e-08	4.16977e-06	hypothetical protein
MA_5603g0010	80.6367	1.33245	0.359753	3.70379	0.000212399	0.00437685	glucan endo-1,3-beta-glucosidase 14
MA_216640g0010	13.4644	1.33268	0.521635	2.55481	0.0106247	0.081516	unknown
MA_79051g0010	181.442	1.33467	0.394774	3.38084	0.000722658	0.0115855	E3 ubiquitin- ligase RING1
MA_106573g0010	310.781	1.33792	0.305068	4.38564	1.15648e-05	0.000409799	hydroxycinnamoyl- shikimate quinate hydroxycinnamoyltransferase
MA_10429738g0010	639.477	1.33881	0.353571	3.78654	0.000152762	0.00334442	maternal effect embryo arrest 59
MA_5220g0010	54.4413	1.34066	0.41061	3.26504	0.00109447	0.0157799	CASP 2B1
MA_10427187g0010	24.0852	1.34107	0.502807	2.66716	0.00764951	0.0646335	glucose-1-phosphate adenylyltransferase large subunit 1
MA_10436080g0010	114.139	1.34328	0.50468	2.66166	0.00777571	0.0652507	bifunctional 3-dehydroquinate dehydratase shikimate chloroplastic
MA_60892g0010	24.3468	1.3468	0.406472	3.31338	0.000921747	0.0139939	non-lysosomal glucosylceramidase
MA_40639g0010	123.419	1.34682	0.466273	2.88847	0.00387124	0.0396821	serine threonine- kinase D6PKL2
MA_73785g0010	89.2601	1.34834	0.351634	3.8345	0.000125822	0.00284148	stress-response A B barrel domain-containing UP3-like
MA_804676g0010	34.8673	1.35008	0.49647	2.71935	0.00654099	0.0577665	unknown
MA_15508g0010	232.897	1.35143	0.365111	3.70144	0.000214379	0.00439656	glutamine synthetase
MA_19229g0010	33.4501	1.35218	0.408947	3.30649	0.000944713	0.0141491	serine carboxypeptidase-like 20
MA_467548g0010	186.509	1.35262	0.486792	2.77864	0.00545878	0.0507929	PMR5
MA_74873g0010	69.2267	1.35413	0.40952	3.30663	0.00094427	0.0141491	TMV resistance N-like
MA_3016g0010	31.5157	1.35932	0.37715	3.60418	0.000313137	0.00597289	pyruvate dehydrogenase E1 component subunit mitochondrial-like
MA_395590g0010	64.7612	1.3595	0.325593	4.17545	2.97392e-05	0.000895092	HSP-interacting
MA_10429999g0020	62.1187	1.36066	0.352887	3.85579	0.000115355	0.00264531	PREDICTED: uncharacterized protein LOC103719104
MA_10425897g0010	727.261	1.36371	0.396485	3.4395	0.000582789	0.0098002	kDa class I heat shock -like
MA_10269244g0010	72.9942	1.36766	0.369116	3.70523	0.000211196	0.00436776	C75A1_PINTA ame: Full=Cytochrome P450 750A1 ame: Full=Cytochrome P450 CYPC
MA_10434421g0010	25.8804	1.36918	0.486158	2.81633	0.00485765	0.0464055	CCT domain
MA_50g0010	256.224	1.36953	0.220697	6.20548	5.453e-10	8.84106e-08
MA_106449g0010	330.085	1.36982	0.409792	3.34271	0.000829649	0.0128918	kDa class IV heat shock -like
MA_8353g0010	49.8617	1.37019	0.485928	2.81973	0.00480642	0.0460441	receptor kinase HAIKU2
MA_86597g0010	22.6239	1.37411	0.538144	2.55343	0.0106667	0.0817656	CBL-interacting kinase 32
MA_6955816g0010	22.2215	1.37637	0.497021	2.76924	0.00561873	0.0518601	G-type lectin S-receptor-like serine threonine- kinase SD2-5
MA_325926g0010	22.1443	1.3841	0.488099	2.83568	0.00457275	0.0444499	unknown
MA_17966g0010	77.7495	1.38962	0.305577	4.54753	5.428e-06	0.000219496	primary amine oxidase-like
MA_125608g0010	17.0204	1.39099	0.468338	2.97006	0.00297742	0.0325642	Pyruvate decarboxylase 2
MA_10433982g0010	23.6068	1.39453	0.531513	2.6237	0.00869811	0.0710821	subtilisin inhibitor 1
MA_10326890g0010	54.4425	1.39484	0.52682	2.64766	0.00810517	0.0671627	alcohol dehydrogenase
MA_1981240g0010	343.312	1.39501	0.392239	3.55652	0.000375795	0.00689264	heat shock 70
MA_10427968g0010	979.684	1.39789	0.209687	6.66656	2.61873e-11	6.71472e-09	calnexin homolog
MA_19127g0010	128.981	1.40307	0.399975	3.50789	0.000451669	0.007937	zinc finger ZAT4-like
MA_11783g0010	75.4057	1.40444	0.344748	4.07381	4.62505e-05	0.00126687	glycine cleavage system H mitochondrial
MA_10342253g0010	32.8726	1.40702	0.387123	3.63457	0.000278445	0.00540718	actin-depolymerizing factor 2
MA_7241g0010	25.189	1.41079	0.462961	3.04732	0.0023089	0.0269987
MA_10111432g0010	43.6429	1.41218	0.421843	3.34764	0.000815017	0.0127104	caffeoyl- O-methyltransferase
MA_5617441g0010	32.8934	1.41286	0.503197	2.80777	0.0049886	0.0474718	TIR P-loop LRR
MA_771156g0010	12.9334	1.41869	0.54829	2.58747	0.00966827	0.0764652	alcohol dehydrogenase class-3
MA_11716g0010	28.2502	1.41888	0.535336	2.65045	0.00803853	0.0667756	glucan endo-1,3-beta-glucosidase
MA_60651g0010	60.278	1.42956	0.567921	2.51719	0.0118296	0.0883927	Argininosuccinate lyase
MA_103475g0010	18.8437	1.43337	0.557563	2.57077	0.0101472	0.0790884	light-inducible CPRF2
MA_10069323g0010	37.4389	1.43416	0.539251	2.65954	0.00782464	0.0655653	transcription factor MYB29
MA_213696g0010	38.9293	1.4353	0.521931	2.74999	0.00595977	0.0542216	cytochrome P450 CYP736A12-like
MA_37203g0010	79.1785	1.43755	0.515041	2.79114	0.00525227	0.0492449	hypothetical protein 0_5630_02, partial
MA_43296g0010	29.2689	1.43791	0.435049	3.30517	0.000949197	0.0141975	DDRGK domain-containing 1
MA_88519g0010	50.9286	1.43994	0.386708	3.72359	0.000196412	0.00409653	probable polygalacturonase
MA_60543g0010	53.7262	1.44027	0.400262	3.59832	0.000320285	0.00606213	homeobox-leucine zipper ATHB-13-like
MA_2117g0010	15.1424	1.4405	0.476153	3.02529	0.00248396	0.0285079	26S proteasome non-ATPase regulatory subunit 7 homolog A
MA_10433815g0030	134.442	1.44487	0.316192	4.56962	4.88621e-06	0.000202837	probable nucleoredoxin 1
MA_10436206g0020	111.165	1.44717	0.338813	4.2713	1.9434e-05	0.000634763	Purple acid phosphatase 15
MA_6174661g0010	43.0594	1.44948	0.548114	2.64448	0.00818172	0.0676569	unknown
MA_120638g0010	14.8195	1.45304	0.568266	2.55698	0.0105585	0.0812261	signal peptide peptidase
MA_885589g0010	19.9264	1.45398	0.534543	2.72003	0.00652754	0.057707	unknown
MA_78306g0010	106.3	1.45466	0.386086	3.76771	0.000164753	0.00357054	very-long-chain enoyl- reductase-like
MA_127753g0010	21.1211	1.45711	0.570152	2.55566	0.0105987	0.0813895	GDSL esterase lipase At2g42990-like
MA_10429625g0010	40.2938	1.45848	0.414638	3.51747	0.000435675	0.00774303	internalin A
MA_18818g0010	22.5605	1.4589	0.479655	3.04157	0.00235348	0.0274402	unknown
MA_10187685g0010	39.3706	1.46112	0.39681	3.68217	0.00023126	0.00467581	disease resistance RGA3 isoform X1
MA_10436930g0020	19.5512	1.46138	0.567428	2.57544	0.0100113	0.078456	BTB POZ domain and ankyrin repeat-containing NPR1-like
MA_20409g0010	23.4615	1.46319	0.551801	2.65167	0.00800952	0.0666594	myosin-binding 2-like
MA_226827g0010	32.6392	1.46434	0.337346	4.34077	1.41986e-05	0.000483202	DETOXIFICATION 40-like
MA_10428577g0010	305.432	1.46572	0.22963	6.38298	1.73671e-10	3.44196e-08	water deficit inducible LP3
MA_1478g0030	39.8694	1.4665	0.57219	2.56295	0.0103786	0.080253	Heat shock 83
MA_87590g0010	60.9314	1.46875	0.35508	4.1364	3.52795e-05	0.00102939	ricin B-like lectin R40G2
MA_10436101g0010	26.4654	1.47217	0.449376	3.27603	0.00105279	0.0153073	heat shock cognate 70 kDa 2-like
MA_19757g0010	17.0269	1.47722	0.533964	2.76651	0.00566593	0.0522116	probable transcription factor 21
MA_10435015g0020	19.1077	1.48003	0.425632	3.47725	0.000506586	0.00874116	Cysteine ase 15A
MA_7263500g0010	1058.05	1.48033	0.240101	6.16546	7.02789e-10	1.06566e-07	polyubiquitin (ubq10)
MA_10431205g0010	31.8754	1.48149	0.452777	3.272	0.0010679	0.0155139	ABC transporter mitochondrial
MA_10009233g0010	16.0569	1.48163	0.548403	2.70172	0.00689829	0.059906	Inositol-1,4,5-trisphosphate 5-phosphatase 4 isoform 2
MA_80193g0010	82.1922	1.48431	0.599771	2.4748	0.0133312	0.0958617	chemocyanin precursor
MA_10092g0010	43.2367	1.48925	0.456863	3.25973	0.00111518	0.0160515	CBL-interacting kinase 32
MA_759345g0010	14.6813	1.49349	0.601906	2.48127	0.0130916	0.0947334
MA_13901g0010	21.8265	1.50009	0.468108	3.20458	0.0013526	0.0184491	diphosphomevalonate decarboxylase MVD2
MA_10434618g0010	27.1632	1.50157	0.46668	3.21755	0.0012929	0.0178562	bifunctional riboflavin biosynthesis RIBA chloroplastic
MA_10436968g0010	48.6575	1.50807	0.458137	3.29173	0.000995715	0.0147393	coatomer subunit beta -2 isoform X1
MA_15683g0010	186.865	1.50902	0.298834	5.0497	4.42501e-07	2.73555e-05	unknown
MA_60383g0010	1638.31	1.50989	0.408379	3.69727	0.000217933	0.00444821	water-stress inducible
MA_19953g0020	69.6569	1.51136	0.547155	2.76221	0.00574107	0.0526219	pathogenesis-related 5-like
MA_3328146g0010	59.1391	1.51821	0.576635	2.63287	0.00846657	0.0696326	UDP-glycosyltransferase UGT2
MA_10210517g0010	856.094	1.52077	0.225339	6.74882	1.4905e-11	4.19931e-09
MA_6207088g0010	58.0295	1.52184	0.519235	2.93093	0.00337953	0.0358366	unknown
MA_15251g0010	35.3102	1.52228	0.607993	2.50378	0.0122874	0.0905925	dehydration-responsive element-binding 3-like
MA_10428567g0010	51.2673	1.5237	0.491478	3.10024	0.00193367	0.0239251	DUF679 domain-containing
MA_10332659g0010	15.5046	1.52425	0.561138	2.71637	0.0066003	0.0580219
MA_23245g0010	51.8423	1.52704	0.378131	4.0384	5.38179e-05	0.00143176	truncated TIR-NBS-LRR
MA_255g0010	710.022	1.52756	0.341056	4.47892	7.50218e-06	0.000286517	Adenosine kinase 2
MA_10428130g0010	11.6335	1.52759	0.584703	2.61258	0.00898606	0.0725385	citron Rho-interacting kinase
MA_10430569g0010	23.822	1.52977	0.495309	3.08851	0.00201162	0.0246941	ribonucleoside-diphosphate reductase small chain
MA_775305g0010	34.6135	1.53031	0.466521	3.28026	0.0010371	0.0151561	hypothetical protein B456_002G136200
MA_5611g0010	64.7703	1.53034	0.374257	4.089	4.33245e-05	0.00120287	ras-related RABB1c
MA_697231g0010	756.346	1.53059	0.297113	5.15154	2.58362e-07	1.79041e-05
MA_59638g0010	19.4136	1.53072	0.541788	2.82532	0.00472341	0.0455281	cytochrome P450 82C4-like
MA_10436322g0010	147.326	1.53155	0.254443	6.01922	1.75259e-09	2.26467e-07	3-ketoacyl- thiolase peroxisomal
MA_28841g0010	84.8033	1.53742	0.409771	3.75191	0.000175491	0.00374171
MA_10427895g0010	125.623	1.53992	0.346331	4.44638	8.733e-06	0.000320011	unknown
MA_212053g0010	23.8502	1.54199	0.544642	2.8312	0.00463739	0.0449004	kDa class I heat shock -like
MA_10435613g0010	171.261	1.54211	0.311608	4.94888	7.46424e-07	4.3338e-05	Chromatin assembly factor 1 subunit
MA_10437031g0010	6.91273	1.54256	0.616422	2.50243	0.0123343	0.0908211	NBS-LRR disease resistance homologue
MA_5353g0010	581.021	1.54256	0.243362	6.33855	2.31942e-10	4.42907e-08	luminal-binding 5
MA_916238g0010	127.918	1.54374	0.475273	3.2481	0.00116177	0.0165695	thioredoxin H1-like
MA_10435755g0010	37.3443	1.54748	0.468827	3.30075	0.000964271	0.0143854	cysteine-rich receptor kinase 10 isoform X3
MA_130180g0010	45.6372	1.54883	0.297264	5.21027	1.8857e-07	1.36167e-05	decapping 5-like
MA_12044g0010	891.304	1.55116	0.357791	4.33539	1.45504e-05	0.000492249
MA_10430133g0020	9.99374	1.55167	0.62067	2.49999	0.0124196	0.0912933	phospholipase A1- chloroplastic-like
MA_46113g0010	31.5828	1.5526	0.528356	2.93854	0.00329763	0.0352444	3-ketoacyl- synthase 11
MA_10433929g0020	16.1984	1.55457	0.554279	2.80466	0.00503691	0.0478028	callose synthase 9
MA_35233g0010	11.3252	1.55466	0.596759	2.60517	0.00918277	0.0736834	cysteine-rich repeat secretory 55
MA_583487g0010	36.7679	1.56163	0.451306	3.46026	0.000539659	0.00921854	cell number regulator 6
MA_196504g0010	78.4667	1.56171	0.309844	5.04031	4.64776e-07	2.83378e-05	plant U-box
MA_25773g0010	20.8278	1.56292	0.534047	2.92656	0.00342732	0.0361584	unknown
MA_52077g0010	54.9773	1.56348	0.618191	2.52912	0.0114349	0.0863066	pectin acetylesterase 8
MA_132916g0010	335.311	1.5668	0.293997	5.32931	9.8586e-08	7.88046e-06
MA_10388060g0010	58.4938	1.5687	0.508305	3.08613	0.00202777	0.0248214	uncharacterized protein LOC105648080
MA_10434151g0010	15.3013	1.57162	0.571652	2.74926	0.00597301	0.0542846	beta-adaptin C
MA_908g0010	24.6698	1.57248	0.406254	3.8707	0.000108525	0.00250909	transcription factor DIVARICATA
MA_3443g0010	89.1397	1.57409	0.377632	4.16831	3.06863e-05	0.000917174	auxin aluminum responsive
MA_9367g0020	61.0395	1.57576	0.529089	2.97825	0.002899	0.0319783	pectinesterase-like
MA_10431114g0020	97.894	1.57637	0.304162	5.18266	2.18739e-07	1.55985e-05	AF448201_1 alpha-xylosidase
MA_4010068g0010	16.4692	1.57713	0.613281	2.57163	0.0101221	0.0789284	unknown
MA_96367g0010	73.9539	1.57764	0.344269	4.58257	4.59288e-06	0.000192991	Linoleate 9S-lipoxygenase chloroplastic
MA_410141g0010	21.4847	1.57923	0.591054	2.67189	0.0075426	0.0639502	TIR NBS LRR disease resistance
MA_46900g0010	46.8388	1.58129	0.559736	2.82506	0.00472714	0.0455384	probable aspartyl protease At4g16563
MA_10428716g0010	14.4203	1.58285	0.560672	2.82313	0.00475577	0.0456607	truncated TIR-NBS-LRR
MA_33479g0010	34.438	1.58715	0.456609	3.47595	0.000509051	0.00876609	NYN domain
MA_175870g0010	18.1716	1.59298	0.555535	2.86747	0.00413775	0.0414155	scopoletin glucosyltransferase-like
MA_18275g0010	14.1964	1.5933	0.634102	2.51268	0.0119817	0.0889754	probable LRR receptor-like serine threonine- kinase At1g56140 isoform X2
MA_10435256g0010	66.822	1.59406	0.388705	4.10094	4.11472e-05	0.00115737	probable isoaspartyl peptidase L-asparaginase 2
MA_10430538g0010	13.5877	1.59758	0.615537	2.59543	0.00944737	0.0752724	short-chain dehydrogenase reductase 2b-like
MA_10436205g0020	49.8427	1.59764	0.523637	3.05104	0.00228049	0.0268258	Condensation domain
MA_175873g0010	100.648	1.59786	0.281551	5.6752	1.38526e-08	1.34504e-06	cyclic nucleotide-gated ion channel 4
MA_9307g0010	335.365	1.59949	0.504203	3.17232	0.00151228	0.0201005	MT3_PICGL ame: Full=Metallothionein EMB30
MA_409075g0020	19.1041	1.60184	0.571945	2.80068	0.00509946	0.0483394
MA_141669g0010	20.4627	1.60242	0.593517	2.69987	0.00693658	0.0601777	cytochrome P450 734A1-like
MA_4700042g0010	10.902	1.60317	0.635963	2.52085	0.0117072	0.0877604	eukaryotic translation initiation factor 4B1
MA_758022g0010	37.8218	1.60955	0.502338	3.20412	0.00135476	0.0184638
MA_153080g0010	28.5037	1.61006	0.654775	2.45896	0.0139341	0.0985479	unknown
MA_10434222g0010	12.5438	1.61258	0.62342	2.58668	0.00969069	0.0766073	SWI SNF-related matrix-associated actin-dependent regulator of chromatin subfamily A member 3-like 1
MA_10426946g0030	31.0815	1.61338	0.355927	4.53291	5.81759e-06	0.000229842	COBRA 7
MA_18969g0010	17.6042	1.61409	0.614767	2.62553	0.00865129	0.0708005	NHL repeat
MA_556510g0010	15.1215	1.61458	0.594387	2.71638	0.00659998	0.0580219	inactive RESTRICTED TEV MOVEMENT 2-like
MA_10429140g0010	17.7418	1.61974	0.530207	3.05492	0.00225118	0.0266114	LIM domain-containing isoform 1
MA_10427953g0010	55.3007	1.62163	0.504594	3.21373	0.00131022	0.0180284	IU_nuc_hydro domain-containing
MA_74264g0020	1714.23	1.62278	0.286418	5.66579	1.46349e-08	1.41301e-06	myosin heavy skeletal muscle
MA_224276g0010	68.1797	1.62791	0.339132	4.80024	1.58478e-06	8.08193e-05	PREDICTED: uncharacterized protein LOC103992472 isoform X1
MA_12670g0020	86.4319	1.63112	0.280014	5.82513	5.70676e-09	5.90821e-07	14-3-3 GF14 iota
MA_10426491g0010	20.4754	1.63124	0.539293	3.02478	0.00248818	0.0285079	UDP-glycosyltransferase 86A1-like
MA_5374g0010	24.9695	1.63157	0.596604	2.73476	0.00624263	0.0559363	heat stress transcription factor B-2b-like
MA_115173g0010	34.9884	1.63181	0.624525	2.61288	0.00897817	0.0725088	unknown
MA_10430846g0010	50.7794	1.63264	0.496176	3.29044	0.00100031	0.0147819
MA_40811g0010	31.1885	1.63667	0.447438	3.65788	0.000254309	0.00501785	receptor kinase HSL1
MA_10434015g0010	439.347	1.63674	0.255978	6.39407	1.61531e-10	3.30486e-08	CBL-interacting kinase 5
MA_10433454g0020	98.8893	1.63715	0.409851	3.9945	6.48309e-05	0.00165217	adenosylhomocysteinase
MA_9486g0010	85.4438	1.64371	0.343888	4.77979	1.75479e-06	8.69354e-05	lysM domain-containing GPI-anchored 1
MA_10436313g0010	169.953	1.64515	0.480068	3.42691	0.00061049	0.0101606	O-methyltransferase OMT2
MA_62010g0010	10.4707	1.64606	0.63438	2.59475	0.00946605	0.0753513	HVA22 f
MA_10432649g0010	19.0595	1.64784	0.476523	3.45805	0.000544095	0.0092766	probable LRR receptor-like serine threonine- kinase At4g26540
MA_168276g0010	142.073	1.652	0.42407	3.89559	9.79601e-05	0.00232534
MA_10429559g0010	10.9841	1.65443	0.618672	2.67416	0.00749171	0.0636443	unknown
MA_239561g0010	132.125	1.65687	0.399983	4.14234	3.43773e-05	0.00100649	unknown
MA_125599g0010	22.673	1.65798	0.520861	3.18314	0.00145686	0.0195302	uncharacterized acetyltransferase At3g50280-like
MA_38801g0010	11.1837	1.6596	0.53218	3.11848	0.00181784	0.0229378	CO(2)-response secreted protease-like
MA_10165689g0010	10.1912	1.65962	0.662635	2.50458	0.0122596	0.0904263	alpha carbonic anhydrase 7-like
MA_5662994g0010	19.2765	1.66174	0.543277	3.05873	0.00222277	0.0263816
MA_5395g0010	39.4635	1.66205	0.504996	3.29122	0.000997545	0.0147537	Calcium-transporting ATPase 9 plasma membrane-type
MA_366520g0010	35.6835	1.66261	0.411497	4.04039	5.33632e-05	0.00142186	Ramosa 1 enhancer locus 2
MA_11193g0010	11.1097	1.66611	0.639571	2.60505	0.00918606	0.0736834	uncharacterized protein LOC18440476
MA_14534g0010	90.8481	1.66631	0.348667	4.77909	1.76091e-06	8.69627e-05	vesicle-associated 4-2-like
MA_10434295g0010	35.1256	1.67237	0.503956	3.31849	0.000905068	0.0138508	unknown
MA_10436085g0010	49.8311	1.673	0.334951	4.99477	5.89066e-07	3.51517e-05	thiamine-repressible mitochondrial transport THI74
MA_10430683g0010	18.561	1.67355	0.589954	2.83674	0.0045577	0.0443297	peroxisomal adenine nucleotide carrier 1-like
MA_19195g0010	38.0802	1.67616	0.525322	3.19072	0.00141917	0.0191292	benzyl alcohol O-benzoyltransferase
MA_188576g0010	50.53	1.67634	0.471683	3.55395	0.000379488	0.00695296	non-specific lipid-transfer 4
MA_17845g0010	52.5866	1.67649	0.640082	2.61918	0.00881419	0.0716899	50 kDa family
MA_127685g0010	78.949	1.67925	0.625101	2.68637	0.0072234	0.0619777	GDSL esterase lipase At4g26790
MA_99004g0010	66.8956	1.67987	0.346718	4.84505	1.26578e-06	6.65251e-05	short-root
MA_106166g0010	44.7287	1.68056	0.37378	4.49612	6.92039e-06	0.000265821	lysine histidine transporter 1-like
MA_6824769g0010	45.4435	1.68609	0.407806	4.13453	3.55682e-05	0.00103256	G-type lectin S-receptor-like serine threonine- kinase At2g19130
MA_252255g0010	201.348	1.68649	0.317241	5.31611	1.06007e-07	8.39552e-06	unknown
MA_126887g0010	13.1934	1.68892	0.63093	2.67687	0.00743139	0.0633841	zinc finger
MA_428227g0010	11.9573	1.69452	0.620735	2.72987	0.006336	0.0565274	F-box
MA_295712g0010	120.68	1.69597	0.618825	2.74063	0.0061321	0.0551904	class VII chitinase
MA_2796g0010	14.044	1.7021	0.621341	2.7394	0.00615519	0.0553381	methyltransferase 13
MA_136705g0010	15.683	1.70212	0.6738	2.52615	0.011532	0.0868868
MA_204527g0010	94.2899	1.70286	0.270418	6.29714	3.03194e-10	5.31703e-08	dnaJ homolog subfamily B member 6 isoform X3
MA_30848g0010	21.5504	1.70419	0.516385	3.30023	0.000966046	0.0143994	myb-related 305-like
MA_2027g0010	34.0818	1.70496	0.568927	2.99681	0.00272822	0.0305853	unknown
MA_10120262g0010	9.16202	1.70716	0.64038	2.66586	0.00767917	0.06484	unknown
MA_74264g0010	259.059	1.71025	0.357206	4.78785	1.68581e-06	8.45833e-05
MA_10436434g0010	13.2822	1.71553	0.682484	2.51366	0.0119484	0.0888174	TMV resistance N
MA_6618g0020	44.7189	1.7169	0.50251	3.41665	0.000633959	0.010446	PREDICTED: uncharacterized protein LOC104607157
MA_11145g0010	20.4352	1.72219	0.557978	3.08648	0.00202543	0.0248104	probable galacturonosyltransferase 11
MA_6429140g0010	8.22503	1.7252	0.701958	2.45769	0.0139833	0.0986692
MA_10436986g0020	86.6501	1.72972	0.583173	2.96604	0.00301658	0.0329162	glycerophosphodiester phosphodiesterase chloroplastic-like
MA_10431920g0010	417.333	1.72987	0.229094	7.55094	4.32138e-14	2.18433e-11	Membrane insertase
MA_479847g0010	38.5118	1.73167	0.565876	3.06016	0.00221219	0.0263378	zinc finger CCCH domain-containing 53-like isoform X1
MA_50191g0010	56.2319	1.73173	0.703324	2.46221	0.0138085	0.0981225	non-specific lipid-transfer At2g13820
MA_10430494g0010	12.3182	1.73194	0.639559	2.70802	0.00676867	0.059169	rho GDP-dissociation inhibitor 1-like
MA_83835g0010	15.935	1.73195	0.634559	2.72937	0.00634548	0.056563	proliferating cell nuclear antigen
MA_8194534g0010	162.163	1.73202	0.405261	4.27385	1.9213e-05	0.000630144	tau class glutathione S-transferase
MA_10428138g0010	107.385	1.73286	0.408057	4.24662	2.1702e-05	0.000694867	kinesin KIN- mitochondrial isoform X1
MA_220041g0010	14.1996	1.73472	0.603414	2.87484	0.00404227	0.0407461	SIEVE ELEMENT OCCLUSION C
MA_10432333g0030	27.3753	1.73691	0.63906	2.71792	0.00656945	0.0578987	aspartyl protease family 2-like
MA_279739g0010	83.4187	1.73909	0.557885	3.11728	0.00182525	0.0229976	neutral ceramidase
MA_6198g0010	13.3322	1.73942	0.66893	2.60029	0.00931442	0.0743855	glucose-1-phosphate adenylyltransferase large subunit 1
MA_9600415g0010	44.8629	1.7409	0.366952	4.74422	2.09311e-06	9.96542e-05
MA_191396g0020	23.3562	1.74119	0.614116	2.83529	0.00457848	0.0444803	mechanosensitive ion channel 6-like
MA_10426496g0010	17.6492	1.74477	0.537521	3.24597	0.00117052	0.0166528	probable aminopyrimidine mitochondrial
MA_10428947g0010	110.732	1.74834	0.381397	4.58404	4.56067e-06	0.000192579	xyloglucan 6-xylosyltransferase 2
MA_58522g0010	20.8466	1.75043	0.675624	2.59084	0.00957413	0.0759089	xylose isomerase
MA_19954g0010	26.7976	1.75444	0.555053	3.16085	0.00157307	0.0206192	small multi-drug export
MA_589906g0010	15.4203	1.75513	0.574607	3.05448	0.0022545	0.0266114	hexokinase-1 isoform X3
MA_10427177g0010	52.6884	1.75788	0.660535	2.6613	0.00778403	0.0652886	alcohol dehydrogenase class-3
MA_430722g0010	72.2116	1.75915	0.678625	2.59223	0.00953555	0.0756815
MA_9278227g0010	14.7324	1.76033	0.479031	3.67477	0.000238065	0.00478525	UDP-glycosyltransferase UGT1
MA_10029973g0010	35.4131	1.76441	0.413232	4.26978	1.95665e-05	0.00063567	plant UBX domain-containing 7
MA_75070g0010	13.8302	1.7665	0.63862	2.76612	0.00567285	0.0522474	homeotic APETALA2
MA_10428385g0010	25.4911	1.77311	0.516671	3.43179	0.000599611	0.0100438	1,4-dihydroxy-2-naphthoyl- thioesterase 1
MA_81952g0010	218.421	1.77332	0.369684	4.79686	1.61172e-06	8.1708e-05	LRR receptor-like serine threonine- kinase FLS2
MA_10430934g0010	28.8693	1.77486	0.646127	2.74692	0.00601575	0.0545864	subtilisin-like protease
MA_10432137g0030	17.5917	1.77687	0.548708	3.23829	0.0012025	0.0169951	flocculation FLO11 isoform X1
MA_10430285g0010	12.9815	1.77695	0.625197	2.84222	0.00447999	0.0438208	LRK1
MA_7993g0010	16.2618	1.77764	0.649492	2.73696	0.00620092	0.0556612	ornithine mitochondrial
MA_248791g0010	20.0731	1.77783	0.596596	2.97996	0.0028829	0.0318826	plastid movement impaired
MA_375520g0010	15.5055	1.77863	0.611593	2.90819	0.00363533	0.0378188	Src homology-3 domain
MA_216711g0010	35.5246	1.77937	0.525003	3.38926	0.000700804	0.0113409
MA_46972g0010	19.7639	1.78183	0.505934	3.52187	0.000428521	0.00762377	copper transport CCH
MA_11225g0010	38.1749	1.78362	0.437052	4.08104	4.48354e-05	0.00123881	zinc finger
MA_874956g0010	12.3672	1.78663	0.611408	2.92216	0.00347609	0.0365517	tau class glutathione S-transferase
MA_127355g0010	19.1879	1.787	0.410677	4.35135	1.35303e-05	0.000466949	ATP-dependent 6-phosphofructokinase 2
MA_10171864g0010	37.3886	1.78727	0.570586	3.13234	0.00173417	0.0221752	GDSL esterase lipase At4g01130-like
MA_356114g0010	85.3306	1.78939	0.346169	5.16912	2.35193e-07	1.6498e-05	Receptor kinase
MA_34266g0010	12.2704	1.791	0.698005	2.56589	0.0102912	0.0797765	receptor 12
MA_867509g0010	9.67516	1.79241	0.669969	2.67536	0.00746481	0.0634897	heavy metal transport detoxification superfamily
MA_8541427g0010	154.828	1.79253	0.708139	2.53132	0.0113634	0.0858569	conserved hypothetical protein
MA_70066g0010	15.0223	1.79253	0.720201	2.48893	0.0128128	0.0931871	beta-glucosidase 12-like
MA_205823g0010	13.0836	1.79286	0.573872	3.12415	0.00178318	0.0226502	MDIS1-interacting receptor like kinase 2-like
MA_10434726g0010	17.3832	1.79825	0.45103	3.98698	6.69184e-05	0.00169876	probable phosphatase 2C 59 isoform X1
MA_48202g0010	9.9574	1.79882	0.703087	2.55845	0.0105138	0.0810274	probable disease resistance At4g27220
MA_10434976g0010	9.40197	1.79888	0.634936	2.83317	0.00460894	0.0446753	probable WRKY transcription factor 71
MA_10027972g0010	140.264	1.80191	0.58942	3.0571	0.00223492	0.0264892	MULTISPECIES: family intramembrane metalloprotease
MA_9216248g0010	10.0349	1.80294	0.574539	3.13807	0.00170066	0.0218606	unknown
MA_51451g0010	23.9579	1.80487	0.566799	3.18432	0.00145097	0.0194815	unknown
MA_26260g0010	11.0002	1.80691	0.671309	2.69162	0.00711064	0.0614397	unknown
MA_17768g0010	11.3652	1.80696	0.658963	2.74212	0.00610433	0.0551282	metal tolerance 11 isoform X2
MA_10427822g0010	13.5275	1.80777	0.623041	2.90152	0.00371358	0.0384467	aldehyde dehydrogenase family 7 member A1
MA_110587g0010	65.1732	1.8088	0.44448	4.06946	4.71216e-05	0.00128271	heat stress transcription factor B-4-like
MA_531422g0010	160.585	1.81064	0.283295	6.39135	1.64422e-10	3.32443e-08	unknown
MA_10430261g0010	37.762	1.8145	0.522902	3.47006	0.000520349	0.00892621	NBS-LRR
MA_102713g0010	17.8743	1.8202	0.591329	3.07814	0.00208294	0.0252527	peroxidase 31-like
MA_27638g0010	24.2093	1.82029	0.739311	2.46214	0.0138111	0.0981225	serine threonine receptor-like kinase NFP
MA_10427823g0010	46.5975	1.82111	0.408857	4.45415	8.42265e-06	0.000311294	unknown
MA_7929538g0010	31.7291	1.82182	0.550667	3.30839	0.000938346	0.0141336	unknown
MA_7719740g0010	37.6251	1.82307	0.369186	4.93807	7.89005e-07	4.53506e-05	patatin-like phospholipase domain
MA_9879065g0010	55.7396	1.82312	0.625364	2.91529	0.00355362	0.0372042	low temprature induced
MA_4590835g0010	41.0746	1.8243	0.569205	3.205	0.00135062	0.0184366
MA_19090g0010	104.764	1.82443	0.264501	6.89763	5.28755e-12	1.62271e-09	tetraspanin-3-like
MA_191372g0010	11.8273	1.82504	0.576866	3.16372	0.00155767	0.0205175	unknown
MA_362678g0010	102.051	1.82583	0.525915	3.47172	0.000517133	0.00889634	caffeoyl- O-methyltransferase
MA_6407574g0010	13.873	1.82781	0.679421	2.69025	0.00713989	0.0615068	TIR P-loop LRR
MA_140161g0010	22.882	1.82823	0.648294	2.82006	0.00480148	0.0460224	F-box LRR-repeat 14
MA_8788g0010	15.8938	1.82836	0.556204	3.28721	0.00101186	0.0148886	bifunctional pinoresinol-lariciresinol reductase 2-like
MA_10435693g0020	9.87082	1.82983	0.720373	2.54012	0.0110815	0.0841959	NRT1 PTR FAMILY -like
MA_9232233g0010	29.7362	1.83321	0.456535	4.01549	5.93222e-05	0.00153555	LRR receptor-like serine threonine- kinase GSO1
MA_11258g0010	19.5746	1.83375	0.443416	4.1355	3.54184e-05	0.0010317
MA_17339g0040	933.495	1.83491	0.250895	7.31346	2.60354e-13	1.11861e-10	glucan endo-1,3-beta-glucosidase 8-like
MA_191308g0010	38.9671	1.83648	0.651635	2.81827	0.00482837	0.0461515	class VII chitinase
MA_10429868g0010	99.723	1.84036	0.642361	2.865	0.00417009	0.0416185	mannan endo-1,4-beta-mannosidase 6 isoform X2
MA_9195168g0010	14.8417	1.84069	0.75026	2.4534	0.0141512	0.0995914	C-terminal binding AN
MA_7024577g0010	18.6321	1.84187	0.593781	3.10192	0.00192267	0.0238062	diacylglycerol kinase theta-like
MA_10427218g0010	311.948	1.842	0.436542	4.21954	2.44806e-05	0.00075943
MA_10436695g0010	13.5247	1.84451	0.59715	3.08886	0.00200926	0.0246828	PIR isoform X2
MA_8658172g0010	30.6496	1.84497	0.526199	3.50622	0.000454526	0.0079709	TIR P-loop LRR
MA_48747g0010	28.5224	1.84547	0.580869	3.17709	0.00148759	0.0198184	calcium binding with EF-hand
MA_133359g0030	377.674	1.84606	0.310099	5.95313	2.6307e-09	3.13967e-07	YLS3-like isoform X1
MA_41080g0010	23.5221	1.84678	0.584136	3.16155	0.0015693	0.0206192	chaperone dnaJ chloroplastic
MA_136684g0010	9.66662	1.8475	0.727376	2.53996	0.0110867	0.0841959	EXORDIUM-like 2
MA_10434030g0010	1902.88	1.85141	0.410629	4.50871	6.52215e-06	0.000253392	heat shock 83
MA_98513g0010	44.7062	1.85147	0.375625	4.92904	8.26367e-07	4.71826e-05	beta-galactosidase 8
MA_119453g0010	15.5851	1.85213	0.575941	3.21584	0.00130064	0.0179109	NBS-LRR
MA_808469g0010	224.903	1.85236	0.334114	5.54409	2.95487e-08	2.64491e-06	probable nucleoredoxin 1
MA_71027g0010	70.4937	1.85263	0.439345	4.2168	2.47793e-05	0.000765671	unknown
MA_10197891g0010	34.8474	1.85506	0.627508	2.95624	0.00311418	0.0337242	low temprature induced
MA_10434444g0010	10.6424	1.86079	0.723256	2.57279	0.0100882	0.0786997	glucan synthase like 3
MA_76780g0010	57.5751	1.8641	0.517495	3.60216	0.000315582	0.00599955	flavonoid 3 -hydroxylase
MA_10431913g0010	208.135	1.86477	0.470522	3.96319	7.39534e-05	0.00184198	phospholipase D alpha 1-like
MA_378021g0010	23.6539	1.86708	0.521645	3.57921	0.000344631	0.00643786	peptidyl-prolyl cis-trans isomerase CYP40
MA_9877g0010	29.371	1.86845	0.578443	3.23013	0.00123732	0.0173306	probable methyltransferase PMT11
MA_6456741g0010	90.2834	1.86906	0.429842	4.34825	1.37226e-05	0.000471675
MA_3366g0010	264.987	1.87015	0.383223	4.88007	1.0605e-06	5.69557e-05	germin subfamily 2 member 1
MA_189329g0010	32.2882	1.87062	0.57745	3.23946	0.00119757	0.0169622	trichome birefringence-like 36
MA_502153g0010	93.4725	1.87157	0.390941	4.78734	1.69002e-06	8.45833e-05	ethylene-responsive element binding factor
MA_6119g0010	16.1223	1.87409	0.625682	2.99527	0.00274205	0.0306603	syntaxin-124-like
MA_197097g0010	53.441	1.87429	0.550632	3.4039	0.000664319	0.010863	EXORDIUM-like 2
MA_82787g0010	21.3885	1.87681	0.593744	3.16098	0.0015724	0.0206192	activator of 90 kDa heat shock ATPase homolog
MA_722404g0010	37.7331	1.87934	0.479817	3.91679	8.97342e-05	0.00216597	NDR1 HIN1-Like 3-like
MA_17957g0010	6.46815	1.87993	0.751881	2.5003	0.0124088	0.0912804
MA_10861g0010	98.2777	1.88423	0.4427	4.25622	2.07915e-05	0.000669145	heat shock 83
MA_10431883g0020	13.7419	1.88806	0.569603	3.3147	0.000917427	0.0139663	UDP-glycosyltransferase 89B2-like
MA_89176g0010	9.92313	1.88911	0.645113	2.92835	0.00340769	0.0359733	UDP-glycosyltransferase 74E2-like
MA_10436550g0010	25.3926	1.89242	0.695288	2.72178	0.00649323	0.0575438	unknown
MA_886307g0010	47.7941	1.89312	0.737005	2.56867	0.0102091	0.0793547	unknown
MA_28638g0010	49.2738	1.89745	0.447513	4.23998	2.23535e-05	0.000708945	transcription factor bHLH35-like
MA_10431368g0010	21.5716	1.89762	0.652505	2.90822	0.00363498	0.0378188	alpha beta-Hydrolases superfamily
MA_292053g0010	17.922	1.89928	0.740701	2.56417	0.0103423	0.0801001	unknown
MA_119918g0010	50.1045	1.90714	0.457072	4.17251	3.01262e-05	0.000903577	calcium binding with EF-hand
MA_9308767g0010	15.3995	1.90999	0.730101	2.61607	0.00889488	0.0721073	Ubiquitin-associated domain translation elongation factor EF-Ts
MA_10436888g0010	1119.91	1.91048	0.211753	9.02224	1.84286e-19	2.43626e-16	probable alkaline neutral invertase B
MA_6570g0010	6.84749	1.91741	0.641277	2.98999	0.00278991	0.0310138	ACT domain-containing ACR3
MA_15650g0010	21.0131	1.91781	0.593891	3.22923	0.00124126	0.0173433	CSC1 ERD4
MA_10425791g0020	17.5456	1.91994	0.655497	2.92899	0.00340066	0.0359629	ATP-binding cassette transporter
MA_230170g0010	12.3594	1.91996	0.61226	3.13585	0.00171356	0.0219771	AAA-ATPase mitochondrial-like
MA_10426304g0010	211.614	1.92165	0.365069	5.26379	1.41117e-07	1.08269e-05	receptor 12
MA_10430050g0010	8.15182	1.92504	0.754177	2.5525	0.0106953	0.0819484	mitochondrial alternative oxidase 1
MA_10430977g0020	368.707	1.92587	0.209218	9.20508	3.41416e-20	6.05293e-17	polyubiquitin 11
MA_9532607g0010	57.7718	1.92663	0.661993	2.91035	0.00361027	0.0376313	spermidine coumaroyl- acyltransferase
MA_10430277g0020	7.2493	1.9277	0.752206	2.56273	0.0103854	0.080253	cysteine-rich receptor kinase 2 isoform X1
MA_10428887g0010	28.0251	1.92839	0.473883	4.06933	4.71487e-05	0.00128271	LIM domain-containing WLIM2b
MA_408535g0010	8.85502	1.93137	0.785827	2.45776	0.0139808	0.0986692	luminal-binding 5-like
MA_493782g0010	12.2313	1.93139	0.768688	2.51258	0.0119852	0.0889754	dual specificity kinase shkC-like isoform X1
MA_7317986g0010	46.8686	1.93153	0.471799	4.09397	4.24041e-05	0.00118497	probable aspartyl protease At4g16563
MA_8156728g0010	26.3874	1.93418	0.63543	3.04389	0.00233544	0.0272484	probable strigolactone esterase DAD2
MA_10427891g0010	295.551	1.93534	0.673069	2.87539	0.00403522	0.0407461	catalase
MA_10265639g0010	35.5996	1.93609	0.497991	3.8878	0.000101155	0.00239126	disease resistance At4g27190-like
MA_116478g0010	7.16842	1.94032	0.672704	2.88436	0.00392205	0.0399552	O-glucosyltransferase rumi homolog
MA_75734g0010	27.551	1.94436	0.545862	3.562	0.000368037	0.00679387	E3 ubiquitin- ligase UPL1-like
MA_10431336g0010	8.27949	1.94534	0.695405	2.79742	0.00515123	0.0486615	probable receptor kinase At5g20050
MA_9888127g0010	32.6398	1.94644	0.48595	4.00543	6.19041e-05	0.00158789	unknown
MA_72094g0010	21.3515	1.94671	0.448901	4.3366	1.44703e-05	0.000490508	STAY- chloroplastic-like
MA_9284841g0010	10.7895	1.95008	0.563605	3.46001	0.000540153	0.00921854	NPF family transporter
MA_32668g0010	285.274	1.95525	0.486486	4.01914	5.84119e-05	0.00152101	21 kDa -like
MA_948460g0010	40.022	1.95694	0.463609	4.22111	2.43106e-05	0.000756888	Cysteine-rich receptor kinase 2
MA_133g0010	138.437	1.96095	0.359045	5.46156	4.71975e-08	4.07606e-06
MA_137928g0010	9.2716	1.96304	0.777392	2.52516	0.0115647	0.0870949	dnaJ homolog subfamily B member 14
MA_10064139g0010	15.8327	1.9649	0.738053	2.66227	0.00776145	0.065215	EF hand family
MA_3303g0010	146.94	1.96998	0.464051	4.24518	2.18416e-05	0.000696418	pectin acetylesterase 8-like
MA_10772g0010	45.0119	1.97024	0.489145	4.02792	5.6272e-05	0.00147571	methylesterase 17
MA_183086g0010	9.11521	1.97404	0.692785	2.84942	0.00437986	0.0431113	annexin D1
MA_453182g0010	14.1865	1.97555	0.793104	2.49091	0.0127417	0.0927874	receptor 12
MA_129159g0010	4.27558	1.97571	0.773135	2.55545	0.0106052	0.0814027	unknown
MA_10430553g0010	30.9719	1.97917	0.421392	4.69675	2.64334e-06	0.00012082	probable methyltransferase PMT21
MA_2896391g0010	18.6534	1.98455	0.565322	3.51048	0.000447294	0.00789015	late blight resistance homolog R1B-19
MA_100402g0010	123.513	1.98744	0.499685	3.9774	6.96738e-05	0.00175061	polyubiquitin (ubq10)
MA_98438g0010	6.16848	1.9888	0.788757	2.52144	0.0116877	0.0876754	luc7 3 isoform X1
MA_96487g0010	10.0442	1.99242	0.789237	2.52448	0.0115868	0.0871851	GDSL esterase lipase At2g23540-like
MA_23011g0010	16.6203	1.99414	0.748219	2.66518	0.0076946	0.0648551	WD repeat-containing RUP2
[truncated: 644 more rows]

## Sheet: E
gene	baseMean	log2FoldChange	lfcSE	stat	pvalue	padj	Congenie description
[truncated: 11 more rows]

[truncated: 1 more sheets: F]
