# Supplementary material for: RNA-Seq and secondary metabolite analyses reveal a putative defence-transcriptome in Norway spruce (Picea abies) against needle bladder rust (Chrysomyxa rhododendri) infection
Source: BMC Genomics. 2020 May 1;21:336. doi: 10.1186/s12864-020-6587-z (PMC7195740; doi:10.1186/s12864-020-6587-z)
Supplement: Supplementary file 4 — Additional file 4: Table S2. KEGG Orthology (KO) assignment and proportion. KO assignment to the Picea abies differentially expressed genes during infection by Chrysomyxa rhododendri and proportion of assignments at each time point. At 39 dpi symptomatic needles were compared to controls. (XLS 284 kb) [file 12864_2020_6587_MOESM4_ESM.xls]

## Sheet: 
KEGG Orthology (KO) assignment
4 dpi over-expressed	KO	Annotation		4 dpi under-expressed	KO	Annotation		9 dpi over-expressed	KO	Annotation		9 dpi under-expressed	KO	Annotation		21 dpi over-expressed	KO	Annotation		21 dpi under-expressed	KO	Annotation		39 dpi over-expressed	KO	Annotation		39 dpi under-expressed	KO	Annotation
MA_10027972g0010				MA_10081221g0010				MA_10428132g0010				MA_10081221g0010	K00799	GST, gst; glutathione S-transferase [EC:2.5.1.18]		MA_10013136g0010				MA_100230g0010				MA_10006601g0010				MA_10018366g0010	K02895	RP-L24, MRPL24, rplX; large subunit ribosomal protein L24
MA_10085137g0010	K07517	ECI1_2; Delta3-Delta2-enoyl-CoA isomerase [EC:5.3.3.8]		MA_10178643g0010	K13420	FLS2; LRR receptor-like serine/threonine-protein kinase FLS2 [EC:2.7.11.1]		MA_10429726g0010				MA_10195746g0010				MA_10019515g0010				MA_10030g0010				MA_10009233g0010				MA_100300g0010	K11251	H2A; histone H2A
MA_10182631g0010				MA_10197498g0020	K03564	BCP, PRXQ, DOT5; peroxiredoxin Q/BCP [EC:1.11.1.15]		MA_10430496g0010				MA_10211598g0010	K19269	PGP, PGLP; phosphoglycolate phosphatase [EC:3.1.3.18 3.1.3.48]		MA_10029973g0010				MA_10058549g0010				MA_10013136g0010				MA_10038541g0010	K05359	ADT, PDT; arogenate/prephenate dehydratase [EC:4.2.1.91 4.2.1.51]
MA_10192193g0010				MA_10204459g0010	K02183	CALM; calmodulin		MA_10433186g0010	K01166	RNASET2; ribonuclease T2 [EC:4.6.1.19]		MA_10285551g0010	K07198	PRKAA, AMPK; 5'-AMP-activated protein kinase, catalytic alpha subunit [EC:2.7.11.11]		MA_10043564g0010	K07897	RAB7A; Ras-related protein Rab-7A		MA_10091665g0010				MA_100136g0010				MA_100508g0010
MA_10192193g0020				MA_10209853g0010				MA_10434809g0010	K10846	ERCC5, XPG, RAD2; DNA excision repair protein ERCC-5		MA_103063g0010				MA_100525g0010				MA_101117g0010				MA_10019515g0010				MA_100606g0010
MA_10212234g0010				MA_10211598g0010	K19269	PGP, PGLP; phosphoglycolate phosphatase [EC:3.1.3.18 3.1.3.48]		MA_10437235g0010	K01455	E3.5.1.49; formamidase [EC:3.5.1.49]		MA_10425865g0010				MA_10067743g0010				MA_10135105g0010				MA_10027972g0010				MA_100722g0010	K03453	TC.BASS; bile acid:Na+ symporter, BASS family
MA_10344938g0010				MA_10243352g0010	K13993	HSP20; HSP20 family protein		MA_11189g0010	K14842	NSA2; ribosome biogenesis protein NSA2		MA_10426564g0020	K06215	pdxS, pdx1; pyridoxal 5'-phosphate synthase pdxS subunit [EC:4.3.3.6]		MA_10069672g0010				MA_10146548g0020	K13459	RPS2; disease resistance protein RPS2		MA_10029973g0010				MA_10076142g0010
MA_10426487g0010				MA_10280648g0010	K02183	CALM; calmodulin		MA_122492g0010	K23025	AVP; H+-translocating diphosphatase [EC:7.1.3.1]		MA_10428741g0020				MA_10087424g0010				MA_10168498g0010				MA_10035305g0010	K02726	PSMA2; 20S proteasome subunit alpha 2 [EC:3.4.25.1]		MA_10090427g0010	K02694	psaF; photosystem I subunit III
MA_10426946g0030				MA_10301477g0010				MA_123309g0010				MA_10429326g0010	K02990	RP-S6, MRPS6, rpsF; small subunit ribosomal protein S6		MA_10095402g0010				MA_10196363g0010	K12742	ispS; isoprene synthase [EC:4.2.3.27]		MA_100402g0010	K08770	UBC; ubiquitin C		MA_100910g0020	K08905	psaG; photosystem I subunit V
MA_10427595g0010	K01061	E3.1.1.45; carboxymethylenebutenolidase [EC:3.1.1.45]		MA_103104g0010	K13993	HSP20; HSP20 family protein		MA_14261g0010				MA_10429904g0010				MA_10103038g0010				MA_10197498g0010	K03564	BCP, PRXQ, DOT5; peroxiredoxin Q/BCP [EC:1.11.1.15]		MA_10048467g0010	K09422	MYBP; transcription factor MYB, plant		MA_10091665g0010
MA_10428132g0010				MA_103104g0020				MA_173063g0010				MA_10430931g0010	K01495	GCH1, folE; GTP cyclohydrolase IA [EC:3.5.4.16]		MA_10104334g0010				MA_10197498g0020	K03564	BCP, PRXQ, DOT5; peroxiredoxin Q/BCP [EC:1.11.1.15]		MA_10064139g0010				MA_100975g0010	K14487	GH3; auxin responsive GH3 gene family
MA_10428386g0020				MA_10313989g0010				MA_19604g0010				MA_10431712g0010				MA_101085g0010	K07937	ARF1; ADP-ribosylation factor 1		MA_102054g0010				MA_10069323g0010				MA_10097865g0010
MA_10428947g0010	K08238	XXT; xyloglucan 6-xylosyltransferase [EC:2.4.2.39]		MA_10342g0010	K15535	PWD; phosphoglucan, water dikinase [EC:2.7.9.5]		MA_21662g0010	K07088	K07088; uncharacterized protein		MA_10432791g0010				MA_101107g0010	K00103	GULO; L-gulonolactone oxidase [EC:1.1.3.8]		MA_10208488g0010	K15892	FOLK; farnesol kinase [EC:2.7.1.216]		MA_10069672g0010				MA_10123473g0010	K02961	RP-S17, MRPS17, rpsQ; small subunit ribosomal protein S17
MA_10429761g0010				MA_10426100g0010	K16240	SPA1; protein suppressor of PHYA-105 1		MA_30531g0010	K00616	E2.2.1.2, talA, talB; transaldolase [EC:2.2.1.2]		MA_10432802g0010				MA_10111432g0010	K00588	E2.1.1.104; caffeoyl-CoA O-methyltransferase [EC:2.1.1.104]		MA_10224204g0010				MA_100749g0010				MA_101536g0010
MA_10430514g0010	K14416	HBS1; elongation factor 1 alpha-like protein		MA_10426104g0010	K00799	GST, gst; glutathione S-transferase [EC:2.5.1.18]		MA_32290g0010				MA_10432975g0010	K15402	CYP86B1; fatty acid omega-hydroxylase [EC:1.14.-.-]		MA_101288g0010				MA_102312g0010	K01179	E3.2.1.4; endoglucanase [EC:3.2.1.4]		MA_10074g0010				MA_10155901g0010	K13691	SGT1; pathogen-inducible salicylic acid glucosyltransferase [EC:2.4.1.-]
MA_10430846g0010				MA_10426373g0010				MA_371064g0010				MA_10436520g0020				MA_101402g0010	K09580	PDIA1, P4HB; protein disulfide-isomerase A1 [EC:5.3.4.1]		MA_10236943g0010				MA_10077950g0010				MA_10171276g0010
MA_10432302g0010				MA_10426393g0010	K03798	ftsH, hflB; cell division protease FtsH [EC:3.4.24.-]		MA_405871g0010				MA_10437033g0010	K03691	POFUT; peptide-O-fucosyltransferase [EC:2.4.1.221]		MA_10144111g0010	K08770	UBC; ubiquitin C		MA_10272508g0010	K19747	DCR; BAHD acyltransferase [EC:2.3.1.-]		MA_10092g0010				MA_10171712g0010
MA_10432494g0010	K16055	TPS; trehalose 6-phosphate synthase/phosphatase [EC:2.4.1.15 3.1.3.12]		MA_10426556g0010	K13993	HSP20; HSP20 family protein		MA_4589829g0010				MA_117808g0010	K00913	ITPK1; inositol-1,3,4-trisphosphate 5/6-kinase / inositol-tetrakisphosphate 1-kinase [EC:2.7.1.159 2.7.1.134]		MA_10144809g0010				MA_10273429g0010				MA_101024g0010				MA_10179679g0010
MA_10433133g0010	K03283	HSPA1s; heat shock 70kDa protein 1/2/6/8		MA_10426564g0020				MA_48983g0010				MA_119453g0010				MA_10147276g0010				MA_10274946g0010	K03106	SRP54, ffh; signal recognition particle subunit SRP54 [EC:3.6.5.4]		MA_10104334g0010				MA_10184136g0010
MA_10433385g0020	K00218	por; protochlorophyllide reductase [EC:1.3.1.33]		MA_10426564g0030	K06215	pdxS, pdx1; pyridoxal 5'-phosphate synthase pdxS subunit [EC:4.3.3.6]		MA_65113g0010				MA_121310g0010	K13811	PAPSS; 3'-phosphoadenosine 5'-phosphosulfate synthase [EC:2.7.7.4 2.7.1.25]		MA_10149363g0010				MA_10289569g0010	K14787	MRD1, RBM19; multiple RNA-binding domain-containing protein 1		MA_101107g0010				MA_10188586g0010
MA_10434033g0010	K16465	CETN1; centrin-1		MA_10426940g0010	K02355	fusA, GFM, EFG; elongation factor G		MA_754053g0010	K22068	ISCU; iron-sulfur cluster assembly enzyme ISCU, mitochondrial		MA_121617g0010				MA_10150752g0010				MA_10299803g0010				MA_10111432g0010				MA_10192193g0010
MA_10434601g0010				MA_10426941g0010	K09873	TIP; aquaporin TIP		MA_810002g0010				MA_129451g0010	K19073	DVR; divinyl chlorophyllide a 8-vinyl-reductase [EC:1.3.1.75]		MA_10151561g0010				MA_10301477g0010				MA_10120262g0010				MA_10192193g0020
MA_10434855g0010				MA_10427220g0020	K11290	SET, TAF1, I2PP2A; template-activating factor I		MA_9106132g0010				MA_137828g0010	K00799	GST, gst; glutathione S-transferase [EC:2.5.1.18]		MA_101621g0020	K18875	EDS1; enhanced disease susceptibility 1 protein		MA_10303971g0010				MA_101405g0010	K22683	APF2; aspartyl protease family protein [EC:3.4.23.-]		MA_10197498g0010	K03564	BCP, PRXQ, DOT5; peroxiredoxin Q/BCP [EC:1.11.1.15]
MA_10435550g0020	K02261	COX2; cytochrome c oxidase subunit 2		MA_10427341g0010				MA_92393g0010				MA_138828g0010	K13789	GGPS; geranylgeranyl diphosphate synthase, type II [EC:2.5.1.1 2.5.1.10 2.5.1.29]		MA_10163020g0010	K00033	PGD, gnd, gntZ; 6-phosphogluconate dehydrogenase [EC:1.1.1.44 1.1.1.343]		MA_10307382g0030				MA_10144809g0010				MA_10203758g0010
MA_10435652g0010	K20283	GOLGA4; golgin subfamily A member 4		MA_10427763g0010				MA_94077g0010	K08770	UBC; ubiquitin C		MA_1914g0020				MA_101646g0010	K01610	E4.1.1.49, pckA; phosphoenolpyruvate carboxykinase (ATP) [EC:4.1.1.49]		MA_10309954g0010	K03926	cutA; periplasmic divalent cation tolerance protein		MA_10147276g0010				MA_10208488g0010	K15892	FOLK; farnesol kinase [EC:2.7.1.216]
MA_10436259g0020	K02900	RP-L27Ae, RPL27A; large subunit ribosomal protein L27Ae		MA_10428345g0020				MA_954466g0010				MA_196209g0010				MA_10164819g0010				MA_10320846g0010				MA_10148419g0010	K00130	betB, gbsA; betaine-aldehyde dehydrogenase [EC:1.2.1.8]		MA_10211598g0010	K19269	PGP, PGLP; phosphoglycolate phosphatase [EC:3.1.3.18 3.1.3.48]
MA_10436757g0010				MA_10428735g0010								MA_22510g0010	K00366	nirA; ferredoxin-nitrite reductase [EC:1.7.7.1]		MA_10164994g0010				MA_10345732g0010				MA_10151561g0010				MA_10212g0010
MA_10721g0020				MA_10429552g0010	K16241	HY5; transcription factor HY5						MA_238418g0010				MA_101657g0010	K14156	CHK; choline/ethanolamine kinase [EC:2.7.1.32 2.7.1.82]		MA_103523g0020				MA_101621g0020	K18875	EDS1; enhanced disease susceptibility 1 protein		MA_102149g0010	K00615	E2.2.1.1, tktA, tktB; transketolase [EC:2.2.1.1]
MA_111545g0020	K12893	SFRS4_5_6; splicing factor, arginine/serine-rich 4/5/6		MA_10429775g0010								MA_257380g0020				MA_10166468g0010				MA_10356500g0030	K02690	psaB; photosystem I P700 chlorophyll a apoprotein A2		MA_10163020g0010	K00033	PGD, gnd, gntZ; 6-phosphogluconate dehydrogenase [EC:1.1.1.44 1.1.1.343]		MA_10220g0010
MA_120403g0010	K07025	K07025; putative hydrolase of the HAD superfamily		MA_10429775g0020								MA_28618g0010	K11254	H4; histone H4		MA_10168324g0010	K16465	CETN1; centrin-1		MA_10357393g0010				MA_101646g0010	K01610	E4.1.1.49, pckA; phosphoenolpyruvate carboxykinase (ATP) [EC:4.1.1.49]		MA_10229624g0010
MA_12061g0010				MA_10429914g0010	K08472	MLO; mlo protein						MA_302448g0010	K01114	plc; phospholipase C [EC:3.1.4.3]		MA_10172470g0010				MA_10358510g0010				MA_10165689g0010	K01674	cah; carbonic anhydrase [EC:4.2.1.1]		MA_10231644g0010
MA_121907g0010				MA_10430067g0010	K15920	XYL4; xylan 1,4-beta-xylosidase [EC:3.2.1.37]						MA_368556g0010	K20417	FAD4; palmitoyl-[glycerolipid] 3-(E)-desaturase [EC:1.14.19.43]		MA_101849g0010				MA_10363121g0010	K08873	SMG1; serine/threonine-protein kinase SMG1 [EC:2.7.11.1]		MA_10168324g0010	K16465	CETN1; centrin-1		MA_102330g0020
MA_12201g0010	K02723	psbY; photosystem II PsbY protein		MA_10430346g0010								MA_372983g0010	K13993	HSP20; HSP20 family protein		MA_10185385g0010				MA_10376141g0010				MA_10168585g0010	K13525	VCP, CDC48; transitional endoplasmic reticulum ATPase		MA_102427g0010
MA_126338g0010				MA_10430415g0010								MA_380080g0010	K16075	MRS2, MFM1; magnesium transporter		MA_10187960g0010				MA_10379445g0010				MA_10171045g0010				MA_10267514g0010	K00036	G6PD, zwf; glucose-6-phosphate 1-dehydrogenase [EC:1.1.1.49 1.1.1.363]
MA_127251g0010	K10666	RNF5; E3 ubiquitin-protein ligase RNF5 [EC:2.3.2.27]		MA_10430480g0010	K01051	E3.1.1.11; pectinesterase [EC:3.1.1.11]						MA_4028g0010				MA_10193378g0010				MA_10389009g0010	K03881	ND4; NADH-ubiquinone oxidoreductase chain 4 [EC:7.1.1.2]		MA_10171864g0010				MA_10272714g0010
MA_127685g0010				MA_10430693g0010								MA_41114g0010	K03841	FBP, fbp; fructose-1,6-bisphosphatase I [EC:3.1.3.11]		MA_10194g0020	K20604	MKK9; mitogen-activated protein kinase kinase 9 [EC:2.7.12.2]		MA_10389307g0010				MA_10187685g0010				MA_10274946g0010	K03106	SRP54, ffh; signal recognition particle subunit SRP54 [EC:3.6.5.4]
MA_131585g0010	K21407	APMAP; adipocyte plasma membrane-associated protein		MA_10430871g0010								MA_49467g0010				MA_10195746g0010				MA_103912g0010				MA_10189662g0010	K14485	TIR1; transport inhibitor response 1		MA_10277514g0010
MA_139905g0010				MA_10431002g0010	K16296	SCPL-I; serine carboxypeptidase-like clade I [EC:3.4.16.-]						MA_55006g0010				MA_10204459g0010	K02183	CALM; calmodulin		MA_10425833g0010				MA_101924g0020	K07874	RAB1A; Ras-related protein Rab-1A		MA_102783g0010
MA_15543g0010				MA_10431130g0010								MA_5581g0010				MA_102057g0010	K00815	TAT; tyrosine aminotransferase [EC:2.6.1.5]		MA_10425842g0020				MA_101927g0010				MA_102793g0010	K01759	GLO1, gloA; lactoylglutathione lyase [EC:4.4.1.5]
MA_163198g0010				MA_10431748g0020	K08770	UBC; ubiquitin C						MA_571554g0010	K03542	psbS; photosystem II 22kDa protein		MA_10206478g0010	K04733	IRAK4; interleukin-1 receptor-associated kinase 4 [EC:2.7.11.1]		MA_10425844g0010	K16911	DDX21; ATP-dependent RNA helicase DDX21 [EC:3.6.4.13]		MA_10194g0020	K20604	MKK9; mitogen-activated protein kinase kinase 9 [EC:2.7.12.2]		MA_102821g0020	K11372	HIF1; HAT1-interacting factor 1
MA_165943g0020				MA_10431767g0010								MA_575444g0010	K03542	psbS; photosystem II 22kDa protein		MA_10208579g0010	K19040	ATL76S; E3 ubiquitin-protein ligase ATL10/75/76/77/78 [EC:2.3.2.27]		MA_10425930g0020	K14442	DHX36, RHAU; ATP-dependent RNA helicase DHX36 [EC:3.6.4.13]		MA_10197891g0010				MA_10285551g0010
MA_17319g0020				MA_10431770g0010	K09487	HSP90B, TRA1; heat shock protein 90kDa beta						MA_668159g0010				MA_10212234g0010				MA_10426104g0010	K00799	GST, gst; glutathione S-transferase [EC:2.5.1.18]		MA_102057g0010	K00815	TAT; tyrosine aminotransferase [EC:2.6.1.5]		MA_10287740g0010
MA_17500g0010	K02938	RP-L8e, RPL8; large subunit ribosomal protein L8e		MA_10432432g0010								MA_66902g0010				MA_10213388g0010				MA_10426106g0010	K15397	KCS; 3-ketoacyl-CoA synthase [EC:2.3.1.199]		MA_10207985g0010				MA_10288547g0010
MA_178646g0010	K09287	RAV; RAV-like factor		MA_10432488g0010								MA_68401g0010	K15109	SLC25A20_29, CACT, CACL, CRC1; solute carrier family 25 (mitochondrial carnitine/acylcarnitine transporter), member 20/29		MA_10216549g0010				MA_10426331g0010	K11838	USP7, UBP15; ubiquitin carboxyl-terminal hydrolase 7 [EC:3.4.19.12]		MA_10210517g0010				MA_10294942g0010
MA_188833g0010	K00232	E1.3.3.6, ACOX1, ACOX3; acyl-CoA oxidase [EC:1.3.3.6]		MA_10432784g0020	K13082	DFR; bifunctional dihydroflavonol 4-reductase/flavanone 4-reductase [EC:1.1.1.219 1.1.1.234]						MA_6875874g0010	K00640	cysE; serine O-acetyltransferase [EC:2.3.1.30]		MA_102181g0010				MA_10426373g0010				MA_10212234g0010				MA_10301373g0010	K02948	RP-S11, MRPS11, rpsK; small subunit ribosomal protein S11
MA_18889g0010				MA_10432791g0010								MA_8643028g0010	K01599	hemE, UROD; uroporphyrinogen decarboxylase [EC:4.1.1.37]		MA_102223g0010				MA_10426390g0020				MA_10212526g0010				MA_10301477g0010
MA_20447g0010				MA_10432802g0010												MA_10222942g0010	K01047	PLA2G, SPLA2; secretory phospholipase A2 [EC:3.1.1.4]		MA_10426553g0010				MA_10213388g0010				MA_10307382g0030
MA_218019g0010				MA_10432870g0020												MA_10228078g0010				MA_10426568g0010	K14652	ribBA; 3,4-dihydroxy 2-butanone 4-phosphate synthase / GTP cyclohydrolase II [EC:4.1.99.12 3.5.4.25]		MA_10216136g0010				MA_103246g0010	K10712	ADO; cysteamine dioxygenase [EC:1.13.11.19]
MA_24477g0010	K07937	ARF1; ADP-ribosylation factor 1		MA_10433227g0010	K13993	HSP20; HSP20 family protein										MA_10243352g0010	K13993	HSP20; HSP20 family protein		MA_10426781g0010				MA_10216549g0010				MA_10335576g0010
MA_30471g0010				MA_10433341g0010	K03320	amt, AMT, MEP; ammonium transporter, Amt family										MA_10243509g0010				MA_10427145g0010	K04733	IRAK4; interleukin-1 receptor-associated kinase 4 [EC:2.7.11.1]		MA_10217366g0010				MA_10342g0010	K15535	PWD; phosphoglucan, water dikinase [EC:2.7.9.5]
MA_30723g0010				MA_10433730g0010												MA_10248111g0010				MA_10427210g0040	K13993	HSP20; HSP20 family protein		MA_10218065g0010				MA_103523g0020
MA_3160g0010				MA_10433782g0010												MA_102534g0030				MA_10427248g0010	K15376	GPHN; gephyrin [EC:2.10.1.1 2.7.7.75]		MA_10222569g0010	K01373	CTSF; cathepsin F [EC:3.4.22.41]		MA_10356500g0030	K02690	psaB; photosystem I P700 chlorophyll a apoprotein A2
MA_3262g0010	K07199	PRKAB; 5'-AMP-activated protein kinase, regulatory beta subunit		MA_10433782g0020	K20556	CYP76C; cytochrome P450 family 76 subfamily C										MA_102538g0010				MA_10427257g0010	K22698	SEY1; protein SEY1 [EC:3.6.5.-]		MA_10228078g0010				MA_10359162g0010	K18468	VPS35; vacuolar protein sorting-associated protein 35
MA_34236g0010				MA_10434030g0010	K04079	HSP90A, htpG; molecular chaperone HtpG										MA_102552g0010				MA_10427281g0010	K01100	E3.1.3.37; sedoheptulose-bisphosphatase [EC:3.1.3.37]		MA_102288g0010	K10956	SEC61A; protein transport protein SEC61 subunit alpha		MA_103636g0010	K01601	rbcL; ribulose-bisphosphate carboxylase large chain [EC:4.1.1.39]
MA_350255g0010				MA_10434075g0010	K11294	NCL, NSR1; nucleolin										MA_10259759g0010	K08237	E2.4.1.218; hydroquinone glucosyltransferase [EC:2.4.1.218]		MA_10427295g0010				MA_10239556g0010	K03661	ATPeV0B, ATP6F; V-type H+-transporting ATPase 21kDa proteolipid subunit		MA_10364621g0010
MA_356104g0010				MA_10434301g0010	K22390	ACP7; acid phosphatase type 7										MA_10259994g0010				MA_10427341g0010				MA_10243509g0010				MA_10376723g0010
MA_38087g0010	K00789	metK; S-adenosylmethionine synthetase [EC:2.5.1.6]		MA_10434495g0020	K15403	ACE, HTH; fatty acid omega-hydroxy dehydrogenase [EC:1.1.-.-]										MA_10264676g0010				MA_10427444g0010				MA_10248111g0010				MA_103920g0010
MA_382264g0010				MA_10434946g0010												MA_102653g0020	K22419	VEP1; Delta4-3-oxosteroid 5beta-reductase [EC:1.3.1.3]		MA_10427567g0010	K16812	TPX2; targeting protein for Xklp2		MA_10251013g0010	K08235	E2.4.1.207; xyloglucan:xyloglucosyl transferase [EC:2.4.1.207]		MA_10425833g0010
MA_40444g0010	K11253	H3; histone H3		MA_10435028g0010												MA_10270775g0010				MA_10427616g0010	K14490	AHP; histidine-containing phosphotransfer peotein		MA_102534g0030				MA_10425844g0010	K16911	DDX21; ATP-dependent RNA helicase DDX21 [EC:3.6.4.13]
MA_407162g0010	K08237	E2.4.1.218; hydroquinone glucosyltransferase [EC:2.4.1.218]		MA_10435071g0010	K09841	ABA2; xanthoxin dehydrogenase [EC:1.1.1.288]										MA_10275802g0010	K01369	LGMN; legumain [EC:3.4.22.34]		MA_10427622g0010	K02704	psbB; photosystem II CP47 chlorophyll apoprotein		MA_102552g0010				MA_10425860g0010
MA_4353361g0010				MA_10435471g0020												MA_10291578g0010				MA_10427903g0010	K04457	PPM1A, PP2CA; protein phosphatase 1A [EC:3.1.3.16]		MA_10259759g0010	K08237	E2.4.1.218; hydroquinone glucosyltransferase [EC:2.4.1.218]		MA_10425884g0010	K04120	E5.5.1.13; ent-copalyl diphosphate synthase [EC:5.5.1.13]
MA_43617g0010				MA_10435490g0010	K01868	TARS, thrS; threonyl-tRNA synthetase [EC:6.1.1.3]										MA_102960g0010	K01495	GCH1, folE; GTP cyclohydrolase IA [EC:3.5.4.16]		MA_10428021g0010				MA_102653g0020	K22419	VEP1; Delta4-3-oxosteroid 5beta-reductase [EC:1.3.1.3]		MA_10425987g0010
MA_4583962g0010				MA_10435613g0010												MA_102983g0020				MA_10428034g0020				MA_102655g0010	K05759	PFN; profilin		MA_10426022g0010
MA_4634040g0010				MA_10435740g0010												MA_103063g0010				MA_10428243g0010	K03301	TC.AAA; ATP:ADP antiporter, AAA family		MA_10265639g0010				MA_10426104g0010	K00799	GST, gst; glutathione S-transferase [EC:2.5.1.18]
MA_464043g0010				MA_10435831g0010	K23050	PCBER1; phenylcoumaran benzylic ether reductase [EC:1.3.1.-]										MA_103104g0010				MA_10428353g0020	K15283	SLC35E1; solute carrier family 35, member E1		MA_10269244g0010				MA_10426246g0010	K22530	ATAD1; ATPase family AAA domain-containing protein 1 [EC:3.6.1.-]
MA_467939g0010				MA_10435864g0010	K02834	rbfA; ribosome-binding factor A										MA_103104g0020				MA_10428427g0010				MA_102713g0010				MA_10426290g0020
MA_470965g0010				MA_10436581g0010												MA_1031168g0010				MA_10428463g0020				MA_10275802g0010				MA_10426306g0010	K04487	iscS, NFS1; cysteine desulfurase [EC:2.8.1.7]
MA_471976g0010	K09510	DNAJB4; DnaJ homolog subfamily B member 4		MA_10436685g0010												MA_10312684g0010				MA_10428582g0010				MA_10280648g0010	K02183	CALM; calmodulin		MA_10426337g0010	K05387	GRIP; glutamate receptor, ionotropic, plant
MA_526829g0010				MA_10436783g0020	K03118	tatC; sec-independent protein translocase protein TatC										MA_10313114g0010	K20547	CHIB; basic endochitinase B [EC:3.2.1.14]		MA_10428636g0010				MA_10295379g0010				MA_10426373g0010
MA_53365g0010				MA_10436831g0010												MA_10313989g0010				MA_10428671g0010				MA_10302741g0010				MA_10426384g0010
MA_54204g0010				MA_10436966g0010	K03255	TIF31, CLU1; protein TIF31										MA_10321051g0010				MA_10428839g0010	K09458	fabF, OXSM, CEM1; 3-oxoacyl-[acyl-carrier-protein] synthase II [EC:2.3.1.179]		MA_103063g0010				MA_10426390g0020
MA_57254g0010	K10258	TER, TSC13, CER10; very-long-chain enoyl-CoA reductase [EC:1.3.1.93]		MA_10436974g0010												MA_10326002g0010	K08770	UBC; ubiquitin C		MA_10428889g0010				MA_1031168g0010				MA_10426487g0010
MA_57932g0010	K00430	E1.11.1.7; peroxidase [EC:1.11.1.7]		MA_10436974g0020												MA_10333127g0010	K00799	GST, gst; glutathione S-transferase [EC:2.5.1.18]		MA_10429016g0010	K13460	RPS5; disease resistance protein RPS5		MA_10311708g0010				MA_10426544g0020	K00134	GAPDH, gapA; glyceraldehyde 3-phosphate dehydrogenase [EC:1.2.1.12]
MA_5821182g0010				MA_10436986g0020	K18696	GDE1; glycerophosphodiester phosphodiesterase [EC:3.1.4.46]										MA_103341g0010				MA_10429169g0010				MA_10313114g0010	K20547	CHIB; basic endochitinase B [EC:3.2.1.14]		MA_10426553g0010
MA_5838g0010	K13993	HSP20; HSP20 family protein		MA_104409g0010	K03841	FBP, fbp; fructose-1,6-bisphosphatase I [EC:3.1.3.11]										MA_10341095g0020				MA_10429284g0010	K00605	gcvT, AMT; aminomethyltransferase [EC:2.1.2.10]		MA_10326890g0010				MA_10426568g0010	K14652	ribBA; 3,4-dihydroxy 2-butanone 4-phosphate synthase / GTP cyclohydrolase II [EC:4.1.99.12 3.5.4.25]
MA_60060g0010				MA_104614g0010	K13993	HSP20; HSP20 family protein										MA_103421g0030				MA_10429326g0010	K02990	RP-S6, MRPS6, rpsF; small subunit ribosomal protein S6		MA_10332659g0010				MA_10426581g0010	K02902	RP-L28, MRPL28, rpmB; large subunit ribosomal protein L28
MA_66524g0010	K01530	E7.6.2.1; phospholipid-translocating ATPase [EC:7.6.2.1]		MA_104806g0010												MA_103473g0010	K03627	MBF1; putative transcription factor		MA_10429332g0010				MA_10334900g0010	K12608	CAF16; CCR4-NOT complex subunit CAF16		MA_10426618g0010
MA_69456g0010	K02155	ATPeV0C, ATP6L; V-type H+-transporting ATPase 16kDa proteolipid subunit		MA_105321g0010												MA_10350490g0010	K04730	IRAK1; interleukin-1 receptor-associated kinase 1 [EC:2.7.11.1]		MA_10429346g0010				MA_10341095g0020				MA_10426638g0020
MA_73539g0010				MA_106449g0010	K13993	HSP20; HSP20 family protein										MA_10360085g0010				MA_10429529g0010	K20889	IRX7, FRA8, F8H; probable glucuronoxylan glucuronosyltransferase IRX7 [EC2.4.1.-]		MA_10342253g0010	K05765	CFL; cofilin		MA_10426641g0010	K03428	bchM, chlM; magnesium-protoporphyrin O-methyltransferase [EC:2.1.1.11]
MA_7394g0010				MA_106749g0010	K16297	SCPL-II; serine carboxypeptidase-like clade II [EC:3.4.16.-]										MA_103602g0010	K05387	GRIP; glutamate receptor, ionotropic, plant		MA_10429567g0010				MA_103475g0010				MA_10426703g0010
MA_74917g0020				MA_10754g0010												MA_10362365g0010				MA_10429786g0010	K02879	RP-L17, MRPL17, rplQ; large subunit ribosomal protein L17		MA_10350490g0010	K04730	IRAK1; interleukin-1 receptor-associated kinase 1 [EC:2.7.11.1]		MA_10426721g0010
MA_78306g0010	K10258	TER, TSC13, CER10; very-long-chain enoyl-CoA reductase [EC:1.3.1.93]		MA_107838g0010	K02939	RP-L9, MRPL9, rplI; large subunit ribosomal protein L9										MA_10370743g0020				MA_10429914g0010	K08472	MLO; mlo protein		MA_103581g0010	K03549	kup; KUP system potassium uptake protein		MA_10426766g0010
MA_7862g0010	K03939	NDUFS6; NADH dehydrogenase (ubiquinone) Fe-S protein 6		MA_10861g0010												MA_103726g0010				MA_10429941g0010				MA_10360085g0010				MA_10426913g0010
MA_79051g0010	K11982	RNF115_126; E3 ubiquitin-protein ligase RNF115/126 [EC:2.3.2.27]		MA_110435g0020												MA_10375806g0010	K16465	CETN1; centrin-1		MA_10430063g0010				MA_10362365g0010				MA_10426940g0010	K02355	fusA, GFM, EFG; elongation factor G
MA_86162g0010				MA_111858g0010												MA_10385073g0010				MA_10430244g0010	K06949	rsgA, engC; ribosome biogenesis GTPase / thiamine phosphate phosphatase [EC:3.6.1.- 3.1.3.100]		MA_103649g0010				MA_10426944g0020	K13496	UGT73C; UDP-glucosyltransferase 73C [EC:2.4.1.-]
MA_87456g0010	K18635	SPR1; protein SPIRAL1 and related proteins		MA_11461g0010	K04392	RAC1; Ras-related C3 botulinum toxin substrate 1										MA_10385961g0010				MA_10430462g0010	K15718	LOX1_5; linoleate 9S-lipoxygenase [EC:1.13.11.58]		MA_103666g0020				MA_10426951g0010
MA_879696g0010				MA_11768g0010												MA_10410805g0010				MA_10430504g0030	K11498	CENPE; centromeric protein E		MA_103726g0010				MA_10427079g0030	K14638	SLC15A3_4, PHT; solute carrier family 15 (peptide/histidine transporter), member 3/4
MA_89683g0010	K09422	MYBP; transcription factor MYB, plant		MA_118719g0010												MA_10419207g0010				MA_10430509g0010	K10400	KIF15; kinesin family member 15		MA_10375324g0010				MA_10427118g0010	K17756	FAO3; long-chain-alcohol oxidase [EC:1.1.3.20]
MA_9106132g0010				MA_118893g0010												MA_10419208g0010				MA_10430569g0010	K10808	RRM2; ribonucleoside-diphosphate reductase subunit M2 [EC:1.17.4.1]		MA_10375806g0010	K16465	CETN1; centrin-1		MA_10427124g0010
MA_91504g0010				MA_119766g0010	K00281	GLDC, gcvP; glycine dehydrogenase [EC:1.4.4.2]										MA_10425791g0020				MA_10430608g0010				MA_103794g0010				MA_10427145g0010
MA_91782g0010	K00218	por; protochlorophyllide reductase [EC:1.3.1.33]		MA_120779g0010												MA_10425865g0010				MA_10430632g0010	K01076	ABHD17; abhydrolase domain-containing protein 17 [EC:3.1.2.22]		MA_10385961g0010				MA_10427181g0010	K11254	H4; histone H4
MA_93134g0010				MA_121617g0010												MA_10425897g0010				MA_10430693g0010				MA_10388060g0010				MA_10427207g0010	K08066	NFYC; nuclear transcription factor Y, gamma
MA_93486g0010	K07374	TUBA; tubulin alpha		MA_128169g0010	K02109	ATPF0B, atpF; F-type H+-transporting ATPase subunit b										MA_10425915g0010				MA_10430766g0010	K08506	SYP7; syntaxin of plants SYP7		MA_10399g0020	K20867	GAUT12S; galacturonosyltransferase 12/13/14/15 [EC:2.4.1.-]		MA_10427210g0020
MA_94070g0010				MA_129980g0010												MA_10425951g0010	K17362	ACOT13; acyl-coenzyme A thioesterase 13 [EC:3.1.2.-]		MA_10430767g0010				MA_10410805g0010				MA_10427227g0020
MA_9472752g0010				MA_130250g0010	K12486	SMAP; stromal membrane-associated protein										MA_10426033g0010				MA_10430776g0010				MA_10425791g0020				MA_10427281g0010	K01100	E3.1.3.37; sedoheptulose-bisphosphatase [EC:3.1.3.37]
MA_948460g0010				MA_130934g0010	K20893	PARVUS, GLZ1, GATL1; probable galacturonosyltransferase-like 1 [EC:2.4.1.-]										MA_10426111g0020				MA_10430779g0010	K19044	XBAT32_33; E3 ubiquitin-protein ligase XBAT32/33 [EC:2.3.2.27]		MA_10425818g0010	K01102	PDP; pyruvate dehydrogenase phosphatase [EC:3.1.3.43]		MA_10427295g0010
MA_9488975g0010				MA_13271g0010												MA_10426218g0010	K18696	GDE1; glycerophosphodiester phosphodiesterase [EC:3.1.4.46]		MA_10430853g0010	K05387	GRIP; glutamate receptor, ionotropic, plant		MA_10425831g0010				MA_10427341g0010
MA_95843g0010				MA_135963g0010												MA_10426249g0010	K00799	GST, gst; glutathione S-transferase [EC:2.5.1.18]		MA_10430919g0010	K14007	SEC24; protein transport protein SEC24		MA_10425897g0010				MA_10427346g0010
MA_97315g0010	K08912	LHCB1; light-harvesting complex II chlorophyll a/b binding protein 1		MA_137828g0010	K00799	GST, gst; glutathione S-transferase [EC:2.5.1.18]										MA_10426254g0010	K02919	RP-L36, MRPL36, rpmJ; large subunit ribosomal protein L36		MA_10431002g0010	K16296	SCPL-I; serine carboxypeptidase-like clade I [EC:3.4.16.-]		MA_10425915g0010				MA_10427373g0010
MA_98378g0010				MA_14663g0020	K20562	CYP736A; biphenyl-4-hydroxylase										MA_10426272g0010				MA_10431032g0010	K19199	SETD3; protein-histidine N-methyltransferase [EC:2.1.1.85]		MA_10425962g0020				MA_10427444g0010
MA_9876829g0010				MA_1578433g0010	K20716	MAPKKK17_18; mitogen-activated protein kinase kinase kinase 17/18										MA_10426304g0010				MA_10431070g0010				MA_10425986g0020				MA_10427515g0010	K20556	CYP76C; cytochrome P450 family 76 subfamily C
MA_9973625g0010	K22683	APF2; aspartyl protease family protein [EC:3.4.23.-]		MA_158054g0010	K01177	E3.2.1.2; beta-amylase [EC:3.2.1.2]										MA_10426350g0010				MA_10431144g0010	K14492	ARR-A; two-component response regulator ARR-A family		MA_10425992g0020				MA_10427517g0010	K23050	PCBER1; phenylcoumaran benzylic ether reductase [EC:1.3.1.-]
MA_99935g0010				MA_162930g0010												MA_10426393g0010	K03798	ftsH, hflB; cell division protease FtsH [EC:3.4.24.-]		MA_10431162g0010				MA_10425995g0010	K00430	E1.11.1.7; peroxidase [EC:1.11.1.7]		MA_10427522g0010
				MA_163659g0010												MA_10426407g0030				MA_10431232g0010	K07195	EXOC7, EXO70; exocyst complex component 7		MA_10426033g0010				MA_10427595g0010	K01061	E3.1.1.45; carboxymethylenebutenolidase [EC:3.1.1.45]
				MA_16483g0010	K14803	PTC2_3; protein phosphatase PTC2/3 [EC:3.1.3.16]										MA_10426434g0010				MA_10431268g0010				MA_10426119g0010	K05666	ABCC2; ATP-binding cassette, subfamily C (CFTR/MRP), member 2		MA_10427622g0010	K02704	psbB; photosystem II CP47 chlorophyll apoprotein
				MA_175330g0010												MA_10426472g0010				MA_10431360g0010	K13648	GAUT; alpha-1,4-galacturonosyltransferase [EC:2.4.1.43]		MA_10426168g0010	K00430	E1.11.1.7; peroxidase [EC:1.11.1.7]		MA_10427693g0010
				MA_180044g0010	K05658	ABCB1, CD243; ATP-binding cassette, subfamily B (MDR/TAP), member 1 [EC:7.6.2.2]										MA_10426586g0010	K09286	EREBP; EREBP-like factor		MA_10431364g0010	K02704	psbB; photosystem II CP47 chlorophyll apoprotein		MA_10426176g0010				MA_10427806g0010	K08237	E2.4.1.218; hydroquinone glucosyltransferase [EC:2.4.1.218]
				MA_18142g0010	K00830	AGXT; alanine-glyoxylate transaminase / serine-glyoxylate transaminase / serine-pyruvate transaminase [EC:2.6.1.44 2.6.1.45 2.6.1.51]										MA_10426614g0010	K13993	HSP20; HSP20 family protein		MA_10431457g0010	K02904	RP-L29, rpmC; large subunit ribosomal protein L29		MA_10426218g0010	K18696	GDE1; glycerophosphodiester phosphodiesterase [EC:3.1.4.46]		MA_10427889g0020	K02638	petE; plastocyanin
				MA_181986g0010												MA_10426614g0020				MA_10431493g0010	K08907	LHCA1; light-harvesting complex I chlorophyll a/b binding protein 1		MA_10426249g0010	K00799	GST, gst; glutathione S-transferase [EC:2.5.1.18]		MA_10427903g0010	K04457	PPM1A, PP2CA; protein phosphatase 1A [EC:3.1.3.16]
				MA_188257g0010	K03798	ftsH, hflB; cell division protease FtsH [EC:3.4.24.-]										MA_10426753g0010				MA_10431540g0030				MA_10426304g0010				MA_10428013g0010	K00873	PK, pyk; pyruvate kinase [EC:2.7.1.40]
				MA_18999g0010												MA_10426796g0010				MA_10431601g0020				MA_10426350g0010				MA_10428021g0010
				MA_1914g0020												MA_10426833g0010				MA_10431611g0010				MA_10426365g0010				MA_10428035g0020
				MA_19188g0010												MA_10426907g0010	K22683	APF2; aspartyl protease family protein [EC:3.4.23.-]		MA_10431656g0010	K17680	PEO1; twinkle protein [EC:3.6.4.12]		MA_10426407g0030				MA_10428062g0010	K08819	CDK12_13; cyclin-dependent kinase 12/13 [EC:2.7.11.22 2.7.11.23]
				MA_19406g0010	K09571	FKBP4_5; FK506-binding protein 4/5 [EC:5.2.1.8]										MA_10426928g0010	K13993	HSP20; HSP20 family protein		MA_10431705g0020	K01580	E4.1.1.15, gadB, gadA, GAD; glutamate decarboxylase [EC:4.1.1.15]		MA_10426472g0010				MA_10428063g0010	K16297	SCPL-II; serine carboxypeptidase-like clade II [EC:3.4.16.-]
				MA_196108g0010												MA_10426946g0030				MA_10431711g0010				MA_10426491g0010				MA_10428132g0010
				MA_19907g0010	K13692	IAGLU; UDP-glucose:(indol-3-yl)acetate beta-D-glucosyltransferase [EC:2.4.1.121]										MA_10426953g0010	K01761	E4.4.1.11; methionine-gamma-lyase [EC:4.4.1.11]		MA_10431921g0010	K20623	CYP92A6; typhasterol/6-deoxotyphasterol 2alpha-hydroxylase		MA_10426496g0010	K22911	TH2; thiamine phosphate phosphatase / amino-HMP aminohydrolase [EC:3.1.3.100 3.5.99.-]		MA_10428142g0010
				MA_206473g0010												MA_10427109g0010				MA_10431940g0010				MA_10426614g0010	K13993	HSP20; HSP20 family protein		MA_10428144g0010
				MA_20764g0010	K00660	CHS; chalcone synthase [EC:2.3.1.74]										MA_10427176g0010	K14851	RRP17, NOL12; ribosomal RNA-processing protein 17		MA_10431987g0010	K01885	EARS, gltX; glutamyl-tRNA synthetase [EC:6.1.1.17]		MA_10426614g0020	K13993	HSP20; HSP20 family protein		MA_10428243g0010	K03301	TC.AAA; ATP:ADP antiporter, AAA family
				MA_23242g0010	K09422	MYBP; transcription factor MYB, plant										MA_10427218g0010	K00029	E1.1.1.40, maeB; malate dehydrogenase (oxaloacetate-decarboxylating)(NADP+) [EC:1.1.1.40]		MA_10432069g0020	K10526	OPCL1; OPC-8:0 CoA ligase 1 [EC:6.2.1.-]		MA_10426647g0010	K14595	AOG; abscisate beta-glucosyltransferase [EC:2.4.1.263]		MA_10428317g0010	K00588	E2.1.1.104; caffeoyl-CoA O-methyltransferase [EC:2.1.1.104]
				MA_239422g0010												MA_10427237g0010				MA_10432456g0010	K15404	K15404, CER1; aldehyde decarbonylase [EC:4.1.99.5]		MA_10426753g0010				MA_10428343g0010
				MA_241180g0010												MA_10427276g0010				MA_10432514g0010				MA_10426788g0030	K09753	CCR; cinnamoyl-CoA reductase [EC:1.2.1.44]		MA_10428348g0010
				MA_275181g0010												MA_10427280g0030	K17839	PAO4, PAO3, PAO2; polyamine oxidase [EC:1.5.3.17 1.5.3.-]		MA_10432544g0020				MA_10426796g0010				MA_10428374g0010	K20562	CYP736A; biphenyl-4-hydroxylase
				MA_291756g0010												MA_10427294g0010				MA_10432566g0010	K15032	MTERFD; mTERF domain-containing protein, mitochondrial		MA_10426907g0010	K22683	APF2; aspartyl protease family protein [EC:3.4.23.-]		MA_10428386g0020
				MA_31325g0010	K04078	groES, HSPE1; chaperonin GroES										MA_10427338g0010				MA_10432633g0010				MA_10426936g0010				MA_10428445g0020
				MA_351286g0010												MA_10427338g0020	K19613	SHOC2, SUR8; leucine-rich repeat protein SHOC2		MA_10432708g0010	K17471	SULTR3; sulfate transporter 3		MA_10426946g0030				MA_10428599g0010
				MA_35169g0010												MA_10427344g0010				MA_10432751g0020	K00121	frmA, ADH5, adhC; S-(hydroxymethyl)glutathione dehydrogenase / alcohol dehydrogenase [EC:1.1.1.284 1.1.1.1]		MA_10426953g0010	K01761	E4.4.1.11; methionine-gamma-lyase [EC:4.4.1.11]		MA_10428735g0010
				MA_368556g0010	K20417	FAD4; palmitoyl-[glycerolipid] 3-(E)-desaturase [EC:1.14.19.43]										MA_10427345g0010				MA_10432791g0010				MA_10426967g0010				MA_10428752g0010
				MA_372983g0010	K13993	HSP20; HSP20 family protein										MA_10427398g0010	K17756	FAO3; long-chain-alcohol oxidase [EC:1.1.3.20]		MA_10432870g0020	K20562	CYP736A; biphenyl-4-hydroxylase		MA_10427039g0010	K03696	clpC; ATP-dependent Clp protease ATP-binding subunit ClpC		MA_10428795g0010	K18875	EDS1; enhanced disease susceptibility 1 protein
				MA_390290g0010												MA_10427429g0010				MA_10432969g0020				MA_10427092g0030				MA_10428838g0010
				MA_3928409g0010	K03255	TIF31, CLU1; protein TIF31										MA_10427506g0020	K15718	LOX1_5; linoleate 9S-lipoxygenase [EC:1.13.11.58]		MA_10433005g0010				MA_10427109g0010				MA_10428839g0010	K09458	fabF, OXSM, CEM1; 3-oxoacyl-[acyl-carrier-protein] synthase II [EC:2.3.1.179]
				MA_41114g0010	K03841	FBP, fbp; fructose-1,6-bisphosphatase I [EC:3.1.3.11]										MA_10427514g0010	K01183	E3.2.1.14; chitinase [EC:3.2.1.14]		MA_10433023g0010				MA_10427172g0020				MA_10428860g0010
				MA_423393g0010												MA_10427549g0010				MA_10433049g0010				MA_10427177g0010	K00121	frmA, ADH5, adhC; S-(hydroxymethyl)glutathione dehydrogenase / alcohol dehydrogenase [EC:1.1.1.284 1.1.1.1]		MA_10428889g0010
				MA_4273216g0010												MA_10427561g0020				MA_10433171g0010	K03255	TIF31, CLU1; protein TIF31		MA_10427187g0010	K00975	glgC; glucose-1-phosphate adenylyltransferase [EC:2.7.7.27]		MA_10428916g0010	K09338	HD-ZIP; homeobox-leucine zipper protein
				MA_436789g0010	K04733	IRAK4; interleukin-1 receptor-associated kinase 4 [EC:2.7.11.1]										MA_10427577g0010				MA_10433288g0010				MA_10427218g0010	K00029	E1.1.1.40, maeB; malate dehydrogenase (oxaloacetate-decarboxylating)(NADP+) [EC:1.1.1.40]		MA_10428940g0010
				MA_453436g0010												MA_10427625g0010	K01858	INO1, ISYNA1; myo-inositol-1-phosphate synthase [EC:5.5.1.4]		MA_10433324g0010	K15400	HHT1; omega-hydroxypalmitate O-feruloyl transferase [EC:2.3.1.188]		MA_10427269g0010				MA_10428945g0010
				MA_454299g0010	K20660	CYP709; cytochrome P450 family 709										MA_10427630g0010	K01537	ATP2C; P-type Ca2+ transporter type 2C [EC:7.2.2.10]		MA_10433367g0010				MA_10427276g0010				MA_10428991g0010
				MA_482951g0010												MA_10427652g0010				MA_10433575g0010				MA_10427280g0030	K17839	PAO4, PAO3, PAO2; polyamine oxidase [EC:1.5.3.17 1.5.3.-]		MA_10429061g0010
				MA_490229g0010	K14190	VTC2_5; GDP-L-galactose phosphorylase [EC:2.7.7.69]										MA_10427678g0010				MA_10433730g0010				MA_10427294g0010				MA_10429170g0010
				MA_502949g0010	K01859	E5.5.1.6; chalcone isomerase [EC:5.5.1.6]										MA_10427762g0010	K04733	IRAK4; interleukin-1 receptor-associated kinase 4 [EC:2.7.11.1]		MA_10433782g0010				MA_10427338g0020	K19613	SHOC2, SUR8; leucine-rich repeat protein SHOC2		MA_10429284g0010	K00605	gcvT, AMT; aminomethyltransferase [EC:2.1.2.10]
				MA_51890g0010	K20562	CYP736A; biphenyl-4-hydroxylase										MA_10427773g0010	K07513	ACAA1; acetyl-CoA acyltransferase 1 [EC:2.3.1.16]		MA_10433782g0020	K20556	CYP76C; cytochrome P450 family 76 subfamily C		MA_10427344g0010				MA_10429326g0010	K02990	RP-S6, MRPS6, rpsF; small subunit ribosomal protein S6
				MA_5350942g0010												MA_10427891g0010	K03781	katE, CAT, catB, srpA; catalase [EC:1.11.1.6]		MA_10433830g0010	K01609	trpC; indole-3-glycerol phosphate synthase [EC:4.1.1.48]		MA_10427345g0010				MA_10429332g0010
				MA_53795g0010												MA_10427910g0010	K13993	HSP20; HSP20 family protein		MA_10433835g0010	K01052	LIPA; lysosomal acid lipase/cholesteryl ester hydrolase [EC:3.1.1.13]		MA_10427390g0020				MA_10429356g0010
				MA_55006g0010												MA_10427968g0010	K08054	CANX; calnexin		MA_10433855g0010				MA_10427429g0010				MA_10429360g0010
				MA_5603g0010												MA_10428004g0010				MA_10434075g0010	K11294	NCL, NSR1; nucleolin		MA_10427432g0020				MA_10429530g0010
				MA_56912g0020	K14190	VTC2_5; GDP-L-galactose phosphorylase [EC:2.7.7.69]										MA_10428089g0010				MA_10434239g0010	K08237	E2.4.1.218; hydroquinone glucosyltransferase [EC:2.4.1.218]		MA_10427483g0010	K11838	USP7, UBP15; ubiquitin carboxyl-terminal hydrolase 7 [EC:3.4.19.12]		MA_10429585g0010
				MA_571554g0010	K03542	psbS; photosystem II 22kDa protein										MA_10428091g0010				MA_10434260g0010				MA_10427496g0020				MA_10429604g0010
				MA_575444g0010	K03542	psbS; photosystem II 22kDa protein										MA_10428103g0010	K03037	PSMD6, RPN7; 26S proteasome regulatory subunit N7		MA_10434291g0010				MA_10427561g0020				MA_10429664g0020	K07119	PTGR3, ZADH2; prostaglandin reductase 3 [EC:1.3.1.48]
				MA_605776g0010	K13993	HSP20; HSP20 family protein										MA_10428115g0010				MA_10434422g0010	K22074	NFU1, HIRIP5; NFU1 iron-sulfur cluster scaffold homolog, mitochondrial		MA_10427625g0010	K01858	INO1, ISYNA1; myo-inositol-1-phosphate synthase [EC:5.5.1.4]		MA_10429697g0010
				MA_630582g0010	K03283	HSPA1s; heat shock 70kDa protein 1/2/6/8										MA_10428189g0010				MA_10434424g0010	K21995	CYP77A4; unsaturated fatty acid epoxidase [EC:1.14.-.-]		MA_10427636g0010				MA_10429712g0010	K02634	petA; apocytochrome f
				MA_64033g0010												MA_10428211g0010	K05298	GAPA; glyceraldehyde-3-phosphate dehydrogenase (NADP+) (phosphorylating) [EC:1.2.1.13]		MA_10434449g0010	K12820	DHX15, PRP43; pre-mRNA-splicing factor ATP-dependent RNA helicase DHX15/PRP43 [EC:3.6.4.13]		MA_10427678g0010				MA_10429734g0010	K10956	SEC61A; protein transport protein SEC61 subunit alpha
				MA_6409g0010	K11275	H1_5; histone H1/5										MA_10428224g0010				MA_10434464g0010	K14684	SLC25A23S; solute carrier family 25 (mitochondrial phosphate transporter), member 23/24/25/41		MA_10427714g0020	K12524	thrA; bifunctional aspartokinase / homoserine dehydrogenase 1 [EC:2.7.2.4 1.1.1.3]		MA_10429761g0010
				MA_668159g0010												MA_10428266g0010	K01115	PLD1_2; phospholipase D1/2 [EC:3.1.4.4]		MA_10434551g0010				MA_10427743g0020				MA_10429775g0010
				MA_67245g0010												MA_10428331g0010				MA_10434815g0010				MA_10427746g0010				MA_10429775g0020
				MA_67331g0010	K18819	GOLS; inositol 3-alpha-galactosyltransferase [EC:2.4.1.123]										MA_10428377g0020	K10590	TRIP12; E3 ubiquitin-protein ligase TRIP12 [EC:2.3.2.26]		MA_10434911g0010				MA_10427822g0010	K14085	ALDH7A1; aldehyde dehydrogenase family 7 member A1 [EC:1.2.1.31 1.2.1.8 1.2.1.3]		MA_10429786g0010	K02879	RP-L17, MRPL17, rplQ; large subunit ribosomal protein L17
				MA_6771199g0010	K09839	VDE, NPQ1; violaxanthin de-epoxidase [EC:1.23.5.1]										MA_10428385g0010	K19222	menI, DHNAT; 1,4-dihydroxy-2-naphthoyl-CoA hydrolase [EC:3.1.2.28]		MA_10434956g0010	K15032	MTERFD; mTERF domain-containing protein, mitochondrial		MA_10427823g0010				MA_10429833g0010
				MA_68401g0010	K15109	SLC25A20_29, CACT, CACL, CRC1; solute carrier family 25 (mitochondrial carnitine/acylcarnitine transporter), member 20/29										MA_10428386g0010				MA_10435039g0010				MA_10427828g0010				MA_10429871g0010
				MA_7016698g0010												MA_10428460g0010	K18588	COQ10; coenzyme Q-binding protein COQ10		MA_10435053g0010	K06129	LYPLA3; lysophospholipase III [EC:3.1.1.5]		MA_10427891g0010	K03781	katE, CAT, catB, srpA; catalase [EC:1.11.1.6]		MA_10429903g0010
				MA_7185g0010												MA_10428528g0010				MA_10435071g0010				MA_10427895g0010				MA_10429941g0010
				MA_719166g0010												MA_10428569g0010				MA_10435080g0010				MA_10427910g0010	K13993	HSP20; HSP20 family protein		MA_10430027g0010	K00432	gpx, btuE, bsaA; glutathione peroxidase [EC:1.11.1.9]
				MA_7262687g0010												MA_10428716g0010				MA_10435193g0010				MA_10427936g0010	K00430	E1.11.1.7; peroxidase [EC:1.11.1.7]		MA_10430051g0010	K20495	CYP704B1; long-chain fatty acid omega-monooxygenase [EC:1.14.14.80]
				MA_72811g0010	K14638	SLC15A3_4, PHT; solute carrier family 15 (peptide/histidine transporter), member 3/4										MA_10428741g0020				MA_10435335g0010				MA_10427953g0010				MA_10430067g0010
				MA_73291g0010												MA_10428783g0010				MA_10435476g0020	K02878	RP-L16, MRPL16, rplP; large subunit ribosomal protein L16		MA_10427968g0010	K08054	CANX; calnexin		MA_10430096g0010	K00485	FMO; dimethylaniline monooxygenase (N-oxide forming) [EC:1.14.13.8]
				MA_738434g0010	K00799	GST, gst; glutathione S-transferase [EC:2.5.1.18]										MA_10428842g0010				MA_10435476g0030	K02890	RP-L22, MRPL22, rplV; large subunit ribosomal protein L22		MA_10427996g0010				MA_10430112g0020
				MA_74926g0010	K03797	E3.4.21.102, prc, ctpA; carboxyl-terminal processing protease [EC:3.4.21.102]										MA_10428862g0010				MA_10435490g0010	K01868	TARS, thrS; threonyl-tRNA synthetase [EC:6.1.1.3]		MA_10428103g0010	K03037	PSMD6, RPN7; 26S proteasome regulatory subunit N7		MA_10430129g0010
				MA_7565020g0010												MA_10428902g0010				MA_10435514g0020				MA_10428130g0010				MA_10430129g0020	K01381	PEP4; saccharopepsin [EC:3.4.23.25]
				MA_763g0010	K03695	clpB; ATP-dependent Clp protease ATP-binding subunit ClpB										MA_10428947g0010	K08238	XXT; xyloglucan 6-xylosyltransferase [EC:2.4.2.39]		MA_10435639g0010				MA_10428138g0010	K11498	CENPE; centromeric protein E		MA_10430146g0010
				MA_7652300g0010												MA_10428952g0020	K15275	SLC35B1; solute carrier family 35 (UDP-galactose transporter), member B1		MA_10435639g0020				MA_10428143g0010				MA_10430161g0010	K04078	groES, HSPE1; chaperonin GroES
				MA_77147g0010												MA_10429050g0010				MA_10435672g0010	K02689	psaA; photosystem I P700 chlorophyll a apoprotein A1		MA_10428224g0010				MA_10430174g0010	K22063	ISCA1; iron-sulfur cluster assembly 1
				MA_77506g0010												MA_10429053g0010				MA_10435690g0010				MA_10428246g0010				MA_10430213g0010
				MA_780013g0010	K10258	TER, TSC13, CER10; very-long-chain enoyl-CoA reductase [EC:1.3.1.93]										MA_10429075g0010				MA_10435761g0010	K15398	CYP86A4S; fatty acid omega-hydroxylase [EC:1.14.-.-]		MA_10428272g0010				MA_10430244g0010	K06949	rsgA, engC; ribosome biogenesis GTPase / thiamine phosphate phosphatase [EC:3.6.1.- 3.1.3.100]
				MA_794523g0010												MA_10429092g0010				MA_10435805g0010	K01599	hemE, UROD; uroporphyrinogen decarboxylase [EC:4.1.1.37]		MA_10428360g0010				MA_10430265g0010	K02941	RP-LP0, RPLP0; large subunit ribosomal protein LP0
				MA_7958g0010												MA_10429140g0010				MA_10435896g0010				MA_10428385g0010	K19222	menI, DHNAT; 1,4-dihydroxy-2-naphthoyl-CoA hydrolase [EC:3.1.2.28]		MA_10430373g0010
				MA_7978614g0010												MA_10429143g0010				MA_10436068g0010	K00025	MDH1; malate dehydrogenase [EC:1.1.1.37]		MA_10428386g0010				MA_10430405g0010
				MA_8087333g0010	K08176	PHO84; MFS transporter, PHS family, inorganic phosphate transporter										MA_10429303g0020				MA_10436165g0010	K02357	tsf, TSFM; elongation factor Ts		MA_10428460g0010	K18588	COQ10; coenzyme Q-binding protein COQ10		MA_10430415g0010
				MA_82169g0010												MA_10429414g0020	K11855	USP36_42; ubiquitin carboxyl-terminal hydrolase 36/42 [EC:3.4.19.12]		MA_10436188g0010	K00858	ppnK, NADK; NAD+ kinase [EC:2.7.1.23]		MA_10428495g0020	K20456	OSBP; oxysterol-binding protein 1		MA_10430444g0010	K02909	RP-L31, rpmE; large subunit ribosomal protein L31
				MA_82198g0010	K05359	ADT, PDT; arogenate/prephenate dehydratase [EC:4.2.1.91 4.2.1.51]										MA_10429427g0010	K04078	groES, HSPE1; chaperonin GroES		MA_10436193g0010				MA_10428528g0010				MA_10430462g0010
				MA_8441g0010	K18980	EO, FaQR; 2-methylene-furan-3-one reductase [EC:1.3.1.105]										MA_10429460g0010	K13679	WAXY; granule-bound starch synthase [EC:2.4.1.242]		MA_10436315g0010	K09287	RAV; RAV-like factor		MA_10428567g0010				MA_10430480g0010	K01051	E3.1.1.11; pectinesterase [EC:3.1.1.11]
				MA_8445490g0010												MA_10429565g0010	K10144	RCHY1, PIRH2; RING finger and CHY zinc finger domain-containing protein 1 [EC:2.3.2.27]		MA_10436349g0010	K04733	IRAK4; interleukin-1 receptor-associated kinase 4 [EC:2.7.11.1]		MA_10428572g0010				MA_10430496g0010
				MA_8467692g0010												MA_10429614g0010				MA_10436435g0010				MA_10428577g0010				MA_10430508g0010
				MA_85119g0010												MA_10429698g0010				MA_10436440g0030	K10802	HMGB1; high mobility group protein B1		MA_10428615g0010				MA_10430589g0010
				MA_8540271g0010												MA_10429703g0020				MA_10436487g0010	K07024	SPP; sucrose-6-phosphatase [EC:3.1.3.24]		MA_10428679g0010				MA_10430608g0010
				MA_8605697g0010	K01381	PEP4; saccharopepsin [EC:3.4.23.25]										MA_10429751g0010				MA_10436500g0010	K11423	SETD2; [histone H3]-dimethyl-L-lysine36 N-methyltransferase [EC:2.1.1.358]		MA_10428716g0010				MA_10430631g0010
				MA_86436g0010												MA_10429782g0010				MA_10436520g0010				MA_10428776g0020	K17622	EYA4; eyes absent homolog 4 [EC:3.1.3.48]		MA_10430664g0010
				MA_8776493g0010												MA_10429784g0010	K00847	E2.7.1.4, scrK; fructokinase [EC:2.7.1.4]		MA_10436520g0020				MA_10428792g0010				MA_10430693g0010
				MA_885835g0010												MA_10429843g0020	K13950	pabAB; para-aminobenzoate synthetase [EC:2.6.1.85]		MA_10436549g0010	K03327	TC.MATE, SLC47A, norM, mdtK, dinF; multidrug resistance protein, MATE family		MA_10428887g0010	K09377	CSRP; cysteine and glycine-rich protein		MA_10430790g0010
				MA_89112g0010												MA_10429870g0020	K15777	DOPA; 4,5-DOPA dioxygenase extradiol [EC:1.13.11.-]		MA_10436573g0010				MA_10428902g0010				MA_10430866g0010	K13545	RCCR, ACD2; red chlorophyll catabolite reductase [EC:1.3.7.12]
				MA_899858g0010												MA_10429904g0010				MA_10436581g0010				MA_10428947g0010	K08238	XXT; xyloglucan 6-xylosyltransferase [EC:2.4.2.39]		MA_10430949g0010	K06118	SQD1, sqdB; UDP-sulfoquinovose synthase [EC:3.13.1.1]
				MA_9066127g0010												MA_10429923g0030				MA_10436685g0010				MA_10428951g0010				MA_10431002g0010	K16296	SCPL-I; serine carboxypeptidase-like clade I [EC:3.4.16.-]
				MA_93746g0010	K13993	HSP20; HSP20 family protein										MA_10429958g0010				MA_10436784g0010				MA_10428981g0010	K22856	EEF1AKMT2, EFM4, METTL10; EEF1A lysine methyltransferase 2 [EC:2.1.1.-]		MA_10431092g0010	K00225	GLDH; L-galactono-1,4-lactone dehydrogenase [EC:1.3.2.3]
				MA_9431484g0010												MA_10429986g0010	K15688	MUL1; E3 ubiquitin-protein ligase MUL1 [EC:2.3.2.27]		MA_10436831g0010				MA_10429050g0010				MA_10431132g0020
				MA_945295g0010	K05909	E1.10.3.2; laccase [EC:1.10.3.2]										MA_10430035g0010				MA_10436849g0010	K10140	DDB2; DNA damage-binding protein 2		MA_10429053g0010				MA_10431162g0010
				MA_955366g0010												MA_10430052g0010				MA_10436865g0010				MA_10429140g0010				MA_10431216g0010
				MA_95898g0010												MA_10430058g0010				MA_10436867g0010				MA_10429279g0010	K10775	PAL; phenylalanine ammonia-lyase [EC:4.3.1.24]		MA_10431241g0010	K02952	RP-S13, rpsM; small subunit ribosomal protein S13
				MA_962292g0010												MA_10430110g0020	K00384	trxB, TRR; thioredoxin reductase (NADPH) [EC:1.8.1.9]		MA_10436966g0010	K03255	TIF31, CLU1; protein TIF31		MA_10429303g0020				MA_10431268g0010
				MA_9668286g0010												MA_10430133g0020				MA_10437000g0020				MA_10429336g0010	K02183	CALM; calmodulin		MA_10431300g0020	K08913	LHCB2; light-harvesting complex II chlorophyll a/b binding protein 2
				MA_98584g0010												MA_10430149g0020				MA_10437005g0010	K20899	GBP1_3_4_7; guanylate-binding protein 1/3/4/7		MA_10429544g0010	K00413	CYC1, CYT1, petC; ubiquinol-cytochrome c reductase cytochrome c1 subunit		MA_10431343g0010
				MA_99302g0010												MA_10430220g0010	K09422	MYBP; transcription factor MYB, plant		MA_10437099g0010				MA_10429559g0010	K21844	FAM126; protein FAM126		MA_10431364g0010	K02704	psbB; photosystem II CP47 chlorophyll apoprotein
				MA_9982261g0010	K04730	IRAK1; interleukin-1 receptor-associated kinase 1 [EC:2.7.11.1]										MA_10430268g0010	K08145	SLC2A8, GLUT8; MFS transporter, SP family, solute carrier family 2 (facilitated glucose transporter), member 8		MA_10437148g0010	K03781	katE, CAT, catB, srpA; catalase [EC:1.11.1.6]		MA_10429625g0010				MA_10431383g0010
																MA_10430279g0010	K02975	RP-S25e, RPS25; small subunit ribosomal protein S25e		MA_10437176g0030				MA_10429698g0010				MA_10431457g0010	K02904	RP-L29, rpmC; large subunit ribosomal protein L29
																MA_10430285g0010				MA_10437230g0040				MA_10429703g0020				MA_10431459g0010	K00008	SORD, gutB; L-iditol 2-dehydrogenase [EC:1.1.1.14]
																MA_10430292g0010	K19222	menI, DHNAT; 1,4-dihydroxy-2-naphthoyl-CoA hydrolase [EC:3.1.2.28]		MA_10437232g0030				MA_10429738g0010				MA_10431493g0010	K08907	LHCA1; light-harvesting complex I chlorophyll a/b binding protein 1
																MA_10430340g0010				MA_10437248g0010	K03665	hflX; GTPase		MA_10429757g0020	K13348	MPV17; protein Mpv17		MA_10431532g0010	K02721	psbW; photosystem II PsbW protein
																MA_10430346g0010				MA_10437266g0010				MA_10429784g0010	K00847	E2.7.1.4, scrK; fructokinase [EC:2.7.1.4]		MA_10431533g0010	K03768	PPIB, ppiB; peptidyl-prolyl cis-trans isomerase B (cyclophilin B) [EC:5.2.1.8]
																MA_10430409g0020				MA_10437269g0010	K06444	lcyE, crtL2; lycopene epsilon-cyclase [EC:5.5.1.18]		MA_10429868g0010	K19355	MAN; mannan endo-1,4-beta-mannosidase [EC:3.2.1.78]		MA_10431611g0010
																MA_10430416g0010				MA_104409g0010	K03841	FBP, fbp; fructose-1,6-bisphosphatase I [EC:3.1.3.11]		MA_10429870g0020	K15777	DOPA; 4,5-DOPA dioxygenase extradiol [EC:1.13.11.-]		MA_10431651g0010	K03527	ispH, lytB; 4-hydroxy-3-methylbut-2-en-1-yl diphosphate reductase [EC:1.17.7.4]
																MA_10430419g0020				MA_10447g0010				MA_10429891g0010				MA_10431745g0020	K02997	RP-S9e, RPS9; small subunit ribosomal protein S9e
																MA_10430423g0010				MA_105116g0010	K10406	KIFC2_3; kinesin family member C2/C3		MA_10429891g0020				MA_10431748g0020	K08770	UBC; ubiquitin C
																MA_10430458g0010				MA_10574g0010	K08790	STK38, NDR; serine/threonine kinase 38 [EC:2.7.11.1]		MA_10429923g0030				MA_10431764g0010
																MA_10430471g0020				MA_108278g0010	K03403	chlH, bchH; magnesium chelatase subunit H [EC:6.6.1.1]		MA_10429929g0010	K22759	CHCHD10; coiled-coil-helix-coiled-coil-helix domain-containing protein 10		MA_10431770g0010	K09487	HSP90B, TRA1; heat shock protein 90kDa beta
																MA_10430537g0020				MA_1083g0010	K15382	SLC50A, SWEET; solute carrier family 50 (sugar transporter)		MA_10429943g0030				MA_10431940g0010
																MA_10430553g0010				MA_108616g0010	K00927	PGK, pgk; phosphoglycerate kinase [EC:2.7.2.3]		MA_10429951g0010	K01885	EARS, gltX; glutamyl-tRNA synthetase [EC:6.1.1.17]		MA_10432069g0020	K10526	OPCL1; OPC-8:0 CoA ligase 1 [EC:6.2.1.-]
																MA_10430613g0010	K00430	E1.11.1.7; peroxidase [EC:1.11.1.7]		MA_110435g0020				MA_10429995g0010	K02140	ATPeFG, ATP5L, ATP20; F-type H+-transporting ATPase subunit g		MA_10432136g0020
																MA_10430674g0010				MA_11106g0010	K00521	E1.16.1.7; ferric-chelate reductase [EC:1.16.1.7]		MA_10429999g0020				MA_10432148g0010	K02946	RP-S10, MRPS10, rpsJ; small subunit ribosomal protein S10
																MA_10430703g0010	K14504	TCH4; xyloglucan:xyloglucosyl transferase TCH4 [EC:2.4.1.207]		MA_111912g0010				MA_10430050g0010	K17893	AOX1, AOX2; ubiquinol oxidase [EC:1.10.3.11]		MA_10432158g0010	K00939	adk, AK; adenylate kinase [EC:2.7.4.3]
																MA_10430728g0010	K01285	PRCP; lysosomal Pro-X carboxypeptidase [EC:3.4.16.2]		MA_112923g0010				MA_10430052g0010				MA_10432236g0010
																MA_10430775g0010	K00430	E1.11.1.7; peroxidase [EC:1.11.1.7]		MA_112985g0010	K05302	SETD6; N-lysine methyltransferase SETD6 [EC:2.1.1.-]		MA_10430058g0010				MA_10432313g0010
																MA_10430846g0010				MA_11322g0010				MA_10430064g0020				MA_10432416g0010	K22857	EEF1AKMT4; EEF1A lysine methyltransferase 4 [EC:2.1.1.-]
																MA_10430878g0010				MA_1137731g0020				MA_10430110g0020	K00384	trxB, TRR; thioredoxin reductase (NADPH) [EC:1.8.1.9]		MA_10432421g0010	K19202	SAP30; histone deacetylase complex subunit SAP30
																MA_10430929g0010	K00430	E1.11.1.7; peroxidase [EC:1.11.1.7]		MA_114887g0010				MA_10430133g0020				MA_10432432g0010
																MA_10430977g0020	K08770	UBC; ubiquitin C		MA_115261g0010				MA_10430220g0010	K09422	MYBP; transcription factor MYB, plant		MA_10432460g0010	K22013	SGR, SGRL; magnesium dechelatase [EC:4.99.1.10]
																MA_10431010g0010				MA_115613g0010				MA_10430246g0010	K14638	SLC15A3_4, PHT; solute carrier family 15 (peptide/histidine transporter), member 3/4		MA_10432566g0010
																MA_10431031g0010	K09487	HSP90B, TRA1; heat shock protein 90kDa beta		MA_11699g0020	K00968	PCYT1; choline-phosphate cytidylyltransferase [EC:2.7.7.15]		MA_10430261g0010				MA_10432567g0010
																MA_10431043g0010	K00128	ALDH; aldehyde dehydrogenase (NAD+) [EC:1.2.1.3]		MA_117364g0010	K13754	SLC24A6, NCKX6; solute carrier family 24 (sodium/potassium/calcium exchanger), member 6		MA_10430268g0010	K08145	SLC2A8, GLUT8; MFS transporter, SP family, solute carrier family 2 (facilitated glucose transporter), member 8		MA_10432583g0010	K08234	yaeR; glyoxylase I family protein
																MA_10431088g0010				MA_118719g0010				MA_10430272g0020	K14498	SNRK2; serine/threonine-protein kinase SRK2 [EC:2.7.11.1]		MA_10432633g0010
																MA_10431114g0020	K15925	XYL1; alpha-D-xyloside xylohydrolase [EC:3.2.1.177]		MA_118893g0010				MA_10430277g0020	K04733	IRAK4; interleukin-1 receptor-associated kinase 4 [EC:2.7.11.1]		MA_10432733g0020	K04733	IRAK4; interleukin-1 receptor-associated kinase 4 [EC:2.7.11.1]
																MA_10431151g0010	K18980	EO, FaQR; 2-methylene-furan-3-one reductase [EC:1.3.1.105]		MA_121026g0010				MA_10430280g0010				MA_10432735g0010
																MA_10431184g0010				MA_121263g0010				MA_10430285g0010				MA_10432748g0010	K04733	IRAK4; interleukin-1 receptor-associated kinase 4 [EC:2.7.11.1]
																MA_10431197g0010				MA_121663g0010	K14709	SLC39A1_2_3, ZIP1_2_3; solute carrier family 39 (zinc transporter), member 1/2/3		MA_10430340g0010				MA_10432751g0020	K00121	frmA, ADH5, adhC; S-(hydroxymethyl)glutathione dehydrogenase / alcohol dehydrogenase [EC:1.1.1.284 1.1.1.1]
																MA_10431201g0020	K18875	EDS1; enhanced disease susceptibility 1 protein		MA_122077g0010	K22520	LQY1; protein disulfide-isomerase [EC:5.3.4.1]		MA_10430409g0020				MA_10432791g0010
																MA_10431292g0020	K09553	STIP1; stress-induced-phosphoprotein 1		MA_122318g0010				MA_10430416g0010				MA_10432831g0010	K02906	RP-L3, MRPL3, rplC; large subunit ribosomal protein L3
																MA_10431324g0020	K13448	CML; calcium-binding protein CML		MA_122505g0010				MA_10430494g0010	K12462	ARHGDI, RHOGDI; Rho GDP-dissociation inhibitor		MA_10432870g0020
																MA_10431368g0010				MA_122700g0010				MA_10430538g0010	K15095	E1.1.1.208; (+)-neomenthol dehydrogenase [EC:1.1.1.208]		MA_10432879g0010	K18121	GLYR; glyoxylate/succinic semialdehyde reductase [EC:1.1.1.79 1.1.1.-]
																MA_10431378g0010	K01183	E3.2.1.14; chitinase [EC:3.2.1.14]		MA_123046g0010	K14484	IAA; auxin-responsive protein IAA		MA_10430553g0010				MA_10432881g0010
																MA_10431388g0030				MA_123647g0010	K03327	TC.MATE, SLC47A, norM, mdtK, dinF; multidrug resistance protein, MATE family		MA_10430569g0010	K10808	RRM2; ribonucleoside-diphosphate reductase subunit M2 [EC:1.17.4.1]		MA_10432885g0010
																MA_10431629g0010	K17893	AOX1, AOX2; ubiquinol oxidase [EC:1.10.3.11]		MA_12408g0010				MA_10430674g0010				MA_10432995g0010
																MA_10431639g0020				MA_124298g0010				MA_10430683g0010				MA_10433005g0010
																MA_10431712g0010				MA_126442g0010	K15601	KDM3; [histone H3]-dimethyl-L-lysine9 demethylase [EC:1.14.11.65]		MA_10430744g0030				MA_10433010g0010
																MA_10431754g0010				MA_12714g0010	K11498	CENPE; centromeric protein E		MA_10430749g0010				MA_10433021g0010
																MA_10431883g0020				MA_128169g0010	K02109	ATPF0B, atpF; F-type H+-transporting ATPase subunit b		MA_10430775g0010	K00430	E1.11.1.7; peroxidase [EC:1.11.1.7]		MA_10433066g0010	K20623	CYP92A6; typhasterol/6-deoxotyphasterol 2alpha-hydroxylase
																MA_10431910g0010				MA_1288g0010				MA_10430793g0020	K01802	E5.2.1.8; peptidylprolyl isomerase [EC:5.2.1.8]		MA_10433134g0010
																MA_10431920g0010				MA_130415g0010	K10255	FAD6, desA; acyl-lipid omega-6 desaturase (Delta-12 desaturase) [EC:1.14.19.23 1.14.19.45]		MA_10430846g0010				MA_10433171g0010	K03255	TIF31, CLU1; protein TIF31
																MA_10431966g0030				MA_130615g0020	K09338	HD-ZIP; homeobox-leucine zipper protein		MA_10430878g0010				MA_10433177g0020
																MA_10432037g0010				MA_130902g0010				MA_10430886g0020	K06269	PPP1C; serine/threonine-protein phosphatase PP1 catalytic subunit [EC:3.1.3.16]		MA_10433252g0010	K01728	pel; pectate lyase [EC:4.2.2.2]
																MA_10432086g0010	K14504	TCH4; xyloglucan:xyloglucosyl transferase TCH4 [EC:2.4.1.207]		MA_133071g0010	K10666	RNF5; E3 ubiquitin-protein ligase RNF5 [EC:2.3.2.27]		MA_10430892g0010	K00864	glpK, GK; glycerol kinase [EC:2.7.1.30]		MA_10433318g0010	K02905	RP-L29e, RPL29; large subunit ribosomal protein L29e
																MA_10432110g0010	K00083	CAD; cinnamyl-alcohol dehydrogenase [EC:1.1.1.195]		MA_1364759g0010				MA_10430922g0010				MA_10433385g0020	K00218	por; protochlorophyllide reductase [EC:1.3.1.33]
																MA_10432137g0030				MA_137828g0010	K00799	GST, gst; glutathione S-transferase [EC:2.5.1.18]		MA_10430929g0010	K00430	E1.11.1.7; peroxidase [EC:1.11.1.7]		MA_10433400g0010	K02871	RP-L13, MRPL13, rplM; large subunit ribosomal protein L13
																MA_10432168g0010				MA_138556g0010	K14488	SAUR; SAUR family protein		MA_10430934g0010				MA_10433424g0010
																MA_10432173g0020				MA_138676g0010				MA_10430963g0010				MA_10433456g0010
																MA_10432202g0010				MA_138810g0010	K06207	typA, bipA; GTP-binding protein		MA_10430973g0010	K12486	SMAP; stromal membrane-associated protein		MA_10433499g0020
																MA_10432230g0010				MA_139754g0010	K06617	E2.4.1.82; raffinose synthase [EC:2.4.1.82]		MA_10430977g0020	K08770	UBC; ubiquitin C		MA_10433575g0010
																MA_10432299g0010				MA_140058g0010	K12486	SMAP; stromal membrane-associated protein		MA_10431010g0010				MA_10433659g0010	K02115	ATPF1G, atpG; F-type H+-transporting ATPase subunit gamma
																MA_10432342g0020				MA_140208g0010				MA_10431031g0010	K09487	HSP90B, TRA1; heat shock protein 90kDa beta		MA_10433694g0010	K18980	EO, FaQR; 2-methylene-furan-3-one reductase [EC:1.3.1.105]
																MA_10432359g0010				MA_140410g0010	K10999	CESA; cellulose synthase A [EC:2.4.1.12]		MA_10431114g0020	K15925	XYL1; alpha-D-xyloside xylohydrolase [EC:3.2.1.177]		MA_10433730g0010
																MA_10432394g0010				MA_140838g0010				MA_10431144g0010	K14492	ARR-A; two-component response regulator ARR-A family		MA_10433782g0010
																MA_10432502g0010				MA_141g0010				MA_10431151g0010	K18980	EO, FaQR; 2-methylene-furan-3-one reductase [EC:1.3.1.105]		MA_10433782g0020
																MA_10432585g0010				MA_14581g0010	K00688	PYG, glgP; glycogen phosphorylase [EC:2.4.1.1]		MA_10431201g0020	K18875	EDS1; enhanced disease susceptibility 1 protein		MA_10433842g0010	K15744	Z-ISO; zeta-carotene isomerase [EC:5.2.1.12]
																MA_10432644g0010				MA_1460g0010	K13195	CIRBP; cold-inducible RNA-binding protein		MA_10431205g0010	K08869	ADCK, ABC1; aarF domain-containing kinase		MA_10433855g0010
																MA_10432649g0010				MA_14659g0010				MA_10431316g0010				MA_10433904g0010
																MA_10432693g0010	K18857	ADH1; alcohol dehydrogenase class-P [EC:1.1.1.1]		MA_147706g0010				MA_10431324g0020	K13448	CML; calcium-binding protein CML		MA_10433955g0020	K04035	E1.14.13.81, acsF, chlE; magnesium-protoporphyrin IX monomethyl ester (oxidative) cyclase [EC:1.14.13.81]
																MA_10432716g0010				MA_15064g0010				MA_10431336g0010				MA_10434075g0010	K11294	NCL, NSR1; nucleolin
																MA_10432716g0020				MA_15370g0010				MA_10431352g0010				MA_10434095g0010
																MA_10432788g0010				MA_15408g0010	K01106	E3.1.3.56; inositol-1,4,5-trisphosphate 5-phosphatase [EC:3.1.3.56]		MA_10431368g0010				MA_10434104g0010
																MA_10432854g0010				MA_158054g0010	K01177	E3.2.1.2; beta-amylase [EC:3.2.1.2]		MA_10431394g0020				MA_10434202g0010	K02981	RP-S2e, RPS2; small subunit ribosomal protein S2e
																MA_10432880g0010				MA_15932g0010				MA_10431440g0010				MA_10434226g0010	K16075	MRS2, MFM1; magnesium transporter
																MA_10432956g0020	K06995	K06995; uncharacterized protein		MA_160677g0010				MA_10431462g0010				MA_10434239g0010
																MA_10432987g0020	K13066	E2.1.1.68, COMT; caffeic acid 3-O-methyltransferase [EC:2.1.1.68]		MA_16172g0010				MA_10431507g0020	K00430	E1.11.1.7; peroxidase [EC:1.11.1.7]		MA_10434291g0010
																MA_10433133g0010				MA_16518g0010				MA_10431609g0010				MA_10434413g0010
																MA_10433186g0010	K01166	RNASET2; ribonuclease T2 [EC:4.6.1.19]		MA_169329g0010	K03255	TIF31, CLU1; protein TIF31		MA_10431615g0010				MA_10434422g0010	K22074	NFU1, HIRIP5; NFU1 iron-sulfur cluster scaffold homolog, mitochondrial
																MA_10433212g0010				MA_170713g0010	K05389	KCNKF; potassium channel subfamily K, other eukaryote		MA_10431629g0010	K17893	AOX1, AOX2; ubiquinol oxidase [EC:1.10.3.11]		MA_10434424g0010	K21995	CYP77A4; unsaturated fatty acid epoxidase [EC:1.14.-.-]
																MA_10433227g0010	K13993	HSP20; HSP20 family protein		MA_173127g0010				MA_10431641g0010				MA_10434433g0010	K11252	H2B; histone H2B
																MA_10433264g0020				MA_174309g0010				MA_10431706g0010				MA_10434580g0010
																MA_10433267g0010	K01110	PTEN; phosphatidylinositol-3,4,5-trisphosphate 3-phosphatase and dual-specificity protein phosphatase PTEN [EC:3.1.3.16 3.1.3.48 3.1.3.67]		MA_175184g0010				MA_10431783g0010				MA_10434837g0010
																MA_10433327g0010				MA_175194g0010				MA_10431865g0010				MA_10434852g0010	K00231	PPOX, hemY; protoporphyrinogen/coproporphyrinogen III oxidase [EC:1.3.3.4 1.3.3.15]
																MA_10433380g0010				MA_177059g0010	K00434	E1.11.1.11; L-ascorbate peroxidase [EC:1.11.1.11]		MA_10431883g0020				MA_10434897g0010	K03147	thiC; phosphomethylpyrimidine synthase [EC:4.1.99.17]
																MA_10433406g0020				MA_177568g0010				MA_10431913g0010	K01115	PLD1_2; phospholipase D1/2 [EC:3.1.4.4]		MA_10434956g0010
																MA_10433486g0010				MA_178953g0010	K20715	PHOT; phototropin [EC:2.7.11.1]		MA_10431920g0010				MA_10435071g0010	K09841	ABA2; xanthoxin dehydrogenase [EC:1.1.1.288]
																MA_10433497g0010	K13464	JAZ; jasmonate ZIM domain-containing protein		MA_17919g0010	K09264	K09264; MADS-box transcription factor, plant		MA_10431946g0010	K14638	SLC15A3_4, PHT; solute carrier family 15 (peptide/histidine transporter), member 3/4		MA_10435122g0010	K00031	IDH1, IDH2, icd; isocitrate dehydrogenase [EC:1.1.1.42]
																MA_10433569g0010	K13082	DFR; bifunctional dihydroflavonol 4-reductase/flavanone 4-reductase [EC:1.1.1.219 1.1.1.234]		MA_181338g0010	K02916	RP-L35, MRPL35, rpmI; large subunit ribosomal protein L35		MA_10431966g0030	K00128	ALDH; aldehyde dehydrogenase (NAD+) [EC:1.2.1.3]		MA_10435143g0020
																MA_10433604g0010	K13863	SLC7A1, ATRC1; solute carrier family 7 (cationic amino acid transporter), member 1		MA_181810g0010				MA_10432077g0010				MA_10435145g0010	K00103	GULO; L-gulonolactone oxidase [EC:1.1.3.8]
																MA_10433671g0010				MA_18401g0010	K05605	HIBCH; 3-hydroxyisobutyryl-CoA hydrolase [EC:3.1.2.4]		MA_10432097g0010	K17301	COPB1, SEC26; coatomer subunit beta		MA_10435278g0010	K09015	sufD; Fe-S cluster assembly protein SufD
																MA_10433684g0010	K22390	ACP7; acid phosphatase type 7		MA_18411g0010	K20720	RTN4; reticulon-4		MA_10432099g0010	K13066	E2.1.1.68, COMT; caffeic acid 3-O-methyltransferase [EC:2.1.1.68]		MA_10435315g0020
																MA_10433687g0030	K03178	UBE1, UBA1; ubiquitin-activating enzyme E1 [EC:6.2.1.45]		MA_185611g0010	K00284	GLU, gltS; glutamate synthase (ferredoxin) [EC:1.4.7.1]		MA_10432106g0010	K00276	AOC3, AOC2, tynA; primary-amine oxidase [EC:1.4.3.21]		MA_10435334g0020	K04120	E5.5.1.13; ent-copalyl diphosphate synthase [EC:5.5.1.13]
																MA_10433732g0030	K03327	TC.MATE, SLC47A, norM, mdtK, dinF; multidrug resistance protein, MATE family		MA_186639g0010	K19366	SPG20; spartin		MA_10432110g0010	K00083	CAD; cinnamyl-alcohol dehydrogenase [EC:1.1.1.195]		MA_10435335g0010
																MA_10433815g0030	K17609	NXN; nucleoredoxin [EC:1.8.1.8]		MA_189742g0010	K10960	chlP, bchP; geranylgeranyl diphosphate/geranylgeranyl-bacteriochlorophyllide a reductase [EC:1.3.1.83 1.3.1.111]		MA_10432137g0030				MA_10435404g0010
																MA_10433869g0010	K13496	UGT73C; UDP-glucosyltransferase 73C [EC:2.4.1.-]		MA_189814g0010				MA_10432210g0010				MA_10435433g0010
																MA_10433876g0020				MA_19049g0010				MA_10432299g0010				MA_10435476g0040	K02886	RP-L2, MRPL2, rplB; large subunit ribosomal protein L2
																MA_10433927g0010				MA_1914g0020				MA_10432302g0010				MA_10435492g0010	K00434	E1.11.1.11; L-ascorbate peroxidase [EC:1.11.1.11]
																MA_10433982g0010				MA_193431g0010	K02641	petH; ferredoxin--NADP+ reductase [EC:1.18.1.2]		MA_10432333g0030	K22683	APF2; aspartyl protease family protein [EC:3.4.23.-]		MA_10435550g0020	K02261	COX2; cytochrome c oxidase subunit 2
																MA_10433982g0020				MA_196108g0010				MA_10432342g0020				MA_10435618g0010	K09838	ZEP, ABA1; zeaxanthin epoxidase [EC:1.14.15.21]
																MA_10433992g0010				MA_19634g0010	K14432	ABF; ABA responsive element binding factor		MA_10432359g0010				MA_10435626g0040	K01807	rpiA; ribose 5-phosphate isomerase A [EC:5.3.1.6]
																MA_10433998g0010				MA_19933g0010				MA_10432431g0010	K12825	SF3A1, SAP114; splicing factor 3A subunit 1		MA_10435639g0010	K10999	CESA; cellulose synthase A [EC:2.4.1.12]
																MA_10433999g0010				MA_19979g0010				MA_10432434g0010				MA_10435639g0020	K10999	CESA; cellulose synthase A [EC:2.4.1.12]
																MA_10434009g0010				MA_202029g0010				MA_10432494g0010	K16055	TPS; trehalose 6-phosphate synthase/phosphatase [EC:2.4.1.15 3.1.3.12]		MA_10435644g0010
																MA_10434015g0010				MA_204401g0010	K07904	RAB11A; Ras-related protein Rab-11A		MA_10432594g0020	K01674	cah; carbonic anhydrase [EC:4.2.1.1]		MA_10435712g0010
																MA_10434030g0010	K04079	HSP90A, htpG; molecular chaperone HtpG		MA_204624g0010				MA_10432644g0010				MA_10435740g0010
																MA_10434033g0010				MA_20550g0010	K17279	REEP5_6; receptor expression-enhancing protein 5/6		MA_10432649g0010				MA_10435817g0010
																MA_10434037g0020				MA_20586g0010	K17497	PMM; phosphomannomutase [EC:5.4.2.8]		MA_10432681g0010				MA_10435831g0010
																MA_10434040g0010	K22611	SART3, TIP110; squamous cell carcinoma antigen recognized by T-cells 3		MA_208203g0010	K10405	KIFC1; kinesin family member C1		MA_10432693g0010	K18857	ADH1; alcohol dehydrogenase class-P [EC:1.1.1.1]		MA_10435864g0010	K02834	rbfA; ribosome-binding factor A
																MA_10434121g0010	K06215	pdxS, pdx1; pyridoxal 5'-phosphate synthase pdxS subunit [EC:4.3.3.6]		MA_2086189g0010				MA_10432716g0010				MA_10435867g0010	K18857	ADH1; alcohol dehydrogenase class-P [EC:1.1.1.1]
																MA_10434168g0010	K09651	RHBDD1; rhomboid domain-containing protein 1 [EC:3.4.21.-]		MA_210354g0010	K11253	H3; histone H3		MA_10432716g0020				MA_10435901g0010	K18158	NCA2; nuclear control of ATPase protein 2
																MA_10434174g0010				MA_210555g0010	K00855	PRK, prkB; phosphoribulokinase [EC:2.7.1.19]		MA_10432788g0010				MA_10435932g0010	K00465	CCD1; carotenoid 9,10(9',10')-cleavage dioxygenase 1 [EC:1.13.11.-]
																MA_10434193g0010				MA_211782g0010				MA_10432880g0010				MA_10435955g0020
																MA_10434201g0010				MA_211817g0010				MA_10432943g0020				MA_10435955g0030	K15803	GERD; (-)-germacrene D synthase [EC:4.2.3.75]
																MA_10434212g0010	K19366	SPG20; spartin		MA_213142g0010				MA_10432946g0010				MA_10435975g0010	K12897	TRA2; transformer-2 protein
																MA_10434223g0010				MA_21574g0010				MA_10432951g0010				MA_10435988g0010
																MA_10434336g0020	K07198	PRKAA, AMPK; 5'-AMP-activated protein kinase, catalytic alpha subunit [EC:2.7.11.11]		MA_218163g0010				MA_10432956g0020	K06995	K06995; uncharacterized protein		MA_10436021g0010
																MA_10434434g0010				MA_219331g0010				MA_10432987g0020				MA_10436068g0010	K00025	MDH1; malate dehydrogenase [EC:1.1.1.37]
																MA_10434463g0010	K04733	IRAK4; interleukin-1 receptor-associated kinase 4 [EC:2.7.11.1]		MA_21954g0010	K03531	ftsZ; cell division protein FtsZ		MA_10433109g0010				MA_10436188g0010	K00858	ppnK, NADK; NAD+ kinase [EC:2.7.1.23]
																MA_10434576g0010				MA_2217372g0010				MA_10433117g0010				MA_10436193g0010
																MA_10434601g0010				MA_223201g0010	K09422	MYBP; transcription factor MYB, plant		MA_10433133g0010				MA_10436249g0010	K22200	E3.1.3.63; 2-carboxy-D-arabinitol-1-phosphatase [EC:3.1.3.63]
																MA_10434618g0010	K14652	ribBA; 3,4-dihydroxy 2-butanone 4-phosphate synthase / GTP cyclohydrolase II [EC:4.1.99.12 3.5.4.25]		MA_22360g0010				MA_10433186g0010	K01166	RNASET2; ribonuclease T2 [EC:4.6.1.19]		MA_10436257g0010
																MA_10434709g0010	K20623	CYP92A6; typhasterol/6-deoxotyphasterol 2alpha-hydroxylase		MA_226283g0010				MA_10433267g0010	K01110	PTEN; phosphatidylinositol-3,4,5-trisphosphate 3-phosphatase and dual-specificity protein phosphatase PTEN [EC:3.1.3.16 3.1.3.48 3.1.3.67]		MA_10436268g0010
																MA_10434726g0010	K17506	PPM1L, PP2CE; protein phosphatase 1L [EC:3.1.3.16]		MA_232104g0010	K00927	PGK, pgk; phosphoglycerate kinase [EC:2.7.2.3]		MA_10433406g0020				MA_10436284g0010	K14843	PES1, NOP7; pescadillo
																MA_10434729g0020	K13496	UGT73C; UDP-glucosyltransferase 73C [EC:2.4.1.-]		MA_23242g0010	K09422	MYBP; transcription factor MYB, plant		MA_10433454g0020	K01251	E3.3.1.1, ahcY; adenosylhomocysteinase [EC:3.3.1.1]		MA_10436362g0020
																MA_10434784g0020				MA_23554g0010	K13667	RUMI, KTELC1; protein glucosyltransferase [EC:2.4.1.-]		MA_10433486g0010				MA_10436404g0010
																MA_10434796g0010				MA_238844g0010				MA_10433513g0010				MA_10436440g0030	K10802	HMGB1; high mobility group protein B1
																MA_10434855g0010				MA_24252g0010				MA_10433604g0010	K13863	SLC7A1, ATRC1; solute carrier family 7 (cationic amino acid transporter), member 1		MA_10436441g0020
																MA_10434857g0010				MA_242539g0010	K01176	AMY, amyA, malS; alpha-amylase [EC:3.2.1.1]		MA_10433607g0010				MA_10436486g0010
																MA_10434950g0020				MA_246125g0010				MA_10433631g0010	K00705	malQ; 4-alpha-glucanotransferase [EC:2.4.1.25]		MA_10436487g0010	K07024	SPP; sucrose-6-phosphatase [EC:3.1.3.24]
																MA_10434962g0020				MA_246350g0010	K09287	RAV; RAV-like factor		MA_10433644g0010	K01528	DNM1_3; dynamin 1/3 [EC:3.6.5.5]		MA_10436505g0020	K22390	ACP7; acid phosphatase type 7
																MA_10434974g0010	K03934	NDUFS1; NADH dehydrogenase (ubiquinone) Fe-S protein 1 [EC:7.1.1.2 1.6.99.3]		MA_24687g0010				MA_10433679g0010	K10696	BRE1; E3 ubiquitin-protein ligase BRE1 [EC:2.3.2.27]		MA_10436520g0010
																MA_10434976g0010				MA_24916g0010				MA_10433799g0010	K08956	AFG3; AFG3 family protein [EC:3.4.24.-]		MA_10436520g0020
																MA_10435021g0010				MA_249305g0010				MA_10433802g0010	K12195	CHMP6, VPS20; charged multivesicular body protein 6		MA_10436538g0010	K11446	KDM5, JARID1; [histone H3]-trimethyl-L-lysine4 demethylase [EC:1.14.11.67]
																MA_10435034g0030				MA_251870g0010	K01875	SARS, serS; seryl-tRNA synthetase [EC:6.1.1.11]		MA_10433815g0030	K17609	NXN; nucleoredoxin [EC:1.8.1.8]		MA_10436549g0010	K03327	TC.MATE, SLC47A, norM, mdtK, dinF; multidrug resistance protein, MATE family
																MA_10435221g0010	K05906	PCYOX1, FCLY; prenylcysteine oxidase / farnesylcysteine lyase [EC:1.8.3.5 1.8.3.6]		MA_25325g0010	K01673	cynT, can; carbonic anhydrase [EC:4.2.1.1]		MA_10433876g0020				MA_10436581g0010
																MA_10435244g0010				MA_261436g0010	K06118	SQD1, sqdB; UDP-sulfoquinovose synthase [EC:3.13.1.1]		MA_10433929g0020	K11000	CALS; callose synthase [EC:2.4.1.-]		MA_10436618g0010	K10536	aguA; agmatine deiminase [EC:3.5.3.12]
																MA_10435256g0010	K13051	ASRGL1, iaaA; L-asparaginase / beta-aspartyl-peptidase [EC:3.5.1.1 3.4.19.5]		MA_2615g0010				MA_10433982g0010				MA_10436643g0020
																MA_10435323g0010				MA_268175g0010				MA_10433992g0010				MA_10436655g0010
																MA_10435338g0010	K16275	BAH, NLA; E3 ubiquitin-protein ligase BAH [EC:2.3.2.27]		MA_277563g0010	K01930	FPGS; folylpolyglutamate synthase [EC:6.3.2.17]		MA_10433998g0010				MA_10436663g0010
																MA_10435400g0010				MA_277759g0010				MA_10434009g0010				MA_10436783g0020	K03118	tatC; sec-independent protein translocase protein TatC
																MA_10435431g0020				MA_28034g0010				MA_10434015g0010				MA_10436811g0010	K12855	PRPF6, PRP6; pre-mRNA-processing factor 6
																MA_10435468g0020	K08900	BCS1; mitochondrial chaperone BCS1		MA_282627g0010				MA_10434016g0010				MA_10436816g0010	K01551	arsA, ASNA1, GET3; arsenite/tail-anchored protein-transporting ATPase [EC:7.3.2.7 7.3.-.-]
																MA_10435536g0010	K00487	CYP73A; trans-cinnamate 4-monooxygenase [EC:1.14.14.91]		MA_28601g0010				MA_10434030g0010	K04079	HSP90A, htpG; molecular chaperone HtpG		MA_10436831g0010
																MA_10435550g0030	K13260	CYP81E1_7; isoflavone/4'-methoxyisoflavone 2'-hydroxylase [EC:1.14.14.90 1.14.14.89]		MA_287168g0010				MA_10434037g0020				MA_10436847g0010
																MA_10435552g0010				MA_290469g0010				MA_10434121g0010	K06215	pdxS, pdx1; pyridoxal 5'-phosphate synthase pdxS subunit [EC:4.3.3.6]		MA_10436871g0030
																MA_10435565g0010				MA_29161g0010				MA_10434151g0010	K12392	AP1B1; AP-1 complex subunit beta-1		MA_10436912g0010
																MA_10435595g0020	K00059	fabG, OAR1; 3-oxoacyl-[acyl-carrier protein] reductase [EC:1.1.1.100]		MA_291756g0010				MA_10434155g0010				MA_10436955g0010
																MA_10435601g0010	K11718	HUGT; UDP-glucose:glycoprotein glucosyltransferase [EC:2.4.1.-]		MA_29186g0010	K12126	PIF3; phytochrome-interacting factor 3		MA_10434168g0010	K09651	RHBDD1; rhomboid domain-containing protein 1 [EC:3.4.21.-]		MA_10436966g0010	K03255	TIF31, CLU1; protein TIF31
																MA_10435613g0010				MA_29361g0010	K03671	trxA; thioredoxin 1		MA_10434174g0010				MA_10436979g0010
																MA_10435654g0010				MA_30352g0010	K22772	FG2; flavonol-3-O-glucoside L-rhamnosyltransferase [EC:2.4.1.159]		MA_10434210g0010				MA_10437009g0010	K10696	BRE1; E3 ubiquitin-protein ligase BRE1 [EC:2.3.2.27]
																MA_10435699g0020	K02977	RP-S27Ae, RPS27A; small subunit ribosomal protein S27Ae		MA_30402g0010	K03146	THI4, THI1; cysteine-dependent adenosine diphosphate thiazole synthase [EC:2.4.2.60]		MA_10434222g0010	K15711	SMARCA3, HLTF; SWI/SNF-related matrix-associated actin-dependent regulator of chromatin subfamily A3 [EC:3.6.4.- 2.3.2.27]		MA_10437095g0010
																MA_10435706g0010	K12742	ispS; isoprene synthase [EC:4.2.3.27]		MA_309699g0010				MA_10434223g0010				MA_10437148g0010	K03781	katE, CAT, catB, srpA; catalase [EC:1.11.1.6]
																MA_10435722g0010	K01476	E3.5.3.1, rocF, arg; arginase [EC:3.5.3.1]		MA_31242g0010	K11671	NFRKB, INO80G; nuclear factor related to kappa-B-binding protein		MA_10434249g0020				MA_10437157g0020
																MA_10435723g0010	K18980	EO, FaQR; 2-methylene-furan-3-one reductase [EC:1.3.1.105]		MA_31322g0010				MA_10434259g0010				MA_10437191g0010	K02836	prfB; peptide chain release factor 2
																MA_10435736g0010	K19882	NOTUM; O-palmitoleoyl-L-serine hydrolase [EC:3.1.1.98]		MA_31668g0010	K09590	CYP85A1, BR6OX1; brassinosteroid-6-oxidase 1 [EC:1.14.-.-]		MA_10434287g0020	K00131	gapN; glyceraldehyde-3-phosphate dehydrogenase (NADP+) [EC:1.2.1.9]		MA_10437197g0020
																MA_10435755g0010				MA_329978g0010				MA_10434295g0010				MA_10437203g0020
																MA_10435790g0010				MA_33576g0010				MA_10434357g0020				MA_10437236g0010
																MA_10435797g0010				MA_3372633g0010				MA_10434361g0010	K03108	SRP72; signal recognition particle subunit SRP72		MA_10437239g0010
																MA_10435875g0030	K01535	PMA1, PMA2; H+-transporting ATPase [EC:7.1.2.1]		MA_33920g0010				MA_10434382g0020	K03062	PSMC1, RPT2; 26S proteasome regulatory subunit T2		MA_10437242g0030	K01749	hemC, HMBS; hydroxymethylbilane synthase [EC:2.5.1.61]
																MA_10435887g0040	K00031	IDH1, IDH2, icd; isocitrate dehydrogenase [EC:1.1.1.42]		MA_342580g0010				MA_10434399g0010	K04424	ZAK, MLTK; sterile alpha motif and leucine zipper containing kinase AZK [EC:2.7.11.25]		MA_10437246g0030
																MA_10435905g0020	K13422	MYC2; transcription factor MYC2		MA_346723g0010				MA_10434421g0010				MA_10437248g0010	K03665	hflX; GTPase
																MA_10436004g0020	K16903	TAA1; L-tryptophan---pyruvate aminotransferase [EC:2.6.1.99]		MA_349993g0010				MA_10434444g0010	K11000	CALS; callose synthase [EC:2.4.1.-]		MA_10437259g0030
																MA_10436004g0030	K00940	ndk, NME; nucleoside-diphosphate kinase [EC:2.7.4.6]		MA_3499g0020	K07198	PRKAA, AMPK; 5'-AMP-activated protein kinase, catalytic alpha subunit [EC:2.7.11.11]		MA_10434542g0010	K12742	ispS; isoprene synthase [EC:4.2.3.27]		MA_10437269g0010	K06444	lcyE, crtL2; lycopene epsilon-cyclase [EC:5.5.1.18]
																MA_10436005g0020				MA_354248g0010	K01051	E3.1.1.11; pectinesterase [EC:3.1.1.11]		MA_10434571g0010				MA_10437278g0030
																MA_10436066g0020	K22762	DESI1, PPPDE2; desumoylating isopeptidase 1 [EC:3.4.-.-]		MA_361612g0010	K07889	RAB5C; Ras-related protein Rab-5C		MA_10434576g0010				MA_104409g0010	K03841	FBP, fbp; fructose-1,6-bisphosphatase I [EC:3.1.3.11]
																MA_10436206g0020	K22390	ACP7; acid phosphatase type 7		MA_3644135g0010				MA_10434601g0010				MA_10447g0010
																MA_10436211g0010	K13993	HSP20; HSP20 family protein		MA_3766934g0010				MA_10434613g0010				MA_104872g0010
																MA_10436259g0020	K02900	RP-L27Ae, RPL27A; large subunit ribosomal protein L27Ae		MA_376741g0010				MA_10434618g0010	K14652	ribBA; 3,4-dihydroxy 2-butanone 4-phosphate synthase / GTP cyclohydrolase II [EC:4.1.99.12 3.5.4.25]		MA_10520g0010	K12898	HNRNPF_H; heterogeneous nuclear ribonucleoprotein F/H
																MA_10436271g0010	K03327	TC.MATE, SLC47A, norM, mdtK, dinF; multidrug resistance protein, MATE family		MA_37764g0010				MA_10434685g0010	K15498	PPP6C; serine/threonine-protein phosphatase 6 catalytic subunit [EC:3.1.3.16]		MA_10655g0010	K03255	TIF31, CLU1; protein TIF31
																MA_10436283g0010	K02985	RP-S3e, RPS3; small subunit ribosomal protein S3e		MA_37849g0010				MA_10434709g0010	K20623	CYP92A6; typhasterol/6-deoxotyphasterol 2alpha-hydroxylase		MA_107159g0010	K04123	KAO; ent-kaurenoic acid monooxygenase [EC:1.14.14.107]
																MA_10436322g0010				MA_3786355g0010				MA_10434726g0010	K17506	PPM1L, PP2CE; protein phosphatase 1L [EC:3.1.3.16]		MA_107182g0010	K01535	PMA1, PMA2; H+-transporting ATPase [EC:7.1.2.1]
																MA_10436324g0010	K04077	groEL, HSPD1; chaperonin GroEL		MA_38395g0010				MA_10434729g0020	K13496	UGT73C; UDP-glucosyltransferase 73C [EC:2.4.1.-]		MA_10744g0010	K02113	ATPF1D, atpH; F-type H+-transporting ATPase subunit delta
																MA_10436556g0010				MA_38g0010	K14484	IAA; auxin-responsive protein IAA		MA_10434785g0010				MA_108278g0010	K03403	chlH, bchH; magnesium chelatase subunit H [EC:6.6.1.1]
																MA_10436624g0010				MA_39164g0010				MA_10434796g0010				MA_1083g0010	K15382	SLC50A, SWEET; solute carrier family 50 (sugar transporter)
																MA_10436888g0010				MA_3928409g0010				MA_10434857g0010				MA_108616g0010
																MA_10436898g0010	K00430	E1.11.1.7; peroxidase [EC:1.11.1.7]		MA_39561g0010				MA_10434912g0020				MA_109497g0010
																MA_10436974g0010	K13993	HSP20; HSP20 family protein		MA_39658g0010				MA_10434974g0010	K03934	NDUFS1; NADH dehydrogenase (ubiquinone) Fe-S protein 1 [EC:7.1.1.2 1.6.99.3]		MA_110221g0010
																MA_10436974g0020	K13993	HSP20; HSP20 family protein		MA_40034g0010				MA_10434976g0010				MA_111858g0010
																MA_10436984g0050				MA_4056g0010				MA_10435015g0020	K01373	CTSF; cathepsin F [EC:3.4.22.41]		MA_11189g0010	K14842	NSA2; ribosome biogenesis protein NSA2
																MA_10436986g0020				MA_406529g0010				MA_10435034g0030				MA_11233g0030
																MA_10436994g0030	K21867	AKT, KAT, GORK, SKOR; potassium channel		MA_408691g0010				MA_10435098g0010	K08819	CDK12_13; cyclin-dependent kinase 12/13 [EC:2.7.11.22 2.7.11.23]		MA_113173g0010	K01897	ACSL, fadD; long-chain acyl-CoA synthetase [EC:6.2.1.3]
																MA_10437020g0010	K14512	MPK6; mitogen-activated protein kinase 6 [EC:2.7.11.24]		MA_408741g0010	K01533	copB; P-type Cu2+ transporter [EC:7.2.2.9]		MA_10435115g0010				MA_114120g0010
																MA_10437038g0010	K05349	bglX; beta-glucosidase [EC:3.2.1.21]		MA_40967g0010				MA_10435137g0010				MA_114887g0010
																MA_10437041g0020	K09834	VTE1, SXD1; tocopherol cyclase [EC:5.5.1.24]		MA_41114g0010	K03841	FBP, fbp; fructose-1,6-bisphosphatase I [EC:3.1.3.11]		MA_10435221g0010	K05906	PCYOX1, FCLY; prenylcysteine oxidase / farnesylcysteine lyase [EC:1.8.3.5 1.8.3.6]		MA_115261g0010
																MA_10437042g0010	K01897	ACSL, fadD; long-chain acyl-CoA synthetase [EC:6.2.1.3]		MA_41274g0010				MA_10435244g0010				MA_117676g0010
																MA_10437046g0010	K21398	SLC11A2, DMT1, NRAMP2; natural resistance-associated macrophage protein 2		MA_4173g0010	K13366	MPAO, PAO1; polyamine oxidase [EC:1.5.3.14 1.5.3.16 1.5.3.-]		MA_10435256g0010	K13051	ASRGL1, iaaA; L-asparaginase / beta-aspartyl-peptidase [EC:3.5.1.1 3.4.19.5]		MA_11768g0010
																MA_10437059g0020				MA_422522g0010				MA_10435277g0010	K13719	OTU1, YOD1; ubiquitin thioesterase OTU1 [EC:3.1.2.-]		MA_117808g0010	K00913	ITPK1; inositol-1,3,4-trisphosphate 5/6-kinase / inositol-tetrakisphosphate 1-kinase [EC:2.7.1.159 2.7.1.134]
																MA_10437146g0020				MA_4248g0010				MA_10435293g0010				MA_117901g0010
																MA_10437187g0010				MA_425410g0010	K09286	EREBP; EREBP-like factor		MA_10435428g0020				MA_118674g0010	K20867	GAUT12S; galacturonosyltransferase 12/13/14/15 [EC:2.4.1.-]
																MA_10437224g0010	K18875	EDS1; enhanced disease susceptibility 1 protein		MA_433610g0010				MA_10435450g0010				MA_118719g0010
																MA_10437235g0010	K01455	E3.5.1.49; formamidase [EC:3.5.1.49]		MA_4340g0010	K02519	infB, MTIF2; translation initiation factor IF-2		MA_10435468g0020	K08900	BCS1; mitochondrial chaperone BCS1		MA_119766g0010	K00281	GLDC, gcvP; glycine dehydrogenase [EC:1.4.4.2]
																MA_104614g0010	K13993	HSP20; HSP20 family protein		MA_438267g0010				MA_10435539g0010				MA_12000g0010	K02865	RP-L10Ae, RPL10A; large subunit ribosomal protein L10Ae
																MA_104806g0010				MA_439266g0010				MA_10435550g0030	K13260	CYP81E1_7; isoflavone/4'-methoxyisoflavone 2'-hydroxylase [EC:1.14.14.90 1.14.14.89]		MA_120841g0010
																MA_105529g0010				MA_4399472g0010				MA_10435552g0010				MA_121263g0010
																MA_1059749g0010				MA_440182g0010				MA_10435613g0010				MA_121360g0010
																MA_106032g0010				MA_447987g0010				MA_10435654g0010				MA_121606g0010
																MA_106166g0010				MA_45102g0010				MA_10435659g0010	K01191	MAN2C1; alpha-mannosidase [EC:3.2.1.24]		MA_12201g0010	K02723	psbY; photosystem II PsbY protein
																MA_106283g0010				MA_4574g0020	K01673	cynT, can; carbonic anhydrase [EC:4.2.1.1]		MA_10435693g0020				MA_122077g0010	K22520	LQY1; protein disulfide-isomerase [EC:5.3.4.1]
																MA_106297g0010	K20716	MAPKKK17_18; mitogen-activated protein kinase kinase kinase 17/18		MA_458872g0010				MA_10435723g0010	K18980	EO, FaQR; 2-methylene-furan-3-one reductase [EC:1.3.1.105]		MA_122492g0010	K23025	AVP; H+-translocating diphosphatase [EC:7.1.3.1]
																MA_106428g0010				MA_460253g0010	K22450	SNAT; aralkylamine N-acetyltransferase [EC:2.3.1.87]		MA_10435755g0010				MA_122505g0010
																MA_106449g0010	K13993	HSP20; HSP20 family protein		MA_473307g0010				MA_10435769g0010				MA_123211g0010	K08238	XXT; xyloglucan 6-xylosyltransferase [EC:2.4.2.39]
																MA_106551g0010				MA_47626g0010	K01602	rbcS; ribulose-bisphosphate carboxylase small chain [EC:4.1.1.39]		MA_10435781g0010	K15263	LYER; cell growth-regulating nucleolar protein		MA_123340g0010	K15507	MRM1, PET56; 21S rRNA (GM2251-2'-O)-methyltransferase [EC:2.1.1.-]
																MA_10702g0010				MA_478373g0010				MA_10435790g0010				MA_123466g0010
																MA_10721g0020				MA_48250g0010	K03405	chlI, bchI; magnesium chelatase subunit I [EC:6.6.1.1]		MA_10435797g0010				MA_123750g0010	K15501	PPP6R3, SAPS3; serine/threonine-protein phosphatase 6 regulatory subunit 3
																MA_10754g0010				MA_482951g0010				MA_10435813g0010				MA_124140g0010	K03283	HSPA1s; heat shock 70kDa protein 1/2/6/8
																MA_10772g0010				MA_48348g0010				MA_10435863g0020				MA_124714g0010
																MA_107838g0010	K02939	RP-L9, MRPL9, rplI; large subunit ribosomal protein L9		MA_48816g0010				MA_10435875g0030				MA_125123g0020	K15032	MTERFD; mTERF domain-containing protein, mitochondrial
																MA_10861g0010				MA_48841g0010				MA_10435887g0040	K00031	IDH1, IDH2, icd; isocitrate dehydrogenase [EC:1.1.1.42]		MA_12527g0010
																MA_108928g0010				MA_4893566g0010				MA_10436042g0030				MA_125282g0010
																MA_109402g0010				MA_4943g0010	K10999	CESA; cellulose synthase A [EC:2.4.1.12]		MA_10436069g0010				MA_125465g0010
																MA_109421g0010				MA_495649g0010	K13496	UGT73C; UDP-glucosyltransferase 73C [EC:2.4.1.-]		MA_10436080g0010	K13832	aroDE, DHQ-SDH; 3-dehydroquinate dehydratase / shikimate dehydrogenase [EC:4.2.1.10 1.1.1.25]		MA_125488g0010
																MA_109428g0010	K13249	SSR1; translocon-associated protein subunit alpha		MA_497021g0010				MA_10436085g0010	K15289	SLC35F5; solute carrier family 35, member F5		MA_126442g0010	K15601	KDM3; [histone H3]-dimethyl-L-lysine9 demethylase [EC:1.14.11.65]
																MA_110169g0010				MA_498229g0010	K22207	LCD; L-cysteine desulfhydrase [EC:4.4.1.28]		MA_10436101g0010				MA_12783g0010	K21407	APMAP; adipocyte plasma membrane-associated protein
																MA_11057g0010				MA_500401g0010				MA_10436101g0020				MA_12808g0010	K09419	HSFF; heat shock transcription factor, other eukaryote
																MA_111005g0010				MA_50146g0010	K18443	GBF1; golgi-specific brefeldin A-resistance guanine nucleotide exchange factor 1		MA_10436108g0010				MA_128169g0010	K02109	ATPF0B, atpF; F-type H+-transporting ATPase subunit b
																MA_111022g0010				MA_50379g0010	K21362	SFR2; galactolipid galactosyltransferase [EC:2.4.1.184]		MA_10436135g0010				MA_129206g0010	K08915	LHCB4; light-harvesting complex II chlorophyll a/b binding protein 4
																MA_111590g0010				MA_53568g0010				MA_10436196g0010				MA_129451g0010	K19073	DVR; divinyl chlorophyllide a 8-vinyl-reductase [EC:1.3.1.75]
																MA_111840g0010				MA_538432g0010				MA_10436205g0010				MA_129930g0010	K01623	ALDO; fructose-bisphosphate aldolase, class I [EC:4.1.2.13]
																MA_11214g0010	K00703	glgA; starch synthase [EC:2.4.1.21]		MA_5428g0020	K06617	E2.4.1.82; raffinose synthase [EC:2.4.1.82]		MA_10436205g0020				MA_12995g0010
																MA_112260g0010				MA_54628g0010	K02933	RP-L6, MRPL6, rplF; large subunit ribosomal protein L6		MA_10436206g0020	K22390	ACP7; acid phosphatase type 7		MA_129980g0010
																MA_112360g0010				MA_54864g0010	K01626	E2.5.1.54, aroF, aroG, aroH; 3-deoxy-7-phosphoheptulonate synthase [EC:2.5.1.54]		MA_10436214g0010				MA_13027g0010	K18010	HCAR; 7-hydroxymethyl chlorophyll a reductase [EC:1.17.7.2]
																MA_112855g0010	K15216	RRN3, TIFIA; RNA polymerase I-specific transcription initiation factor RRN3		MA_549241g0010				MA_10436248g0020				MA_130415g0010	K10255	FAD6, desA; acyl-lipid omega-6 desaturase (Delta-12 desaturase) [EC:1.14.19.23 1.14.19.45]
																MA_112952g0010				MA_550626g0010				MA_10436259g0020	K02900	RP-L27Ae, RPL27A; large subunit ribosomal protein L27Ae		MA_13061g0010	K13210	FUBP; far upstream element-binding protein
																MA_113446g0010				MA_55344g0010				MA_10436309g0010	K01251	E3.3.1.1, ahcY; adenosylhomocysteinase [EC:3.3.1.1]		MA_130918g0010	K09422	MYBP; transcription factor MYB, plant
																MA_113542g0010				MA_56411g0010	K11253	H3; histone H3		MA_10436313g0010				MA_131587g0010	K08912	LHCB1; light-harvesting complex II chlorophyll a/b binding protein 1
																MA_114091g0010				MA_5654558g0010				MA_10436322g0010	K07513	ACAA1; acetyl-CoA acyltransferase 1 [EC:2.3.1.16]		MA_132558g0010
																MA_114136g0010	K02976	RP-S26e, RPS26; small subunit ribosomal protein S26e		MA_570893g0010				MA_10436434g0010				MA_133071g0010	K10666	RNF5; E3 ubiquitin-protein ligase RNF5 [EC:2.3.2.27]
																MA_1147102g0010				MA_57103g0010	K04121	E4.2.3.19; ent-kaurene synthase [EC:4.2.3.19]		MA_10436437g0020				MA_133089g0010
																MA_115015g0010				MA_571554g0010	K03542	psbS; photosystem II 22kDa protein		MA_10436550g0010				MA_133474g0010
																MA_115550g0010	K13412	CPK; calcium-dependent protein kinase [EC:2.7.11.1]		MA_572791g0010	K03969	pspA; phage shock protein A		MA_10436572g0010	K12818	DHX8, PRP22; ATP-dependent RNA helicase DHX8/PRP22 [EC:3.6.4.13]		MA_1364759g0010
																MA_116478g0010	K13667	RUMI, KTELC1; protein glucosyltransferase [EC:2.4.1.-]		MA_57501g0010				MA_10436594g0010				MA_136668g0010
																MA_116648g0020				MA_575444g0010	K03542	psbS; photosystem II 22kDa protein		MA_10436602g0020	K04733	IRAK4; interleukin-1 receptor-associated kinase 4 [EC:2.7.11.1]		MA_137828g0010	K00799	GST, gst; glutathione S-transferase [EC:2.5.1.18]
																MA_118671g0010				MA_57615g0010				MA_10436651g0010				MA_138082g0010	K15032	MTERFD; mTERF domain-containing protein, mitochondrial
																MA_11949g0020				MA_58118g0010				MA_10436695g0010	K05749	CYFIP; cytoplasmic FMR1 interacting protein		MA_138556g0010	K14488	SAUR; SAUR family protein
																MA_11956g0010				MA_58536g0010				MA_10436704g0010				MA_138676g0010
																MA_119796g0010	K00430	E1.11.1.7; peroxidase [EC:1.11.1.7]		MA_5932g0010	K02069	ABC.X2.P; putative ABC transport system permease protein		MA_10436877g0010				MA_139200g0010
																MA_119918g0010	K16465	CETN1; centrin-1		MA_593g0010				MA_10436888g0010				MA_139514g0010	K03083	GSK3B; glycogen synthase kinase 3 beta [EC:2.7.11.26]
																MA_120020g0010				MA_59883g0010				MA_10436930g0020	K14508	NPR1; regulatory protein NPR1		MA_139797g0010	K07198	PRKAA, AMPK; 5'-AMP-activated protein kinase, catalytic alpha subunit [EC:2.7.11.11]
																MA_120049g0020				MA_59984g0010	K22207	LCD; L-cysteine desulfhydrase [EC:4.4.1.28]		MA_10436968g0010	K17302	COPB2, SEC27; coatomer subunit beta'		MA_140124g0010	K15920	XYL4; xylan 1,4-beta-xylosidase [EC:3.2.1.37]
																MA_120403g0010	K07025	K07025; putative hydrolase of the HAD superfamily		MA_60383g0010				MA_10436984g0050				MA_14025g0020
																MA_12044g0010				MA_61158g0010				MA_10436986g0020				MA_140838g0010
																MA_12061g0010				MA_61272g0010	K18726	FAF2, UBXD8; FAS-associated factor 2		MA_10437031g0010				MA_141g0010
																MA_12125g0010				MA_62361g0010	K09422	MYBP; transcription factor MYB, plant		MA_10437035g0010				MA_142317g0010
																MA_121310g0010	K13811	PAPSS; 3'-phosphoadenosine 5'-phosphosulfate synthase [EC:2.7.7.4 2.7.1.25]		MA_625571g0010	K01723	AOS; hydroperoxide dehydratase [EC:4.2.1.92]		MA_10437046g0010	K21398	SLC11A2, DMT1, NRAMP2; natural resistance-associated macrophage protein 2		MA_14571g0010	K02995	RP-S8e, RPS8; small subunit ribosomal protein S8e
																MA_121326g0010				MA_629485g0010				MA_10437104g0020				MA_14663g0020	K20562	CYP736A; biphenyl-4-hydroxylase
																MA_121466g0010				MA_643462g0010				MA_10437146g0020				MA_14707g0010	K03798	ftsH, hflB; cell division protease FtsH [EC:3.4.24.-]
																MA_121533g0010	K09422	MYBP; transcription factor MYB, plant		MA_644777g0010				MA_10437155g0010				MA_14711g0030	K02992	RP-S7, MRPS7, rpsG; small subunit ribosomal protein S7
																MA_121826g0010	K04733	IRAK4; interleukin-1 receptor-associated kinase 4 [EC:2.7.11.1]		MA_64498g0010	K15746	crtZ; beta-carotene 3-hydroxylase [EC:1.14.15.24]		MA_10437187g0010				MA_15391g0010	K03265	ETF1, ERF1; peptide chain release factor subunit 1
																MA_121889g0010				MA_64524g0010	K08955	YME1; ATP-dependent metalloprotease [EC:3.4.24.-]		MA_10437202g0020				MA_15408g0010	K01106	E3.1.3.56; inositol-1,4,5-trisphosphate 5-phosphatase [EC:3.1.3.56]
																MA_12191g0010	K04079	HSP90A, htpG; molecular chaperone HtpG		MA_6507g0010	K14611	SLC23A1, SVCT1; solute carrier family 23 (nucleobase transporter), member 1		MA_10437216g0010	K14638	SLC15A3_4, PHT; solute carrier family 15 (peptide/histidine transporter), member 3/4		MA_15537g0010
																MA_12242g0010	K09584	PDIA6, TXNDC7; protein disulfide-isomerase A6 [EC:5.3.4.1]		MA_656884g0010	K19476	IST1; vacuolar protein sorting-associated protein IST1		MA_104614g0010	K13993	HSP20; HSP20 family protein		MA_155591g0010	K02967	RP-S2, MRPS2, rpsB; small subunit ribosomal protein S2
																MA_122497g0010				MA_657g0010	K02113	ATPF1D, atpH; F-type H+-transporting ATPase subunit delta		MA_105093g0010				MA_15606g0010	K17781	TIM13; mitochondrial import inner membrane translocase subunit TIM13
																MA_123133g0010				MA_668159g0010				MA_105216g0020				MA_15646g0010	K02433	gatA, QRSL1; aspartyl-tRNA(Asn)/glutamyl-tRNA(Gln) amidotransferase subunit A [EC:6.3.5.6 6.3.5.7]
																MA_123491g0010	K15414	C1QBP; complement component 1 Q subcomponent-binding protein, mitochondrial		MA_66902g0010				MA_105240g0010	K01381	PEP4; saccharopepsin [EC:3.4.23.25]		MA_158054g0010	K01177	E3.2.1.2; beta-amylase [EC:3.2.1.2]
																MA_123993g0020				MA_66942g0010	K17492	UBN; ubinuclein		MA_106166g0010				MA_1581613g0010	K02707	psbE; photosystem II cytochrome b559 subunit alpha
																MA_124178g0010	K02925	RP-L3e, RPL3; large subunit ribosomal protein L3e		MA_67331g0010	K18819	GOLS; inositol 3-alpha-galactosyltransferase [EC:2.4.1.123]		MA_106428g0010				MA_15820g0010	K11517	HAO; (S)-2-hydroxy-acid oxidase [EC:1.1.3.15]
																MA_124460g0010				MA_67552g0010				MA_106449g0010	K13993	HSP20; HSP20 family protein		MA_158595g0010
																MA_124602g0010				MA_6763g0010				MA_106551g0010				MA_158671g0010
																MA_125131g0010	K00432	gpx, btuE, bsaA; glutathione peroxidase [EC:1.11.1.9]		MA_6771199g0010	K09839	VDE, NPQ1; violaxanthin de-epoxidase [EC:1.23.5.1]		MA_106573g0010	K13065	E2.3.1.133, HCT; shikimate O-hydroxycinnamoyltransferase [EC:2.3.1.133]		MA_159904g0010	K09837	LUT1, CYP97C1; carotenoid epsilon hydroxylase [EC:1.14.14.158]
																MA_12527g0010				MA_6776087g0010				MA_106929g0010				MA_16054g0010	K02698	psaK; photosystem I subunit X
																MA_125599g0010				MA_6842g0010				MA_107025g0010				MA_160677g0010
																MA_125929g0010				MA_68968g0010				MA_10721g0020				MA_16089g0010	K10573	UBE2A, UBC2, RAD6A; ubiquitin-conjugating enzyme E2 A [EC:2.3.2.23]
																MA_126399g0010				MA_692g0010	K22519	PTAC5; protein disulfide-isomerase [EC:5.3.4.1]		MA_107468g0010				MA_16143g0010
																MA_126866g0010	K10144	RCHY1, PIRH2; RING finger and CHY zinc finger domain-containing protein 1 [EC:2.3.2.27]		MA_694407g0010				MA_10754g0010				MA_16172g0010
																MA_127220g0010				MA_69727g0010	K05298	GAPA; glyceraldehyde-3-phosphate dehydrogenase (NADP+) (phosphorylating) [EC:1.2.1.13]		MA_10772g0010				MA_163659g0010
																MA_127251g0010	K10666	RNF5; E3 ubiquitin-protein ligase RNF5 [EC:2.3.2.27]		MA_71034g0010	K22985	GPR107; G protein-coupled receptor 107		MA_108306g0010				MA_1640g0010
																MA_127299g0010				MA_713345g0010				MA_10853g0020	K00654	SPT; serine palmitoyltransferase [EC:2.3.1.50]		MA_165943g0020
																MA_127355g0010	K00850	pfkA, PFK; 6-phosphofructokinase 1 [EC:2.7.1.11]		MA_7149014g0010				MA_10861g0010				MA_166295g0010	K06995	K06995; uncharacterized protein
																MA_12747g0010				MA_7162g0010				MA_108874g0010				MA_166933g0010
																MA_127753g0010				MA_7185g0010				MA_109402g0010				MA_16731g0010	K20556	CYP76C; cytochrome P450 family 76 subfamily C
																MA_12775g0010				MA_7192798g0010	K23050	PCBER1; phenylcoumaran benzylic ether reductase [EC:1.3.1.-]		MA_109421g0010				MA_167620g0010	K05391	CNGC; cyclic nucleotide gated channel, plant
																MA_12775g0020				MA_72175g0010	K08851	TP53RK, PRPK, BUD32; TP53 regulating kinase and related kinases [EC:2.7.11.1]		MA_109804g0010				MA_170724g0010	K03216	trmL, cspR; tRNA (cytidine/uridine-2'-O-)-methyltransferase [EC:2.1.1.207]
																MA_127999g0010				MA_7227611g0010				MA_11041g0010				MA_17217g0020
																MA_128387g0010				MA_729922g0010				MA_110587g0010	K09419	HSFF; heat shock transcription factor, other eukaryote		MA_172388g0010	K06677	YCS4, CNAP1, CAPD2; condensin complex subunit 1
																MA_13020g0010	K06689	UBE2D, UBC4, UBC5; ubiquitin-conjugating enzyme E2 D [EC:2.3.2.23]		MA_733845g0010	K02636	petC; cytochrome b6-f complex iron-sulfur subunit [EC:7.1.1.6]		MA_111188g0010				MA_172950g0010
																MA_13025g0010				MA_734074g0020				MA_111456g0010				MA_173127g0010
																MA_130557g0010	K02083	allC; allantoate deiminase [EC:3.5.3.9]		MA_73458g0010				MA_11145g0010				MA_1737g0020	K04733	IRAK4; interleukin-1 receptor-associated kinase 4 [EC:2.7.11.1]
																MA_130810g0010				MA_74105g0010				MA_111590g0010				MA_17408g0010	K12581	CNOT7_8, CAF1, POP2; CCR4-NOT transcription complex subunit 7/8
																MA_131224g0010				MA_7439g0010	K11807	WDTC1, DCAF9; WD and tetratricopeptide repeats protein 1		MA_111840g0010				MA_174190g0010
																MA_131574g0010	K13946	AUX1, LAX; auxin influx carrier (AUX1 LAX family)		MA_74545g0010	K01674	cah; carbonic anhydrase [EC:4.2.1.1]		MA_11193g0010				MA_174309g0010
																MA_131585g0010	K21407	APMAP; adipocyte plasma membrane-associated protein		MA_75004g0010				MA_11225g0010				MA_1750g0010
																MA_13240g0020	K04077	groEL, HSPD1; chaperonin GroEL		MA_75297g0010				MA_11258g0010	K15113	SLC25A28_37, MFRN; solute carrier family 25 (mitochondrial iron transporter), member 28/37		MA_175330g0010
																MA_13271g0010				MA_762051g0010				MA_11306g0010				MA_176279g0010	K08916	LHCB5; light-harvesting complex II chlorophyll a/b binding protein 5
																MA_132750g0010				MA_76209g0010	K00605	gcvT, AMT; aminomethyltransferase [EC:2.1.2.10]		MA_113291g0010				MA_17674g0010	K00811	ASP5; aspartate aminotransferase, chloroplastic [EC:2.6.1.1]
																MA_133096g0010				MA_76491g0010				MA_113402g0010				MA_176956g0010
																MA_133206g0010	K12795	SUGT1, SGT1; suppressor of G2 allele of SKP1		MA_76686g0010				MA_113542g0010				MA_177123g0010
																MA_133240g0010				MA_77198g0010	K11252	H2B; histone H2B		MA_113573g0010	K04733	IRAK4; interleukin-1 receptor-associated kinase 4 [EC:2.7.11.1]		MA_1773g0010	K15178	RTF1; RNA polymerase-associated protein RTF1
																MA_133359g0030				MA_7753043g0010				MA_113767g0010	K00924	E2.7.1.-; kinase [EC:2.7.1.-]		MA_177678g0010	K14640	SLC20A, PIT; solute carrier family 20 (sodium-dependent phosphate transporter)
																MA_133537g0010				MA_777801g0010				MA_114475g0010	K19042	BOI; E3 ubiquitin-protein ligase BOI and related proteins [EC:2.3.2.27]		MA_178744g0010
																MA_133g0010				MA_7864625g0010				MA_1147102g0010				MA_17913g0010
																MA_13416g0010				MA_791871g0010				MA_114773g0010	K08790	STK38, NDR; serine/threonine kinase 38 [EC:2.7.11.1]		MA_17919g0010	K09264	K09264; MADS-box transcription factor, plant
																MA_134293g0010				MA_794523g0010				MA_114838g0010				MA_180270g0010
																MA_134669g0010	K21483	SAMT; salicylate 1-O-methyltransferase [EC:2.1.1.274]		MA_7978614g0010				MA_11486g0010	K07976	RAB; Rab family, other		MA_181156g0010
																MA_135240g0010				MA_79886g0010				MA_11516g0010				MA_181338g0010	K02916	RP-L35, MRPL35, rpmI; large subunit ribosomal protein L35
																MA_13545g0010				MA_8047450g0010				MA_115173g0010				MA_18142g0010	K00830	AGXT; alanine-glyoxylate transaminase / serine-glyoxylate transaminase / serine-pyruvate transaminase [EC:2.6.1.44 2.6.1.45 2.6.1.51]
																MA_136308g0010				MA_81112g0010	K00297	metF, MTHFR; methylenetetrahydrofolate reductase (NADPH) [EC:1.5.1.20]		MA_1151g0010				MA_181618g0010
																MA_136601g0010				MA_815900g0010	K08909	LHCA3; light-harvesting complex I chlorophyll a/b binding protein 3		MA_115550g0010	K13412	CPK; calcium-dependent protein kinase [EC:2.7.11.1]		MA_18247g0010
																MA_136684g0010				MA_8164514g0010				MA_115581g0010				MA_18349g0010	K08903	psb28; photosystem II 13kDa protein
																MA_137838g0010	K09487	HSP90B, TRA1; heat shock protein 90kDa beta		MA_8177242g0010				MA_116011g0010	K08057	CALR; calreticulin		MA_184421g0010	K02639	petF; ferredoxin
																MA_137894g0010	K10578	UBE2J1, NCUBE1, UBC6; ubiquitin-conjugating enzyme E2 J1 [EC:2.3.2.23]		MA_82028g0010	K16276	K16276, BTS; zinc finger protein-like protein		MA_116166g0010				MA_184421g0020
																MA_138397g0010				MA_8219061g0010	K14493	GID1; gibberellin receptor GID1 [EC:3.-.-.-]		MA_116478g0010	K13667	RUMI, KTELC1; protein glucosyltransferase [EC:2.4.1.-]		MA_184655g0010
																MA_138441g0010	K01052	LIPA; lysosomal acid lipase/cholesteryl ester hydrolase [EC:3.1.1.13]		MA_825494g0010				MA_117157g0010				MA_185166g0020
																MA_13849g0010				MA_8277894g0010	K01835	pgm; phosphoglucomutase [EC:5.4.2.2]		MA_11716g0010				MA_185611g0010	K00284	GLU, gltS; glutamate synthase (ferredoxin) [EC:1.4.7.1]
																MA_138834g0010	K12355	REF1; coniferyl-aldehyde dehydrogenase [EC:1.2.1.68]		MA_8304522g0010				MA_117432g0010				MA_185815g0010
																MA_13901g0010	K01597	MVD, mvaD; diphosphomevalonate decarboxylase [EC:4.1.1.33]		MA_83110g0010				MA_117567g0010	K00799	GST, gst; glutathione S-transferase [EC:2.5.1.18]		MA_187g0010
																MA_139086g0010	K08057	CALR; calreticulin		MA_831591g0010	K08360	CYB561; cytochrome b-561 [EC:7.2.1.3]		MA_11783g0010	K02437	gcvH, GCSH; glycine cleavage system H protein		MA_188257g0010	K03798	ftsH, hflB; cell division protease FtsH [EC:3.4.24.-]
																MA_139905g0010				MA_8334805g0010	K11808	ADE2; phosphoribosylaminoimidazole carboxylase [EC:4.1.1.21]		MA_11792g0010	K00108	betA, CHDH; choline dehydrogenase [EC:1.1.99.1]		MA_188861g0010
																MA_140715g0010	K14709	SLC39A1_2_3, ZIP1_2_3; solute carrier family 39 (zinc transporter), member 1/2/3		MA_8351g0010				MA_118496g0010				MA_189742g0010	K10960	chlP, bchP; geranylgeranyl diphosphate/geranylgeranyl-bacteriochlorophyllide a reductase [EC:1.3.1.83 1.3.1.111]
																MA_141445g0010	K10046	GME; GDP-D-mannose 3', 5'-epimerase [EC:5.1.3.18 5.1.3.-]		MA_8397197g0010				MA_119453g0010				MA_18999g0010
																MA_141669g0010	K15639	CYP734A1, BAS1; PHYB activation tagged suppressor 1 [EC:1.14.-.-]		MA_839774g0010				MA_119796g0010	K00430	E1.11.1.7; peroxidase [EC:1.11.1.7]		MA_190693g0010
																MA_14214g0010	K08867	WNK, PRKWNK; WNK lysine deficient protein kinase [EC:2.7.11.1]		MA_8408g0030				MA_119918g0010	K16465	CETN1; centrin-1		MA_191819g0010	K11251	H2A; histone H2A
																MA_14292g0010				MA_84159g0010	K07897	RAB7A; Ras-related protein Rab-7A		MA_119926g0010	K17780	TIM8; mitochondrial import inner membrane translocase subunit TIM8		MA_19229g0020
																MA_14317g0010	K02910	RP-L31e, RPL31; large subunit ribosomal protein L31e		MA_8485418g0010				MA_120020g0010				MA_1925779g0010
																MA_14445g0010				MA_8511261g0010				MA_120403g0010	K07025	K07025; putative hydrolase of the HAD superfamily		MA_193431g0010	K02641	petH; ferredoxin--NADP+ reductase [EC:1.18.1.2]
																MA_14534g0010				MA_86167g0010				MA_12044g0010				MA_19490g0010	K02899	RP-L27, MRPL27, rpmA; large subunit ribosomal protein L27
																MA_14543g0010	K02958	RP-S15e, RPS15; small subunit ribosomal protein S15e		MA_8628986g0010	K00924	E2.7.1.-; kinase [EC:2.7.1.-]		MA_12061g0010				MA_194998g0010	K13789	GGPS; geranylgeranyl diphosphate synthase, type II [EC:2.5.1.1 2.5.1.10 2.5.1.29]
																MA_14611g0020				MA_8629045g0010				MA_120638g0010	K09595	HM13; minor histocompatibility antigen H13 [EC:3.4.23.-]		MA_195659g0010	K04078	groES, HSPE1; chaperonin GroES
																MA_1464g0010				MA_86436g0010				MA_121001g0010				MA_196108g0010
																MA_14667g0010				MA_8779645g0010	K13496	UGT73C; UDP-glucosyltransferase 73C [EC:2.4.1.-]		MA_121310g0010	K13811	PAPSS; 3'-phosphoadenosine 5'-phosphosulfate synthase [EC:2.7.7.4 2.7.1.25]		MA_19638g0010
																MA_14711g0020	K03327	TC.MATE, SLC47A, norM, mdtK, dinF; multidrug resistance protein, MATE family		MA_87937g0010	K00026	MDH2; malate dehydrogenase [EC:1.1.1.37]		MA_121326g0010				MA_197089g0010
																MA_14774g0010				MA_88337g0010				MA_121533g0010	K09422	MYBP; transcription factor MYB, plant		MA_1976813g0010
																MA_14786g0010				MA_8889264g0010				MA_121889g0010				MA_19782g0010	K00857	tdk, TK; thymidine kinase [EC:2.7.1.21]
																MA_1478g0030				MA_8925g0020				MA_12191g0010	K04079	HSP90A, htpG; molecular chaperone HtpG		MA_19834g0010	K19032	PSRP3; 30S ribosomal protein 3
																MA_148447g0010				MA_8953275g0010				MA_122233g0010				MA_20113g0010
																MA_14851g0010				MA_89637g0010				MA_12242g0010	K09584	PDIA6, TXNDC7; protein disulfide-isomerase A6 [EC:5.3.4.1]		MA_20157g0010
																MA_14965g0020				MA_899469g0010				MA_122499g0010	K20043	SNAP91, AP180, CALM; clathrin coat assembly protein AP180		MA_20242g0010	K00434	E1.11.1.11; L-ascorbate peroxidase [EC:1.11.1.11]
																MA_14971g0010				MA_90280g0010	K07478	ycaJ; putative ATPase		MA_12301g0010				MA_202598g0010	K19033	PSRP4, RPS31; 30S ribosomal protein S31
																MA_1500g0010				MA_905984g0010	K00600	glyA, SHMT; glycine hydroxymethyltransferase [EC:2.1.2.1]		MA_123068g0010	K00103	GULO; L-gulonolactone oxidase [EC:1.1.3.8]		MA_20265g0010	K02437	gcvH, GCSH; glycine cleavage system H protein
																MA_151196g0020	K02201	E2.7.7.3B; pantetheine-phosphate adenylyltransferase [EC:2.7.7.3]		MA_9066127g0010				MA_123133g0010				MA_203441g0010	K13082	DFR; bifunctional dihydroflavonol 4-reductase/flavanone 4-reductase [EC:1.1.1.219 1.1.1.234]
																MA_153080g0010				MA_907189g0010				MA_123993g0020				MA_20495g0020	K08472	MLO; mlo protein
																MA_15311g0010	K10663	ATL4; E3 ubiquitin-protein ligase ATL4 [EC:2.3.2.27]		MA_91236g0010				MA_124753g0010				MA_205286g0010	K12373	HEXA_B; hexosaminidase [EC:3.2.1.52]
																MA_15374g0010	K08176	PHO84; MFS transporter, PHS family, inorganic phosphate transporter		MA_9145140g0010				MA_124797g0010				MA_206805g0010
																MA_15438g0010				MA_9153293g0010	K00001	E1.1.1.1, adh; alcohol dehydrogenase [EC:1.1.1.1]		MA_125308g0010				MA_207797g0010
																MA_15445g0010				MA_91633g0010				MA_125470g0010	K22314	GGP; glucosinolate gamma-glutamyl hydrolase [EC:3.4.19.16]		MA_2086189g0010
																MA_15543g0010				MA_9168g0010				MA_125599g0010				MA_210354g0010	K11253	H3; histone H3
																MA_15546g0010				MA_91691g0010				MA_125608g0010	K01568	PDC, pdc; pyruvate decarboxylase [EC:4.1.1.1]		MA_210555g0010	K00855	PRK, prkB; phosphoribulokinase [EC:2.7.1.19]
																MA_156769g0010				MA_917315g0010				MA_126021g0010	K09338	HD-ZIP; homeobox-leucine zipper protein		MA_210881g0010
																MA_15683g0010				MA_919815g0010				MA_126371g0010				MA_210947g0010
																MA_156987g0010	K20478	GOLGB1; golgin subfamily B member 1		MA_9199701g0010	K01915	glnA, GLUL; glutamine synthetase [EC:6.3.1.2]		MA_126399g0010				MA_211782g0010
																MA_15755g0030	K01381	PEP4; saccharopepsin [EC:3.4.23.25]		MA_9212404g0010				MA_12670g0020	K06630	YWHAE; 14-3-3 protein epsilon		MA_212115g0010
																MA_158072g0010	K20623	CYP92A6; typhasterol/6-deoxotyphasterol 2alpha-hydroxylase		MA_92154g0010	K11886	ECM29; proteasome component ECM29		MA_126866g0010	K10144	RCHY1, PIRH2; RING finger and CHY zinc finger domain-containing protein 1 [EC:2.3.2.27]		MA_213142g0010
																MA_158424g0020				MA_9241891g0010	K19891	GN1_2_3; glucan endo-1,3-beta-glucosidase 1/2/3 [EC:3.2.1.39]		MA_126887g0010				MA_21478g0010
																MA_15852g0010	K10775	PAL; phenylalanine ammonia-lyase [EC:4.3.1.24]		MA_92546g0010	K03386	PRDX2_4, ahpC; peroxiredoxin (alkyl hydroperoxide reductase subunit C) [EC:1.11.1.15]		MA_127251g0010	K10666	RNF5; E3 ubiquitin-protein ligase RNF5 [EC:2.3.2.27]		MA_21574g0010
																MA_159244g0020	K01183	E3.2.1.14; chitinase [EC:3.2.1.14]		MA_9257454g0010	K10737	MCM8; DNA helicase MCM8 [EC:3.6.4.12]		MA_127355g0010	K00850	pfkA, PFK; 6-phosphofructokinase 1 [EC:2.7.1.11]		MA_216190g0010	K03122	TFIIA1, GTF2A1, TOA1; transcription initiation factor TFIIA large subunit
																MA_159389g0020				MA_9257811g0010				MA_127644g0010				MA_217899g0010	K08176	PHO84; MFS transporter, PHS family, inorganic phosphate transporter
																MA_159801g0010	K00383	GSR, gor; glutathione reductase (NADPH) [EC:1.8.1.7]		MA_92600g0020	K09272	SSRP1; structure-specific recognition protein 1		MA_127685g0010				MA_2181502g0010
																MA_15991g0010	K20891	GLCAT14; beta-glucuronosyltransferase [EC:2.4.1.-]		MA_9267g0020	K03327	TC.MATE, SLC47A, norM, mdtK, dinF; multidrug resistance protein, MATE family		MA_127753g0010				MA_218163g0010
																MA_16080g0010	K05907	APR; adenylyl-sulfate reductase (glutathione) [EC:1.8.4.9]		MA_92714g0010	K03086	rpoD; RNA polymerase primary sigma factor		MA_12775g0020				MA_218996g0010	K08901	psbQ; photosystem II oxygen-evolving enhancer protein 3
																MA_160977g0010	K00276	AOC3, AOC2, tynA; primary-amine oxidase [EC:1.4.3.21]		MA_927296g0010	K11979	UBR7; E3 ubiquitin-protein ligase UBR7 [EC:2.3.2.27]		MA_128084g0010				MA_219331g0010
																MA_161013g0010				MA_9273744g0010	K10752	RBBP4, HAT2, CAF1, MIS16; histone-binding protein RBBP4		MA_128387g0010				MA_222556g0010
																MA_161562g0010	K21953	SHKBP1; SH3KBP1-binding protein 1		MA_92814g0010	K01783	rpe, RPE; ribulose-phosphate 3-epimerase [EC:5.1.3.1]		MA_128422g0010				MA_224992g0010
																MA_161583g0010				MA_931212g0010				MA_128679g0010	K18417	ERI2; ERI1 exoribonuclease 2 [EC:3.1.-.-]		MA_22562g0010
																MA_162076g0020				MA_931884g0010				MA_129159g0010				MA_229452g0010
																MA_16234g0010	K00021	HMGCR; hydroxymethylglutaryl-CoA reductase (NADPH) [EC:1.1.1.34]		MA_93471g0010	K09338	HD-ZIP; homeobox-leucine zipper protein		MA_129382g0010	K09422	MYBP; transcription factor MYB, plant		MA_229590g0010
																MA_162550g0010				MA_93555g0010				MA_129465g0010				MA_23242g0010	K09422	MYBP; transcription factor MYB, plant
																MA_1627931g0010				MA_9360929g0010				MA_12969g0010	K08235	E2.4.1.207; xyloglucan:xyloglucosyl transferase [EC:2.4.1.207]		MA_232471g0010	K19035	PSRP6; 50S ribosomal protein 6
																MA_16314g0010	K00924	E2.7.1.-; kinase [EC:2.7.1.-]		MA_9365249g0010				MA_130180g0010	K18749	LSM14, RAP55, SCD6; protein LSM14		MA_23257g0010
																MA_163708g0010	K04733	IRAK4; interleukin-1 receptor-associated kinase 4 [EC:2.7.11.1]		MA_939320g0010				MA_13020g0010	K06689	UBE2D, UBC4, UBC5; ubiquitin-conjugating enzyme E2 D [EC:2.3.2.23]		MA_232982g0010
																MA_164062g0010				MA_940843g0010				MA_130835g0010	K00134	GAPDH, gapA; glyceraldehyde 3-phosphate dehydrogenase [EC:1.2.1.12]		MA_234238g0010
																MA_1641g0010				MA_942991g0010	K02358	tuf, TUFM; elongation factor Tu		MA_13101g0020	K02927	RP-L40e, RPL40; large subunit ribosomal protein L40e		MA_234750g0010
																MA_16483g0010	K14803	PTC2_3; protein phosphatase PTC2/3 [EC:3.1.3.16]		MA_9431484g0010				MA_131343g0010				MA_234941g0010	K03969	pspA; phage shock protein A
																MA_164918g0010	K15622	MLF1; myeloid leukemia factor 1		MA_955366g0010				MA_132211g0010				MA_23554g0010	K13667	RUMI, KTELC1; protein glucosyltransferase [EC:2.4.1.-]
																MA_16525g0010				MA_959793g0010	K18266	NDRG1; protein NDRG1		MA_132265g0020				MA_237930g0010
																MA_165943g0020				MA_959896g0010				MA_132750g0010				MA_238038g0010
																MA_166393g0010				MA_9608589g0010	K08070	E1.3.1.74; 2-alkenal reductase [EC:1.3.1.74]		MA_132897g0010	K14514	EIN3; ethylene-insensitive protein 3		MA_238844g0010
																MA_167307g0010	K13699	ABHD5, CGI-58; abhydrolase domain-containing protein 5 [EC:2.3.1.51]		MA_96369g0010				MA_132916g0010				MA_23994g0010
																MA_167434g0010				MA_9641858g0010				MA_133206g0010	K12795	SUGT1, SGT1; suppressor of G2 allele of SKP1		MA_2402g0010
																MA_167603g0010				MA_96470g0010				MA_133359g0030				MA_24093g0010
																MA_167628g0010				MA_97011g0010				MA_133864g0010				MA_242223g0010
																MA_168626g0010				MA_9751563g0010				MA_133g0010				MA_24252g0010
																MA_168680g0010	K04733	IRAK4; interleukin-1 receptor-associated kinase 4 [EC:2.7.11.1]		MA_9758g0010				MA_13416g0010				MA_24261g0010	K11253	H3; histone H3
																MA_170509g0020	K10529	DOX; alpha-dioxygenase [EC:1.14.99.-]		MA_9805352g0010				MA_134293g0010				MA_245199g0010
																MA_172818g0010				MA_9833971g0010				MA_134669g0010	K21483	SAMT; salicylate 1-O-methyltransferase [EC:2.1.1.274]		MA_245237g0010	K11717	sufS; cysteine desulfurase / selenocysteine lyase [EC:2.8.1.7 4.4.1.16]
																MA_173552g0010	K12657	ALDH18A1, P5CS; delta-1-pyrroline-5-carboxylate synthetase [EC:2.7.2.11 1.2.1.41]		MA_98506g0010				MA_13545g0010				MA_249305g0010
																MA_17408g0010	K12581	CNOT7_8, CAF1, POP2; CCR4-NOT transcription complex subunit 7/8		MA_98678g0010				MA_136308g0010				MA_2511606g0010
																MA_17423g0010				MA_9874324g0010	K12608	CAF16; CCR4-NOT complex subunit CAF16		MA_136684g0010				MA_251870g0010	K01875	SARS, serS; seryl-tRNA synthetase [EC:6.1.1.11]
																MA_174731g0010				MA_9935197g0010				MA_136705g0010				MA_25325g0010	K01673	cynT, can; carbonic anhydrase [EC:4.2.1.1]
																MA_17536g0010	K04713	SUR2; sphinganine C4-monooxygenase [EC:1.14.18.5]						MA_136865g0010				MA_255406g0010
																MA_17610g0010								MA_13697g0010	K03680	EIF2B4; translation initiation factor eIF-2B subunit delta		MA_258624g0010	K01673	cynT, can; carbonic anhydrase [EC:4.2.1.1]
																MA_176124g0010								MA_137887g0010	K08286	E2.7.11.-; protein-serine/threonine kinase [EC:2.7.11.-]		MA_260744g0010	K01802	E5.2.1.8; peptidylprolyl isomerase [EC:5.2.1.8]
																MA_177143g0010								MA_137928g0010				MA_26087g0010	K02867	RP-L11, MRPL11, rplK; large subunit ribosomal protein L11
																MA_177399g0010								MA_138441g0010	K01052	LIPA; lysosomal acid lipase/cholesteryl ester hydrolase [EC:3.1.1.13]		MA_268175g0010
																MA_17834g0010								MA_138621g0010				MA_269071g0010	K12737	SDCCAG10; peptidyl-prolyl cis-trans isomerase SDCCAG10 [EC:5.2.1.8]
																MA_178646g0010	K09287	RAV; RAV-like factor						MA_138932g0010				MA_269999g0010	K06207	typA, bipA; GTP-binding protein
																MA_179641g0010								MA_13901g0010	K01597	MVD, mvaD; diphosphomevalonate decarboxylase [EC:4.1.1.33]		MA_2734383g0010
																MA_17966g0010	K00276	AOC3, AOC2, tynA; primary-amine oxidase [EC:1.4.3.21]						MA_139193g0010	K01188	E3.2.1.21; beta-glucosidase [EC:3.2.1.21]		MA_275653g0010	K03768	PPIB, ppiB; peptidyl-prolyl cis-trans isomerase B (cyclophilin B) [EC:5.2.1.8]
																MA_180174g0010								MA_139640g0010	K19996	SFH5; phosphatidylinositol transfer protein SFH5		MA_281894g0010	K05282	E1.14.11.12; gibberellin-44 dioxygenase [EC:1.14.11.12]
																MA_180532g0010								MA_140161g0010	K10268	FBXL2_20; F-box and leucine-rich repeat protein 2/20		MA_282013g0010
																MA_18054g0010	K13448	CML; calcium-binding protein CML						MA_140980g0010				MA_28251g0010
																MA_18092g0010								MA_141029g0010				MA_282g0010	K03541	psbR; photosystem II 10kDa protein
																MA_181061g0010								MA_14136g0010	K05658	ABCB1, CD243; ATP-binding cassette, subfamily B (MDR/TAP), member 1 [EC:7.6.2.2]		MA_283144g0010
																MA_18112g0010	K02183	CALM; calmodulin						MA_141669g0010	K15639	CYP734A1, BAS1; PHYB activation tagged suppressor 1 [EC:1.14.-.-]		MA_28336g0010
																MA_18131g0010	K14826	FPR3_4; FK506-binding nuclear protein [EC:5.2.1.8]						MA_141759g0010	K00789	metK; S-adenosylmethionine synthetase [EC:2.5.1.6]		MA_28601g0010
																MA_18132g0010	K04733	IRAK4; interleukin-1 receptor-associated kinase 4 [EC:2.7.11.1]						MA_14534g0010				MA_28618g0010	K11254	H4; histone H4
																MA_18139g0010								MA_1461g0010	K01534	zntA; Zn2+/Cd2+-exporting ATPase [EC:7.2.2.12 7.2.2.21]		MA_287168g0010
																MA_181915g0010								MA_14667g0010				MA_291756g0010
																MA_18237g0010								MA_14786g0010				MA_292200g0010
																MA_18275g0010								MA_1478g0030				MA_29361g0010	K03671	trxA; thioredoxin 1
																MA_183474g0010								MA_14808g0010				MA_2998g0020
																MA_18396g0010	K19784	chrR, NQR; chromate reductase, NAD(P)H dehydrogenase (quinone)						MA_1481g0010	K01937	pyrG, CTPS; CTP synthase [EC:6.3.4.2]		MA_3000363g0010
																MA_18417g0010								MA_14830g0010				MA_3005g0010	K02717	psbP; photosystem II oxygen-evolving enhancer protein 2
																MA_184352g0010								MA_148447g0010				MA_30073g0010	K01433	purU; formyltetrahydrofolate deformylase [EC:3.5.1.10]
																MA_184464g0010	K09286	EREBP; EREBP-like factor						MA_1489g0010				MA_301927g0010
																MA_18454g0020	K09286	EREBP; EREBP-like factor						MA_1500g0010				MA_302947g0010	K06184	ABCF1; ATP-binding cassette, subfamily F, member 1
																MA_18470g0010								MA_15029g0010				MA_30402g0010	K03146	THI4, THI1; cysteine-dependent adenosine diphosphate thiazole synthase [EC:2.4.2.60]
																MA_18470g0020								MA_15224g0010	K03260	EIF4G; translation initiation factor 4G		MA_30683g0010
																MA_18594g0010								MA_15251g0010	K09286	EREBP; EREBP-like factor		MA_30699g0010	K08341	GABARAP, ATG8, LC3; GABA(A) receptor-associated protein
																MA_186285g0010	K22395	K22395; cinnamyl-alcohol dehydrogenase [EC:1.1.1.195]						MA_15278g0010				MA_307070g0010
																MA_186340g0010	K02872	RP-L13Ae, RPL13A; large subunit ribosomal protein L13Ae						MA_153080g0010				MA_307938g0010
																MA_186351g0010	K02889	RP-L21e, RPL21; large subunit ribosomal protein L21e						MA_15311g0010	K10663	ATL4; E3 ubiquitin-protein ligase ATL4 [EC:2.3.2.27]		MA_310797g0010	K02863	RP-L1, MRPL1, rplA; large subunit ribosomal protein L1
																MA_188810g0010	K00799	GST, gst; glutathione S-transferase [EC:2.5.1.18]						MA_15462g0010				MA_31479g0010	K05275	E1.1.1.65; pyridoxine 4-dehydrogenase [EC:1.1.1.65]
																MA_188914g0010								MA_15508g0010	K01915	glnA, GLUL; glutamine synthetase [EC:6.3.1.2]		MA_317435g0010
																MA_189802g0010								MA_15543g0010				MA_318903g0010
																MA_19127g0010								MA_15650g0010	K21989	TMEM63; calcium permeable stress-gated cation channel		MA_320479g0010	K11294	NCL, NSR1; nucleolin
																MA_191308g0010	K01183	E3.2.1.14; chitinase [EC:3.2.1.14]						MA_156769g0010				MA_322724g0010
																MA_191396g0020	K22048	MSL4S; mechanosensitive ion channel protein 4/5/6/7/8/9/10						MA_15683g0010				MA_32523g0010	K02636	petC; cytochrome b6-f complex iron-sulfur subunit [EC:7.1.1.6]
																MA_19188g0010								MA_15755g0030	K01381	PEP4; saccharopepsin [EC:3.4.23.25]		MA_33066g0010
																MA_191989g0010	K08360	CYB561; cytochrome b-561 [EC:7.2.1.3]						MA_158072g0010	K20623	CYP92A6; typhasterol/6-deoxotyphasterol 2alpha-hydroxylase		MA_332596g0010
																MA_1920179g0010								MA_15847g0010				MA_334610g0010
																MA_192059g0010								MA_15852g0010	K10775	PAL; phenylalanine ammonia-lyase [EC:4.3.1.24]		MA_337512g0010
																MA_192657g0010								MA_159389g0020				MA_337980g0010	K00051	E1.1.1.82; malate dehydrogenase (NADP+) [EC:1.1.1.82]
																MA_19406g0010	K09571	FKBP4_5; FK506-binding protein 4/5 [EC:5.2.1.8]						MA_15943g0010	K01785	galM, GALM; aldose 1-epimerase [EC:5.1.3.3]		MA_3403026g0010	K02699	psaL; photosystem I subunit XI
																MA_194437g0010	K15382	SLC50A, SWEET; solute carrier family 50 (sugar transporter)						MA_16062g0010				MA_340899g0010
																MA_194707g0010	K19038	ATL41; E3 ubiquitin-protein ligase ATL41 [EC:2.3.2.27]						MA_161458g0010	K05298	GAPA; glyceraldehyde-3-phosphate dehydrogenase (NADP+) (phosphorylating) [EC:1.2.1.13]		MA_341574g0010
																MA_194721g0020								MA_161583g0010				MA_34171g0010	K12670	WBP1; oligosaccharyltransferase complex subunit beta
																MA_1948g0010								MA_163198g0010				MA_34359g0010
																MA_19604g0010								MA_1641g0010				MA_348255g0010	K02701	psaN; photosystem I subunit PsaN
																MA_19658g0010								MA_165604g0010	K18787	ACL5; thermospermine synthase [EC:2.5.1.79]		MA_349530g0010
																MA_19696g0010								MA_166248g0010	K09286	EREBP; EREBP-like factor		MA_350032g0010	K11253	H3; histone H3
																MA_197097g0010								MA_167307g0010	K13699	ABHD5, CGI-58; abhydrolase domain-containing protein 5 [EC:2.3.1.51]		MA_3501g0020	K15718	LOX1_5; linoleate 9S-lipoxygenase [EC:1.13.11.58]
																MA_197343g0010								MA_167434g0010				MA_3527g0010
																MA_19738g0010	K16546	FGFR10P; FGFR1 oncogene partner						MA_167628g0010				MA_364198g0010	K10703	HACD, PHS1, PAS2; very-long-chain (3R)-3-hydroxyacyl-CoA dehydratase [EC:4.2.1.134]
																MA_19765g0010								MA_168276g0010				MA_366340g0010	K00432	gpx, btuE, bsaA; glutathione peroxidase [EC:1.11.1.9]
																MA_1981240g0010								MA_1682g0010				MA_366838g0010	K11275	H1_5; histone H1/5
																MA_19860g0010	K03283	HSPA1s; heat shock 70kDa protein 1/2/6/8						MA_168626g0010				MA_368887g0010	K02867	RP-L11, MRPL11, rplK; large subunit ribosomal protein L11
																MA_19912g0010								MA_16875g0010				MA_36909g0010
																MA_19953g0020								MA_168804g0010	K20726	TMEM222; transmembrane protein 222		MA_374514g0010	K01873	VARS, valS; valyl-tRNA synthetase [EC:6.1.1.9]
																MA_200041g0010								MA_16896g0010	K10357	MYO5; myosin V		MA_37496g0010	K03531	ftsZ; cell division protein FtsZ
																MA_20010g0010	K15275	SLC35B1; solute carrier family 35 (UDP-galactose transporter), member B1						MA_16898g0020				MA_375561g0020
																MA_20157g0020								MA_169541g0010				MA_375589g0010	K03110	ftsY; fused signal recognition particle receptor
																MA_202096g0010								MA_170509g0020	K10529	DOX; alpha-dioxygenase [EC:1.14.99.-]		MA_376557g0010
																MA_20231g0010								MA_17059g0010				MA_3766934g0010
																MA_20247g0030								MA_172971g0010				MA_376741g0010
																MA_2027g0010								MA_17334g0010	K01363	CTSB; cathepsin B [EC:3.4.22.1]		MA_377322g0010	K01963	accD; acetyl-CoA carboxylase carboxyl transferase subunit beta [EC:6.4.1.2 2.1.3.15]
																MA_20287g0010								MA_17339g0040	K19893	GN5_6; glucan endo-1,3-beta-glucosidase 5/6 [EC:3.2.1.39]		MA_37826g0010
																MA_20384g0010								MA_17425g0010	K14513	EIN2; ethylene-insensitive protein 2		MA_381568g0010	K01893	NARS, asnS; asparaginyl-tRNA synthetase [EC:6.1.1.22]
																MA_20395g0010								MA_174731g0010				MA_388691g0010	K08902	psb27; photosystem II Psb27 protein
																MA_203977g0010								MA_174857g0010	K08511	ATVAMP72; vesicle-associated membrane protein 72		MA_38g0010	K14484	IAA; auxin-responsive protein IAA
																MA_20406g0010								MA_17523g0010				MA_390290g0010
																MA_204527g0010	K09512	DNAJB6; DnaJ homolog subfamily B member 6						MA_17536g0010	K04713	SUR2; sphinganine C4-monooxygenase [EC:1.14.18.5]		MA_39164g0010
																MA_20516g0010	K14514	EIN3; ethylene-insensitive protein 3						MA_175870g0010	K13496	UGT73C; UDP-glucosyltransferase 73C [EC:2.4.1.-]		MA_391725g0010
																MA_20551g0010	K10256	FAD2; omega-6 fatty acid desaturase / acyl-lipid omega-6 desaturase (Delta-12 desaturase) [EC:1.14.19.6 1.14.19.22]						MA_175873g0010				MA_392657g0010
																MA_205823g0010								MA_176124g0010				MA_40103g0010	K11426	SMYD; [histone H3]-lysine4/36 N-trimethyltransferase SMYD [EC:2.1.1.354 2.1.1.357]
																MA_206113g0010								MA_177143g0010				MA_4056g0010
																MA_207261g0010								MA_17768g0010				MA_405932g0010	K01792	E5.1.3.15; glucose-6-phosphate 1-epimerase [EC:5.1.3.15]
																MA_20746g0010								MA_17845g0010				MA_406529g0010
																MA_207601g0010								MA_17957g0010				MA_408741g0010	K01533	copB; P-type Cu2+ transporter [EC:7.2.2.9]
																MA_20764g0010	K00660	CHS; chalcone synthase [EC:2.3.1.74]						MA_179641g0010				MA_409389g0010
																MA_208841g0010								MA_17966g0010	K00276	AOC3, AOC2, tynA; primary-amine oxidase [EC:1.4.3.21]		MA_41114g0010	K03841	FBP, fbp; fructose-1,6-bisphosphatase I [EC:3.1.3.11]
																MA_209092g0010								MA_180174g0010				MA_413765g0010	K01869	LARS, leuS; leucyl-tRNA synthetase [EC:6.1.1.4]
																MA_2093826g0010								MA_180744g0010	K19307	BMT5; 25S rRNA (uracil2634-N3)-methyltransferase [EC:2.1.1.313]		MA_417207g0010	K14379	ACP5; tartrate-resistant acid phosphatase type 5 [EC:3.1.3.2]
																MA_209684g0010								MA_180788g0010	K16297	SCPL-II; serine carboxypeptidase-like clade II [EC:3.4.16.-]		MA_41906g0020	K13105	PRCC; proline-rich protein PRCC
																MA_210494g0010	K14491	ARR-B; two-component response regulator ARR-B family						MA_18139g0010				MA_42151g0010
																MA_21130g0010	K03695	clpB; ATP-dependent Clp protease ATP-binding subunit ClpB						MA_181799g0010				MA_42169g0010	K15746	crtZ; beta-carotene 3-hydroxylase [EC:1.14.15.24]
																MA_211762g0010								MA_182289g0020	K15920	XYL4; xylan 1,4-beta-xylosidase [EC:3.2.1.37]		MA_422175g0010	K00012	UGDH, ugd; UDPglucose 6-dehydrogenase [EC:1.1.1.22]
																MA_212053g0010								MA_18237g0010				MA_422522g0010
																MA_213696g0010								MA_18241g0010	K11644	SIN3A; paired amphipathic helix protein Sin3a		MA_42427g0020
																MA_214776g0020								MA_18275g0010				MA_430956g0010
																MA_214829g0010								MA_183086g0010	K17098	ANNAT; annexin D		MA_433610g0010
																MA_215434g0010								MA_183768g0010	K10268	FBXL2_20; F-box and leucine-rich repeat protein 2/20		MA_43405g0010	K17790	TIM22; mitochondrial import inner membrane translocase subunit TIM22
																MA_21647g0010	K02971	RP-S21e, RPS21; small subunit ribosomal protein S21e						MA_18470g0010				MA_4340g0010	K02519	infB, MTIF2; translation initiation factor IF-2
																MA_21662g0010	K07088	K07088; uncharacterized protein						MA_18571g0010	K04354	PPP2R2; serine/threonine-protein phosphatase 2A regulatory subunit B		MA_43615g0010
																MA_216711g0010								MA_18594g0010				MA_4370g0010
																MA_2168g0030	K00799	GST, gst; glutathione S-transferase [EC:2.5.1.18]						MA_18674g0010	K13447	RBOH; respiratory burst oxidase [EC:1.6.3.- 1.11.1.-]		MA_4399472g0010
																MA_21726g0010	K13113	UBL5, HUB1; ubiquitin-like protein 5						MA_18770g0010				MA_441480g0010
																MA_217446g0010	K01114	plc; phospholipase C [EC:3.1.4.3]						MA_18818g0010				MA_442926g0010
																MA_217472g0010								MA_18855g0020				MA_4492001g0010
																MA_21765g0010								MA_188576g0010				MA_449338g0010	K07253	MIF; phenylpyruvate tautomerase [EC:5.3.2.1]
																MA_217935g0010	K01176	AMY, amyA, malS; alpha-amylase [EC:3.2.1.1]						MA_188810g0010	K00799	GST, gst; glutathione S-transferase [EC:2.5.1.18]		MA_456304g0010
																MA_218345g0010								MA_188833g0010	K00232	E1.3.3.6, ACOX1, ACOX3; acyl-CoA oxidase [EC:1.3.3.6]		MA_45658g0010	K13428	EFR; LRR receptor-like serine/threonine-protein kinase EFR [EC:2.7.11.1]
																MA_2185811g0010								MA_18889g0010				MA_456907g0010	K04716	SGPP1; sphingosine-1-phosphate phosphatase 1 [EC:3.1.3.-]
																MA_218732g0010								MA_189329g0010				MA_4586g0010
																MA_219456g0010								MA_18947g0010				MA_45931g0010
																MA_219828g0010								MA_189637g0010				MA_460253g0010	K22450	SNAT; aralkylamine N-acetyltransferase [EC:2.3.1.87]
																MA_22012g0010								MA_18969g0010				MA_460348g0010	K13459	RPS2; disease resistance protein RPS2
																MA_22044g0010	K14638	SLC15A3_4, PHT; solute carrier family 15 (peptide/histidine transporter), member 3/4						MA_189802g0010				MA_460362g0010	K08145	SLC2A8, GLUT8; MFS transporter, SP family, solute carrier family 2 (facilitated glucose transporter), member 8
																MA_22260g0020								MA_19090g0010				MA_463504g0010	K19747	DCR; BAHD acyltransferase [EC:2.3.1.-]
																MA_223085g0010								MA_19101g0010				MA_464043g0010
																MA_226001g0010	K03320	amt, AMT, MEP; ammonium transporter, Amt family						MA_19102g0010				MA_4652333g0010
																MA_2272g0010								MA_19127g0010				MA_46635g0010	K16281	RHA1; RING-H2 zinc finger protein RHA1
																MA_227599g0010								MA_191308g0010	K01183	E3.2.1.14; chitinase [EC:3.2.1.14]		MA_4705687g0010
																MA_2297g0010	K05933	E1.14.17.4; aminocyclopropanecarboxylate oxidase [EC:1.14.17.4]						MA_191372g0010				MA_474303g0010	K03671	trxA; thioredoxin 1
																MA_230612g0010								MA_191396g0020	K22048	MSL4S; mechanosensitive ion channel protein 4/5/6/7/8/9/10		MA_475630g0010
																MA_2307640g0010								MA_19195g0010				MA_476097g0010
																MA_230960g0010								MA_192059g0010				MA_47626g0010	K01602	rbcS; ribulose-bisphosphate carboxylase small chain [EC:4.1.1.39]
																MA_23113g0010								MA_19213g0010	K07432	ALG13; beta-1,4-N-acetylglucosaminyltransferase [EC:2.4.1.141]		MA_47707g0010
																MA_23245g0010								MA_19229g0010	K16296	SCPL-I; serine carboxypeptidase-like clade I [EC:3.4.16.-]		MA_480797g0010	K00430	E1.11.1.7; peroxidase [EC:1.11.1.7]
																MA_23415g0010								MA_192657g0010				MA_48250g0010	K03405	chlI, bchI; magnesium chelatase subunit I [EC:6.6.1.1]
																MA_2347546g0010								MA_19370g0010	K01535	PMA1, PMA2; H+-transporting ATPase [EC:7.1.2.1]		MA_482994g0010	K13126	PABPC; polyadenylate-binding protein
																MA_237434g0010								MA_19380g0010	K14538	NUG1, GNL3; nuclear GTP-binding protein		MA_483364g0010	K02864	RP-L10, MRPL10, rplJ; large subunit ribosomal protein L10
																MA_239422g0010								MA_19406g0010	K09571	FKBP4_5; FK506-binding protein 4/5 [EC:5.2.1.8]		MA_48348g0010
																MA_23963g0010								MA_19604g0010				MA_4893566g0010
																MA_240476g0010								MA_196504g0010				MA_48983g0010
																MA_24176g0010	K03327	TC.MATE, SLC47A, norM, mdtK, dinF; multidrug resistance protein, MATE family						MA_197097g0010				MA_490229g0010	K14190	VTC2_5; GDP-L-galactose phosphorylase [EC:2.7.7.69]
																MA_2422735g0010								MA_197296g0010	K00789	metK; S-adenosylmethionine synthetase [EC:2.5.1.6]		MA_491379g0010	K02716	psbO; photosystem II oxygen-evolving enhancer protein 1
																MA_24390g0010								MA_197343g0010				MA_49292g0010
																MA_243g0020								MA_19757g0010				MA_494273g0010
																MA_24539g0010	K20562	CYP736A; biphenyl-4-hydroxylase						MA_1981240g0010				MA_494509g0010	K04708	KDSR; 3-dehydrosphinganine reductase [EC:1.1.1.102]
																MA_247180g0010								MA_19912g0010				MA_494797g0010	K00016	LDH, ldh; L-lactate dehydrogenase [EC:1.1.1.27]
																MA_24774g0010	K13993	HSP20; HSP20 family protein						MA_19953g0020				MA_495566g0010
																MA_2477g0030								MA_19954g0010				MA_495649g0010	K13496	UGT73C; UDP-glucosyltransferase 73C [EC:2.4.1.-]
																MA_24872g0010								MA_1999g0010	K01057	PGLS, pgl, devB; 6-phosphogluconolactonase [EC:3.1.1.31]		MA_497021g0010
																MA_248791g0010								MA_200725g0010				MA_50004g0010
																MA_24913g0010	K00318	PRODH, fadM, putB; proline dehydrogenase [EC:1.5.5.2]						MA_20115g0030				MA_500183g0010	K11275	H1_5; histone H1/5
																MA_252255g0010								MA_2018g0010				MA_500401g0010
																MA_25308g0010								MA_20197g0010	K19042	BOI; E3 ubiquitin-protein ligase BOI and related proteins [EC:2.3.2.27]		MA_501670g0010
																MA_25624g0020	K20174	OSBPL1_2, ORP1_2; oxysterol-binding protein-related protein 1/2						MA_2027g0010				MA_50261g0010
																MA_25646g0010	K18848	IAMT1; indole-3-acetate O-methyltransferase [EC:2.1.1.278]						MA_20384g0010				MA_503287g0010
																MA_25900g0010	K16465	CETN1; centrin-1						MA_20406g0010				MA_503521g0010	K13114	PNN; pinin
																MA_259175g0010	K01785	galM, GALM; aldose 1-epimerase [EC:5.1.3.3]						MA_20409g0010				MA_504598g0010
																MA_26001g0020								MA_204527g0010	K09512	DNAJB6; DnaJ homolog subfamily B member 6		MA_509140g0010	K01869	LARS, leuS; leucyl-tRNA synthetase [EC:6.1.1.4]
																MA_261019g0010	K01674	cah; carbonic anhydrase [EC:4.2.1.1]						MA_20544g0010				MA_50915g0010
																MA_26260g0010								MA_20551g0010	K10256	FAD2; omega-6 fatty acid desaturase / acyl-lipid omega-6 desaturase (Delta-12 desaturase) [EC:1.14.19.6 1.14.19.22]		MA_509g0010
																MA_264882g0010								MA_205823g0010				MA_51088g0010
																MA_264971g0010								MA_20748g0010				MA_5168g0010	K15901	CGI121, TPRKB; EKC/KEOPS complex subunit CGI121/TPRKB
																MA_265951g0010								MA_207601g0010				MA_519482g0010	K03978	engB; GTP-binding protein
																MA_26738g0010	K04125	E1.14.11.13; gibberellin 2beta-dioxygenase [EC:1.14.11.13]						MA_208841g0010				MA_5229g0010
																MA_270265g0010								MA_20908g0010	K15276	SLC35B2, PAPST1; solute carrier family 35 (adenosine 3'-phospho 5'-phosphosulfate transporter), member B2		MA_524595g0010
																MA_2713011g0010								MA_209684g0010				MA_52620g0020	K08695	ANR; anthocyanidin reductase [EC:1.3.1.77]
																MA_27352g0010	K00207	DPYD; dihydropyrimidine dehydrogenase (NADP+) [EC:1.3.1.2]						MA_2117g0010	K03038	PSMD7, RPN8; 26S proteasome regulatory subunit N8		MA_53012g0010
																MA_273678g0010								MA_212053g0010				MA_5323630g0010	K03798	ftsH, hflB; cell division protease FtsH [EC:3.4.24.-]
																MA_275181g0010								MA_213696g0010				MA_53390g0010
																MA_27638g0010								MA_214031g0010				MA_53397g0010
																MA_27783g0010	K07342	SEC61G, SSS1, secE; protein transport protein SEC61 subunit gamma and related proteins						MA_215362g0010				MA_5350942g0010
																MA_27909g0020	K14485	TIR1; transport inhibitor response 1						MA_215978g0010				MA_537118g0010
																MA_28098g0010								MA_21662g0010	K07088	K07088; uncharacterized protein		MA_53835g0010	K05928	E2.1.1.95; tocopherol O-methyltransferase [EC:2.1.1.95]
																MA_28437g0010								MA_216640g0010				MA_5401g0010
																MA_28638g0010								MA_216711g0010				MA_5428g0020	K06617	E2.4.1.82; raffinose synthase [EC:2.4.1.82]
																MA_28961g0010	K08486	STX1B_2_3; syntaxin 1B/2/3						MA_2168g0030	K00799	GST, gst; glutathione S-transferase [EC:2.5.1.18]		MA_5439169g0010
																MA_29029g0010								MA_21726g0010	K13113	UBL5, HUB1; ubiquitin-like protein 5		MA_54473g0010	K20661	CYP714A1; cytochrome P450 family 714 subfamily A polypeptide 1
																MA_291382g0010								MA_217446g0010	K01114	plc; phospholipase C [EC:3.1.4.3]		MA_545225g0010
																MA_293538g0010								MA_217472g0010				MA_54628g0010	K02933	RP-L6, MRPL6, rplF; large subunit ribosomal protein L6
																MA_29551g0010	K18819	GOLS; inositol 3-alpha-galactosyltransferase [EC:2.4.1.123]						MA_217511g0010				MA_54864g0010	K01626	E2.5.1.54, aroF, aroG, aroH; 3-deoxy-7-phosphoheptulonate synthase [EC:2.5.1.54]
																MA_295712g0010	K01183	E3.2.1.14; chitinase [EC:3.2.1.14]						MA_217935g0010	K01176	AMY, amyA, malS; alpha-amylase [EC:3.2.1.1]		MA_550626g0010
																MA_29913g0010	K09419	HSFF; heat shock transcription factor, other eukaryote						MA_2185811g0010				MA_5548047g0010
																MA_3006361g0010								MA_219456g0010				MA_55906g0010	K01358	clpP, CLPP; ATP-dependent Clp protease, protease subunit [EC:3.4.21.92]
																MA_301324g0010								MA_219500g0010				MA_5596g0010	K04460	PPP5C; serine/threonine-protein phosphatase 5 [EC:3.1.3.16]
																MA_301324g0020								MA_220041g0010				MA_561217g0010	K11253	H3; histone H3
																MA_302068g0010								MA_22012g0010				MA_571554g0010	K03542	psbS; photosystem II 22kDa protein
																MA_304461g0010								MA_22140g0010	K09422	MYBP; transcription factor MYB, plant		MA_572791g0010	K03969	pspA; phage shock protein A
																MA_30572g0010								MA_2215g0010				MA_57501g0010
																MA_30723g0010	K16055	TPS; trehalose 6-phosphate synthase/phosphatase [EC:2.4.1.15 3.1.3.12]						MA_223085g0010				MA_575444g0010	K03542	psbS; photosystem II 22kDa protein
																MA_3081g0010	K13993	HSP20; HSP20 family protein						MA_224276g0010				MA_575g0010
																MA_30833g0010	K01176	AMY, amyA, malS; alpha-amylase [EC:3.2.1.1]						MA_225933g0010	K00705	malQ; 4-alpha-glucanotransferase [EC:2.4.1.25]		MA_5781602g0010	K01870	IARS, ileS; isoleucyl-tRNA synthetase [EC:6.1.1.5]
																MA_308546g0010	K09841	ABA2; xanthoxin dehydrogenase [EC:1.1.1.288]						MA_226001g0010	K03320	amt, AMT, MEP; ammonium transporter, Amt family		MA_58353g0010
																MA_31325g0010	K04078	groES, HSPE1; chaperonin GroES						MA_22613g0010				MA_5849416g0010
																MA_3150905g0010								MA_22632g0010	K00029	E1.1.1.40, maeB; malate dehydrogenase (oxaloacetate-decarboxylating)(NADP+) [EC:1.1.1.40]		MA_58536g0010
																MA_315574g0010								MA_226827g0010	K03327	TC.MATE, SLC47A, norM, mdtK, dinF; multidrug resistance protein, MATE family		MA_58890g0010	K15535	PWD; phosphoglucan, water dikinase [EC:2.7.9.5]
																MA_315755g0010								MA_23011g0010	K10143	RFWD2, COP1; E3 ubiquitin-protein ligase RFWD2 [EC:2.3.2.27]		MA_5932g0010	K02069	ABC.X2.P; putative ABC transport system permease protein
																MA_316698g0010								MA_230138g0010	K17301	COPB1, SEC26; coatomer subunit beta		MA_593g0010
																MA_319582g0010								MA_230170g0010				MA_5952g0010
																MA_31993g0010								MA_230904g0010				MA_59693g0010
																MA_321571g0010								MA_230960g0010				MA_60075g0010
																MA_32640g0010								MA_2313535g0010				MA_602116g0010
																MA_32670g0010	K02960	RP-S16e, RPS16; small subunit ribosomal protein S16e						MA_23245g0010				MA_6076895g0010
																MA_328353g0010	K22133	AAE3; oxalate---CoA ligase [EC:6.2.1.8]						MA_2329g0010				MA_6081360g0010
																MA_3294g0010								MA_233898g0010				MA_6089g0010	K07088	K07088; uncharacterized protein
																MA_331201g0010								MA_236830g0010				MA_61008g0010
																MA_331330g0010								MA_239561g0010				MA_61108g0010
																MA_33140g0010								MA_240476g0010	K03283	HSPA1s; heat shock 70kDa protein 1/2/6/8		MA_61158g0010
																MA_3328146g0010								MA_2409g0010				MA_61321g0010
																MA_33471g0010								MA_24390g0010				MA_62006g0010
																MA_33471g0020								MA_24539g0010	K20562	CYP736A; biphenyl-4-hydroxylase		MA_625323g0010	K01723	AOS; hydroperoxide dehydratase [EC:4.2.1.92]
																MA_3356g0010	K18848	IAMT1; indole-3-acetate O-methyltransferase [EC:2.1.1.278]						MA_248619g0010				MA_625571g0010	K01723	AOS; hydroperoxide dehydratase [EC:4.2.1.92]
																MA_3360964g0010								MA_24872g0010				MA_62853g0010	K22912	PYRP2; 5-amino-6-(5-phospho-D-ribitylamino)uracil phosphatase [EC:3.1.3.104]
																MA_3366g0010								MA_248791g0010				MA_63231g0010	K05298	GAPA; glyceraldehyde-3-phosphate dehydrogenase (NADP+) (phosphorylating) [EC:1.2.1.13]
																MA_3370g0010								MA_251018g0010				MA_644153g0010	K14272	GGAT; glutamate--glyoxylate aminotransferase [EC:2.6.1.4 2.6.1.2 2.6.1.44]
																MA_3370g0020								MA_252255g0010				MA_649371g0010
																MA_33776g0010								MA_252871g0010				MA_65144g0010
																MA_3405g0010	K09286	EREBP; EREBP-like factor						MA_25308g0010				MA_65259g0010	K02695	psaH; photosystem I subunit VI
																MA_34216g0010								MA_25374g0020	K11584	PPP2R5; serine/threonine-protein phosphatase 2A regulatory subunit B'		MA_65346g0010	K08910	LHCA4; light-harvesting complex I chlorophyll a/b binding protein 4
																MA_34266g0010								MA_255509g0010				MA_65477g0010
																MA_34273g0020	K04120	E5.5.1.13; ent-copalyl diphosphate synthase [EC:5.5.1.13]						MA_255g0010	K00856	E2.7.1.20, ADK; adenosine kinase [EC:2.7.1.20]		MA_657g0010	K02113	ATPF1D, atpH; F-type H+-transporting ATPase subunit delta
																MA_34351g0010								MA_25624g0020	K20174	OSBPL1_2, ORP1_2; oxysterol-binding protein-related protein 1/2		MA_66158g0010
																MA_34380g0020								MA_25631g0010	K00942	E2.7.4.8, gmk; guanylate kinase [EC:2.7.4.8]		MA_668159g0010
																MA_343890g0010								MA_25710g0010				MA_66902g0010
																MA_3452533g0010								MA_25773g0010				MA_66942g0010	K17492	UBN; ubinuclein
																MA_348027g0010								MA_25900g0010	K16465	CETN1; centrin-1		MA_673025g0010
																MA_3493194g0010								MA_26001g0020				MA_6776087g0010
																MA_35014g0010								MA_260887g0010				MA_6787038g0010
																MA_350848g0010								MA_26260g0010				MA_681896g0010	K00588	E2.1.1.104; caffeoyl-CoA O-methyltransferase [EC:2.1.1.104]
																MA_35352g0010								MA_264314g0010				MA_6836354g0010
																MA_35387g0010								MA_2646g0010				MA_68372g0010
																MA_354684g0010	K08900	BCS1; mitochondrial chaperone BCS1						MA_26482g0010				MA_69335g0010
																MA_3550g0020								MA_264882g0010				MA_6934973g0010	K19040	ATL76S; E3 ubiquitin-protein ligase ATL10/75/76/77/78 [EC:2.3.2.27]
																MA_356104g0010								MA_26738g0010	K04125	E1.14.11.13; gibberellin 2beta-dioxygenase [EC:1.14.11.13]		MA_69352g0010
																MA_356436g0010								MA_270209g0010				MA_694512g0010	K02945	RP-S1, rpsA; small subunit ribosomal protein S1
																MA_35694g0010	K14510	CTR1; serine/threonine-protein kinase CTR1 [EC:2.7.11.1]						MA_27021g0010	K00921	PIKFYVE, FAB1; 1-phosphatidylinositol-3-phosphate 5-kinase [EC:2.7.1.150]		MA_69620g0010	K03265	ETF1, ERF1; peptide chain release factor subunit 1
																MA_35762g0010	K22807	WRNexo; werner syndrome-like exonuclease [EC:3.1.11.-]						MA_27352g0010	K00207	DPYD; dihydropyrimidine dehydrogenase (NADP+) [EC:1.3.1.2]		MA_696298g0010	K15032	MTERFD; mTERF domain-containing protein, mitochondrial
																MA_357675g0010								MA_27638g0010	K04733	IRAK4; interleukin-1 receptor-associated kinase 4 [EC:2.7.11.1]		MA_69727g0010	K05298	GAPA; glyceraldehyde-3-phosphate dehydrogenase (NADP+) (phosphorylating) [EC:1.2.1.13]
																MA_35923g0010								MA_2791g0010				MA_69922g0010
																MA_3600468g0010								MA_2796g0010	K22857	EEF1AKMT4; EEF1A lysine methyltransferase 4 [EC:2.1.1.-]		MA_704868g0010
																MA_360253g0010								MA_279739g0010	K12349	ASAH2; neutral ceramidase [EC:3.5.1.23]		MA_70588g0010	K06972	PITRM1, PreP, CYM1; presequence protease [EC:3.4.24.-]
																MA_3606g0010	K05389	KCNKF; potassium channel subfamily K, other eukaryote						MA_27987g0010	K14496	PYL; abscisic acid receptor PYR/PYL family		MA_7062541g0010
																MA_36086g0010								MA_28098g0010				MA_7063g0010
																MA_3652531g0010								MA_281368g0010				MA_711045g0010	K07025	K07025; putative hydrolase of the HAD superfamily
																MA_367459g0010								MA_28413g0010	K13093	HTATSF1; HIV Tat-specific factor 1		MA_711712g0010
																MA_3677g0010								MA_286258g0010				MA_713159g0010	K11254	H4; histone H4
																MA_3682g0010								MA_28638g0010				MA_71816g0010	K03320	amt, AMT, MEP; ammonium transporter, Amt family
																MA_3688g0010	K09338	HD-ZIP; homeobox-leucine zipper protein						MA_287424g0010				MA_7192798g0010
																MA_369117g0010								MA_28841g0010	K03809	wrbA; NAD(P)H dehydrogenase (quinone) [EC:1.6.5.2]		MA_7200g0010
																MA_37077g0020								MA_28894g0010				MA_72555g0010	K10802	HMGB1; high mobility group protein B1
																MA_373403g0010								MA_2896391g0010				MA_727930g0010
																MA_3739695g0010								MA_29029g0010				MA_73291g0010
																MA_374419g0010								MA_291382g0010				MA_733845g0010	K02636	petC; cytochrome b6-f complex iron-sulfur subunit [EC:7.1.1.6]
																MA_3745g0010								MA_29192g0010	K17592	SACS; sacsin		MA_734074g0010
																MA_37473g0010	K13459	RPS2; disease resistance protein RPS2						MA_292053g0010				MA_734271g0010
																MA_375520g0010								MA_29241g0010	K22991	WDR45, WIPI4, WIPI3; WD repeat-containing protein 45		MA_73740g0010	K00228	CPOX, hemF; coproporphyrinogen III oxidase [EC:1.3.3.3]
																MA_379011g0010								MA_29271g0010	K11805	DCAF7, HAN11; DDB1- and CUL4-associated factor 7		MA_7452g0010	K00951	relA; GTP pyrophosphokinase [EC:2.7.6.5]
																MA_3792497g0010								MA_293357g0010				MA_74926g0010	K03797	E3.4.21.102, prc, ctpA; carboxyl-terminal processing protease [EC:3.4.21.102]
																MA_381231g0010								MA_29364g0010				MA_7545917g0010	K07574	yhbY; RNA-binding protein
																MA_381265g0010								MA_29448g0010				MA_7567986g0010	K03232	EEF1B; elongation factor 1-beta
																MA_3821g0010								MA_295712g0010	K01183	E3.2.1.14; chitinase [EC:3.2.1.14]		MA_75685g0010
																MA_382378g0010	K04733	IRAK4; interleukin-1 receptor-associated kinase 4 [EC:2.7.11.1]						MA_301324g0020				MA_7614511g0010	K00799	GST, gst; glutathione S-transferase [EC:2.5.1.18]
																MA_387320g0010								MA_3016g0010	K00161	PDHA, pdhA; pyruvate dehydrogenase E1 component alpha subunit [EC:1.2.4.1]		MA_762051g0010
																MA_389168g0010								MA_301724g0010				MA_76209g0010	K00605	gcvT, AMT; aminomethyltransferase [EC:2.1.2.10]
																MA_38949g0020	K04683	TFDP1; transcription factor Dp-1						MA_30280g0010				MA_762282g0010
																MA_39107g0020								MA_304461g0010				MA_76296g0010
																MA_3920672g0010								MA_30471g0010				MA_764368g0010	K07573	CSL4, EXOSC1; exosome complex component CSL4
																MA_395590g0010								MA_30723g0010				MA_7652300g0010
																MA_40151g0020								MA_30833g0010	K01176	AMY, amyA, malS; alpha-amylase [EC:3.2.1.1]		MA_76686g0010
																MA_4030165g0010								MA_30848g0010	K09422	MYBP; transcription factor MYB, plant		MA_7687529g0010
																MA_403263g0010								MA_31176g0010				MA_77080g0010
																MA_40499g0010								MA_31203g0010	K07198	PRKAA, AMPK; 5'-AMP-activated protein kinase, catalytic alpha subunit [EC:2.7.11.11]		MA_77198g0010	K11252	H2B; histone H2B
																MA_405016g0010								MA_31230g0020				MA_7732837g0010
																MA_40506g0020								MA_31294g0010	K06630	YWHAE; 14-3-3 protein epsilon		MA_773806g0010
																MA_40679g0010	K12795	SUGT1, SGT1; suppressor of G2 allele of SKP1						MA_315124g0010				MA_780013g0010	K10258	TER, TSC13, CER10; very-long-chain enoyl-CoA reductase [EC:1.3.1.93]
																MA_40811g0010	K00924	E2.7.1.-; kinase [EC:2.7.1.-]						MA_315574g0010				MA_7802291g0010
																MA_4084805g0010								MA_316698g0010				MA_780476g0010	K03106	SRP54, ffh; signal recognition particle subunit SRP54 [EC:3.6.5.4]
																MA_408535g0010								MA_325926g0010				MA_7887662g0010
																MA_410546g0010								MA_3262g0010	K07199	PRKAB; 5'-AMP-activated protein kinase, regulatory beta subunit		MA_791871g0010
																MA_411136g0010								MA_32640g0010				MA_794523g0010
																MA_4116g0010								MA_32668g0010				MA_797592g0010
																MA_41252g0020								MA_327445g0010	K04733	IRAK4; interleukin-1 receptor-associated kinase 4 [EC:2.7.11.1]		MA_7978614g0010
																MA_4125493g0010								MA_3294g0010				MA_802289g0010
																MA_41289g0010								MA_3303g0010				MA_8033g0010	K05350	bglB; beta-glucosidase [EC:3.2.1.21]
																MA_4206506g0010								MA_331201g0010				MA_8052136g0010
																MA_420849g0010								MA_33184g0020				MA_805240g0010	K15032	MTERFD; mTERF domain-containing protein, mitochondrial
																MA_42312g0010	K15892	FOLK; farnesol kinase [EC:2.7.1.216]						MA_3328146g0010				MA_80564g0010
																MA_426743g0010								MA_33471g0020				MA_8065g0010	K11252	H2B; histone H2B
																MA_427242g0010								MA_33479g0010				MA_80683g0010
																MA_428227g0010								MA_335111g0010				MA_806g0010	K01358	clpP, CLPP; ATP-dependent Clp protease, protease subunit [EC:3.4.21.92]
																MA_4284756g0010								MA_3356g0010	K18848	IAMT1; indole-3-acetate O-methyltransferase [EC:2.1.1.278]		MA_806g0020
																MA_429654g0010								MA_3366g0010				MA_8074171g0010
																MA_430722g0010								MA_3370g0010				MA_81066g0010
																MA_43229g0010	K01193	INV, sacA; beta-fructofuranosidase [EC:3.2.1.26]						MA_3370g0020				MA_81231g0010
																MA_43488g0010								MA_33776g0010				MA_81330g0010	K13427	NOA1; nitric-oxide synthase, plant [EC:1.14.13.39]
																MA_4353361g0010								MA_338404g0010				MA_815900g0010	K08909	LHCA3; light-harvesting complex I chlorophyll a/b binding protein 3
																MA_43955g0020	K08867	WNK, PRKWNK; WNK lysine deficient protein kinase [EC:2.7.11.1]						MA_3393g0010				MA_8164514g0010
																MA_440031g0010	K13448	CML; calcium-binding protein CML						MA_34216g0010				MA_8177242g0010
																MA_44157g0010	K09517	DNAJB11; DnaJ homolog subfamily B member 11						MA_34266g0010				MA_82198g0010	K05359	ADT, PDT; arogenate/prephenate dehydratase [EC:4.2.1.91 4.2.1.51]
																MA_442130g0010	K01580	E4.1.1.15, gadB, gadA, GAD; glutamate decarboxylase [EC:4.1.1.15]						MA_34351g0010	K03283	HSPA1s; heat shock 70kDa protein 1/2/6/8		MA_82238g0020
																MA_442695g0010								MA_34380g0020				MA_8286794g0010
																MA_44287g0010								MA_3443g0010				MA_831591g0010	K08360	CYB561; cytochrome b-561 [EC:7.2.1.3]
																MA_44596g0010								MA_344969g0010	K08900	BCS1; mitochondrial chaperone BCS1		MA_8326g0010
																MA_4460g0020	K14802	DRS2, ATP8A; phospholipid-transporting ATPase [EC:7.6.2.1]						MA_348099g0010	K19761	GGACT; gamma-glutamylaminecyclotransferase [EC:2.3.2.-]		MA_83329g0010
																MA_447480g0010								MA_3493194g0010				MA_834680g0010	K17872	NDC1, ndbB; demethylphylloquinone reductase [EC:1.6.5.12]
																MA_453182g0010								MA_35169g0010				MA_84030g0010
																MA_454112g0010	K00021	HMGCR; hydroxymethylglutaryl-CoA reductase (NADPH) [EC:1.1.1.34]						MA_35233g0010				MA_8404570g0010
																MA_46113g0010	K15397	KCS; 3-ketoacyl-CoA synthase [EC:2.3.1.199]						MA_3550g0020				MA_844622g0010
																MA_46121g0010								MA_356114g0010				MA_844627g0010
																MA_4634040g0010								MA_357117g0010				MA_8449684g0010
																MA_4660g0010								MA_35762g0010	K22807	WRNexo; werner syndrome-like exonuclease [EC:3.1.11.-]		MA_845170g0010	K12271	SRP43, CAO; signal recognition particle 43 kDa protein
																MA_468133g0010	K04733	IRAK4; interleukin-1 receptor-associated kinase 4 [EC:2.7.11.1]						MA_35923g0010				MA_846168g0010	K02863	RP-L1, MRPL1, rplA; large subunit ribosomal protein L1
																MA_46900g0010								MA_360253g0010				MA_8485418g0010
																MA_469702g0010	K04712	DEGS; sphingolipid 4-desaturase/C4-monooxygenase [EC:1.14.19.17 1.14.18.5]						MA_362678g0010	K00588	E2.1.1.104; caffeoyl-CoA O-methyltransferase [EC:2.1.1.104]		MA_8494227g0010
																MA_469834g0010								MA_3636g0010				MA_8545799g0010
																MA_470483g0010	K03016	RPB8, POLR2H; DNA-directed RNA polymerases I, II, and III subunit RPABC3						MA_3652531g0010				MA_85577g0010
																MA_47061g0010	K02927	RP-L40e, RPL40; large subunit ribosomal protein L40e						MA_366520g0010				MA_8624541g0010
																MA_47071g0010								MA_36686g0010				MA_8629045g0010
																MA_471976g0010	K09510	DNAJB4; DnaJ homolog subfamily B member 4						MA_36695g0010				MA_8633814g0010
																MA_472945g0010	K13448	CML; calcium-binding protein CML						MA_367459g0010				MA_86404g0010	K02931	RP-L5, MRPL5, rplE; large subunit ribosomal protein L5
																MA_47548g0010	K02937	RP-L7e, RPL7; large subunit ribosomal protein L7e						MA_3677g0010				MA_8643g0010
																MA_475682g0010								MA_3682g0010				MA_86450g0010	K21888	DHAR; glutathione dehydrogenase/transferase [EC:1.8.5.1 2.5.1.18]
																MA_475809g0010								MA_3688g0010	K09338	HD-ZIP; homeobox-leucine zipper protein		MA_87134g0010	K02876	RP-L15, MRPL15, rplO; large subunit ribosomal protein L15
																MA_47641g0010								MA_369117g0010				MA_87456g0010	K18635	SPR1; protein SPIRAL1 and related proteins
																MA_477384g0010	K22772	FG2; flavonol-3-O-glucoside L-rhamnosyltransferase [EC:2.4.1.159]						MA_3692g0010	K02372	fabZ; 3-hydroxyacyl-[acyl-carrier-protein] dehydratase [EC:4.2.1.59]		MA_87479g0010
																MA_48202g0010	K13459	RPS2; disease resistance protein RPS2						MA_37077g0020				MA_8765665g0010
																MA_482255g0010								MA_371891g0010	K14689	SLC30A2, ZNT2; solute carrier family 30 (zinc transporter), member 2		MA_8776493g0010
																MA_484639g0010								MA_37203g0010				MA_8779645g0010	K13496	UGT73C; UDP-glucosyltransferase 73C [EC:2.4.1.-]
																MA_484656g0010								MA_373403g0010				MA_87937g0010	K00026	MDH2; malate dehydrogenase [EC:1.1.1.37]
																MA_4871780g0010	K04043	dnaK, HSPA9; molecular chaperone DnaK						MA_3739695g0010				MA_882180g0010
																MA_487257g0010								MA_37439g0010				MA_8824317g0010
																MA_48745g0010	K04733	IRAK4; interleukin-1 receptor-associated kinase 4 [EC:2.7.11.1]						MA_3745g0010				MA_88280g0010
																MA_48747g0010	K16465	CETN1; centrin-1						MA_37473g0010	K13459	RPS2; disease resistance protein RPS2		MA_884361g0010
																MA_488925g0010								MA_375520g0010				MA_8858201g0010
																MA_489467g0010								MA_378021g0010	K05864	PPID, CYPD; peptidyl-prolyl isomerase D [EC:5.2.1.8]		MA_886549g0010
																MA_490229g0010	K14190	VTC2_5; GDP-L-galactose phosphorylase [EC:2.7.7.69]						MA_37849g0010				MA_8889264g0010
																MA_490690g0010								MA_378842g0010				MA_89214g0010
																MA_4913937g0010								MA_3821g0010				MA_89233g0010
																MA_49332g0010	K11820	UGT74B1; N-hydroxythioamide S-beta-glucosyltransferase [EC:2.4.1.195]						MA_382378g0010	K04733	IRAK4; interleukin-1 receptor-associated kinase 4 [EC:2.7.11.1]		MA_8923g0010
																MA_493782g0010								MA_3866803g0010				MA_8953275g0010
																MA_49467g0010								MA_38736g0010	K12402	AP4M1; AP-4 complex subunit mu-1		MA_89548g0010
																MA_495777g0010								MA_38801g0010				MA_896780g0010	K14314	NUP210, GP210; nuclear pore complex protein Nup210
																MA_49773g0010	K19861	BEBT, AMAT; benzyl alcohol O-benzoyltransferase [EC:2.3.1.196 2.3.1.232]						MA_395590g0010				MA_8992423g0010
																MA_498632g0010								MA_4010068g0010				MA_899469g0010
																MA_4992g0010	K16297	SCPL-II; serine carboxypeptidase-like clade II [EC:3.4.16.-]						MA_403263g0010				MA_902507g0010
																MA_4993147g0010								MA_403867g0010				MA_9033878g0010
																MA_500227g0010								MA_40499g0010	K09580	PDIA1, P4HB; protein disulfide-isomerase A1 [EC:5.3.4.1]		MA_9043g0020
																MA_500791g0010								MA_405016g0010				MA_90573g0010	K09840	NCED; 9-cis-epoxycarotenoid dioxygenase [EC:1.13.11.51]
																MA_501572g0010	K13449	PR1; pathogenesis-related protein 1						MA_406151g0010	K03036	PSMD11, RPN6; 26S proteasome regulatory subunit N6		MA_905984g0010	K00600	glyA, SHMT; glycine hydroxymethyltransferase [EC:2.1.2.1]
																MA_50270g0010								MA_40639g0010				MA_907189g0010
																MA_5029466g0010								MA_408078g0010				MA_907319g0010
																MA_50908g0010								MA_40811g0010	K00924	E2.7.1.-; kinase [EC:2.7.1.-]		MA_90810g0010
																MA_51445g0010								MA_4084805g0010				MA_9121164g0010	K02881	RP-L18, MRPL18, rplR; large subunit ribosomal protein L18
																MA_51451g0010								MA_408535g0010				MA_9145140g0010
																MA_51890g0010								MA_408628g0010				MA_9153293g0010	K00001	E1.1.1.1, adh; alcohol dehydrogenase [EC:1.1.1.1]
																MA_52468g0010	K04733	IRAK4; interleukin-1 receptor-associated kinase 4 [EC:2.7.11.1]						MA_409075g0020				MA_9169733g0010	K02692	psaD; photosystem I subunit II
																MA_524889g0010								MA_410141g0010				MA_917315g0010
																MA_52700g0010								MA_410546g0010				MA_91782g0010	K00218	por; protochlorophyllide reductase [EC:1.3.1.33]
																MA_52889g0010	K02183	CALM; calmodulin						MA_41080g0010				MA_9199701g0010	K01915	glnA, GLUL; glutamine synthetase [EC:6.3.1.2]
																MA_529552g0010	K02977	RP-S27Ae, RPS27A; small subunit ribosomal protein S27Ae						MA_411136g0010				MA_9211546g0010
																MA_531047g0010								MA_4116g0010				MA_9212404g0010
																MA_53407g0010								MA_4125493g0010				MA_92274g0010
																MA_5342438g0010								MA_41289g0010				MA_92286g0010
																MA_5353g0010	K09490	HSPA5, BIP; heat shock 70kDa protein 5						MA_42352g0020	K19022	AP5B1; AP-5 complex subunit beta-1		MA_92393g0010
																MA_53546g0010								MA_428227g0010				MA_92421g0010	K00927	PGK, pgk; phosphoglycerate kinase [EC:2.7.2.3]
																MA_53567g0010								MA_42830g0010	K19951	TBC1D8_9; TBC1 domain family member 8/9		MA_92546g0010	K03386	PRDX2_4, ahpC; peroxiredoxin (alkyl hydroperoxide reductase subunit C) [EC:1.11.1.15]
																MA_53673g0010	K13449	PR1; pathogenesis-related protein 1						MA_42847g0010	K12842	SR140; U2-associated protein SR140		MA_925722g0010
																MA_536954g0010								MA_429654g0010				MA_9257454g0010
																MA_53961g0010	K08150	SLC2A13, ITR; MFS transporter, SP family, solute carrier family 2 (myo-inositol transporter), member 13						MA_430722g0010				MA_926365g0010
																MA_54295g0010	K11420	EHMT; [histone H3]-lysine9 N-trimethyltransferase EHMT [EC:2.1.1.355]						MA_43229g0010	K01193	INV, sacA; beta-fructofuranosidase [EC:3.2.1.26]		MA_926447g0010
																MA_54369g0010	K20783	RRA; arabinosyltransferase [EC:2.4.2.-]						MA_43296g0010				MA_9267g0020	K03327	TC.MATE, SLC47A, norM, mdtK, dinF; multidrug resistance protein, MATE family
																MA_54876g0010								MA_43488g0010				MA_92681g0010	K22503	DARS; aspartyl-tRNA synthetase [EC:6.1.1.12]
																MA_54954g0010								MA_43503g0010				MA_927062g0010
																MA_55138g0010								MA_436409g0010				MA_92714g0010
																MA_55307g0010								MA_44157g0010	K09517	DNAJB11; DnaJ homolog subfamily B member 11		MA_927736g0010	K13082	DFR; bifunctional dihydroflavonol 4-reductase/flavanone 4-reductase [EC:1.1.1.219 1.1.1.234]
																MA_55328g0010	K00030	IDH3; isocitrate dehydrogenase (NAD+) [EC:1.1.1.41]						MA_442130g0010	K01580	E4.1.1.15, gadB, gadA, GAD; glutamate decarboxylase [EC:4.1.1.15]		MA_92814g0010	K01783	rpe, RPE; ribulose-phosphate 3-epimerase [EC:5.1.3.1]
																MA_55357g0010								MA_44287g0010				MA_9287008g0010
																MA_55379g0010								MA_44472g0010				MA_929727g0010
																MA_55514g0010								MA_444738g0010				MA_9307243g0010	K15400	HHT1; omega-hydroxypalmitate O-feruloyl transferase [EC:2.3.1.188]
																MA_556757g0010								MA_4448g0010	K11434	PRMT1; type I protein arginine methyltransferase [EC:2.1.1.319]		MA_934860g0010
																MA_55917g0010	K12667	SWP1, RPN2; oligosaccharyltransferase complex subunit delta (ribophorin II)						MA_445017g0010	K21568	PLR; pinoresinol/lariciresinol reductase [EC:1.23.1.1 1.23.1.2 1.23.1.3 1.23.1.4]		MA_93555g0010
																MA_5603g0010								MA_44504g0020				MA_9367174g0010
																MA_5617441g0010								MA_445959g0010	K01537	ATP2C; P-type Ca2+ transporter type 2C [EC:7.2.2.10]		MA_93674g0010	K23025	AVP; H+-translocating diphosphatase [EC:7.1.3.1]
																MA_56308g0010								MA_44596g0010				MA_937923g0010
																MA_56386g0010	K10525	AOC; allene oxide cyclase [EC:5.3.99.6]						MA_447480g0010				MA_9381437g0010
																MA_564355g0010								MA_4477g0010				MA_93816g0010
																MA_5647722g0010								MA_450953g0010				MA_93993g0010	K02519	infB, MTIF2; translation initiation factor IF-2
																MA_5701614g0010								MA_453182g0010				MA_940685g0010	K01188	E3.2.1.21; beta-glucosidase [EC:3.2.1.21]
																MA_5732482g0010	K13648	GAUT; alpha-1,4-galacturonosyltransferase [EC:2.4.1.43]						MA_4535g0010	K01188	E3.2.1.21; beta-glucosidase [EC:3.2.1.21]		MA_940843g0010	K22772	FG2; flavonol-3-O-glucoside L-rhamnosyltransferase [EC:2.4.1.159]
																MA_5735g0010	K00660	CHS; chalcone synthase [EC:2.3.1.74]						MA_453630g0010	K03294	TC.APA; basic amino acid/polyamine antiporter, APA family		MA_94185g0010
																MA_5748192g0010	K09287	RAV; RAV-like factor						MA_453825g0010				MA_9428230g0010
																MA_5762206g0010								MA_454112g0010	K00021	HMGCR; hydroxymethylglutaryl-CoA reductase (NADPH) [EC:1.1.1.34]		MA_942991g0010	K02358	tuf, TUFM; elongation factor Tu
																MA_57732g0010								MA_455059g0010				MA_94496g0010
																MA_579296g0010								MA_45528g0010	K13448	CML; calcium-binding protein CML		MA_94546g0010	K03671	trxA; thioredoxin 1
																MA_57932g0010	K00430	E1.11.1.7; peroxidase [EC:1.11.1.7]						MA_45581g0020				MA_9456315g0010
																MA_579484g0010								MA_4590835g0010				MA_9458287g0010	K02221	yggT; YggT family protein
																MA_579499g0010								MA_46113g0010	K15397	KCS; 3-ketoacyl-CoA synthase [EC:2.3.1.199]		MA_946756g0010
																MA_57988g0010	K08770	UBC; ubiquitin C						MA_46121g0010				MA_948289g0010	K02367	EXT2; glucuronyl/N-acetylglucosaminyl transferase EXT2 [EC:2.4.1.224 2.4.1.225]
																MA_580238g0010								MA_4660g0010				MA_94911g0010
																MA_58159g0010								MA_466251g0010				MA_95003g0010
																MA_5816145g0010								MA_467548g0010				MA_95157g0010
																MA_5821182g0010								MA_46900g0010				MA_9526611g0020
																MA_58275g0010								MA_469572g0010				MA_9529545g0010
																MA_5838g0010								MA_469702g0010	K04712	DEGS; sphingolipid 4-desaturase/C4-monooxygenase [EC:1.14.19.17 1.14.18.5]		MA_95522g0010	K03239	EIF2B1; translation initiation factor eIF-2B subunit alpha
																MA_58424g0010	K12663	ECH1; Delta3,5-Delta2,4-dienoyl-CoA isomerase [EC:5.3.3.21]						MA_46972g0010	K07213	ATOX1, ATX1, copZ, golB; copper chaperone		MA_955366g0010
																MA_58522g0010	K01805	xylA; xylose isomerase [EC:5.3.1.5]						MA_469834g0010				MA_9567992g0010
																MA_58651g0010	K00789	metK; S-adenosylmethionine synthetase [EC:2.5.1.6]						MA_4699696g0010				MA_9576050g0010
																MA_58789g0010	K01054	MGLL; acylglycerol lipase [EC:3.1.1.23]						MA_4700042g0010				MA_958339g0010
																MA_58851g0010	K20723	RTN3; reticulon-3						MA_472945g0010	K13448	CML; calcium-binding protein CML		MA_9588259g0010
																MA_5886g0010								MA_473068g0010				MA_9592888g0010
																MA_5887272g0010								MA_474338g0010				MA_962142g0010	K00948	PRPS, prsA; ribose-phosphate pyrophosphokinase [EC:2.7.6.1]
																MA_588952g0010								MA_474922g0010				MA_96369g0010
																MA_59283g0010								MA_474985g0010				MA_9645753g0010
																MA_59309g0010								MA_47548g0010	K02937	RP-L7e, RPL7; large subunit ribosomal protein L7e		MA_97315g0010	K08912	LHCB1; light-harvesting complex II chlorophyll a/b binding protein 1
																MA_5939499g0010								MA_475809g0010				MA_9736731g0010
																MA_595151g0010								MA_477384g0010	K22772	FG2; flavonol-3-O-glucoside L-rhamnosyltransferase [EC:2.4.1.159]		MA_9741773g0010
																MA_595526g0010	K20924	CSLD; cellulose synthase-like protein [EC:2.4.1.-]						MA_479847g0010				MA_9751563g0010
																MA_59638g0010								MA_48202g0010	K13459	RPS2; disease resistance protein RPS2		MA_9758g0010
																MA_5987685g0010								MA_484639g0010				MA_97909g0010
																MA_605776g0010	K13993	HSP20; HSP20 family protein						MA_484656g0010				MA_9833971g0010
																MA_60892g0010	K17108	GBA2; non-lysosomal glucosylceramidase [EC:3.2.1.45]						MA_486312g0010	K07019	K07019; uncharacterized protein		MA_98654g0010	K01623	ALDO; fructose-bisphosphate aldolase, class I [EC:4.1.2.13]
																MA_61359g0010								MA_48745g0010	K04733	IRAK4; interleukin-1 receptor-associated kinase 4 [EC:2.7.11.1]		MA_9887482g0010
																MA_6146025g0010								MA_48747g0010	K16465	CETN1; centrin-1		MA_98979g0010	K01803	TPI, tpiA; triosephosphate isomerase (TIM) [EC:5.3.1.1]
																MA_6174661g0010								MA_48753g0010				MA_9916158g0010
																MA_6177g0010								MA_4884g0010				MA_99207g0010
																MA_6199g0020	K02896	RP-L24e, RPL24; large subunit ribosomal protein L24e						MA_489467g0010				MA_99207g0020	K00811	ASP5; aspartate aminotransferase, chloroplastic [EC:2.6.1.1]
																MA_62264g0010	K17609	NXN; nucleoredoxin [EC:1.8.1.8]						MA_489540g0010				MA_99276g0010	K00600	glyA, SHMT; glycine hydroxymethyltransferase [EC:2.1.2.1]
																MA_6234790g0010								MA_4907g0010	K02995	RP-S8e, RPS8; small subunit ribosomal protein S8e		MA_9934452g0010
																MA_6239955g0010								MA_491606g0010	K08288	PRKCSH; protein kinase C substrate 80K-H		MA_99372g0010
																MA_625323g0010	K01723	AOS; hydroperoxide dehydratase [EC:4.2.1.92]						MA_49332g0010	K11820	UGT74B1; N-hydroxythioamide S-beta-glucosyltransferase [EC:2.4.1.195]		MA_9955898g0010
																MA_625682g0010	K13691	SGT1; pathogen-inducible salicylic acid glucosyltransferase [EC:2.4.1.-]						MA_493782g0010				MA_9963699g0010
																MA_629244g0010	K05666	ABCC2; ATP-binding cassette, subfamily C (CFTR/MRP), member 2						MA_49467g0010				MA_9973625g0010	K22683	APF2; aspartyl protease family protein [EC:3.4.23.-]
																MA_631760g0010								MA_4960065g0010				MA_9974463g0010	K12879	THOC2; THO complex subunit 2
																MA_63468g0010								MA_49854g0010				MA_99789g0010
																MA_63516g0020								MA_498632g0010				MA_9982261g0010	K04730	IRAK1; interleukin-1 receptor-associated kinase 1 [EC:2.7.11.1]
																MA_636041g0010								MA_4992g0010	K16297	SCPL-II; serine carboxypeptidase-like clade II [EC:3.4.16.-]		MA_9998756g0010
																MA_63850g0010								MA_500227g0010
																MA_63860g0010								MA_50191g0010
																MA_6389744g0010								MA_502153g0010	K09286	EREBP; EREBP-like factor
																MA_64146g0010								MA_50270g0010
																MA_64313g0010								MA_5029466g0010
																MA_647307g0010	K05359	ADT, PDT; arogenate/prephenate dehydratase [EC:4.2.1.91 4.2.1.51]						MA_5084796g0010
																MA_648065g0010								MA_50908g0010
																MA_6505g0010								MA_509169g0010
																MA_653463g0010	K11718	HUGT; UDP-glucose:glycoprotein glucosyltransferase [EC:2.4.1.-]						MA_50g0010
																MA_65404g0010								MA_5112g0010	K14638	SLC15A3_4, PHT; solute carrier family 15 (peptide/histidine transporter), member 3/4
																MA_654296g0010								MA_5131941g0010
																MA_6570g0010								MA_51451g0010
																MA_6585286g0010								MA_51728g0020
																MA_6589329g0010								MA_51890g0010
																MA_66201g0010	K00430	E1.11.1.7; peroxidase [EC:1.11.1.7]						MA_52077g0010	K19882	NOTUM; O-palmitoleoyl-L-serine hydrolase [EC:3.1.1.98]
																MA_662135g0010								MA_5220g0010
																MA_663612g0010	K00820	glmS, GFPT; glutamine---fructose-6-phosphate transaminase (isomerizing) [EC:2.6.1.16]						MA_52346g0010	K14499	BKI1; BRI1 kinase inhibitor 1
																MA_66524g0010	K01530	E7.6.2.1; phospholipid-translocating ATPase [EC:7.6.2.1]						MA_52440g0010
																MA_6669g0010								MA_5278g0010
																MA_66772g0020								MA_52889g0010	K13448	CML; calcium-binding protein CML
																MA_6681g0010	K13783	SLC37A1_2; MFS transporter, OPA family, solute carrier family 37 (glycerol-3-phosphate transporter), member 1/2						MA_53043g0010	K12158	NEDD8; ubiquitin-like protein Nedd8
																MA_66988g0010								MA_531422g0010
																MA_67006g0010								MA_5320g0010
																MA_6713093g0010								MA_53252g0020
																MA_6811602g0010								MA_53407g0010
																MA_68152g0010								MA_534242g0010	K05759	PFN; profilin
																MA_68171g0010								MA_5342438g0010
																MA_6824769g0010								MA_5353g0010	K09490	HSPA5, BIP; heat shock 70kDa protein 5
																MA_68268g0010								MA_53673g0010	K13449	PR1; pathogenesis-related protein 1
																MA_686181g0010								MA_5374g0010	K09419	HSFF; heat shock transcription factor, other eukaryote
																MA_6870g0010	K05658	ABCB1, CD243; ATP-binding cassette, subfamily B (MDR/TAP), member 1 [EC:7.6.2.2]						MA_538167g0010
																MA_6875874g0010	K00640	cysE; serine O-acetyltransferase [EC:2.3.1.30]						MA_5395g0010	K01537	ATP2C; P-type Ca2+ transporter type 2C [EC:7.2.2.10]
																MA_68883g0010								MA_5395g0030	K01537	ATP2C; P-type Ca2+ transporter type 2C [EC:7.2.2.10]
																MA_6898551g0010								MA_53961g0010	K08150	SLC2A13, ITR; MFS transporter, SP family, solute carrier family 2 (myo-inositol transporter), member 13
																MA_690718g0010								MA_54204g0010
																MA_69304g0010								MA_54369g0010	K20783	RRA; arabinosyltransferase [EC:2.4.2.-]
																MA_69378g0010	K14488	SAUR; SAUR family protein						MA_5449g0010
																MA_6945116g0010								MA_54783g0010
																MA_6955816g0010								MA_54954g0010
																MA_696786g0010								MA_55097g0010
																MA_69712g0010								MA_55379g0010
																MA_697231g0010								MA_55439g0010	K07375	TUBB; tubulin beta
																MA_697818g0010								MA_556510g0010
																MA_6985771g0010								MA_56018g0010
																MA_7016698g0010								MA_5603g0010
																MA_7024577g0010								MA_5611g0010	K07877	RAB2A; Ras-related protein Rab-2A
																MA_702665g0010								MA_5617441g0010
																MA_705145g0010								MA_56308g0010
																MA_70859g0010								MA_56416g0010	K17278	PGRMC1_2; membrane-associated progesterone receptor component
																MA_7100218g0010								MA_564355g0010
																MA_7118939g0010								MA_56566g0010
																MA_71275g0010								MA_5662994g0010
																MA_712978g0010								MA_567674g0010
																MA_7193588g0010								MA_5701g0010
																MA_7222092g0010								MA_5732482g0010	K13648	GAUT; alpha-1,4-galacturonosyltransferase [EC:2.4.1.43]
																MA_722404g0010								MA_5748192g0010	K09287	RAV; RAV-like factor
																MA_7263500g0010	K08770	UBC; ubiquitin C						MA_579296g0010	K14803	PTC2_3; protein phosphatase PTC2/3 [EC:3.1.3.16]
																MA_72728g0010	K01761	E4.4.1.11; methionine-gamma-lyase [EC:4.4.1.11]						MA_57932g0010	K00430	E1.11.1.7; peroxidase [EC:1.11.1.7]
																MA_7274365g0010								MA_579484g0010
																MA_7282861g0010								MA_579499g0010
																MA_7283265g0010								MA_57988g0010	K08770	UBC; ubiquitin C
																MA_72906g0010	K20716	MAPKKK17_18; mitogen-activated protein kinase kinase kinase 17/18						MA_580238g0010
																MA_73034g0010	K00430	E1.11.1.7; peroxidase [EC:1.11.1.7]						MA_5816145g0010
																MA_734639g0010								MA_5821182g0010
																MA_7351645g0010								MA_58275g0010
																MA_73524g0010	K19037	ATL23; E3 ubiquitin-protein ligase ATL23 [EC:2.3.2.27]						MA_583487g0010
																MA_73800g0010								MA_5838759g0010
																MA_738434g0010								MA_58424g0010	K12663	ECH1; Delta3,5-Delta2,4-dienoyl-CoA isomerase [EC:5.3.3.21]
																MA_7394g0010								MA_58522g0010	K01805	xylA; xylose isomerase [EC:5.3.1.5]
																MA_741090g0010								MA_58651g0010	K00789	metK; S-adenosylmethionine synthetase [EC:2.5.1.6]
																MA_742213g0010								MA_58789g0010	K01054	MGLL; acylglycerol lipase [EC:3.1.1.23]
																MA_74546g0010	K02976	RP-S26e, RPS26; small subunit ribosomal protein S26e						MA_5887272g0010
																MA_7469g0010	K01681	ACO, acnA; aconitate hydratase [EC:4.2.1.3]						MA_58875g0010
																MA_74873g0010								MA_588952g0010
																MA_7489059g0010								MA_58914g0010
																MA_75192g0010								MA_5897519g0010
																MA_75520g0010	K05863	SLC25A4S, ANT; solute carrier family 25 (mitochondrial adenine nucleotide translocator), member 4/5/6/31						MA_589906g0010	K00844	HK; hexokinase [EC:2.7.1.1]
																MA_75734g0010	K10592	HUWE1, MULE, ARF-BP1; E3 ubiquitin-protein ligase HUWE1 [EC:2.3.2.26]						MA_5925983g0010
																MA_758022g0010								MA_59283g0010
																MA_75861g0010	K05909	E1.10.3.2; laccase [EC:1.10.3.2]						MA_59309g0010
																MA_75934g0010								MA_59438g0010
																MA_7601083g0010								MA_595151g0010
																MA_766098g0010								MA_59638g0010
																MA_7662652g0010								MA_5963g0010	K07374	TUBA; tubulin alpha
																MA_7668605g0010								MA_59733g0010
																MA_76780g0010	K05280	CYP75B1; flavonoid 3'-monooxygenase [EC:1.14.14.82]						MA_5987685g0010
																MA_7690233g0010								MA_6003900g0010
																MA_775305g0010								MA_601610g0010
																MA_7761819g0010								MA_6031002g0010
																MA_77652g0010	K08145	SLC2A8, GLUT8; MFS transporter, SP family, solute carrier family 2 (facilitated glucose transporter), member 8						MA_60383g0010
																MA_77852g0010	K08472	MLO; mlo protein						MA_60543g0010
																MA_7785813g0010	K04733	IRAK4; interleukin-1 receptor-associated kinase 4 [EC:2.7.11.1]						MA_60651g0010
																MA_7793925g0010								MA_60892g0010	K17108	GBA2; non-lysosomal glucosylceramidase [EC:3.2.1.45]
																MA_78410g0010	K13082	DFR; bifunctional dihydroflavonol 4-reductase/flavanone 4-reductase [EC:1.1.1.219 1.1.1.234]						MA_6119g0010	K08486	STX1B_2_3; syntaxin 1B/2/3
																MA_786911g0010								MA_61356g0010
																MA_7887903g0010								MA_614767g0010	K01728	pel; pectate lyase [EC:4.2.2.2]
																MA_79012g0010								MA_6148761g0010
																MA_79051g0010	K11982	RNF115_126; E3 ubiquitin-protein ligase RNF115/126 [EC:2.3.2.27]						MA_6174661g0010
																MA_793381g0010								MA_6198628g0010	K01519	ITPA; inosine triphosphate pyrophosphatase [EC:3.6.1.-]
																MA_79374g0010								MA_6198g0010	K00975	glgC; glucose-1-phosphate adenylyltransferase [EC:2.7.7.27]
																MA_79741g0010	K00434	E1.11.1.11; L-ascorbate peroxidase [EC:1.11.1.11]						MA_6199g0020	K02896	RP-L24e, RPL24; large subunit ribosomal protein L24e
																MA_798750g0010								MA_62010g0010	K17279	REEP5_6; receptor expression-enhancing protein 5/6
																MA_7991915g0010	K01373	CTSF; cathepsin F [EC:3.4.22.41]						MA_6207088g0010
																MA_80049g0010								MA_62264g0010	K17609	NXN; nucleoredoxin [EC:1.8.1.8]
																MA_8025229g0010	K19613	SHOC2, SUR8; leucine-rich repeat protein SHOC2						MA_6239955g0010
																MA_80261g0010								MA_625682g0010	K13691	SGT1; pathogen-inducible salicylic acid glucosyltransferase [EC:2.4.1.-]
																MA_8027600g0010								MA_631179g0010	K22940	YIPF1_2; protein YIPF1/2
																MA_803464g0010								MA_631760g0010
																MA_804676g0010								MA_63468g0010
																MA_804816g0010								MA_6357g0010
																MA_8063418g0010								MA_63860g0010
																MA_80729g0030								MA_6407574g0010
																MA_808469g0010								MA_6412g0010	K07766	E3.6.1.52; diphosphoinositol-polyphosphate diphosphatase [EC:3.6.1.52]
																MA_8087333g0010	K08176	PHO84; MFS transporter, PHS family, inorganic phosphate transporter						MA_6429140g0010	K13100	CWC22; pre-mRNA-splicing factor CWC22
																MA_808776g0010	K01953	asnB, ASNS; asparagine synthase (glutamine-hydrolysing) [EC:6.3.5.4]						MA_6456741g0010
																MA_815561g0010								MA_648065g0010
																MA_8180539g0010								MA_64950g0010
																MA_818g0010	K01535	PMA1, PMA2; H+-transporting ATPase [EC:7.1.2.1]						MA_6505g0010
																MA_8192332g0010								MA_653463g0010	K11718	HUGT; UDP-glucose:glycoprotein glucosyltransferase [EC:2.4.1.-]
																MA_8194534g0010								MA_65404g0010
																MA_81952g0010								MA_65570g0010	K00012	UGDH, ugd; UDPglucose 6-dehydrogenase [EC:1.1.1.22]
																MA_8203657g0010								MA_65580g0010
																MA_8215665g0010								MA_6570g0010
																MA_8222690g0010								MA_6585286g0010
																MA_82361g0020								MA_6618g0020
																MA_82407g0010								MA_66201g0010	K00430	E1.11.1.7; peroxidase [EC:1.11.1.7]
																MA_8244902g0010								MA_663612g0010	K00820	glmS, GFPT; glutamine---fructose-6-phosphate transaminase (isomerizing) [EC:2.6.1.16]
																MA_825007g0010								MA_66378g0010
																MA_82669g0010	K03517	nadA; quinolinate synthase [EC:2.5.1.72]						MA_66402g0010
																MA_82787g0010								MA_666523g0010
																MA_8286g0010	K02910	RP-L31e, RPL31; large subunit ribosomal protein L31e						MA_67006g0010
																MA_8291837g0010	K01583	E4.1.1.19; arginine decarboxylase [EC:4.1.1.19]						MA_67041g0010	K09285	OVM, ANT; AP2-like factor, ANT lineage
																MA_83430g0010								MA_6713093g0010
																MA_83505g0010	K01183	E3.2.1.14; chitinase [EC:3.2.1.14]						MA_671655g0010	K09872	PIP; aquaporin PIP
																MA_8353g0010								MA_6753815g0010
																MA_8368223g0010								MA_6787326g0010	K14754	MX1; interferon-induced GTP-binding protein Mx1
																MA_837209g0010								MA_6800g0010
																MA_837745g0010								MA_68152g0010
																MA_83793g0010	K09480	DGD; digalactosyldiacylglycerol synthase [EC:2.4.1.241]						MA_68171g0010
																MA_83834g0010								MA_6824769g0010
																MA_83g0010								MA_68291g0010	K12741	HNRNPA1_3; heterogeneous nuclear ribonucleoprotein A1/A3
																MA_841019g0010								MA_6875874g0010	K00640	cysE; serine O-acetyltransferase [EC:2.3.1.30]
																MA_84241g0010								MA_6931g0010	K00588	E2.1.1.104; caffeoyl-CoA O-methyltransferase [EC:2.1.1.104]
																MA_8445043g0010								MA_6955816g0010
																MA_8460112g0010								MA_6955g0010	K01537	ATP2C; P-type Ca2+ transporter type 2C [EC:7.2.2.10]
																MA_8467692g0010								MA_69602g0010
																MA_846779g0010								MA_696786g0010
																MA_84713g0010								MA_697231g0010
																MA_8475g0020								MA_698119g0010
																MA_84846g0010	K01244	MTN; 5'-methylthioadenosine nucleosidase [EC:3.2.2.16]						MA_698449g0010
																MA_8516716g0010								MA_6985771g0010
																MA_8519251g0010								MA_70066g0010
																MA_8555036g0010								MA_70076g0010
																MA_8560890g0010								MA_7013651g0010	K01955	carB, CPA2; carbamoyl-phosphate synthase large subunit [EC:6.3.5.5]
																MA_85737g0010								MA_7024577g0010
																MA_85988g0010								MA_704702g0010
																MA_8658172g0010								MA_7072965g0010
																MA_8674188g0010	K17302	COPB2, SEC27; coatomer subunit beta'						MA_70859g0010
																MA_8682761g0010								MA_7100218g0010
																MA_8691g0010								MA_71027g0010
																MA_8708889g0010								MA_71275g0010
																MA_87184g0030								MA_712978g0010
																MA_874956g0010								MA_713g0010	K13109	IK, RED, RER; IK cytokine
																MA_8761892g0010	K13513	LCLAT1, AGPAT8; lysocardiolipin and lysophospholipid acyltransferase [EC:2.3.1.- 2.3.1.51]						MA_716271g0010
																MA_8763526g0010								MA_717g0010	K11855	USP36_42; ubiquitin carboxyl-terminal hydrolase 36/42 [EC:3.4.19.12]
																MA_8765487g0010								MA_7183g0010
																MA_8772866g0010								MA_71850g0010
																MA_87785g0010	K00799	GST, gst; glutathione S-transferase [EC:2.5.1.18]						MA_72094g0010	K22013	SGR, SGRL; magnesium dechelatase [EC:4.99.1.10]
																MA_8787g0010	K16296	SCPL-I; serine carboxypeptidase-like clade I [EC:3.4.16.-]						MA_722404g0010
																MA_881825g0010	K23050	PCBER1; phenylcoumaran benzylic ether reductase [EC:1.3.1.-]						MA_722766g0010	K02137	ATPeF0O, ATP5O, ATP5; F-type H+-transporting ATPase subunit O
																MA_88519g0010								MA_72395g0010	K09872	PIP; aquaporin PIP
																MA_885835g0010								MA_7241g0010
																MA_8861640g0010	K17479	GRXCR1; glutaredoxin domain-containing cysteine-rich protein 1						MA_72460g0010	K00895	pfp, PFP; diphosphate-dependent phosphofructokinase [EC:2.7.1.90]
																MA_8877544g0010	K00938	E2.7.4.2, mvaK2; phosphomevalonate kinase [EC:2.7.4.2]						MA_7263500g0010	K08770	UBC; ubiquitin C
																MA_8879638g0010								MA_72639g0010
																MA_8892965g0010								MA_72728g0010	K01761	E4.4.1.11; methionine-gamma-lyase [EC:4.4.1.11]
																MA_89176g0010	K13691	SGT1; pathogen-inducible salicylic acid glucosyltransferase [EC:2.4.1.-]						MA_72754g0010
																MA_89208g0010								MA_728914g0010	K23050	PCBER1; phenylcoumaran benzylic ether reductase [EC:1.3.1.-]
																MA_8921185g0010	K20547	CHIB; basic endochitinase B [EC:3.2.1.14]						MA_7295g0020	K10592	HUWE1, MULE, ARF-BP1; E3 ubiquitin-protein ligase HUWE1 [EC:2.3.2.26]
																MA_8925811g0010								MA_7317986g0010
																MA_892990g0010	K04733	IRAK4; interleukin-1 receptor-associated kinase 4 [EC:2.7.11.1]						MA_734639g0010
																MA_893141g0010								MA_7351645g0010
																MA_894367g0010								MA_7366g0010
																MA_894606g0010								MA_73785g0010
																MA_8948319g0010	K02866	RP-L10e, RPL10; large subunit ribosomal protein L10e						MA_738434g0010
																MA_8950g0010	K10143	RFWD2, COP1; E3 ubiquitin-protein ligase RFWD2 [EC:2.3.2.27]						MA_7394g0010
																MA_895155g0010								MA_74014g0010
																MA_8970091g0010	K15104	SLC25A11, OGC; solute carrier family 25 (mitochondrial oxoglutarate transporter), member 11						MA_741090g0010	K00799	GST, gst; glutathione S-transferase [EC:2.5.1.18]
																MA_89787g0010								MA_74199g0010
																MA_8980g0010								MA_742213g0010
																MA_89872g0010								MA_74264g0010
																MA_8996628g0010								MA_74264g0020	K20283	GOLGA4; golgin subfamily A member 4
																MA_902407g0010	K16271	RLIM, RNF12; E3 ubiquitin-protein ligase RLIM [EC:2.3.2.27]						MA_7469g0010	K01681	ACO, acnA; aconitate hydratase [EC:4.2.1.3]
																MA_903110g0010								MA_748489g0010	K10863	APTX; aprataxin [EC:3.1.11.7 3.1.11.8 3.1.12.2]
																MA_9032753g0010								MA_74873g0010
																MA_9034452g0010								MA_7489059g0010
																MA_9035900g0010	K13993	HSP20; HSP20 family protein						MA_75070g0010	K09284	AP2; AP2-like factor, euAP2 lineage
																MA_903825g0010								MA_75192g0010
																MA_9052584g0010								MA_7548333g0010
																MA_9055473g0010	K01087	otsB; trehalose 6-phosphate phosphatase [EC:3.1.3.12]						MA_75520g0010	K05863	SLC25A4S, ANT; solute carrier family 25 (mitochondrial adenine nucleotide translocator), member 4/5/6/31
																MA_9078956g0010								MA_75635g0010
																MA_90896g0010								MA_75734g0010	K10592	HUWE1, MULE, ARF-BP1; E3 ubiquitin-protein ligase HUWE1 [EC:2.3.2.26]
																MA_909581g0010								MA_758022g0010
																MA_91157g0020	K17569	GPATCH2; G patch domain-containing protein 2						MA_75826g0010
																MA_9122586g0010								MA_75861g0010	K05909	E1.10.3.2; laccase [EC:1.10.3.2]
																MA_91228g0010								MA_759345g0010
																MA_912717g0010								MA_7600339g0010	K01177	E3.2.1.2; beta-amylase [EC:3.2.1.2]
																MA_913862g0010								MA_76199g0010	K00521	E1.16.1.7; ferric-chelate reductase [EC:1.16.1.7]
																MA_91468g0010								MA_764977g0010
																MA_91617g0010								MA_766098g0010
																MA_916238g0010	K03671	trxA; thioredoxin 1						MA_767345g0010
																MA_9189183g0010								MA_76780g0010	K05280	CYP75B1; flavonoid 3'-monooxygenase [EC:1.14.14.82]
																MA_9195189g0010								MA_771156g0010	K00121	frmA, ADH5, adhC; S-(hydroxymethyl)glutathione dehydrogenase / alcohol dehydrogenase [EC:1.1.1.284 1.1.1.1]
																MA_9214460g0010								MA_7719740g0010
																MA_92189g0020								MA_775305g0010
																MA_9219060g0010								MA_77606g0010
																MA_922379g0010								MA_7761819g0010
																MA_922597g0010								MA_77652g0010	K08145	SLC2A8, GLUT8; MFS transporter, SP family, solute carrier family 2 (facilitated glucose transporter), member 8
																MA_9232233g0010								MA_7766880g0010	K18819	GOLS; inositol 3-alpha-galactosyltransferase [EC:2.4.1.123]
																MA_9235448g0010								MA_7785813g0010
																MA_923978g0010								MA_7793925g0010
																MA_9243887g0010								MA_78306g0010	K10258	TER, TSC13, CER10; very-long-chain enoyl-CoA reductase [EC:1.3.1.93]
																MA_9245337g0020								MA_78410g0010	K13082	DFR; bifunctional dihydroflavonol 4-reductase/flavanone 4-reductase [EC:1.1.1.219 1.1.1.234]
																MA_9251g0010	K15305	VAC14, TAX1BP2; vacuole morphology and inheritance protein 14						MA_786911g0010
																MA_9255g0010								MA_79012g0010
																MA_92757g0010								MA_79051g0010	K11982	RNF115_126; E3 ubiquitin-protein ligase RNF115/126 [EC:2.3.2.27]
																MA_9278416g0010								MA_7924g0020	K14686	SLC31A1, CTR1; solute carrier family 31 (copper transporter), member 1
																MA_92878g0010								MA_7929538g0010
																MA_929480g0010								MA_79374g0010
																MA_92948g0010								MA_79411g0010
																MA_9304g0020	K09286	EREBP; EREBP-like factor						MA_79519g0010
																MA_93085g0010								MA_795790g0010
																MA_9333705g0010								MA_796805g0010
																MA_9334497g0010								MA_7991915g0010
																MA_93382g0010								MA_7993g0010	K00819	rocD, OAT; ornithine--oxo-acid transaminase [EC:2.6.1.13]
																MA_9368311g0010	K14011	UBXN6, UBXD1; UBX domain-containing protein 6						MA_80084g0010
																MA_93746g0010	K13993	HSP20; HSP20 family protein						MA_80193g0010
																MA_94070g0010								MA_8027600g0010
																MA_94092g0010								MA_803464g0010
																MA_941729g0010								MA_8044933g0010
																MA_945339g0010								MA_804676g0010
																MA_9458g0010	K13412	CPK; calcium-dependent protein kinase [EC:2.7.11.1]						MA_804724g0010
																MA_9471258g0010								MA_8063418g0010
																MA_9476g0020	K04733	IRAK4; interleukin-1 receptor-associated kinase 4 [EC:2.7.11.1]						MA_80729g0030
																MA_9477177g0010								MA_808469g0010
																MA_948460g0010								MA_8085699g0010
																MA_9486g0010								MA_8090186g0010	K09284	AP2; AP2-like factor, euAP2 lineage
																MA_9494855g0010								MA_810002g0010
																MA_951514g0010	K08070	E1.3.1.74; 2-alkenal reductase [EC:1.3.1.74]						MA_815561g0010
																MA_952271g0010								MA_8156728g0010
																MA_9529545g0010								MA_8160264g0010
																MA_9531215g0010								MA_8167263g0010
																MA_954466g0010								MA_81703g0010
																MA_955041g0010								MA_8180539g0010
																MA_95662g0010								MA_818610g0010
																MA_95715g0010								MA_81874g0010
																MA_95754g0010								MA_8192332g0010
																MA_95800g0010	K20855	B3GALT1S; beta-1,3-galactosyltransferase 1/2/3/4/5/7/8 [EC:2.4.1.-]						MA_8194534g0010
																MA_958744g0010								MA_81952g0010
																MA_9594015g0010								MA_8222690g0010
																MA_960330g0010								MA_82407g0010
																MA_9603551g0010								MA_82642g0010
																MA_9607306g0010								MA_82787g0010
																MA_961150g0010	K00344	qor, CRYZ; NADPH:quinone reductase [EC:1.6.5.5]						MA_828166g0010
																MA_961185g0010	K01597	MVD, mvaD; diphosphomevalonate decarboxylase [EC:4.1.1.33]						MA_8291837g0010	K01583	E4.1.1.19; arginine decarboxylase [EC:4.1.1.19]
																MA_96120g0010	K16297	SCPL-II; serine carboxypeptidase-like clade II [EC:3.4.16.-]						MA_83196g0010
																MA_9629484g0010								MA_8333131g0010
																MA_96367g0010								MA_83505g0010	K01183	E3.2.1.14; chitinase [EC:3.2.1.14]
																MA_96441g0010								MA_8353g0010
																MA_9650931g0010								MA_83723g0010
																MA_96649g0010								MA_837745g0010
																MA_96717g0010								MA_83793g0010	K09480	DGD; digalactosyldiacylglycerol synthase [EC:2.4.1.241]
																MA_9758274g0010	K13034	ATCYSC1; L-3-cyanoalanine synthase/ cysteine synthase [EC:2.5.1.47 4.4.1.9]						MA_83835g0010	K04802	PCNA; proliferating cell nuclear antigen
																MA_9762311g0010								MA_8407559g0010
																MA_9766061g0010								MA_841019g0010
																MA_97720g0020								MA_84310g0010	K04688	RPS6KB; ribosomal protein S6 kinase beta [EC:2.7.11.1]
																MA_9790207g0010								MA_8460112g0010
																MA_98041g0010	K12275	SEC62; translocation protein SEC62						MA_84660g0010	K07297	ADIPOR; adiponectin receptor
																MA_9812198g0010								MA_846779g0010
																MA_9812298g0010	K01704	leuD, IPMI-S; 3-isopropylmalate/(R)-2-methylmalate dehydratase small subunit [EC:4.2.1.33 4.2.1.35]						MA_84713g0010
																MA_98229g0010								MA_8475g0020	K03695	clpB; ATP-dependent Clp protease ATP-binding subunit ClpB
																MA_98236g0010								MA_848089g0010
																MA_9835458g0010								MA_84846g0010	K01244	MTN; 5'-methylthioadenosine nucleosidase [EC:3.2.2.16]
																MA_98378g0010								MA_8498773g0010	K04733	IRAK4; interleukin-1 receptor-associated kinase 4 [EC:2.7.11.1]
																MA_9848062g0010								MA_8518489g0010	K09286	EREBP; EREBP-like factor
																MA_98858g0010	K17434	MRPL53; large subunit ribosomal protein L53						MA_8519251g0010
																MA_9888127g0010								MA_8541427g0010
																MA_9895888g0010								MA_8560890g0010
																MA_9937883g0010								MA_8594160g0010
																MA_9946147g0010								MA_8601409g0010
																MA_9966741g0010								MA_86162g0010
																MA_9979742g0010								MA_86205g0010	K01369	LGMN; legumain [EC:3.4.22.34]
																MA_99845g0010	K02929	RP-L44e, RPL44; large subunit ribosomal protein L44e						MA_86298g0010
																MA_9997092g0010								MA_8640242g0010
																MA_9998351g0010								MA_8658172g0010
																								MA_86597g0010	K07198	PRKAA, AMPK; 5'-AMP-activated protein kinase, catalytic alpha subunit [EC:2.7.11.11]
																								MA_8674188g0010	K17302	COPB2, SEC27; coatomer subunit beta'
																								MA_867509g0010
																								MA_8682761g0010
																								MA_874956g0010
																								MA_87590g0010
																								MA_876100g0010
																								MA_8772866g0010
																								MA_8787g0010	K16296	SCPL-I; serine carboxypeptidase-like clade I [EC:3.4.16.-]
																								MA_8788g0010
																								MA_88101g0010
																								MA_88112g0010
																								MA_881825g0010	K23050	PCBER1; phenylcoumaran benzylic ether reductase [EC:1.3.1.-]
																								MA_88184g0010	K03254	EIF3A; translation initiation factor 3 subunit A
																								MA_8845025g0010	K10999	CESA; cellulose synthase A [EC:2.4.1.12]
																								MA_88519g0010
																								MA_8851g0010
																								MA_885589g0010
																								MA_886307g0010
																								MA_8877544g0010	K00938	E2.7.4.2, mvaK2; phosphomevalonate kinase [EC:2.7.4.2]
																								MA_8879638g0010
																								MA_88841g0010
																								MA_8901g0020
																								MA_89176g0010	K13691	SGT1; pathogen-inducible salicylic acid glucosyltransferase [EC:2.4.1.-]
																								MA_893141g0010
																								MA_894367g0010
																								MA_8948319g0010	K02866	RP-L10e, RPL10; large subunit ribosomal protein L10e
																								MA_8950g0010	K10143	RFWD2, COP1; E3 ubiquitin-protein ligase RFWD2 [EC:2.3.2.27]
																								MA_895110g0010	K13459	RPS2; disease resistance protein RPS2
																								MA_895155g0010
																								MA_89787g0010
																								MA_8980g0010
																								MA_89872g0010
																								MA_8996628g0010
																								MA_902407g0010	K16271	RLIM, RNF12; E3 ubiquitin-protein ligase RLIM [EC:2.3.2.27]
																								MA_90245g0010	K03549	kup; KUP system potassium uptake protein
																								MA_903110g0010
																								MA_9034452g0010
																								MA_9035900g0010	K13993	HSP20; HSP20 family protein
																								MA_903825g0010
																								MA_9055473g0010	K01087	otsB; trehalose 6-phosphate phosphatase [EC:3.1.3.12]
																								MA_90896g0010
																								MA_908g0010
																								MA_909581g0010
																								MA_9100548g0010
																								MA_91200g0010
																								MA_9122586g0010
																								MA_913862g0010
																								MA_9159456g0010
																								MA_91617g0010
																								MA_916238g0010	K03671	trxA; thioredoxin 1
																								MA_9169998g0010	K20562	CYP736A; biphenyl-4-hydroxylase
																								MA_917988g0010
																								MA_9182156g0010	K21398	SLC11A2, DMT1, NRAMP2; natural resistance-associated macrophage protein 2
																								MA_9195168g0010
																								MA_921197g0010
																								MA_9214460g0010
																								MA_9216248g0010
																								MA_9219060g0010
																								MA_922379g0010
																								MA_9232233g0010
																								MA_9257811g0010
																								MA_9263807g0010
																								MA_92757g0010
																								MA_9278227g0010
																								MA_9278416g0010
																								MA_92836g0010	K14495	GID2, SLY1; F-box protein GID2
																								MA_9284841g0010
																								MA_92878g0010
																								MA_929480g0010
																								MA_92961g0010
																								MA_9304g0020	K09286	EREBP; EREBP-like factor
																								MA_93052g0010	K12611	DCP1B; mRNA-decapping enzyme 1B [EC:3.-.-.-]
																								MA_9307g0010
																								MA_93085g0010
																								MA_9308767g0010	K10592	HUWE1, MULE, ARF-BP1; E3 ubiquitin-protein ligase HUWE1 [EC:2.3.2.26]
																								MA_93151g0010	K22312	ST2A, SOT15; hydroxyjasmonate sulfotransferase [EC:2.8.2.39]
																								MA_932631g0010	K08776	NPEPPS; puromycin-sensitive aminopeptidase [EC:3.4.11.-]
																								MA_9333705g0010
																								MA_934204g0010	K05658	ABCB1, CD243; ATP-binding cassette, subfamily B (MDR/TAP), member 1 [EC:7.6.2.2]
																								MA_9349051g0010	K05396	dcyD; D-cysteine desulfhydrase [EC:4.4.1.15]
																								MA_936114g0010
																								MA_93670g0010	K13354	SLC25A17, PMP34; solute carrier family 25 (peroxisomal adenine nucleotide transporter), member 17
																								MA_9367g0020	K01051	E3.1.1.11; pectinesterase [EC:3.1.1.11]
																								MA_93797g0010
																								MA_9395g0020
																								MA_94070g0010
																								MA_94077g0010
																								MA_94092g0010
																								MA_94094g0010	K06628	CDC45; cell division control protein 45
																								MA_941729g0010
																								MA_945339g0010
																								MA_9471258g0010
																								MA_9472378g0010
																								MA_948460g0010
																								MA_9485g0010
																								MA_9486g0010
																								MA_94870g0010
																								MA_951514g0010	K08070	E1.3.1.74; 2-alkenal reductase [EC:1.3.1.74]
																								MA_9531215g0010
																								MA_9532607g0010
																								MA_954240g0010
																								MA_955041g0010
																								MA_95635g0010
																								MA_95754g0010
																								MA_95800g0010	K20855	B3GALT1S; beta-1,3-galactosyltransferase 1/2/3/4/5/7/8 [EC:2.4.1.-]
																								MA_958744g0010
																								MA_9594015g0010
																								MA_959414g0010
																								MA_959589g0010
																								MA_9600415g0010	K02948	RP-S11, MRPS11, rpsK; small subunit ribosomal protein S11
																								MA_96029g0010
																								MA_960330g0010
																								MA_9603551g0010
																								MA_9607306g0010
																								MA_96110g0010	K12191	CHMP2A; charged multivesicular body protein 2A
																								MA_96120g0010	K16297	SCPL-II; serine carboxypeptidase-like clade II [EC:3.4.16.-]
																								MA_96367g0010	K15718	LOX1_5; linoleate 9S-lipoxygenase [EC:1.13.11.58]
																								MA_96441g0010
																								MA_96487g0010
																								MA_9650931g0010
																								MA_9669741g0010
																								MA_96717g0010
																								MA_9758274g0010	K13034	ATCYSC1; L-3-cyanoalanine synthase/ cysteine synthase [EC:2.5.1.47 4.4.1.9]
																								MA_9762311g0010
																								MA_9762678g0010
																								MA_9763001g0010
																								MA_9766061g0010
																								MA_9777560g0010	K12581	CNOT7_8, CAF1, POP2; CCR4-NOT transcription complex subunit 7/8
																								MA_9790207g0010
																								MA_98041g0010	K12275	SEC62; translocation protein SEC62
																								MA_9812298g0010	K01704	leuD, IPMI-S; 3-isopropylmalate/(R)-2-methylmalate dehydratase small subunit [EC:4.2.1.33 4.2.1.35]
																								MA_98236g0010
																								MA_9829489g0010
																								MA_9835458g0010
																								MA_98378g0010
																								MA_98438g0010
																								MA_9848062g0010
																								MA_98513g0010
																								MA_985g0020
																								MA_9877g0010
																								MA_9879065g0010
																								MA_9888127g0010
																								MA_9895888g0010
																								MA_99004g0010
																								MA_9917796g0010
																								MA_99538g0010
																								MA_9979742g0010
																								MA_9984443g0020
																								MA_9989648g0010
																								MA_9998351g0010

## Sheet: Proportion of KO assignments
	4dpi		9dpi		21dpi		39dpi
	over-expressed	under-expressed	over-expressed	under-expressed	over-expressed	under-expressed	over-expressed	under-expressed
Genes	103	198	26	46	1283	567	1434	988
KO assignments	39	91	9	25	421	244	487	427	AVERAGE
Percentaje	37.8641	45.9596	34.6154	54.3478	32.8137	43.0335	33.9609	43.2186	40.7267
