# Supplementary material for: RNA-Seq and secondary metabolite analyses reveal a putative defence-transcriptome in Norway spruce (Picea abies) against needle bladder rust (Chrysomyxa rhododendri) infection
Source: BMC Genomics. 2020 May 1;21:336. doi: 10.1186/s12864-020-6587-z (PMC7195740; doi:10.1186/s12864-020-6587-z)
Supplement: Supplementary file 5 — Additional file 5: Table S3. KEGG pathways of differentially expressed genes by Picea abies infected by Chrysomyxa rhododendri. Metabolic pathway and orthology-oriented functional annotations of the protein sequences were performed against the KEGG database using the KEGG Automatic Annotation Server. KEGG Orthology (KO) assignment was applied using the Bi-directional Best Hit (BBH) method. Numbers refer to key enzymes represented by Picea abies KAAS assigned orthologous. At 39 dpi symptomatic needles were compared to controls. (XLS 47 kb) [file 12864_2020_6587_MOESM5_ESM.xls]

## Sheet: Table S3
Metabolism	4dpi		9dpi		21dpi		39dpi
Carbohydrate metabolism	OVER	UNDER	OVER	UNDER	OVER	UNDER	OVER	UNDER
00010 Glycolysis / Gluconeogenesis		1		1	5	5	13	11
00020 Citrate cycle (TCA cycle)					4	2	4	3
00030 Pentose phosphate pathway		1	1	1	2	3	5	7
00040 Pentose and glucuronate interconversions		1			1	2	4	5
00051 Fructose and mannose metabolism		1		1	3	2	6	4
00052 Galactose metabolism		1			4	3	5	1
00053 Ascorbate and aldarate metabolism		1			5	1	4	6
00500 Starch and sucrose metabolism	1	1			8	7	11	4
00520 Amino sugar and nucleotide sugar metabolism		1			6	4	9	4
00620 Pyruvate metabolism					3	2	5	7
00630 Glyoxylate and dicarboxylate metabolism		3	1	1	4	8	4	17
00640 Propanoate metabolism						1		2
00650 Butanoate metabolism					1	1	1	1
00660 C5-Branched dibasic acid metabolism					1		1
00562 Inositol phosphate metabolism				2	3	1	4	3
Energy metabolism
00190 Oxidative phosphorylation	3	1			2	3	6	5
00195 Photosynthesis	1	2		1		8		27
00196 Photosynthesis - antenna proteins	1					2		7
00710 Carbon fixation in photosynthetic organisms		1		1	3	9	4	17
00910 Nitrogen metabolism			1	1	2	4	2	3
00920 Sulfur metabolism				2	4		3
Lipid metabolism
00061 Fatty acid biosynthesis					2	1	1	3
00062 Fatty acid elongation	1	1			1	2	2	2
00071 Fatty acid degradation	2				4	2	6	5
00072 Synthesis and degradation of ketone bodies
00073 Cutin, suberine and wax biosynthesis		1		1		3		2
00100 Steroid biosynthesis					1	1	1
00561 Glycerolipid metabolism					4	2	5	1
00564 Glycerophospholipid metabolism		1		1	6	2	3
00565 Ether lipid metabolism				1	3		2
00600 Sphingolipid metabolism					3		5	2
00590 Arachidonic acid metabolism					2			1
00591 Linoleic acid metabolism					2	1	1	1
00592 alpha-Linolenic acid metabolism	1				6	2	4	3
01040 Biosynthesis of unsaturated fatty acids	2	1			2		4	2
Nucleotide metabolism
00230 Purine metabolism				1	3	3	5	4
00240 Pyrimidine metabolism					2	1	4	1
Amino acid metabolism
00250 Alanine, aspartate and glutamate metabolism		1			3	2	4	4
00260 Glycine, serine and threonine metabolism		2			1	2	6	6
00270 Cysteine and methionine metabolism	1			1	7	3	9	4
00280 Valine, leucine and isoleucine degradation					2	1	3
00290 Valine, leucine and isoleucine biosynthesis					1		1
00300 Lysine biosynthesis							1
00310 Lysine degradation					2	2	2
00220 Arginine biosynthesis					1	1	1	4
00330 Arginine and proline metabolism					6	1	5	3
00340 Histidine metabolism					1		2
00350 Tyrosine metabolism					3	2	4	5
00360 Phenylalanine metabolism					5		4	3
00380 Tryptophan metabolism					4	2	4	2
00400 Phenylalanine, tyrosine and tryptophan biosynthesis		1			2	2	2	3
Metabolism of other amino acids
00410 beta-Alanine metabolism					5	3	6
00430 Taurine and hypotaurine metabolism					1	1	1	1
00440 Phosphonate and phosphinate metabolism						1
00450 Selenocompound metabolism				1	3		3	1
00460 Cyanoamino acid metabolism			1		3	1	2	3
00480 Glutathione metabolism		1		1	6	3	4	6
Glycan biosynthesis and metabolism
00510 N-Glycan biosynthesis					1		1	1
00515 Mannose type O-glycan biosynthesis
00514 Other types of O-glycan biosynthesis				1	2	1	2	1
00531 Glycosaminoglycan degradation								1
00563 Glycosylphosphatidylinositol (GPI)-anchor biosynthesis
00601 Glycosphingolipid biosynthesis - lacto and neolacto series
00603 Glycosphingolipid biosynthesis - globo and isoglobo series								1
00604 Glycosphingolipid biosynthesis - ganglio series								1
00511 Other glycan degradation					1		2	1
Metabolism of cofactors and vitamins
00730 Thiamine metabolism						2	1	5
00740 Riboflavin metabolism					1	1	1	3
00750 Vitamin B6 metabolism		1		1	1		1	1
00760 Nicotinate and nicotinamide metabolism					1	1		1
00770 Pantothenate and CoA biosynthesis					2		1
00780 Biotin metabolism					1	1	1	1
00785 Lipoic acid metabolism
00790 Folate biosynthesis				1	3	3	1	1
00670 One carbon pool by folate						3		3
00860 Porphyrin and chlorophyll metabolism	1			2		5	2	13
00130 Ubiquinone and other terpenoid-quinone biosynthesis					4		3	2
Metabolism of terpenoids and polyketides
00900 Terpenoid backbone biosynthesis				1	6	3	5	4
00902 Monoterpenoid biosynthesis							1
00909 Sesquiterpenoid and triterpenoid biosynthesis								1
00904 Diterpenoid biosynthesis					2	1	1	3
00906 Carotenoid biosynthesis		2			1	3	1	7
00905 Brassinosteroid biosynthesis					2	2	2	1
00908 Zeatin biosynthesis
Biosynthesis of other secondary metabolites
00940 Phenylpropanoid biosynthesis	1				9		8	4
00945 Stilbenoid, diarylheptanoid and gingerol biosynthesis					2		2	1
00941 Flavonoid biosynthesis		3			5		4	3
00944 Flavone and flavonol biosynthesis					2	1	2	1
00942 Anthocyanin biosynthesis
00901 Indole alkaloid biosynthesis
00901 Indole alkaloid biosynthesis
00950 Isoquinoline alkaloid biosynthesis					2		2	1
00960 Tropane, piperidine and pyridine alkaloid biosynthesis					2		2	1
01058 Acridone alkaloid biosynthesis
00232 Caffeine metabolism
00965 Betalain biosynthesis					1		1
00966 Glucosinolate biosynthesis					1		1
00402 Benzoxazinoid biosynthesis
00261 Monobactam biosynthesis				1	1		2
00999 Biosynthesis of secondary metabolites - unclassified							1
Genetic Information Processing
Transcription
03020 RNA polymerase					1
03022 Basal transcription factors								1
03040 Spliceosome	2	1			1	1	5	4
Translation
03010 Ribosome	2	1		1	19	7	7	31
00970 Aminoacyl-tRNA biosynthesis		1				3	1	7
03013 RNA transport							4	5
03015 mRNA surveillance pathway	1					1	3	3
03008 Ribosome biogenesis in eukaryotes							1
Folding, sorting and degradation
03060 Protein export		1			3	1	4	4
04141 Protein processing in endoplasmic reticulum	3	4		1	19	3	18	5
04130 SNARE interactions in vesicular transport					1	1	1
04120 Ubiquitin mediated proteolysis					7	1	4	1
04122 Sulfur relay system								1
03050 Proteasome					1		5
03018 RNA degradation					4	2	4	3
Replication and repair
03030 DNA replication							1
03410 Base excision repair						1	1	1
03420 Nucleotide excision repair			1			1	1
03430 Mismatch repair							1
03440 Homologous recombination
03450 Non-homologous end-joining
Environmental Information Processing
Membrane transport
02010 ABC transporters		1			2		2
Signal transduction
04016 MAPK signaling pathway - plant		3			11	1	11	1
04070 Phosphatidylinositol signaling system		1		1	2	1	3	2
04075 Plant hormone signal transduction					11	7	10	3
Cellular Processes
Transport and catabolism
04144 Endocytosis	2	2			5	7	6	2
04145 Phagosome	2	1			4	2	7	1
04146 Peroxisome	1	1			5	1	7	5
04136 Autophagy - other								1
Organismal Systems
Environmental adaptation
04712 Circadian rhythm - plant		3			2	1	1
04626 Plant-pathogen interaction		4			9	2	11	6
Human Diseases
Endocrine and metabolic diseases
04933 AGE-RAGE signaling pathway in diabetic complications		1
Drug resistance: Antimicrobial
01502 Vancomycin resistance
