# Supplementary material for: RNA-Seq and secondary metabolite analyses reveal a putative defence-transcriptome in Norway spruce (Picea abies) against needle bladder rust (Chrysomyxa rhododendri) infection
Source: BMC Genomics. 2020 May 1;21:336. doi: 10.1186/s12864-020-6587-z (PMC7195740; doi:10.1186/s12864-020-6587-z)
Supplement: Supplementary file 6 — Additional file 6: Table S4. KEGG Orthology (KO) detailed output. This analysis was applied at each time point for differentially over- and under-expressed genes. Resulting hierarchical text (Htext) was converted to tabulated excel file and KO assignments resumed on a Norway spruce pathway hierarchy model for each time point. At 39 dpi symptomatic needles were compared to controls. (XLS 962 kb) [file 12864_2020_6587_MOESM6_ESM.xls]

## Sheet: 4dpi Resume
4dpi OVER			4dpi UNDER
Metabolism			Metabolism
Carbohydrate metabolism	Annotation entries		Carbohydrate metabolism	Annotation entries
00010 Glycolysis / Gluconeogenesis			00010 Glycolysis / Gluconeogenesis	1
00020 Citrate cycle (TCA cycle)			00020 Citrate cycle (TCA cycle)
00030 Pentose phosphate pathway			00030 Pentose phosphate pathway	1
00040 Pentose and glucuronate interconversions			00040 Pentose and glucuronate interconversions	1
00051 Fructose and mannose metabolism			00051 Fructose and mannose metabolism	1
00052 Galactose metabolism			00052 Galactose metabolism	1
00053 Ascorbate and aldarate metabolism			00053 Ascorbate and aldarate metabolism	1
00500 Starch and sucrose metabolism	1		00500 Starch and sucrose metabolism	1
00520 Amino sugar and nucleotide sugar metabolism			00520 Amino sugar and nucleotide sugar metabolism	1
00620 Pyruvate metabolism			00620 Pyruvate metabolism
00630 Glyoxylate and dicarboxylate metabolism			00630 Glyoxylate and dicarboxylate metabolism	3
00640 Propanoate metabolism			00640 Propanoate metabolism
00650 Butanoate metabolism			00650 Butanoate metabolism
00660 C5-Branched dibasic acid metabolism			00660 C5-Branched dibasic acid metabolism
00562 Inositol phosphate metabolism			00562 Inositol phosphate metabolism
Energy metabolism			Energy metabolism
00190 Oxidative phosphorylation	3		00190 Oxidative phosphorylation	1
00195 Photosynthesis	1		00195 Photosynthesis	2
00196 Photosynthesis - antenna proteins	1		00196 Photosynthesis - antenna proteins
00710 Carbon fixation in photosynthetic organisms			00710 Carbon fixation in photosynthetic organisms	1
00910 Nitrogen metabolism			00910 Nitrogen metabolism
00920 Sulfur metabolism			00920 Sulfur metabolism
Lipid metabolism			Lipid metabolism
00061 Fatty acid biosynthesis			00061 Fatty acid biosynthesis
00062 Fatty acid elongation	1		00062 Fatty acid elongation	1
00071 Fatty acid degradation	2		00071 Fatty acid degradation
00072 Synthesis and degradation of ketone bodies			00072 Synthesis and degradation of ketone bodies
00073 Cutin, suberine and wax biosynthesis			00073 Cutin, suberine and wax biosynthesis	1
00100 Steroid biosynthesis			00100 Steroid biosynthesis
00561 Glycerolipid metabolism			00561 Glycerolipid metabolism
00564 Glycerophospholipid metabolism			00564 Glycerophospholipid metabolism	1
00565 Ether lipid metabolism			00565 Ether lipid metabolism
00600 Sphingolipid metabolism			00600 Sphingolipid metabolism
00590 Arachidonic acid metabolism			00590 Arachidonic acid metabolism
00591 Linoleic acid metabolism			00591 Linoleic acid metabolism
00592 alpha-Linolenic acid metabolism	1		00592 alpha-Linolenic acid metabolism
01040 Biosynthesis of unsaturated fatty acids	2		01040 Biosynthesis of unsaturated fatty acids	1
Nucleotide metabolism			Nucleotide metabolism
00230 Purine metabolism			00230 Purine metabolism
00240 Pyrimidine metabolism			00240 Pyrimidine metabolism
Amino acid metabolism			Amino acid metabolism
00250 Alanine, aspartate and glutamate metabolism			00250 Alanine, aspartate and glutamate metabolism	1
00260 Glycine, serine and threonine metabolism			00260 Glycine, serine and threonine metabolism	2
00270 Cysteine and methionine metabolism	1		00270 Cysteine and methionine metabolism
00280 Valine, leucine and isoleucine degradation			00280 Valine, leucine and isoleucine degradation
00290 Valine, leucine and isoleucine biosynthesis			00290 Valine, leucine and isoleucine biosynthesis
00300 Lysine biosynthesis			00300 Lysine biosynthesis
00310 Lysine degradation			00310 Lysine degradation
00220 Arginine biosynthesis			00220 Arginine biosynthesis
00330 Arginine and proline metabolism			00330 Arginine and proline metabolism
00340 Histidine metabolism			00340 Histidine metabolism
00350 Tyrosine metabolism			00350 Tyrosine metabolism
00360 Phenylalanine metabolism			00360 Phenylalanine metabolism
00380 Tryptophan metabolism			00380 Tryptophan metabolism
00400 Phenylalanine, tyrosine and tryptophan biosynthesis			00400 Phenylalanine, tyrosine and tryptophan biosynthesis	1
Metabolism of other amino acids			Metabolism of other amino acids
00410 beta-Alanine metabolism			00410 beta-Alanine metabolism
00430 Taurine and hypotaurine metabolism			00430 Taurine and hypotaurine metabolism
00440 Phosphonate and phosphinate metabolism			00440 Phosphonate and phosphinate metabolism
00450 Selenocompound metabolism			00450 Selenocompound metabolism
00460 Cyanoamino acid metabolism			00460 Cyanoamino acid metabolism
00480 Glutathione metabolism			00480 Glutathione metabolism	1
Glycan biosynthesis and metabolism			Glycan biosynthesis and metabolism
00510 N-Glycan biosynthesis			00510 N-Glycan biosynthesis
00515 Mannose type O-glycan biosynthesis			00515 Mannose type O-glycan biosynthesis
00514 Other types of O-glycan biosynthesis			00514 Other types of O-glycan biosynthesis
00531 Glycosaminoglycan degradation			00531 Glycosaminoglycan degradation
00563 Glycosylphosphatidylinositol (GPI)-anchor biosynthesis			00563 Glycosylphosphatidylinositol (GPI)-anchor biosynthesis
00601 Glycosphingolipid biosynthesis - lacto and neolacto series			00601 Glycosphingolipid biosynthesis - lacto and neolacto series
00603 Glycosphingolipid biosynthesis - globo and isoglobo series			00603 Glycosphingolipid biosynthesis - globo and isoglobo series
00604 Glycosphingolipid biosynthesis - ganglio series			00604 Glycosphingolipid biosynthesis - ganglio series
00511 Other glycan degradation			00511 Other glycan degradation
Metabolism of cofactors and vitamins			Metabolism of cofactors and vitamins
00730 Thiamine metabolism			00730 Thiamine metabolism
00740 Riboflavin metabolism			00740 Riboflavin metabolism
00750 Vitamin B6 metabolism			00750 Vitamin B6 metabolism	1
00760 Nicotinate and nicotinamide metabolism			00760 Nicotinate and nicotinamide metabolism
00770 Pantothenate and CoA biosynthesis			00770 Pantothenate and CoA biosynthesis
00780 Biotin metabolism			00780 Biotin metabolism
00785 Lipoic acid metabolism			00785 Lipoic acid metabolism
00790 Folate biosynthesis			00790 Folate biosynthesis
00670 One carbon pool by folate			00670 One carbon pool by folate
00860 Porphyrin and chlorophyll metabolism	1		00860 Porphyrin and chlorophyll metabolism
00130 Ubiquinone and other terpenoid-quinone biosynthesis			00130 Ubiquinone and other terpenoid-quinone biosynthesis
Metabolism of terpenoids and polyketides			Metabolism of terpenoids and polyketides
00900 Terpenoid backbone biosynthesis			00900 Terpenoid backbone biosynthesis
00902 Monoterpenoid biosynthesis			00902 Monoterpenoid biosynthesis
00909 Sesquiterpenoid and triterpenoid biosynthesis			00909 Sesquiterpenoid and triterpenoid biosynthesis
00904 Diterpenoid biosynthesis			00904 Diterpenoid biosynthesis
00906 Carotenoid biosynthesis			00906 Carotenoid biosynthesis	2
00905 Brassinosteroid biosynthesis			00905 Brassinosteroid biosynthesis
00908 Zeatin biosynthesis			00908 Zeatin biosynthesis
Biosynthesis of other secondary metabolites			Biosynthesis of other secondary metabolites
00940 Phenylpropanoid biosynthesis	1		00940 Phenylpropanoid biosynthesis
00945 Stilbenoid, diarylheptanoid and gingerol biosynthesis			00945 Stilbenoid, diarylheptanoid and gingerol biosynthesis
00941 Flavonoid biosynthesis			00941 Flavonoid biosynthesis	3
00944 Flavone and flavonol biosynthesis			00944 Flavone and flavonol biosynthesis
00942 Anthocyanin biosynthesis			00942 Anthocyanin biosynthesis
00901 Indole alkaloid biosynthesis			00901 Indole alkaloid biosynthesis
00901 Indole alkaloid biosynthesis			00901 Indole alkaloid biosynthesis
00950 Isoquinoline alkaloid biosynthesis			00950 Isoquinoline alkaloid biosynthesis
00960 Tropane, piperidine and pyridine alkaloid biosynthesis			00960 Tropane, piperidine and pyridine alkaloid biosynthesis
01058 Acridone alkaloid biosynthesis			01058 Acridone alkaloid biosynthesis
00232 Caffeine metabolism			00232 Caffeine metabolism
00965 Betalain biosynthesis			00965 Betalain biosynthesis
00966 Glucosinolate biosynthesis			00966 Glucosinolate biosynthesis
00402 Benzoxazinoid biosynthesis			00402 Benzoxazinoid biosynthesis
00261 Monobactam biosynthesis			00261 Monobactam biosynthesis
00999 Biosynthesis of secondary metabolites - unclassified			00999 Biosynthesis of secondary metabolites - unclassified
Genetic Information Processing			Genetic Information Processing
Transcription			Transcription
03020 RNA polymerase			03020 RNA polymerase
03022 Basal transcription factors			03022 Basal transcription factors
03040 Spliceosome	2		03040 Spliceosome	1
Translation			Translation
03010 Ribosome	2		03010 Ribosome	1
00970 Aminoacyl-tRNA biosynthesis			00970 Aminoacyl-tRNA biosynthesis	1
03013 RNA transport			03013 RNA transport
03015 mRNA surveillance pathway	1		03015 mRNA surveillance pathway
03008 Ribosome biogenesis in eukaryotes			03008 Ribosome biogenesis in eukaryotes
Folding, sorting and degradation			Folding, sorting and degradation
03060 Protein export			03060 Protein export	1
04141 Protein processing in endoplasmic reticulum	3		04141 Protein processing in endoplasmic reticulum	4
04130 SNARE interactions in vesicular transport			04130 SNARE interactions in vesicular transport
04120 Ubiquitin mediated proteolysis			04120 Ubiquitin mediated proteolysis
04122 Sulfur relay system			04122 Sulfur relay system
03050 Proteasome			03050 Proteasome
03018 RNA degradation			03018 RNA degradation
Replication and repair			Replication and repair
03030 DNA replication			03030 DNA replication
03410 Base excision repair			03410 Base excision repair
03420 Nucleotide excision repair			03420 Nucleotide excision repair
03430 Mismatch repair			03430 Mismatch repair
03440 Homologous recombination			03440 Homologous recombination
03450 Non-homologous end-joining			03450 Non-homologous end-joining
Environmental Information Processing			Environmental Information Processing
Membrane transport			Membrane transport
02010 ABC transporters			02010 ABC transporters	1
Signal transduction			Signal transduction
04016 MAPK signaling pathway - plant			04016 MAPK signaling pathway - plant	3
04070 Phosphatidylinositol signaling system			04070 Phosphatidylinositol signaling system	1
04075 Plant hormone signal transduction			04075 Plant hormone signal transduction
Cellular Processes			Cellular Processes
Transport and catabolism			Transport and catabolism
04144 Endocytosis	2		04144 Endocytosis	2
04145 Phagosome	2		04145 Phagosome	1
04146 Peroxisome	1		04146 Peroxisome	1
04136 Autophagy - other			04136 Autophagy - other
Organismal Systems			Organismal Systems
Environmental adaptation			Environmental adaptation
04712 Circadian rhythm - plant			04712 Circadian rhythm - plant	3
04626 Plant-pathogen interaction			04626 Plant-pathogen interaction	4
Human Diseases			Human Diseases
Endocrine and metabolic diseases			Endocrine and metabolic diseases
04933 AGE-RAGE signaling pathway in diabetic complications			04933 AGE-RAGE signaling pathway in diabetic complications	1
Drug resistance: Antimicrobial			Drug resistance: Antimicrobial
01502 Vancomycin resistance			01502 Vancomycin resistance

## Sheet: 4dpi OVER
Hierarchy	Pathway / Picea abies gene (MA_XgX)	KO	Name	Definition
A	09100 Metabolism
B
B	09101 Carbohydrate metabolism
C	00010 Glycolysis / Gluconeogenesis [PATH:ko00010]
C	00020 Citrate cycle (TCA cycle) [PATH:ko00020]
C	00030 Pentose phosphate pathway [PATH:ko00030]
C	00040 Pentose and glucuronate interconversions [PATH:ko00040]
C	00051 Fructose and mannose metabolism [PATH:ko00051]
C	00052 Galactose metabolism [PATH:ko00052]
C	00053 Ascorbate and aldarate metabolism [PATH:ko00053]
C	00500 Starch and sucrose metabolism [PATH:ko00500]
D	MA_10432494g0010	K16055	TPS	trehalose 6-phosphate synthase/phosphatase [EC:2.4.1.15 3.1.3.12]
C	00520 Amino sugar and nucleotide sugar metabolism [PATH:ko00520]
C	00620 Pyruvate metabolism [PATH:ko00620]
C	00630 Glyoxylate and dicarboxylate metabolism [PATH:ko00630]
C	00640 Propanoate metabolism [PATH:ko00640]
C	00650 Butanoate metabolism [PATH:ko00650]
C	00660 C5-Branched dibasic acid metabolism [PATH:ko00660]
C	00562 Inositol phosphate metabolism [PATH:ko00562]
B
B	09102 Energy metabolism
C	00190 Oxidative phosphorylation [PATH:ko00190]
D	MA_7862g0010	K03939	NDUFS6	NADH dehydrogenase (ubiquinone) Fe-S protein 6
D	MA_10435550g0020	K02261	COX2	cytochrome c oxidase subunit 2
D	MA_69456g0010	K02155	ATPeV0C, ATP6L	V-type H+-transporting ATPase 16kDa proteolipid subunit
C	00195 Photosynthesis [PATH:ko00195]
D	MA_12201g0010	K02723	psbY	photosystem II PsbY protein
C	00196 Photosynthesis - antenna proteins [PATH:ko00196]
D	MA_97315g0010	K08912	LHCB1	light-harvesting complex II chlorophyll a/b binding protein 1
C	00710 Carbon fixation in photosynthetic organisms [PATH:ko00710]
C	00720 Carbon fixation pathways in prokaryotes [PATH:ko00720]
C	00680 Methane metabolism [PATH:ko00680]
C	00910 Nitrogen metabolism [PATH:ko00910]
C	00920 Sulfur metabolism [PATH:ko00920]
B
B	09103 Lipid metabolism
C	00061 Fatty acid biosynthesis [PATH:ko00061]
C	00062 Fatty acid elongation [PATH:ko00062]
D	MA_57254g0010	K10258	TER, TSC13, CER10	very-long-chain enoyl-CoA reductase [EC:1.3.1.93]
D	MA_78306g0010	K10258	TER, TSC13, CER10	very-long-chain enoyl-CoA reductase [EC:1.3.1.93]
C	00071 Fatty acid degradation [PATH:ko00071]
D	MA_188833g0010	K00232	E1.3.3.6, ACOX1, ACOX3	acyl-CoA oxidase [EC:1.3.3.6]
D	MA_10085137g0010	K07517	ECI1_2	Delta3-Delta2-enoyl-CoA isomerase [EC:5.3.3.8]
C	00072 Synthesis and degradation of ketone bodies [PATH:ko00072]
C	00073 Cutin, suberine and wax biosynthesis [PATH:ko00073]
C	00100 Steroid biosynthesis [PATH:ko00100]
C	00120 Primary bile acid biosynthesis [PATH:ko00120]
C	00121 Secondary bile acid biosynthesis [PATH:ko00121]
C	00140 Steroid hormone biosynthesis [PATH:ko00140]
C	00561 Glycerolipid metabolism [PATH:ko00561]
C	00564 Glycerophospholipid metabolism [PATH:ko00564]
C	00565 Ether lipid metabolism [PATH:ko00565]
C	00600 Sphingolipid metabolism [PATH:ko00600]
C	00590 Arachidonic acid metabolism [PATH:ko00590]
C	00591 Linoleic acid metabolism [PATH:ko00591]
C	00592 alpha-Linolenic acid metabolism [PATH:ko00592]
D	MA_188833g0010	K00232	E1.3.3.6, ACOX1, ACOX3	acyl-CoA oxidase [EC:1.3.3.6]
C	01040 Biosynthesis of unsaturated fatty acids [PATH:ko01040]
D	MA_57254g0010	K10258	TER, TSC13, CER10	very-long-chain enoyl-CoA reductase [EC:1.3.1.93]
D	MA_78306g0010	K10258	TER, TSC13, CER10	very-long-chain enoyl-CoA reductase [EC:1.3.1.93]
D	MA_188833g0010	K00232	E1.3.3.6, ACOX1, ACOX3	acyl-CoA oxidase [EC:1.3.3.6]
B
B	09104 Nucleotide metabolism
C	00230 Purine metabolism [PATH:ko00230]
C	00240 Pyrimidine metabolism [PATH:ko00240]
B
B	09105 Amino acid metabolism
C	00250 Alanine, aspartate and glutamate metabolism [PATH:ko00250]
C	00260 Glycine, serine and threonine metabolism [PATH:ko00260]
C	00270 Cysteine and methionine metabolism [PATH:ko00270]
D	MA_38087g0010	K00789	metK	S-adenosylmethionine synthetase [EC:2.5.1.6]
C	00280 Valine, leucine and isoleucine degradation [PATH:ko00280]
C	00290 Valine, leucine and isoleucine biosynthesis [PATH:ko00290]
C	00300 Lysine biosynthesis [PATH:ko00300]
C	00310 Lysine degradation [PATH:ko00310]
C	00220 Arginine biosynthesis [PATH:ko00220]
C	00330 Arginine and proline metabolism [PATH:ko00330]
C	00340 Histidine metabolism [PATH:ko00340]
C	00350 Tyrosine metabolism [PATH:ko00350]
C	00360 Phenylalanine metabolism [PATH:ko00360]
C	00380 Tryptophan metabolism [PATH:ko00380]
C	00400 Phenylalanine, tyrosine and tryptophan biosynthesis [PATH:ko00400]
B
B	09106 Metabolism of other amino acids
C	00410 beta-Alanine metabolism [PATH:ko00410]
C	00430 Taurine and hypotaurine metabolism [PATH:ko00430]
C	00440 Phosphonate and phosphinate metabolism [PATH:ko00440]
C	00450 Selenocompound metabolism [PATH:ko00450]
C	00460 Cyanoamino acid metabolism [PATH:ko00460]
C	00471 D-Glutamine and D-glutamate metabolism [PATH:ko00471]
C	00472 D-Arginine and D-ornithine metabolism [PATH:ko00472]
C	00473 D-Alanine metabolism [PATH:ko00473]
C	00480 Glutathione metabolism [PATH:ko00480]
B
B	09107 Glycan biosynthesis and metabolism
C	00510 N-Glycan biosynthesis [PATH:ko00510]
C	00513 Various types of N-glycan biosynthesis [PATH:ko00513]
C	00512 Mucin type O-glycan biosynthesis [PATH:ko00512]
C	00515 Mannose type O-glycan biosynthesis [PATH:ko00515]
C	00514 Other types of O-glycan biosynthesis [PATH:ko00514]
C	00532 Glycosaminoglycan biosynthesis - chondroitin sulfate / dermatan sulfate [PATH:ko00532]
C	00534 Glycosaminoglycan biosynthesis - heparan sulfate / heparin [PATH:ko00534]
C	00533 Glycosaminoglycan biosynthesis - keratan sulfate [PATH:ko00533]
C	00531 Glycosaminoglycan degradation [PATH:ko00531]
C	00563 Glycosylphosphatidylinositol (GPI)-anchor biosynthesis [PATH:ko00563]
C	00601 Glycosphingolipid biosynthesis - lacto and neolacto series [PATH:ko00601]
C	00603 Glycosphingolipid biosynthesis - globo and isoglobo series [PATH:ko00603]
C	00604 Glycosphingolipid biosynthesis - ganglio series [PATH:ko00604]
C	00540 Lipopolysaccharide biosynthesis [PATH:ko00540]
C	00550 Peptidoglycan biosynthesis [PATH:ko00550]
C	00511 Other glycan degradation [PATH:ko00511]
C	00571 Lipoarabinomannan (LAM) biosynthesis [PATH:ko00571]
C	00572 Arabinogalactan biosynthesis - Mycobacterium [PATH:ko00572]
B
B	09108 Metabolism of cofactors and vitamins
C	00730 Thiamine metabolism [PATH:ko00730]
C	00740 Riboflavin metabolism [PATH:ko00740]
C	00750 Vitamin B6 metabolism [PATH:ko00750]
C	00760 Nicotinate and nicotinamide metabolism [PATH:ko00760]
C	00770 Pantothenate and CoA biosynthesis [PATH:ko00770]
C	00780 Biotin metabolism [PATH:ko00780]
C	00785 Lipoic acid metabolism [PATH:ko00785]
C	00790 Folate biosynthesis [PATH:ko00790]
C	00670 One carbon pool by folate [PATH:ko00670]
C	00830 Retinol metabolism [PATH:ko00830]
C	00860 Porphyrin and chlorophyll metabolism [PATH:ko00860]
D	MA_10433385g0020	K00218	por	protochlorophyllide reductase [EC:1.3.1.33]
D	MA_91782g0010	K00218	por	protochlorophyllide reductase [EC:1.3.1.33]
C	00130 Ubiquinone and other terpenoid-quinone biosynthesis [PATH:ko00130]
B
B	09109 Metabolism of terpenoids and polyketides
C	00900 Terpenoid backbone biosynthesis [PATH:ko00900]
C	00902 Monoterpenoid biosynthesis [PATH:ko00902]
C	00909 Sesquiterpenoid and triterpenoid biosynthesis [PATH:ko00909]
C	00904 Diterpenoid biosynthesis [PATH:ko00904]
C	00906 Carotenoid biosynthesis [PATH:ko00906]
C	00905 Brassinosteroid biosynthesis [PATH:ko00905]
C	00981 Insect hormone biosynthesis [PATH:ko00981]
C	00908 Zeatin biosynthesis [PATH:ko00908]
C	00903 Limonene and pinene degradation [PATH:ko00903]
C	00281 Geraniol degradation [PATH:ko00281]
C	01052 Type I polyketide structures [PATH:ko01052]
C	00522 Biosynthesis of 12-, 14- and 16-membered macrolides [PATH:ko00522]
C	01051 Biosynthesis of ansamycins [PATH:ko01051]
C	01059 Biosynthesis of enediyne antibiotics [PATH:ko01059]
C	01056 Biosynthesis of type II polyketide backbone [PATH:ko01056]
C	01057 Biosynthesis of type II polyketide products [PATH:ko01057]
C	00253 Tetracycline biosynthesis [PATH:ko00253]
C	00523 Polyketide sugar unit biosynthesis [PATH:ko00523]
C	01054 Nonribosomal peptide structures [PATH:ko01054]
C	01053 Biosynthesis of siderophore group nonribosomal peptides [PATH:ko01053]
C	01055 Biosynthesis of vancomycin group antibiotics [PATH:ko01055]
B
B	09110 Biosynthesis of other secondary metabolites
C	00940 Phenylpropanoid biosynthesis [PATH:ko00940]
D	MA_57932g0010	K00430	E1.11.1.7	peroxidase [EC:1.11.1.7]
C	00945 Stilbenoid, diarylheptanoid and gingerol biosynthesis [PATH:ko00945]
C	00941 Flavonoid biosynthesis [PATH:ko00941]
C	00944 Flavone and flavonol biosynthesis [PATH:ko00944]
C	00942 Anthocyanin biosynthesis [PATH:ko00942]
C	00943 Isoflavonoid biosynthesis [PATH:ko00943]
C	00901 Indole alkaloid biosynthesis [PATH:ko00901]
C	00403 Indole diterpene alkaloid biosynthesis [PATH:ko00403]
C	00950 Isoquinoline alkaloid biosynthesis [PATH:ko00950]
C	00960 Tropane, piperidine and pyridine alkaloid biosynthesis [PATH:ko00960]
C	01058 Acridone alkaloid biosynthesis [PATH:ko01058]
C	00232 Caffeine metabolism [PATH:ko00232]
C	00965 Betalain biosynthesis [PATH:ko00965]
C	00966 Glucosinolate biosynthesis [PATH:ko00966]
C	00402 Benzoxazinoid biosynthesis [PATH:ko00402]
C	00311 Penicillin and cephalosporin biosynthesis [PATH:ko00311]
C	00332 Carbapenem biosynthesis [PATH:ko00332]
C	00261 Monobactam biosynthesis [PATH:ko00261]
C	00331 Clavulanic acid biosynthesis [PATH:ko00331]
C	00521 Streptomycin biosynthesis [PATH:ko00521]
C	00524 Neomycin, kanamycin and gentamicin biosynthesis [PATH:ko00524]
C	00525 Acarbose and validamycin biosynthesis [PATH:ko00525]
C	00231 Puromycin biosynthesis [PATH:ko00231]
C	00401 Novobiocin biosynthesis [PATH:ko00401]
C	00404 Staurosporine biosynthesis [PATH:ko00404]
C	00405 Phenazine biosynthesis [PATH:ko00405]
C	00333 Prodigiosin biosynthesis [PATH:ko00333]
C	00254 Aflatoxin biosynthesis [PATH:ko00254]
C	00999 Biosynthesis of secondary metabolites - unclassified [PATH:ko00999]
B
B	09111 Xenobiotics biodegradation and metabolism
C	00362 Benzoate degradation [PATH:ko00362]
C	00627 Aminobenzoate degradation [PATH:ko00627]
C	00364 Fluorobenzoate degradation [PATH:ko00364]
D	MA_10427595g0010	K01061	E3.1.1.45	carboxymethylenebutenolidase [EC:3.1.1.45]
C	00625 Chloroalkane and chloroalkene degradation [PATH:ko00625]
C	00361 Chlorocyclohexane and chlorobenzene degradation [PATH:ko00361]
D	MA_10427595g0010	K01061	E3.1.1.45	carboxymethylenebutenolidase [EC:3.1.1.45]
C	00623 Toluene degradation [PATH:ko00623]
D	MA_10427595g0010	K01061	E3.1.1.45	carboxymethylenebutenolidase [EC:3.1.1.45]
C	00622 Xylene degradation [PATH:ko00622]
C	00633 Nitrotoluene degradation [PATH:ko00633]
C	00642 Ethylbenzene degradation [PATH:ko00642]
C	00643 Styrene degradation [PATH:ko00643]
C	00791 Atrazine degradation [PATH:ko00791]
C	00930 Caprolactam degradation [PATH:ko00930]
C	00363 Bisphenol degradation [PATH:ko00363]
C	00621 Dioxin degradation [PATH:ko00621]
C	00626 Naphthalene degradation [PATH:ko00626]
C	00624 Polycyclic aromatic hydrocarbon degradation [PATH:ko00624]
C	00365 Furfural degradation [PATH:ko00365]
C	00984 Steroid degradation [PATH:ko00984]
C	00980 Metabolism of xenobiotics by cytochrome P450 [PATH:ko00980]
C	00982 Drug metabolism - cytochrome P450 [PATH:ko00982]
C	00983 Drug metabolism - other enzymes [PATH:ko00983]
B
B	09112 Not included in regular maps
C	09113 Global maps only
#
A	09120 Genetic Information Processing
B
B	09121 Transcription
C	03020 RNA polymerase [PATH:ko03020]
C	03022 Basal transcription factors [PATH:ko03022]
C	03040 Spliceosome [PATH:ko03040]
D	MA_10433133g0010	K03283	HSPA1s	heat shock 70kDa protein 1/2/6/8
D	MA_111545g0020	K12893	SFRS4_5_6	splicing factor, arginine/serine-rich 4/5/6
B
B	09122 Translation
C	03010 Ribosome [PATH:ko03010]
D	MA_17500g0010	K02938	RP-L8e, RPL8	large subunit ribosomal protein L8e
D	MA_10436259g0020	K02900	RP-L27Ae, RPL27A	large subunit ribosomal protein L27Ae
C	00970 Aminoacyl-tRNA biosynthesis [PATH:ko00970]
C	03013 RNA transport [PATH:ko03013]
C	03015 mRNA surveillance pathway [PATH:ko03015]
D	MA_10430514g0010	K14416	HBS1	elongation factor 1 alpha-like protein
C	03008 Ribosome biogenesis in eukaryotes [PATH:ko03008]
B
B	09123 Folding, sorting and degradation
C	03060 Protein export [PATH:ko03060]
C	04141 Protein processing in endoplasmic reticulum [PATH:ko04141]
D	MA_10433133g0010	K03283	HSPA1s	heat shock 70kDa protein 1/2/6/8
D	MA_5838g0010	K13993	HSP20	HSP20 family protein
D	MA_127251g0010	K10666	RNF5	E3 ubiquitin-protein ligase RNF5 [EC:2.3.2.27]
C	04130 SNARE interactions in vesicular transport [PATH:ko04130]
C	04120 Ubiquitin mediated proteolysis [PATH:ko04120]
C	04122 Sulfur relay system [PATH:ko04122]
C	03050 Proteasome [PATH:ko03050]
C	03018 RNA degradation [PATH:ko03018]
B
B	09124 Replication and repair
C	03030 DNA replication [PATH:ko03030]
C	03410 Base excision repair [PATH:ko03410]
C	03420 Nucleotide excision repair [PATH:ko03420]
C	03430 Mismatch repair [PATH:ko03430]
C	03440 Homologous recombination [PATH:ko03440]
C	03450 Non-homologous end-joining [PATH:ko03450]
C	03460 Fanconi anemia pathway [PATH:ko03460]
#
A	09130 Environmental Information Processing
B
B	09131 Membrane transport
C	02010 ABC transporters [PATH:ko02010]
C	02060 Phosphotransferase system (PTS) [PATH:ko02060]
C	03070 Bacterial secretion system [PATH:ko03070]
B
B	09132 Signal transduction
C	02020 Two-component system [PATH:ko02020]
C	04014 Ras signaling pathway [PATH:ko04014]
C	04015 Rap1 signaling pathway [PATH:ko04015]
C	04010 MAPK signaling pathway [PATH:ko04010]
D	MA_10433133g0010	K03283	HSPA1s	heat shock 70kDa protein 1/2/6/8
C	04013 MAPK signaling pathway - fly [PATH:ko04013]
C	04016 MAPK signaling pathway - plant [PATH:ko04016]
C	04011 MAPK signaling pathway - yeast [PATH:ko04011]
C	04012 ErbB signaling pathway [PATH:ko04012]
C	04310 Wnt signaling pathway [PATH:ko04310]
C	04330 Notch signaling pathway [PATH:ko04330]
C	04340 Hedgehog signaling pathway [PATH:ko04340]
C	04341 Hedgehog signaling pathway - fly [PATH:ko04341]
C	04350 TGF-beta signaling pathway [PATH:ko04350]
C	04390 Hippo signaling pathway [PATH:ko04390]
C	04391 Hippo signaling pathway - fly [PATH:ko04391]
C	04392 Hippo signaling pathway - multiple species [PATH:ko04392]
C	04370 VEGF signaling pathway [PATH:ko04370]
C	04371 Apelin signaling pathway [PATH:ko04371]
D	MA_3262g0010	K07199	PRKAB	5'-AMP-activated protein kinase, regulatory beta subunit
C	04630 Jak-STAT signaling pathway [PATH:ko04630]
C	04064 NF-kappa B signaling pathway [PATH:ko04064]
C	04668 TNF signaling pathway [PATH:ko04668]
C	04066 HIF-1 signaling pathway [PATH:ko04066]
C	04068 FoxO signaling pathway [PATH:ko04068]
D	MA_3262g0010	K07199	PRKAB	5'-AMP-activated protein kinase, regulatory beta subunit
C	04020 Calcium signaling pathway [PATH:ko04020]
C	04070 Phosphatidylinositol signaling system [PATH:ko04070]
C	04072 Phospholipase D signaling pathway [PATH:ko04072]
D	MA_24477g0010	K07937	ARF1	ADP-ribosylation factor 1
C	04071 Sphingolipid signaling pathway [PATH:ko04071]
C	04024 cAMP signaling pathway [PATH:ko04024]
D	MA_188833g0010	K00232	E1.3.3.6, ACOX1, ACOX3	acyl-CoA oxidase [EC:1.3.3.6]
C	04022 cGMP-PKG signaling pathway [PATH:ko04022]
C	04151 PI3K-Akt signaling pathway [PATH:ko04151]
C	04152 AMPK signaling pathway [PATH:ko04152]
D	MA_3262g0010	K07199	PRKAB	5'-AMP-activated protein kinase, regulatory beta subunit
C	04150 mTOR signaling pathway [PATH:ko04150]
C	04075 Plant hormone signal transduction [PATH:ko04075]
B
B	09133 Signaling molecules and interaction
C	04080 Neuroactive ligand-receptor interaction [PATH:ko04080]
C	04060 Cytokine-cytokine receptor interaction [PATH:ko04060]
C	04512 ECM-receptor interaction [PATH:ko04512]
C	04514 Cell adhesion molecules (CAMs) [PATH:ko04514]
#
A	09140 Cellular Processes
B
B	09141 Transport and catabolism
C	04144 Endocytosis [PATH:ko04144]
D	MA_10433133g0010	K03283	HSPA1s	heat shock 70kDa protein 1/2/6/8
D	MA_24477g0010	K07937	ARF1	ADP-ribosylation factor 1
C	04145 Phagosome [PATH:ko04145]
D	MA_69456g0010	K02155	ATPeV0C, ATP6L	V-type H+-transporting ATPase 16kDa proteolipid subunit
D	MA_93486g0010	K07374	TUBA	tubulin alpha
C	04142 Lysosome [PATH:ko04142]
D	MA_69456g0010	K02155	ATPeV0C, ATP6L	V-type H+-transporting ATPase 16kDa proteolipid subunit
C	04146 Peroxisome [PATH:ko04146]
D	MA_188833g0010	K00232	E1.3.3.6, ACOX1, ACOX3	acyl-CoA oxidase [EC:1.3.3.6]
C	04140 Autophagy - animal [PATH:ko04140]
C	04138 Autophagy - yeast [PATH:ko04138]
C	04136 Autophagy - other [PATH:ko04136]
C	04137 Mitophagy - animal [PATH:ko04137]
C	04139 Mitophagy - yeast [PATH:ko04139]
B
B	09143 Cell growth and death
C	04110 Cell cycle [PATH:ko04110]
C	04111 Cell cycle - yeast [PATH:ko04111]
C	04112 Cell cycle - Caulobacter [PATH:ko04112]
C	04113 Meiosis - yeast [PATH:ko04113]
C	04114 Oocyte meiosis [PATH:ko04114]
C	04210 Apoptosis [PATH:ko04210]
D	MA_93486g0010	K07374	TUBA	tubulin alpha
C	04214 Apoptosis - fly [PATH:ko04214]
C	04215 Apoptosis - multiple species [PATH:ko04215]
C	04216 Ferroptosis [PATH:ko04216]
C	04217 Necroptosis [PATH:ko04217]
C	04115 p53 signaling pathway [PATH:ko04115]
C	04218 Cellular senescence [PATH:ko04218]
B
B	09144 Cellular community - eukaryotes
C	04510 Focal adhesion [PATH:ko04510]
C	04520 Adherens junction [PATH:ko04520]
C	04530 Tight junction [PATH:ko04530]
D	MA_3262g0010	K07199	PRKAB	5'-AMP-activated protein kinase, regulatory beta subunit
D	MA_93486g0010	K07374	TUBA	tubulin alpha
C	04540 Gap junction [PATH:ko04540]
D	MA_93486g0010	K07374	TUBA	tubulin alpha
C	04550 Signaling pathways regulating pluripotency of stem cells [PATH:ko04550]
B
B	09145 Cellular community - prokaryotes
C	02024 Quorum sensing [PATH:ko02024]
C	05111 Biofilm formation - Vibrio cholerae [PATH:ko05111]
C	02025 Biofilm formation - Pseudomonas aeruginosa [PATH:ko02025]
C	02026 Biofilm formation - Escherichia coli [PATH:ko02026]
B
B	09142 Cell motility
C	02030 Bacterial chemotaxis [PATH:ko02030]
C	02040 Flagellar assembly [PATH:ko02040]
C	04810 Regulation of actin cytoskeleton [PATH:ko04810]
#
A	09150 Organismal Systems
B
B	09151 Immune system
C	04640 Hematopoietic cell lineage [PATH:ko04640]
C	04610 Complement and coagulation cascades [PATH:ko04610]
C	04611 Platelet activation [PATH:ko04611]
C	04620 Toll-like receptor signaling pathway [PATH:ko04620]
C	04624 Toll and Imd signaling pathway [PATH:ko04624]
C	04621 NOD-like receptor signaling pathway [PATH:ko04621]
C	04622 RIG-I-like receptor signaling pathway [PATH:ko04622]
C	04623 Cytosolic DNA-sensing pathway [PATH:ko04623]
C	04625 C-type lectin receptor signaling pathway [PATH:ko04625]
C	04650 Natural killer cell mediated cytotoxicity [PATH:ko04650]
C	04612 Antigen processing and presentation [PATH:ko04612]
D	MA_10433133g0010	K03283	HSPA1s	heat shock 70kDa protein 1/2/6/8
C	04660 T cell receptor signaling pathway [PATH:ko04660]
C	04658 Th1 and Th2 cell differentiation [PATH:ko04658]
C	04659 Th17 cell differentiation [PATH:ko04659]
C	04657 IL-17 signaling pathway [PATH:ko04657]
C	04662 B cell receptor signaling pathway [PATH:ko04662]
C	04664 Fc epsilon RI signaling pathway [PATH:ko04664]
C	04666 Fc gamma R-mediated phagocytosis [PATH:ko04666]
C	04670 Leukocyte transendothelial migration [PATH:ko04670]
C	04672 Intestinal immune network for IgA production [PATH:ko04672]
C	04062 Chemokine signaling pathway [PATH:ko04062]
B
B	09152 Endocrine system
C	04911 Insulin secretion [PATH:ko04911]
C	04910 Insulin signaling pathway [PATH:ko04910]
D	MA_3262g0010	K07199	PRKAB	5'-AMP-activated protein kinase, regulatory beta subunit
C	04922 Glucagon signaling pathway [PATH:ko04922]
D	MA_3262g0010	K07199	PRKAB	5'-AMP-activated protein kinase, regulatory beta subunit
C	04923 Regulation of lipolysis in adipocytes [PATH:ko04923]
C	04920 Adipocytokine signaling pathway [PATH:ko04920]
D	MA_3262g0010	K07199	PRKAB	5'-AMP-activated protein kinase, regulatory beta subunit
C	03320 PPAR signaling pathway [PATH:ko03320]
D	MA_188833g0010	K00232	E1.3.3.6, ACOX1, ACOX3	acyl-CoA oxidase [EC:1.3.3.6]
C	04912 GnRH signaling pathway [PATH:ko04912]
C	04913 Ovarian steroidogenesis [PATH:ko04913]
C	04915 Estrogen signaling pathway [PATH:ko04915]
D	MA_10433133g0010	K03283	HSPA1s	heat shock 70kDa protein 1/2/6/8
C	04914 Progesterone-mediated oocyte maturation [PATH:ko04914]
C	04917 Prolactin signaling pathway [PATH:ko04917]
C	04921 Oxytocin signaling pathway [PATH:ko04921]
D	MA_3262g0010	K07199	PRKAB	5'-AMP-activated protein kinase, regulatory beta subunit
C	04926 Relaxin signaling pathway [PATH:ko04926]
C	04918 Thyroid hormone synthesis [PATH:ko04918]
C	04919 Thyroid hormone signaling pathway [PATH:ko04919]
C	04928 Parathyroid hormone synthesis, secretion and action [PATH:ko04928]
C	04916 Melanogenesis [PATH:ko04916]
C	04924 Renin secretion [PATH:ko04924]
C	04614 Renin-angiotensin system [PATH:ko04614]
C	04925 Aldosterone synthesis and secretion [PATH:ko04925]
C	04927 Cortisol synthesis and secretion [PATH:ko04927]
B
B	09153 Circulatory system
C	04260 Cardiac muscle contraction [PATH:ko04260]
D	MA_10435550g0020	K02261	COX2	cytochrome c oxidase subunit 2
C	04261 Adrenergic signaling in cardiomyocytes [PATH:ko04261]
C	04270 Vascular smooth muscle contraction [PATH:ko04270]
B
B	09154 Digestive system
C	04970 Salivary secretion [PATH:ko04970]
C	04971 Gastric acid secretion [PATH:ko04971]
C	04972 Pancreatic secretion [PATH:ko04972]
C	04976 Bile secretion [PATH:ko04976]
C	04973 Carbohydrate digestion and absorption [PATH:ko04973]
C	04974 Protein digestion and absorption [PATH:ko04974]
C	04975 Fat digestion and absorption [PATH:ko04975]
C	04979 Cholesterol metabolism [PATH:ko04979]
C	04977 Vitamin digestion and absorption [PATH:ko04977]
C	04978 Mineral absorption [PATH:ko04978]
B
B	09155 Excretory system
C	04962 Vasopressin-regulated water reabsorption [PATH:ko04962]
C	04960 Aldosterone-regulated sodium reabsorption [PATH:ko04960]
C	04961 Endocrine and other factor-regulated calcium reabsorption [PATH:ko04961]
C	04964 Proximal tubule bicarbonate reclamation [PATH:ko04964]
C	04966 Collecting duct acid secretion [PATH:ko04966]
D	MA_69456g0010	K02155	ATPeV0C, ATP6L	V-type H+-transporting ATPase 16kDa proteolipid subunit
B
B	09156 Nervous system
C	04724 Glutamatergic synapse [PATH:ko04724]
C	04727 GABAergic synapse [PATH:ko04727]
C	04725 Cholinergic synapse [PATH:ko04725]
C	04728 Dopaminergic synapse [PATH:ko04728]
C	04726 Serotonergic synapse [PATH:ko04726]
C	04720 Long-term potentiation [PATH:ko04720]
C	04730 Long-term depression [PATH:ko04730]
C	04723 Retrograde endocannabinoid signaling [PATH:ko04723]
D	MA_7862g0010	K03939	NDUFS6	NADH dehydrogenase (ubiquinone) Fe-S protein 6
C	04721 Synaptic vesicle cycle [PATH:ko04721]
D	MA_69456g0010	K02155	ATPeV0C, ATP6L	V-type H+-transporting ATPase 16kDa proteolipid subunit
C	04722 Neurotrophin signaling pathway [PATH:ko04722]
B
B	09157 Sensory system
C	04744 Phototransduction [PATH:ko04744]
C	04745 Phototransduction - fly [PATH:ko04745]
C	04740 Olfactory transduction [PATH:ko04740]
C	04742 Taste transduction [PATH:ko04742]
C	04750 Inflammatory mediator regulation of TRP channels [PATH:ko04750]
B
B	09158 Development
C	04320 Dorso-ventral axis formation [PATH:ko04320]
C	04360 Axon guidance [PATH:ko04360]
C	04380 Osteoclast differentiation [PATH:ko04380]
B
B	09149 Aging
C	04211 Longevity regulating pathway [PATH:ko04211]
D	MA_3262g0010	K07199	PRKAB	5'-AMP-activated protein kinase, regulatory beta subunit
C	04212 Longevity regulating pathway - worm [PATH:ko04212]
C	04213 Longevity regulating pathway - multiple species [PATH:ko04213]
D	MA_3262g0010	K07199	PRKAB	5'-AMP-activated protein kinase, regulatory beta subunit
D	MA_10433133g0010	K03283	HSPA1s	heat shock 70kDa protein 1/2/6/8
B
B	09159 Environmental adaptation
C	04710 Circadian rhythm [PATH:ko04710]
D	MA_3262g0010	K07199	PRKAB	5'-AMP-activated protein kinase, regulatory beta subunit
C	04713 Circadian entrainment [PATH:ko04713]
C	04711 Circadian rhythm - fly [PATH:ko04711]
C	04712 Circadian rhythm - plant [PATH:ko04712]
C	04714 Thermogenesis [PATH:ko04714]
D	MA_3262g0010	K07199	PRKAB	5'-AMP-activated protein kinase, regulatory beta subunit
D	MA_7862g0010	K03939	NDUFS6	NADH dehydrogenase (ubiquinone) Fe-S protein 6
D	MA_10435550g0020	K02261	COX2	cytochrome c oxidase subunit 2
C	04626 Plant-pathogen interaction [PATH:ko04626]
#
A	09160 Human Diseases
B
B	09161 Cancers: Overview
C	05200 Pathways in cancer [PATH:ko05200]
C	05230 Central carbon metabolism in cancer [PATH:ko05230]
C	05231 Choline metabolism in cancer [PATH:ko05231]
C	05202 Transcriptional misregulation in cancer [PATH:ko05202]
D	MA_40444g0010	K11253	H3	histone H3
C	05206 MicroRNAs in cancer [PATH:ko05206]
C	05205 Proteoglycans in cancer [PATH:ko05205]
C	05204 Chemical carcinogenesis [PATH:ko05204]
C	05203 Viral carcinogenesis [PATH:ko05203]
B
B	09162 Cancers: Specific types
C	05210 Colorectal cancer [PATH:ko05210]
C	05212 Pancreatic cancer [PATH:ko05212]
C	05225 Hepatocellular carcinoma [PATH:ko05225]
C	05226 Gastric cancer [PATH:ko05226]
C	05214 Glioma [PATH:ko05214]
C	05216 Thyroid cancer [PATH:ko05216]
C	05221 Acute myeloid leukemia [PATH:ko05221]
C	05220 Chronic myeloid leukemia [PATH:ko05220]
C	05217 Basal cell carcinoma [PATH:ko05217]
C	05218 Melanoma [PATH:ko05218]
C	05211 Renal cell carcinoma [PATH:ko05211]
C	05219 Bladder cancer [PATH:ko05219]
C	05215 Prostate cancer [PATH:ko05215]
C	05213 Endometrial cancer [PATH:ko05213]
C	05224 Breast cancer [PATH:ko05224]
C	05222 Small cell lung cancer [PATH:ko05222]
C	05223 Non-small cell lung cancer [PATH:ko05223]
B
B	09163 Immune diseases
C	05310 Asthma [PATH:ko05310]
C	05322 Systemic lupus erythematosus [PATH:ko05322]
D	MA_40444g0010	K11253	H3	histone H3
C	05323 Rheumatoid arthritis [PATH:ko05323]
D	MA_69456g0010	K02155	ATPeV0C, ATP6L	V-type H+-transporting ATPase 16kDa proteolipid subunit
C	05320 Autoimmune thyroid disease [PATH:ko05320]
C	05321 Inflammatory bowel disease (IBD) [PATH:ko05321]
C	05330 Allograft rejection [PATH:ko05330]
C	05332 Graft-versus-host disease [PATH:ko05332]
C	05340 Primary immunodeficiency [PATH:ko05340]
B
B	09164 Neurodegenerative diseases
C	05010 Alzheimer disease [PATH:ko05010]
D	MA_7862g0010	K03939	NDUFS6	NADH dehydrogenase (ubiquinone) Fe-S protein 6
D	MA_10435550g0020	K02261	COX2	cytochrome c oxidase subunit 2
C	05012 Parkinson disease [PATH:ko05012]
D	MA_7862g0010	K03939	NDUFS6	NADH dehydrogenase (ubiquinone) Fe-S protein 6
D	MA_10435550g0020	K02261	COX2	cytochrome c oxidase subunit 2
C	05014 Amyotrophic lateral sclerosis (ALS) [PATH:ko05014]
C	05016 Huntington disease [PATH:ko05016]
D	MA_7862g0010	K03939	NDUFS6	NADH dehydrogenase (ubiquinone) Fe-S protein 6
D	MA_10435550g0020	K02261	COX2	cytochrome c oxidase subunit 2
C	05020 Prion diseases [PATH:ko05020]
B
B	09165 Substance dependence
C	05030 Cocaine addiction [PATH:ko05030]
C	05031 Amphetamine addiction [PATH:ko05031]
C	05032 Morphine addiction [PATH:ko05032]
C	05033 Nicotine addiction [PATH:ko05033]
C	05034 Alcoholism [PATH:ko05034]
D	MA_40444g0010	K11253	H3	histone H3
B
B	09166 Cardiovascular diseases
C	05418 Fluid shear stress and atherosclerosis [PATH:ko05418]
C	05410 Hypertrophic cardiomyopathy (HCM) [PATH:ko05410]
D	MA_3262g0010	K07199	PRKAB	5'-AMP-activated protein kinase, regulatory beta subunit
C	05412 Arrhythmogenic right ventricular cardiomyopathy (ARVC) [PATH:ko05412]
C	05414 Dilated cardiomyopathy (DCM) [PATH:ko05414]
C	05416 Viral myocarditis [PATH:ko05416]
B
B	09167 Endocrine and metabolic diseases
C	04930 Type II diabetes mellitus [PATH:ko04930]
C	04940 Type I diabetes mellitus [PATH:ko04940]
C	04950 Maturity onset diabetes of the young [PATH:ko04950]
C	04932 Non-alcoholic fatty liver disease (NAFLD) [PATH:ko04932]
D	MA_3262g0010	K07199	PRKAB	5'-AMP-activated protein kinase, regulatory beta subunit
D	MA_7862g0010	K03939	NDUFS6	NADH dehydrogenase (ubiquinone) Fe-S protein 6
D	MA_10435550g0020	K02261	COX2	cytochrome c oxidase subunit 2
C	04931 Insulin resistance [PATH:ko04931]
D	MA_3262g0010	K07199	PRKAB	5'-AMP-activated protein kinase, regulatory beta subunit
C	04933 AGE-RAGE signaling pathway in diabetic complications [PATH:ko04933]
C	04934 Cushing syndrome [PATH:ko04934]
B
B	09171 Infectious diseases: Bacterial
C	05110 Vibrio cholerae infection [PATH:ko05110]
D	MA_69456g0010	K02155	ATPeV0C, ATP6L	V-type H+-transporting ATPase 16kDa proteolipid subunit
D	MA_24477g0010	K07937	ARF1	ADP-ribosylation factor 1
C	05120 Epithelial cell signaling in Helicobacter pylori infection [PATH:ko05120]
D	MA_69456g0010	K02155	ATPeV0C, ATP6L	V-type H+-transporting ATPase 16kDa proteolipid subunit
C	05130 Pathogenic Escherichia coli infection [PATH:ko05130]
D	MA_93486g0010	K07374	TUBA	tubulin alpha
C	05132 Salmonella infection [PATH:ko05132]
C	05131 Shigellosis [PATH:ko05131]
C	05133 Pertussis [PATH:ko05133]
C	05134 Legionellosis [PATH:ko05134]
D	MA_24477g0010	K07937	ARF1	ADP-ribosylation factor 1
D	MA_10430514g0010	K14416	HBS1	elongation factor 1 alpha-like protein
D	MA_10433133g0010	K03283	HSPA1s	heat shock 70kDa protein 1/2/6/8
C	05150 Staphylococcus aureus infection [PATH:ko05150]
C	05152 Tuberculosis [PATH:ko05152]
D	MA_69456g0010	K02155	ATPeV0C, ATP6L	V-type H+-transporting ATPase 16kDa proteolipid subunit
C	05100 Bacterial invasion of epithelial cells [PATH:ko05100]
B
B	09172 Infectious diseases: Viral
C	05166 Human T-cell leukemia virus 1 infection [PATH:ko05166]
C	05170 Human immunodeficiency virus 1 infection [PATH:ko05170]
C	05162 Measles [PATH:ko05162]
D	MA_10433133g0010	K03283	HSPA1s	heat shock 70kDa protein 1/2/6/8
C	05164 Influenza A [PATH:ko05164]
D	MA_10433133g0010	K03283	HSPA1s	heat shock 70kDa protein 1/2/6/8
C	05161 Hepatitis B [PATH:ko05161]
C	05160 Hepatitis C [PATH:ko05160]
C	05168 Herpes simplex infection [PATH:ko05168]
D	MA_111545g0020	K12893	SFRS4_5_6	splicing factor, arginine/serine-rich 4/5/6
C	05163 Human cytomegalovirus infection [PATH:ko05163]
C	05167 Kaposi sarcoma-associated herpesvirus infection [PATH:ko05167]
C	05169 Epstein-Barr virus infection [PATH:ko05169]
C	05165 Human papillomavirus infection [PATH:ko05165]
D	MA_69456g0010	K02155	ATPeV0C, ATP6L	V-type H+-transporting ATPase 16kDa proteolipid subunit
B
B	09174 Infectious diseases: Parasitic
C	05146 Amoebiasis [PATH:ko05146]
C	05144 Malaria [PATH:ko05144]
C	05145 Toxoplasmosis [PATH:ko05145]
D	MA_10433133g0010	K03283	HSPA1s	heat shock 70kDa protein 1/2/6/8
C	05140 Leishmaniasis [PATH:ko05140]
C	05142 Chagas disease (American trypanosomiasis) [PATH:ko05142]
C	05143 African trypanosomiasis [PATH:ko05143]
B
B	09175 Drug resistance: Antimicrobial
C	01501 beta-Lactam resistance [PATH:ko01501]
C	01502 Vancomycin resistance [PATH:ko01502]
C	01503 Cationic antimicrobial peptide (CAMP) resistance [PATH:ko01503]
B
B	09176 Drug resistance: Antineoplastic
C	01521 EGFR tyrosine kinase inhibitor resistance [PATH:ko01521]
C	01524 Platinum drug resistance [PATH:ko01524]
C	01523 Antifolate resistance [PATH:ko01523]
C	01522 Endocrine resistance [PATH:ko01522]
#
A	09180 Brite Hierarchies
B
B	09181 Protein families: metabolism
C	01000 Enzymes [BR:ko01000]
C	01001 Protein kinases [BR:ko01001]
C	01009 Protein phosphatases and associated proteins [BR:ko01009]
D	MA_10433133g0010	K03283	HSPA1s	heat shock 70kDa protein 1/2/6/8
C	01002 Peptidases [BR:ko01002]
D	MA_9973625g0010	K22683	APF2	aspartyl protease family protein [EC:3.4.23.-]
C	01003 Glycosyltransferases [BR:ko01003]
D	MA_10428947g0010	K08238	XXT	xyloglucan 6-xylosyltransferase [EC:2.4.2.39]
D	MA_407162g0010	K08237	E2.4.1.218	hydroquinone glucosyltransferase [EC:2.4.1.218]
D	MA_10432494g0010	K16055	TPS	trehalose 6-phosphate synthase/phosphatase [EC:2.4.1.15 3.1.3.12]
C	01005 Lipopolysaccharide biosynthesis proteins [BR:ko01005]
C	01011 Peptidoglycan biosynthesis and degradation proteins [BR:ko01011]
C	01004 Lipid biosynthesis proteins [BR:ko01004]
D	MA_57254g0010	K10258	TER, TSC13, CER10	very-long-chain enoyl-CoA reductase [EC:1.3.1.93]
D	MA_78306g0010	K10258	TER, TSC13, CER10	very-long-chain enoyl-CoA reductase [EC:1.3.1.93]
C	01008 Polyketide biosynthesis proteins [BR:ko01008]
C	01006 Prenyltransferases [BR:ko01006]
C	01007 Amino acid related enzymes [BR:ko01007]
C	00199 Cytochrome P450 [BR:ko00199]
C	00194 Photosynthesis proteins [BR:ko00194]
D	MA_12201g0010	K02723	psbY	photosystem II PsbY protein
D	MA_97315g0010	K08912	LHCB1	light-harvesting complex II chlorophyll a/b binding protein 1
B
B	09182 Protein families: genetic information processing
C	03000 Transcription factors [BR:ko03000]
D	MA_89683g0010	K09422	MYBP	transcription factor MYB, plant
D	MA_178646g0010	K09287	RAV	RAV-like factor
C	03021 Transcription machinery [BR:ko03021]
C	03019 Messenger RNA biogenesis [BR:ko03019]
D	MA_10430514g0010	K14416	HBS1	elongation factor 1 alpha-like protein
D	MA_93486g0010	K07374	TUBA	tubulin alpha
C	03041 Spliceosome [BR:ko03041]
D	MA_111545g0020	K12893	SFRS4_5_6	splicing factor, arginine/serine-rich 4/5/6
D	MA_10433133g0010	K03283	HSPA1s	heat shock 70kDa protein 1/2/6/8
C	03011 Ribosome [BR:ko03011]
D	MA_17500g0010	K02938	RP-L8e, RPL8	large subunit ribosomal protein L8e
D	MA_10436259g0020	K02900	RP-L27Ae, RPL27A	large subunit ribosomal protein L27Ae
C	03009 Ribosome biogenesis [BR:ko03009]
D	MA_10433133g0010	K03283	HSPA1s	heat shock 70kDa protein 1/2/6/8
C	03016 Transfer RNA biogenesis [BR:ko03016]
C	03012 Translation factors [BR:ko03012]
C	03110 Chaperones and folding catalysts [BR:ko03110]
D	MA_10433133g0010	K03283	HSPA1s	heat shock 70kDa protein 1/2/6/8
D	MA_471976g0010	K09510	DNAJB4	DnaJ homolog subfamily B member 4
D	MA_5838g0010	K13993	HSP20	HSP20 family protein
C	04131 Membrane trafficking [BR:ko04131]
D	MA_10433133g0010	K03283	HSPA1s	heat shock 70kDa protein 1/2/6/8
D	MA_24477g0010	K07937	ARF1	ADP-ribosylation factor 1
D	MA_79051g0010	K11982	RNF115_126	E3 ubiquitin-protein ligase RNF115/126 [EC:2.3.2.27]
D	MA_10435652g0010	K20283	GOLGA4	golgin subfamily A member 4
D	MA_131585g0010	K21407	APMAP	adipocyte plasma membrane-associated protein
C	04121 Ubiquitin system [BR:ko04121]
D	MA_127251g0010	K10666	RNF5	E3 ubiquitin-protein ligase RNF5 [EC:2.3.2.27]
D	MA_79051g0010	K11982	RNF115_126	E3 ubiquitin-protein ligase RNF115/126 [EC:2.3.2.27]
C	03051 Proteasome [BR:ko03051]
D	MA_10433133g0010	K03283	HSPA1s	heat shock 70kDa protein 1/2/6/8
C	03032 DNA replication proteins [BR:ko03032]
C	03036 Chromosome and associated proteins [BR:ko03036]
D	MA_40444g0010	K11253	H3	histone H3
D	MA_10434033g0010	K16465	CETN1	centrin-1
D	MA_93486g0010	K07374	TUBA	tubulin alpha
C	03400 DNA repair and recombination proteins [BR:ko03400]
C	03029 Mitochondrial biogenesis [BR:ko03029]
D	MA_10435550g0020	K02261	COX2	cytochrome c oxidase subunit 2
D	MA_10433133g0010	K03283	HSPA1s	heat shock 70kDa protein 1/2/6/8
B
B	09183 Protein families: signaling and cellular processes
C	02000 Transporters [BR:ko02000]
C	02044 Secretion system [BR:ko02044]
C	02042 Bacterial toxins [BR:ko02042]
C	02022 Two-component system [BR:ko02022]
C	02035 Bacterial motility proteins [BR:ko02035]
C	04812 Cytoskeleton proteins [BR:ko04812]
D	MA_93486g0010	K07374	TUBA	tubulin alpha
D	MA_87456g0010	K18635	SPR1	protein SPIRAL1 and related proteins
C	04147 Exosome [BR:ko04147]
D	MA_10433133g0010	K03283	HSPA1s	heat shock 70kDa protein 1/2/6/8
D	MA_24477g0010	K07937	ARF1	ADP-ribosylation factor 1
D	MA_93486g0010	K07374	TUBA	tubulin alpha
D	MA_40444g0010	K11253	H3	histone H3
C	02048 Prokaryotic defense system [BR:ko02048]
C	04030 G protein-coupled receptors [BR:ko04030]
C	04050 Cytokine receptors [BR:ko04050]
C	04054 Pattern recognition receptors [BR:ko04054]
C	03310 Nuclear receptors [BR:ko03310]
C	04040 Ion channels [BR:ko04040]
C	04031 GTP-binding proteins [BR:ko04031]
D	MA_24477g0010	K07937	ARF1	ADP-ribosylation factor 1
C	04052 Cytokines and growth factors [BR:ko04052]
C	04515 Cell adhesion molecules [BR:ko04515]
C	04090 CD molecules [BR:ko04090]
C	00535 Proteoglycans [BR:ko00535]
C	00536 Glycosaminoglycan binding proteins [BR:ko00536]
C	00537 Glycosylphosphatidylinositol (GPI)-anchored proteins [BR:ko00537]
C	04091 Lectins [BR:ko04091]
C	01504 Antimicrobial resistance genes [BR:ko01504]
C	03200 Viral proteins [BR:ko03200]
B
B	09184 RNA family
C	03100 Non-coding RNAs [BR:ko03100]
#
A	09190 Not Included in Pathway or Brite
B
B	09191 Unclassified: metabolism
C	99980 Enzymes with EC numbers
D	MA_66524g0010	K01530	E7.6.2.1	phospholipid-translocating ATPase [EC:7.6.2.1]
C	99981 Carbohydrate metabolism
C	99982 Energy metabolism
C	99983 Lipid metabolism
C	99984 Nucleotide metabolism
C	99985 Amino acid metabolism
C	99986 Glycan metabolism
C	99987 Cofactor metabolism
C	99988 Secondary metabolism
C	99999 Others
B
B	09192 Unclassified: genetic information processing
C	99973 Transcription
C	99974 Translation
C	99975 Protein processing
C	99976 Replication and repair
C	99998 Others
B
B	09193 Unclassified: signaling and cellular processes
C	99977 Transport
C	99978 Cell growth
C	99993 Cell motility
C	99995 Signaling proteins
C	99992 Structural proteins
C	99994 Others
C	99979 Unclassified viral proteins
B
B	09194 Poorly characterized
C	99996 General function prediction only
D	MA_120403g0010	K07025	K07025	putative hydrolase of the HAD superfamily
C	99997 Function unknown

## Sheet: 4dpi UNDER
Hierarchy	Pathway / Picea abies gene (MA_XgX)	KO	Name	Definition
A	09100 Metabolism
B
B	09101 Carbohydrate metabolism
C	00010 Glycolysis / Gluconeogenesis [PATH:ko00010]
D	MA_104409g0010	K03841	FBP, fbp	fructose-1,6-bisphosphatase I [EC:3.1.3.11]
D	MA_41114g0010	K03841	FBP, fbp	fructose-1,6-bisphosphatase I [EC:3.1.3.11]
C	00020 Citrate cycle (TCA cycle) [PATH:ko00020]
C	00030 Pentose phosphate pathway [PATH:ko00030]
D	MA_104409g0010	K03841	FBP, fbp	fructose-1,6-bisphosphatase I [EC:3.1.3.11]
D	MA_41114g0010	K03841	FBP, fbp	fructose-1,6-bisphosphatase I [EC:3.1.3.11]
C	00040 Pentose and glucuronate interconversions [PATH:ko00040]
D	MA_10430480g0010	K01051	E3.1.1.11	pectinesterase [EC:3.1.1.11]
C	00051 Fructose and mannose metabolism [PATH:ko00051]
D	MA_104409g0010	K03841	FBP, fbp	fructose-1,6-bisphosphatase I [EC:3.1.3.11]
D	MA_41114g0010	K03841	FBP, fbp	fructose-1,6-bisphosphatase I [EC:3.1.3.11]
C	00052 Galactose metabolism [PATH:ko00052]
D	MA_67331g0010	K18819	GOLS	inositol 3-alpha-galactosyltransferase [EC:2.4.1.123]
C	00053 Ascorbate and aldarate metabolism [PATH:ko00053]
D	MA_490229g0010	K14190	VTC2_5	GDP-L-galactose phosphorylase [EC:2.7.7.69]
D	MA_56912g0020	K14190	VTC2_5	GDP-L-galactose phosphorylase [EC:2.7.7.69]
C	00500 Starch and sucrose metabolism [PATH:ko00500]
D	MA_158054g0010	K01177	E3.2.1.2	beta-amylase [EC:3.2.1.2]
C	00520 Amino sugar and nucleotide sugar metabolism [PATH:ko00520]
D	MA_10430067g0010	K15920	XYL4	xylan 1,4-beta-xylosidase [EC:3.2.1.37]
C	00620 Pyruvate metabolism [PATH:ko00620]
C	00630 Glyoxylate and dicarboxylate metabolism [PATH:ko00630]
D	MA_10211598g0010	K19269	PGP, PGLP	phosphoglycolate phosphatase [EC:3.1.3.18 3.1.3.48]
D	MA_18142g0010	K00830	AGXT	alanine-glyoxylate transaminase / serine-glyoxylate transaminase / serine-pyruvate transaminase [EC:2.6.1.44 2.6.1.45 2.6.1.51]
D	MA_119766g0010	K00281	GLDC, gcvP	glycine dehydrogenase [EC:1.4.4.2]
C	00640 Propanoate metabolism [PATH:ko00640]
C	00650 Butanoate metabolism [PATH:ko00650]
C	00660 C5-Branched dibasic acid metabolism [PATH:ko00660]
C	00562 Inositol phosphate metabolism [PATH:ko00562]
B
B	09102 Energy metabolism
C	00190 Oxidative phosphorylation [PATH:ko00190]
D	MA_128169g0010	K02109	ATPF0B, atpF	F-type H+-transporting ATPase subunit b
C	00195 Photosynthesis [PATH:ko00195]
D	MA_571554g0010	K03542	psbS	photosystem II 22kDa protein
D	MA_575444g0010	K03542	psbS	photosystem II 22kDa protein
D	MA_128169g0010	K02109	ATPF0B, atpF	F-type H+-transporting ATPase subunit b
C	00196 Photosynthesis - antenna proteins [PATH:ko00196]
C	00710 Carbon fixation in photosynthetic organisms [PATH:ko00710]
D	MA_104409g0010	K03841	FBP, fbp	fructose-1,6-bisphosphatase I [EC:3.1.3.11]
D	MA_41114g0010	K03841	FBP, fbp	fructose-1,6-bisphosphatase I [EC:3.1.3.11]
C	00720 Carbon fixation pathways in prokaryotes [PATH:ko00720]
C	00680 Methane metabolism [PATH:ko00680]
D	MA_18142g0010	K00830	AGXT	alanine-glyoxylate transaminase / serine-glyoxylate transaminase / serine-pyruvate transaminase [EC:2.6.1.44 2.6.1.45 2.6.1.51]
D	MA_104409g0010	K03841	FBP, fbp	fructose-1,6-bisphosphatase I [EC:3.1.3.11]
D	MA_41114g0010	K03841	FBP, fbp	fructose-1,6-bisphosphatase I [EC:3.1.3.11]
C	00910 Nitrogen metabolism [PATH:ko00910]
C	00920 Sulfur metabolism [PATH:ko00920]
B
B	09103 Lipid metabolism
C	00061 Fatty acid biosynthesis [PATH:ko00061]
C	00062 Fatty acid elongation [PATH:ko00062]
D	MA_780013g0010	K10258	TER, TSC13, CER10	very-long-chain enoyl-CoA reductase [EC:1.3.1.93]
C	00071 Fatty acid degradation [PATH:ko00071]
C	00072 Synthesis and degradation of ketone bodies [PATH:ko00072]
C	00073 Cutin, suberine and wax biosynthesis [PATH:ko00073]
D	MA_10434495g0020	K15403	ACE, HTH	fatty acid omega-hydroxy dehydrogenase [EC:1.1.-.-]
C	00100 Steroid biosynthesis [PATH:ko00100]
C	00120 Primary bile acid biosynthesis [PATH:ko00120]
C	00121 Secondary bile acid biosynthesis [PATH:ko00121]
C	00140 Steroid hormone biosynthesis [PATH:ko00140]
C	00561 Glycerolipid metabolism [PATH:ko00561]
C	00564 Glycerophospholipid metabolism [PATH:ko00564]
D	MA_10436986g0020	K18696	GDE1	glycerophosphodiester phosphodiesterase [EC:3.1.4.46]
C	00565 Ether lipid metabolism [PATH:ko00565]
C	00600 Sphingolipid metabolism [PATH:ko00600]
C	00590 Arachidonic acid metabolism [PATH:ko00590]
C	00591 Linoleic acid metabolism [PATH:ko00591]
C	00592 alpha-Linolenic acid metabolism [PATH:ko00592]
C	01040 Biosynthesis of unsaturated fatty acids [PATH:ko01040]
D	MA_780013g0010	K10258	TER, TSC13, CER10	very-long-chain enoyl-CoA reductase [EC:1.3.1.93]
B
B	09104 Nucleotide metabolism
C	00230 Purine metabolism [PATH:ko00230]
C	00240 Pyrimidine metabolism [PATH:ko00240]
B
B	09105 Amino acid metabolism
C	00250 Alanine, aspartate and glutamate metabolism [PATH:ko00250]
D	MA_18142g0010	K00830	AGXT	alanine-glyoxylate transaminase / serine-glyoxylate transaminase / serine-pyruvate transaminase [EC:2.6.1.44 2.6.1.45 2.6.1.51]
C	00260 Glycine, serine and threonine metabolism [PATH:ko00260]
D	MA_18142g0010	K00830	AGXT	alanine-glyoxylate transaminase / serine-glyoxylate transaminase / serine-pyruvate transaminase [EC:2.6.1.44 2.6.1.45 2.6.1.51]
D	MA_119766g0010	K00281	GLDC, gcvP	glycine dehydrogenase [EC:1.4.4.2]
C	00270 Cysteine and methionine metabolism [PATH:ko00270]
C	00280 Valine, leucine and isoleucine degradation [PATH:ko00280]
C	00290 Valine, leucine and isoleucine biosynthesis [PATH:ko00290]
C	00300 Lysine biosynthesis [PATH:ko00300]
C	00310 Lysine degradation [PATH:ko00310]
C	00220 Arginine biosynthesis [PATH:ko00220]
C	00330 Arginine and proline metabolism [PATH:ko00330]
C	00340 Histidine metabolism [PATH:ko00340]
C	00350 Tyrosine metabolism [PATH:ko00350]
C	00360 Phenylalanine metabolism [PATH:ko00360]
C	00380 Tryptophan metabolism [PATH:ko00380]
C	00400 Phenylalanine, tyrosine and tryptophan biosynthesis [PATH:ko00400]
D	MA_82198g0010	K05359	ADT, PDT	arogenate/prephenate dehydratase [EC:4.2.1.91 4.2.1.51]
B
B	09106 Metabolism of other amino acids
C	00410 beta-Alanine metabolism [PATH:ko00410]
C	00430 Taurine and hypotaurine metabolism [PATH:ko00430]
C	00440 Phosphonate and phosphinate metabolism [PATH:ko00440]
C	00450 Selenocompound metabolism [PATH:ko00450]
C	00460 Cyanoamino acid metabolism [PATH:ko00460]
C	00471 D-Glutamine and D-glutamate metabolism [PATH:ko00471]
C	00472 D-Arginine and D-ornithine metabolism [PATH:ko00472]
C	00473 D-Alanine metabolism [PATH:ko00473]
C	00480 Glutathione metabolism [PATH:ko00480]
D	MA_10426104g0010	K00799	GST, gst	glutathione S-transferase [EC:2.5.1.18]
D	MA_137828g0010	K00799	GST, gst	glutathione S-transferase [EC:2.5.1.18]
D	MA_738434g0010	K00799	GST, gst	glutathione S-transferase [EC:2.5.1.18]
B
B	09107 Glycan biosynthesis and metabolism
C	00510 N-Glycan biosynthesis [PATH:ko00510]
C	00513 Various types of N-glycan biosynthesis [PATH:ko00513]
C	00512 Mucin type O-glycan biosynthesis [PATH:ko00512]
C	00515 Mannose type O-glycan biosynthesis [PATH:ko00515]
C	00514 Other types of O-glycan biosynthesis [PATH:ko00514]
C	00532 Glycosaminoglycan biosynthesis - chondroitin sulfate / dermatan sulfate [PATH:ko00532]
C	00534 Glycosaminoglycan biosynthesis - heparan sulfate / heparin [PATH:ko00534]
C	00533 Glycosaminoglycan biosynthesis - keratan sulfate [PATH:ko00533]
C	00531 Glycosaminoglycan degradation [PATH:ko00531]
C	00563 Glycosylphosphatidylinositol (GPI)-anchor biosynthesis [PATH:ko00563]
C	00601 Glycosphingolipid biosynthesis - lacto and neolacto series [PATH:ko00601]
C	00603 Glycosphingolipid biosynthesis - globo and isoglobo series [PATH:ko00603]
C	00604 Glycosphingolipid biosynthesis - ganglio series [PATH:ko00604]
C	00540 Lipopolysaccharide biosynthesis [PATH:ko00540]
C	00550 Peptidoglycan biosynthesis [PATH:ko00550]
C	00511 Other glycan degradation [PATH:ko00511]
C	00571 Lipoarabinomannan (LAM) biosynthesis [PATH:ko00571]
C	00572 Arabinogalactan biosynthesis - Mycobacterium [PATH:ko00572]
B
B	09108 Metabolism of cofactors and vitamins
C	00730 Thiamine metabolism [PATH:ko00730]
C	00740 Riboflavin metabolism [PATH:ko00740]
C	00750 Vitamin B6 metabolism [PATH:ko00750]
D	MA_10426564g0030	K06215	pdxS, pdx1	pyridoxal 5'-phosphate synthase pdxS subunit [EC:4.3.3.6]
C	00760 Nicotinate and nicotinamide metabolism [PATH:ko00760]
C	00770 Pantothenate and CoA biosynthesis [PATH:ko00770]
C	00780 Biotin metabolism [PATH:ko00780]
C	00785 Lipoic acid metabolism [PATH:ko00785]
C	00790 Folate biosynthesis [PATH:ko00790]
C	00670 One carbon pool by folate [PATH:ko00670]
C	00830 Retinol metabolism [PATH:ko00830]
C	00860 Porphyrin and chlorophyll metabolism [PATH:ko00860]
C	00130 Ubiquinone and other terpenoid-quinone biosynthesis [PATH:ko00130]
B
B	09109 Metabolism of terpenoids and polyketides
C	00900 Terpenoid backbone biosynthesis [PATH:ko00900]
C	00902 Monoterpenoid biosynthesis [PATH:ko00902]
C	00909 Sesquiterpenoid and triterpenoid biosynthesis [PATH:ko00909]
C	00904 Diterpenoid biosynthesis [PATH:ko00904]
C	00906 Carotenoid biosynthesis [PATH:ko00906]
D	MA_6771199g0010	K09839	VDE, NPQ1	violaxanthin de-epoxidase [EC:1.23.5.1]
D	MA_10435071g0010	K09841	ABA2	xanthoxin dehydrogenase [EC:1.1.1.288]
C	00905 Brassinosteroid biosynthesis [PATH:ko00905]
C	00981 Insect hormone biosynthesis [PATH:ko00981]
C	00908 Zeatin biosynthesis [PATH:ko00908]
C	00903 Limonene and pinene degradation [PATH:ko00903]
C	00281 Geraniol degradation [PATH:ko00281]
C	01052 Type I polyketide structures [PATH:ko01052]
C	00522 Biosynthesis of 12-, 14- and 16-membered macrolides [PATH:ko00522]
C	01051 Biosynthesis of ansamycins [PATH:ko01051]
C	01059 Biosynthesis of enediyne antibiotics [PATH:ko01059]
C	01056 Biosynthesis of type II polyketide backbone [PATH:ko01056]
C	01057 Biosynthesis of type II polyketide products [PATH:ko01057]
C	00253 Tetracycline biosynthesis [PATH:ko00253]
C	00523 Polyketide sugar unit biosynthesis [PATH:ko00523]
C	01054 Nonribosomal peptide structures [PATH:ko01054]
C	01053 Biosynthesis of siderophore group nonribosomal peptides [PATH:ko01053]
C	01055 Biosynthesis of vancomycin group antibiotics [PATH:ko01055]
B
B	09110 Biosynthesis of other secondary metabolites
C	00940 Phenylpropanoid biosynthesis [PATH:ko00940]
C	00945 Stilbenoid, diarylheptanoid and gingerol biosynthesis [PATH:ko00945]
C	00941 Flavonoid biosynthesis [PATH:ko00941]
D	MA_20764g0010	K00660	CHS	chalcone synthase [EC:2.3.1.74]
D	MA_502949g0010	K01859	E5.5.1.6	chalcone isomerase [EC:5.5.1.6]
D	MA_10432784g0020	K13082	DFR	bifunctional dihydroflavonol 4-reductase/flavanone 4-reductase [EC:1.1.1.219 1.1.1.234]
C	00944 Flavone and flavonol biosynthesis [PATH:ko00944]
C	00942 Anthocyanin biosynthesis [PATH:ko00942]
C	00943 Isoflavonoid biosynthesis [PATH:ko00943]
C	00901 Indole alkaloid biosynthesis [PATH:ko00901]
C	00403 Indole diterpene alkaloid biosynthesis [PATH:ko00403]
C	00950 Isoquinoline alkaloid biosynthesis [PATH:ko00950]
C	00960 Tropane, piperidine and pyridine alkaloid biosynthesis [PATH:ko00960]
C	01058 Acridone alkaloid biosynthesis [PATH:ko01058]
C	00232 Caffeine metabolism [PATH:ko00232]
C	00965 Betalain biosynthesis [PATH:ko00965]
C	00966 Glucosinolate biosynthesis [PATH:ko00966]
C	00402 Benzoxazinoid biosynthesis [PATH:ko00402]
C	00311 Penicillin and cephalosporin biosynthesis [PATH:ko00311]
C	00332 Carbapenem biosynthesis [PATH:ko00332]
C	00261 Monobactam biosynthesis [PATH:ko00261]
C	00331 Clavulanic acid biosynthesis [PATH:ko00331]
C	00521 Streptomycin biosynthesis [PATH:ko00521]
C	00524 Neomycin, kanamycin and gentamicin biosynthesis [PATH:ko00524]
C	00525 Acarbose and validamycin biosynthesis [PATH:ko00525]
C	00231 Puromycin biosynthesis [PATH:ko00231]
C	00401 Novobiocin biosynthesis [PATH:ko00401]
C	00404 Staurosporine biosynthesis [PATH:ko00404]
C	00405 Phenazine biosynthesis [PATH:ko00405]
C	00333 Prodigiosin biosynthesis [PATH:ko00333]
C	00254 Aflatoxin biosynthesis [PATH:ko00254]
C	00999 Biosynthesis of secondary metabolites - unclassified [PATH:ko00999]
B
B	09111 Xenobiotics biodegradation and metabolism
C	00362 Benzoate degradation [PATH:ko00362]
C	00627 Aminobenzoate degradation [PATH:ko00627]
C	00364 Fluorobenzoate degradation [PATH:ko00364]
C	00625 Chloroalkane and chloroalkene degradation [PATH:ko00625]
C	00361 Chlorocyclohexane and chlorobenzene degradation [PATH:ko00361]
C	00623 Toluene degradation [PATH:ko00623]
C	00622 Xylene degradation [PATH:ko00622]
C	00633 Nitrotoluene degradation [PATH:ko00633]
C	00642 Ethylbenzene degradation [PATH:ko00642]
C	00643 Styrene degradation [PATH:ko00643]
C	00791 Atrazine degradation [PATH:ko00791]
C	00930 Caprolactam degradation [PATH:ko00930]
C	00363 Bisphenol degradation [PATH:ko00363]
C	00621 Dioxin degradation [PATH:ko00621]
C	00626 Naphthalene degradation [PATH:ko00626]
C	00624 Polycyclic aromatic hydrocarbon degradation [PATH:ko00624]
C	00365 Furfural degradation [PATH:ko00365]
C	00984 Steroid degradation [PATH:ko00984]
C	00980 Metabolism of xenobiotics by cytochrome P450 [PATH:ko00980]
D	MA_10426104g0010	K00799	GST, gst	glutathione S-transferase [EC:2.5.1.18]
D	MA_137828g0010	K00799	GST, gst	glutathione S-transferase [EC:2.5.1.18]
D	MA_738434g0010	K00799	GST, gst	glutathione S-transferase [EC:2.5.1.18]
C	00982 Drug metabolism - cytochrome P450 [PATH:ko00982]
D	MA_10426104g0010	K00799	GST, gst	glutathione S-transferase [EC:2.5.1.18]
D	MA_137828g0010	K00799	GST, gst	glutathione S-transferase [EC:2.5.1.18]
D	MA_738434g0010	K00799	GST, gst	glutathione S-transferase [EC:2.5.1.18]
C	00983 Drug metabolism - other enzymes [PATH:ko00983]
D	MA_10426104g0010	K00799	GST, gst	glutathione S-transferase [EC:2.5.1.18]
D	MA_137828g0010	K00799	GST, gst	glutathione S-transferase [EC:2.5.1.18]
D	MA_738434g0010	K00799	GST, gst	glutathione S-transferase [EC:2.5.1.18]
B
B	09112 Not included in regular maps
C	09113 Global maps only
#
A	09120 Genetic Information Processing
B
B	09121 Transcription
C	03020 RNA polymerase [PATH:ko03020]
C	03022 Basal transcription factors [PATH:ko03022]
C	03040 Spliceosome [PATH:ko03040]
D	MA_630582g0010	K03283	HSPA1s	heat shock 70kDa protein 1/2/6/8
B
B	09122 Translation
C	03010 Ribosome [PATH:ko03010]
D	MA_107838g0010	K02939	RP-L9, MRPL9, rplI	large subunit ribosomal protein L9
C	00970 Aminoacyl-tRNA biosynthesis [PATH:ko00970]
D	MA_10435490g0010	K01868	TARS, thrS	threonyl-tRNA synthetase [EC:6.1.1.3]
C	03013 RNA transport [PATH:ko03013]
C	03015 mRNA surveillance pathway [PATH:ko03015]
C	03008 Ribosome biogenesis in eukaryotes [PATH:ko03008]
B
B	09123 Folding, sorting and degradation
C	03060 Protein export [PATH:ko03060]
D	MA_10436783g0020	K03118	tatC	sec-independent protein translocase protein TatC
C	04141 Protein processing in endoplasmic reticulum [PATH:ko04141]
D	MA_10431770g0010	K09487	HSP90B, TRA1	heat shock protein 90kDa beta
D	MA_630582g0010	K03283	HSPA1s	heat shock 70kDa protein 1/2/6/8
D	MA_10434030g0010	K04079	HSP90A, htpG	molecular chaperone HtpG
D	MA_10243352g0010	K13993	HSP20	HSP20 family protein
D	MA_103104g0010	K13993	HSP20	HSP20 family protein
D	MA_10426556g0010	K13993	HSP20	HSP20 family protein
D	MA_10433227g0010	K13993	HSP20	HSP20 family protein
D	MA_104614g0010	K13993	HSP20	HSP20 family protein
D	MA_106449g0010	K13993	HSP20	HSP20 family protein
D	MA_372983g0010	K13993	HSP20	HSP20 family protein
D	MA_605776g0010	K13993	HSP20	HSP20 family protein
D	MA_93746g0010	K13993	HSP20	HSP20 family protein
C	04130 SNARE interactions in vesicular transport [PATH:ko04130]
C	04120 Ubiquitin mediated proteolysis [PATH:ko04120]
C	04122 Sulfur relay system [PATH:ko04122]
C	03050 Proteasome [PATH:ko03050]
C	03018 RNA degradation [PATH:ko03018]
B
B	09124 Replication and repair
C	03030 DNA replication [PATH:ko03030]
C	03410 Base excision repair [PATH:ko03410]
C	03420 Nucleotide excision repair [PATH:ko03420]
C	03430 Mismatch repair [PATH:ko03430]
C	03440 Homologous recombination [PATH:ko03440]
C	03450 Non-homologous end-joining [PATH:ko03450]
C	03460 Fanconi anemia pathway [PATH:ko03460]
#
A	09130 Environmental Information Processing
B
B	09131 Membrane transport
C	02010 ABC transporters [PATH:ko02010]
D	MA_180044g0010	K05658	ABCB1, CD243	ATP-binding cassette, subfamily B (MDR/TAP), member 1 [EC:7.6.2.2]
C	02060 Phosphotransferase system (PTS) [PATH:ko02060]
C	03070 Bacterial secretion system [PATH:ko03070]
D	MA_10436783g0020	K03118	tatC	sec-independent protein translocase protein TatC
B
B	09132 Signal transduction
C	02020 Two-component system [PATH:ko02020]
C	04014 Ras signaling pathway [PATH:ko04014]
D	MA_10204459g0010	K02183	CALM	calmodulin
D	MA_10280648g0010	K02183	CALM	calmodulin
D	MA_11461g0010	K04392	RAC1	Ras-related C3 botulinum toxin substrate 1
C	04015 Rap1 signaling pathway [PATH:ko04015]
D	MA_10204459g0010	K02183	CALM	calmodulin
D	MA_10280648g0010	K02183	CALM	calmodulin
D	MA_11461g0010	K04392	RAC1	Ras-related C3 botulinum toxin substrate 1
C	04010 MAPK signaling pathway [PATH:ko04010]
D	MA_11461g0010	K04392	RAC1	Ras-related C3 botulinum toxin substrate 1
D	MA_9982261g0010	K04730	IRAK1	interleukin-1 receptor-associated kinase 1 [EC:2.7.11.1]
D	MA_436789g0010	K04733	IRAK4	interleukin-1 receptor-associated kinase 4 [EC:2.7.11.1]
D	MA_630582g0010	K03283	HSPA1s	heat shock 70kDa protein 1/2/6/8
C	04013 MAPK signaling pathway - fly [PATH:ko04013]
D	MA_11461g0010	K04392	RAC1	Ras-related C3 botulinum toxin substrate 1
C	04016 MAPK signaling pathway - plant [PATH:ko04016]
D	MA_10178643g0010	K13420	FLS2	LRR receptor-like serine/threonine-protein kinase FLS2 [EC:2.7.11.1]
D	MA_1578433g0010	K20716	MAPKKK17_18	mitogen-activated protein kinase kinase kinase 17/18
D	MA_10204459g0010	K02183	CALM	calmodulin
D	MA_10280648g0010	K02183	CALM	calmodulin
C	04011 MAPK signaling pathway - yeast [PATH:ko04011]
C	04012 ErbB signaling pathway [PATH:ko04012]
C	04310 Wnt signaling pathway [PATH:ko04310]
D	MA_11461g0010	K04392	RAC1	Ras-related C3 botulinum toxin substrate 1
C	04330 Notch signaling pathway [PATH:ko04330]
C	04340 Hedgehog signaling pathway [PATH:ko04340]
C	04341 Hedgehog signaling pathway - fly [PATH:ko04341]
C	04350 TGF-beta signaling pathway [PATH:ko04350]
C	04390 Hippo signaling pathway [PATH:ko04390]
C	04391 Hippo signaling pathway - fly [PATH:ko04391]
C	04392 Hippo signaling pathway - multiple species [PATH:ko04392]
C	04370 VEGF signaling pathway [PATH:ko04370]
D	MA_11461g0010	K04392	RAC1	Ras-related C3 botulinum toxin substrate 1
C	04371 Apelin signaling pathway [PATH:ko04371]
D	MA_10204459g0010	K02183	CALM	calmodulin
D	MA_10280648g0010	K02183	CALM	calmodulin
C	04630 Jak-STAT signaling pathway [PATH:ko04630]
C	04064 NF-kappa B signaling pathway [PATH:ko04064]
D	MA_9982261g0010	K04730	IRAK1	interleukin-1 receptor-associated kinase 1 [EC:2.7.11.1]
D	MA_436789g0010	K04733	IRAK4	interleukin-1 receptor-associated kinase 4 [EC:2.7.11.1]
C	04668 TNF signaling pathway [PATH:ko04668]
C	04066 HIF-1 signaling pathway [PATH:ko04066]
C	04068 FoxO signaling pathway [PATH:ko04068]
C	04020 Calcium signaling pathway [PATH:ko04020]
D	MA_10204459g0010	K02183	CALM	calmodulin
D	MA_10280648g0010	K02183	CALM	calmodulin
C	04070 Phosphatidylinositol signaling system [PATH:ko04070]
D	MA_10204459g0010	K02183	CALM	calmodulin
D	MA_10280648g0010	K02183	CALM	calmodulin
C	04072 Phospholipase D signaling pathway [PATH:ko04072]
C	04071 Sphingolipid signaling pathway [PATH:ko04071]
D	MA_11461g0010	K04392	RAC1	Ras-related C3 botulinum toxin substrate 1
C	04024 cAMP signaling pathway [PATH:ko04024]
D	MA_10204459g0010	K02183	CALM	calmodulin
D	MA_10280648g0010	K02183	CALM	calmodulin
D	MA_11461g0010	K04392	RAC1	Ras-related C3 botulinum toxin substrate 1
C	04022 cGMP-PKG signaling pathway [PATH:ko04022]
D	MA_10204459g0010	K02183	CALM	calmodulin
D	MA_10280648g0010	K02183	CALM	calmodulin
C	04151 PI3K-Akt signaling pathway [PATH:ko04151]
D	MA_11461g0010	K04392	RAC1	Ras-related C3 botulinum toxin substrate 1
D	MA_10434030g0010	K04079	HSP90A, htpG	molecular chaperone HtpG
D	MA_10431770g0010	K09487	HSP90B, TRA1	heat shock protein 90kDa beta
C	04152 AMPK signaling pathway [PATH:ko04152]
D	MA_104409g0010	K03841	FBP, fbp	fructose-1,6-bisphosphatase I [EC:3.1.3.11]
D	MA_41114g0010	K03841	FBP, fbp	fructose-1,6-bisphosphatase I [EC:3.1.3.11]
C	04150 mTOR signaling pathway [PATH:ko04150]
C	04075 Plant hormone signal transduction [PATH:ko04075]
B
B	09133 Signaling molecules and interaction
C	04080 Neuroactive ligand-receptor interaction [PATH:ko04080]
C	04060 Cytokine-cytokine receptor interaction [PATH:ko04060]
C	04512 ECM-receptor interaction [PATH:ko04512]
C	04514 Cell adhesion molecules (CAMs) [PATH:ko04514]
#
A	09140 Cellular Processes
B
B	09141 Transport and catabolism
C	04144 Endocytosis [PATH:ko04144]
D	MA_630582g0010	K03283	HSPA1s	heat shock 70kDa protein 1/2/6/8
D	MA_130250g0010	K12486	SMAP	stromal membrane-associated protein
C	04145 Phagosome [PATH:ko04145]
D	MA_11461g0010	K04392	RAC1	Ras-related C3 botulinum toxin substrate 1
C	04142 Lysosome [PATH:ko04142]
C	04146 Peroxisome [PATH:ko04146]
D	MA_18142g0010	K00830	AGXT	alanine-glyoxylate transaminase / serine-glyoxylate transaminase / serine-pyruvate transaminase [EC:2.6.1.44 2.6.1.45 2.6.1.51]
C	04140 Autophagy - animal [PATH:ko04140]
C	04138 Autophagy - yeast [PATH:ko04138]
D	MA_8605697g0010	K01381	PEP4	saccharopepsin [EC:3.4.23.25]
C	04136 Autophagy - other [PATH:ko04136]
C	04137 Mitophagy - animal [PATH:ko04137]
C	04139 Mitophagy - yeast [PATH:ko04139]
B
B	09143 Cell growth and death
C	04110 Cell cycle [PATH:ko04110]
C	04111 Cell cycle - yeast [PATH:ko04111]
C	04112 Cell cycle - Caulobacter [PATH:ko04112]
C	04113 Meiosis - yeast [PATH:ko04113]
C	04114 Oocyte meiosis [PATH:ko04114]
D	MA_10204459g0010	K02183	CALM	calmodulin
D	MA_10280648g0010	K02183	CALM	calmodulin
C	04210 Apoptosis [PATH:ko04210]
C	04214 Apoptosis - fly [PATH:ko04214]
C	04215 Apoptosis - multiple species [PATH:ko04215]
C	04216 Ferroptosis [PATH:ko04216]
C	04217 Necroptosis [PATH:ko04217]
D	MA_10434030g0010	K04079	HSP90A, htpG	molecular chaperone HtpG
C	04115 p53 signaling pathway [PATH:ko04115]
C	04218 Cellular senescence [PATH:ko04218]
D	MA_10204459g0010	K02183	CALM	calmodulin
D	MA_10280648g0010	K02183	CALM	calmodulin
B
B	09144 Cellular community - eukaryotes
C	04510 Focal adhesion [PATH:ko04510]
D	MA_11461g0010	K04392	RAC1	Ras-related C3 botulinum toxin substrate 1
C	04520 Adherens junction [PATH:ko04520]
D	MA_11461g0010	K04392	RAC1	Ras-related C3 botulinum toxin substrate 1
C	04530 Tight junction [PATH:ko04530]
D	MA_11461g0010	K04392	RAC1	Ras-related C3 botulinum toxin substrate 1
C	04540 Gap junction [PATH:ko04540]
C	04550 Signaling pathways regulating pluripotency of stem cells [PATH:ko04550]
B
B	09145 Cellular community - prokaryotes
C	02024 Quorum sensing [PATH:ko02024]
C	05111 Biofilm formation - Vibrio cholerae [PATH:ko05111]
C	02025 Biofilm formation - Pseudomonas aeruginosa [PATH:ko02025]
C	02026 Biofilm formation - Escherichia coli [PATH:ko02026]
B
B	09142 Cell motility
C	02030 Bacterial chemotaxis [PATH:ko02030]
C	02040 Flagellar assembly [PATH:ko02040]
C	04810 Regulation of actin cytoskeleton [PATH:ko04810]
D	MA_11461g0010	K04392	RAC1	Ras-related C3 botulinum toxin substrate 1
#
A	09150 Organismal Systems
B
B	09151 Immune system
C	04640 Hematopoietic cell lineage [PATH:ko04640]
C	04610 Complement and coagulation cascades [PATH:ko04610]
C	04611 Platelet activation [PATH:ko04611]
C	04620 Toll-like receptor signaling pathway [PATH:ko04620]
D	MA_11461g0010	K04392	RAC1	Ras-related C3 botulinum toxin substrate 1
D	MA_436789g0010	K04733	IRAK4	interleukin-1 receptor-associated kinase 4 [EC:2.7.11.1]
D	MA_9982261g0010	K04730	IRAK1	interleukin-1 receptor-associated kinase 1 [EC:2.7.11.1]
C	04624 Toll and Imd signaling pathway [PATH:ko04624]
D	MA_436789g0010	K04733	IRAK4	interleukin-1 receptor-associated kinase 4 [EC:2.7.11.1]
D	MA_9982261g0010	K04730	IRAK1	interleukin-1 receptor-associated kinase 1 [EC:2.7.11.1]
C	04621 NOD-like receptor signaling pathway [PATH:ko04621]
D	MA_10434030g0010	K04079	HSP90A, htpG	molecular chaperone HtpG
D	MA_436789g0010	K04733	IRAK4	interleukin-1 receptor-associated kinase 4 [EC:2.7.11.1]
C	04622 RIG-I-like receptor signaling pathway [PATH:ko04622]
C	04623 Cytosolic DNA-sensing pathway [PATH:ko04623]
C	04625 C-type lectin receptor signaling pathway [PATH:ko04625]
D	MA_10204459g0010	K02183	CALM	calmodulin
D	MA_10280648g0010	K02183	CALM	calmodulin
C	04650 Natural killer cell mediated cytotoxicity [PATH:ko04650]
D	MA_11461g0010	K04392	RAC1	Ras-related C3 botulinum toxin substrate 1
C	04612 Antigen processing and presentation [PATH:ko04612]
D	MA_630582g0010	K03283	HSPA1s	heat shock 70kDa protein 1/2/6/8
D	MA_10434030g0010	K04079	HSP90A, htpG	molecular chaperone HtpG
C	04660 T cell receptor signaling pathway [PATH:ko04660]
C	04658 Th1 and Th2 cell differentiation [PATH:ko04658]
C	04659 Th17 cell differentiation [PATH:ko04659]
D	MA_10434030g0010	K04079	HSP90A, htpG	molecular chaperone HtpG
C	04657 IL-17 signaling pathway [PATH:ko04657]
D	MA_10434030g0010	K04079	HSP90A, htpG	molecular chaperone HtpG
D	MA_10431770g0010	K09487	HSP90B, TRA1	heat shock protein 90kDa beta
C	04662 B cell receptor signaling pathway [PATH:ko04662]
D	MA_11461g0010	K04392	RAC1	Ras-related C3 botulinum toxin substrate 1
C	04664 Fc epsilon RI signaling pathway [PATH:ko04664]
D	MA_11461g0010	K04392	RAC1	Ras-related C3 botulinum toxin substrate 1
C	04666 Fc gamma R-mediated phagocytosis [PATH:ko04666]
D	MA_11461g0010	K04392	RAC1	Ras-related C3 botulinum toxin substrate 1
C	04670 Leukocyte transendothelial migration [PATH:ko04670]
D	MA_11461g0010	K04392	RAC1	Ras-related C3 botulinum toxin substrate 1
C	04672 Intestinal immune network for IgA production [PATH:ko04672]
C	04062 Chemokine signaling pathway [PATH:ko04062]
D	MA_11461g0010	K04392	RAC1	Ras-related C3 botulinum toxin substrate 1
B
B	09152 Endocrine system
C	04911 Insulin secretion [PATH:ko04911]
C	04910 Insulin signaling pathway [PATH:ko04910]
D	MA_10204459g0010	K02183	CALM	calmodulin
D	MA_10280648g0010	K02183	CALM	calmodulin
D	MA_104409g0010	K03841	FBP, fbp	fructose-1,6-bisphosphatase I [EC:3.1.3.11]
D	MA_41114g0010	K03841	FBP, fbp	fructose-1,6-bisphosphatase I [EC:3.1.3.11]
C	04922 Glucagon signaling pathway [PATH:ko04922]
D	MA_10204459g0010	K02183	CALM	calmodulin
D	MA_10280648g0010	K02183	CALM	calmodulin
C	04923 Regulation of lipolysis in adipocytes [PATH:ko04923]
C	04920 Adipocytokine signaling pathway [PATH:ko04920]
C	03320 PPAR signaling pathway [PATH:ko03320]
D	MA_10431748g0020	K08770	UBC	ubiquitin C
C	04912 GnRH signaling pathway [PATH:ko04912]
D	MA_10204459g0010	K02183	CALM	calmodulin
D	MA_10280648g0010	K02183	CALM	calmodulin
C	04913 Ovarian steroidogenesis [PATH:ko04913]
C	04915 Estrogen signaling pathway [PATH:ko04915]
D	MA_10434030g0010	K04079	HSP90A, htpG	molecular chaperone HtpG
D	MA_10431770g0010	K09487	HSP90B, TRA1	heat shock protein 90kDa beta
D	MA_19406g0010	K09571	FKBP4_5	FK506-binding protein 4/5 [EC:5.2.1.8]
D	MA_630582g0010	K03283	HSPA1s	heat shock 70kDa protein 1/2/6/8
D	MA_10204459g0010	K02183	CALM	calmodulin
D	MA_10280648g0010	K02183	CALM	calmodulin
C	04914 Progesterone-mediated oocyte maturation [PATH:ko04914]
D	MA_10434030g0010	K04079	HSP90A, htpG	molecular chaperone HtpG
C	04917 Prolactin signaling pathway [PATH:ko04917]
C	04921 Oxytocin signaling pathway [PATH:ko04921]
D	MA_10204459g0010	K02183	CALM	calmodulin
D	MA_10280648g0010	K02183	CALM	calmodulin
C	04926 Relaxin signaling pathway [PATH:ko04926]
C	04918 Thyroid hormone synthesis [PATH:ko04918]
D	MA_10431770g0010	K09487	HSP90B, TRA1	heat shock protein 90kDa beta
C	04919 Thyroid hormone signaling pathway [PATH:ko04919]
C	04928 Parathyroid hormone synthesis, secretion and action [PATH:ko04928]
C	04916 Melanogenesis [PATH:ko04916]
D	MA_10204459g0010	K02183	CALM	calmodulin
D	MA_10280648g0010	K02183	CALM	calmodulin
C	04924 Renin secretion [PATH:ko04924]
D	MA_10204459g0010	K02183	CALM	calmodulin
D	MA_10280648g0010	K02183	CALM	calmodulin
C	04614 Renin-angiotensin system [PATH:ko04614]
C	04925 Aldosterone synthesis and secretion [PATH:ko04925]
D	MA_10204459g0010	K02183	CALM	calmodulin
D	MA_10280648g0010	K02183	CALM	calmodulin
C	04927 Cortisol synthesis and secretion [PATH:ko04927]
B
B	09153 Circulatory system
C	04260 Cardiac muscle contraction [PATH:ko04260]
C	04261 Adrenergic signaling in cardiomyocytes [PATH:ko04261]
D	MA_10204459g0010	K02183	CALM	calmodulin
D	MA_10280648g0010	K02183	CALM	calmodulin
C	04270 Vascular smooth muscle contraction [PATH:ko04270]
D	MA_10204459g0010	K02183	CALM	calmodulin
D	MA_10280648g0010	K02183	CALM	calmodulin
B
B	09154 Digestive system
C	04970 Salivary secretion [PATH:ko04970]
D	MA_10204459g0010	K02183	CALM	calmodulin
D	MA_10280648g0010	K02183	CALM	calmodulin
C	04971 Gastric acid secretion [PATH:ko04971]
D	MA_10204459g0010	K02183	CALM	calmodulin
D	MA_10280648g0010	K02183	CALM	calmodulin
C	04972 Pancreatic secretion [PATH:ko04972]
D	MA_11461g0010	K04392	RAC1	Ras-related C3 botulinum toxin substrate 1
C	04976 Bile secretion [PATH:ko04976]
D	MA_180044g0010	K05658	ABCB1, CD243	ATP-binding cassette, subfamily B (MDR/TAP), member 1 [EC:7.6.2.2]
C	04973 Carbohydrate digestion and absorption [PATH:ko04973]
C	04974 Protein digestion and absorption [PATH:ko04974]
C	04975 Fat digestion and absorption [PATH:ko04975]
C	04979 Cholesterol metabolism [PATH:ko04979]
C	04977 Vitamin digestion and absorption [PATH:ko04977]
C	04978 Mineral absorption [PATH:ko04978]
B
B	09155 Excretory system
C	04962 Vasopressin-regulated water reabsorption [PATH:ko04962]
C	04960 Aldosterone-regulated sodium reabsorption [PATH:ko04960]
C	04961 Endocrine and other factor-regulated calcium reabsorption [PATH:ko04961]
C	04964 Proximal tubule bicarbonate reclamation [PATH:ko04964]
C	04966 Collecting duct acid secretion [PATH:ko04966]
B
B	09156 Nervous system
C	04724 Glutamatergic synapse [PATH:ko04724]
C	04727 GABAergic synapse [PATH:ko04727]
C	04725 Cholinergic synapse [PATH:ko04725]
C	04728 Dopaminergic synapse [PATH:ko04728]
D	MA_10204459g0010	K02183	CALM	calmodulin
D	MA_10280648g0010	K02183	CALM	calmodulin
C	04726 Serotonergic synapse [PATH:ko04726]
C	04720 Long-term potentiation [PATH:ko04720]
D	MA_10204459g0010	K02183	CALM	calmodulin
D	MA_10280648g0010	K02183	CALM	calmodulin
C	04730 Long-term depression [PATH:ko04730]
C	04723 Retrograde endocannabinoid signaling [PATH:ko04723]
C	04721 Synaptic vesicle cycle [PATH:ko04721]
C	04722 Neurotrophin signaling pathway [PATH:ko04722]
D	MA_10204459g0010	K02183	CALM	calmodulin
D	MA_10280648g0010	K02183	CALM	calmodulin
D	MA_11461g0010	K04392	RAC1	Ras-related C3 botulinum toxin substrate 1
D	MA_9982261g0010	K04730	IRAK1	interleukin-1 receptor-associated kinase 1 [EC:2.7.11.1]
D	MA_436789g0010	K04733	IRAK4	interleukin-1 receptor-associated kinase 4 [EC:2.7.11.1]
B
B	09157 Sensory system
C	04744 Phototransduction [PATH:ko04744]
D	MA_10204459g0010	K02183	CALM	calmodulin
D	MA_10280648g0010	K02183	CALM	calmodulin
C	04745 Phototransduction - fly [PATH:ko04745]
D	MA_10204459g0010	K02183	CALM	calmodulin
D	MA_10280648g0010	K02183	CALM	calmodulin
C	04740 Olfactory transduction [PATH:ko04740]
D	MA_10204459g0010	K02183	CALM	calmodulin
D	MA_10280648g0010	K02183	CALM	calmodulin
C	04742 Taste transduction [PATH:ko04742]
C	04750 Inflammatory mediator regulation of TRP channels [PATH:ko04750]
D	MA_10204459g0010	K02183	CALM	calmodulin
D	MA_10280648g0010	K02183	CALM	calmodulin
B
B	09158 Development
C	04320 Dorso-ventral axis formation [PATH:ko04320]
C	04360 Axon guidance [PATH:ko04360]
D	MA_11461g0010	K04392	RAC1	Ras-related C3 botulinum toxin substrate 1
C	04380 Osteoclast differentiation [PATH:ko04380]
D	MA_11461g0010	K04392	RAC1	Ras-related C3 botulinum toxin substrate 1
B
B	09149 Aging
C	04211 Longevity regulating pathway [PATH:ko04211]
C	04212 Longevity regulating pathway - worm [PATH:ko04212]
C	04213 Longevity regulating pathway - multiple species [PATH:ko04213]
D	MA_630582g0010	K03283	HSPA1s	heat shock 70kDa protein 1/2/6/8
D	MA_763g0010	K03695	clpB	ATP-dependent Clp protease ATP-binding subunit ClpB
B
B	09159 Environmental adaptation
C	04710 Circadian rhythm [PATH:ko04710]
C	04713 Circadian entrainment [PATH:ko04713]
D	MA_10204459g0010	K02183	CALM	calmodulin
D	MA_10280648g0010	K02183	CALM	calmodulin
C	04711 Circadian rhythm - fly [PATH:ko04711]
C	04712 Circadian rhythm - plant [PATH:ko04712]
D	MA_20764g0010	K00660	CHS	chalcone synthase [EC:2.3.1.74]
D	MA_10426100g0010	K16240	SPA1	protein suppressor of PHYA-105 1
D	MA_10429552g0010	K16241	HY5	transcription factor HY5
C	04714 Thermogenesis [PATH:ko04714]
D	MA_68401g0010	K15109	SLC25A20_29, CACT, CACL, CRC1	solute carrier family 25 (mitochondrial carnitine/acylcarnitine transporter), member 20/29
C	04626 Plant-pathogen interaction [PATH:ko04626]
D	MA_10204459g0010	K02183	CALM	calmodulin
D	MA_10280648g0010	K02183	CALM	calmodulin
D	MA_10178643g0010	K13420	FLS2	LRR receptor-like serine/threonine-protein kinase FLS2 [EC:2.7.11.1]
D	MA_10431770g0010	K09487	HSP90B, TRA1	heat shock protein 90kDa beta
D	MA_10434030g0010	K04079	HSP90A, htpG	molecular chaperone HtpG
#
A	09160 Human Diseases
B
B	09161 Cancers: Overview
C	05200 Pathways in cancer [PATH:ko05200]
D	MA_10204459g0010	K02183	CALM	calmodulin
D	MA_10280648g0010	K02183	CALM	calmodulin
D	MA_11461g0010	K04392	RAC1	Ras-related C3 botulinum toxin substrate 1
D	MA_10426104g0010	K00799	GST, gst	glutathione S-transferase [EC:2.5.1.18]
D	MA_137828g0010	K00799	GST, gst	glutathione S-transferase [EC:2.5.1.18]
D	MA_738434g0010	K00799	GST, gst	glutathione S-transferase [EC:2.5.1.18]
D	MA_10434030g0010	K04079	HSP90A, htpG	molecular chaperone HtpG
D	MA_10431770g0010	K09487	HSP90B, TRA1	heat shock protein 90kDa beta
C	05230 Central carbon metabolism in cancer [PATH:ko05230]
C	05231 Choline metabolism in cancer [PATH:ko05231]
D	MA_11461g0010	K04392	RAC1	Ras-related C3 botulinum toxin substrate 1
C	05202 Transcriptional misregulation in cancer [PATH:ko05202]
C	05206 MicroRNAs in cancer [PATH:ko05206]
D	MA_180044g0010	K05658	ABCB1, CD243	ATP-binding cassette, subfamily B (MDR/TAP), member 1 [EC:7.6.2.2]
C	05205 Proteoglycans in cancer [PATH:ko05205]
D	MA_11461g0010	K04392	RAC1	Ras-related C3 botulinum toxin substrate 1
C	05204 Chemical carcinogenesis [PATH:ko05204]
D	MA_10426104g0010	K00799	GST, gst	glutathione S-transferase [EC:2.5.1.18]
D	MA_137828g0010	K00799	GST, gst	glutathione S-transferase [EC:2.5.1.18]
D	MA_738434g0010	K00799	GST, gst	glutathione S-transferase [EC:2.5.1.18]
C	05203 Viral carcinogenesis [PATH:ko05203]
D	MA_11461g0010	K04392	RAC1	Ras-related C3 botulinum toxin substrate 1
B
B	09162 Cancers: Specific types
C	05210 Colorectal cancer [PATH:ko05210]
D	MA_11461g0010	K04392	RAC1	Ras-related C3 botulinum toxin substrate 1
C	05212 Pancreatic cancer [PATH:ko05212]
D	MA_11461g0010	K04392	RAC1	Ras-related C3 botulinum toxin substrate 1
C	05225 Hepatocellular carcinoma [PATH:ko05225]
D	MA_10426104g0010	K00799	GST, gst	glutathione S-transferase [EC:2.5.1.18]
D	MA_137828g0010	K00799	GST, gst	glutathione S-transferase [EC:2.5.1.18]
D	MA_738434g0010	K00799	GST, gst	glutathione S-transferase [EC:2.5.1.18]
C	05226 Gastric cancer [PATH:ko05226]
D	MA_180044g0010	K05658	ABCB1, CD243	ATP-binding cassette, subfamily B (MDR/TAP), member 1 [EC:7.6.2.2]
C	05214 Glioma [PATH:ko05214]
D	MA_10204459g0010	K02183	CALM	calmodulin
D	MA_10280648g0010	K02183	CALM	calmodulin
C	05216 Thyroid cancer [PATH:ko05216]
C	05221 Acute myeloid leukemia [PATH:ko05221]
C	05220 Chronic myeloid leukemia [PATH:ko05220]
C	05217 Basal cell carcinoma [PATH:ko05217]
C	05218 Melanoma [PATH:ko05218]
C	05211 Renal cell carcinoma [PATH:ko05211]
D	MA_11461g0010	K04392	RAC1	Ras-related C3 botulinum toxin substrate 1
C	05219 Bladder cancer [PATH:ko05219]
C	05215 Prostate cancer [PATH:ko05215]
D	MA_10434030g0010	K04079	HSP90A, htpG	molecular chaperone HtpG
D	MA_10431770g0010	K09487	HSP90B, TRA1	heat shock protein 90kDa beta
C	05213 Endometrial cancer [PATH:ko05213]
C	05224 Breast cancer [PATH:ko05224]
C	05222 Small cell lung cancer [PATH:ko05222]
C	05223 Non-small cell lung cancer [PATH:ko05223]
B
B	09163 Immune diseases
C	05310 Asthma [PATH:ko05310]
C	05322 Systemic lupus erythematosus [PATH:ko05322]
C	05323 Rheumatoid arthritis [PATH:ko05323]
C	05320 Autoimmune thyroid disease [PATH:ko05320]
C	05321 Inflammatory bowel disease (IBD) [PATH:ko05321]
C	05330 Allograft rejection [PATH:ko05330]
C	05332 Graft-versus-host disease [PATH:ko05332]
C	05340 Primary immunodeficiency [PATH:ko05340]
B
B	09164 Neurodegenerative diseases
C	05010 Alzheimer disease [PATH:ko05010]
D	MA_10204459g0010	K02183	CALM	calmodulin
D	MA_10280648g0010	K02183	CALM	calmodulin
C	05012 Parkinson disease [PATH:ko05012]
C	05014 Amyotrophic lateral sclerosis (ALS) [PATH:ko05014]
D	MA_11461g0010	K04392	RAC1	Ras-related C3 botulinum toxin substrate 1
C	05016 Huntington disease [PATH:ko05016]
C	05020 Prion diseases [PATH:ko05020]
B
B	09165 Substance dependence
C	05030 Cocaine addiction [PATH:ko05030]
C	05031 Amphetamine addiction [PATH:ko05031]
D	MA_10204459g0010	K02183	CALM	calmodulin
D	MA_10280648g0010	K02183	CALM	calmodulin
C	05032 Morphine addiction [PATH:ko05032]
C	05033 Nicotine addiction [PATH:ko05033]
C	05034 Alcoholism [PATH:ko05034]
D	MA_10204459g0010	K02183	CALM	calmodulin
D	MA_10280648g0010	K02183	CALM	calmodulin
B
B	09166 Cardiovascular diseases
C	05418 Fluid shear stress and atherosclerosis [PATH:ko05418]
D	MA_10434030g0010	K04079	HSP90A, htpG	molecular chaperone HtpG
D	MA_10431770g0010	K09487	HSP90B, TRA1	heat shock protein 90kDa beta
D	MA_10204459g0010	K02183	CALM	calmodulin
D	MA_10280648g0010	K02183	CALM	calmodulin
D	MA_10426104g0010	K00799	GST, gst	glutathione S-transferase [EC:2.5.1.18]
D	MA_137828g0010	K00799	GST, gst	glutathione S-transferase [EC:2.5.1.18]
D	MA_738434g0010	K00799	GST, gst	glutathione S-transferase [EC:2.5.1.18]
D	MA_11461g0010	K04392	RAC1	Ras-related C3 botulinum toxin substrate 1
C	05410 Hypertrophic cardiomyopathy (HCM) [PATH:ko05410]
C	05412 Arrhythmogenic right ventricular cardiomyopathy (ARVC) [PATH:ko05412]
C	05414 Dilated cardiomyopathy (DCM) [PATH:ko05414]
C	05416 Viral myocarditis [PATH:ko05416]
D	MA_11461g0010	K04392	RAC1	Ras-related C3 botulinum toxin substrate 1
B
B	09167 Endocrine and metabolic diseases
C	04930 Type II diabetes mellitus [PATH:ko04930]
C	04940 Type I diabetes mellitus [PATH:ko04940]
C	04950 Maturity onset diabetes of the young [PATH:ko04950]
C	04932 Non-alcoholic fatty liver disease (NAFLD) [PATH:ko04932]
D	MA_11461g0010	K04392	RAC1	Ras-related C3 botulinum toxin substrate 1
C	04931 Insulin resistance [PATH:ko04931]
C	04933 AGE-RAGE signaling pathway in diabetic complications [PATH:ko04933]
D	MA_11461g0010	K04392	RAC1	Ras-related C3 botulinum toxin substrate 1
C	04934 Cushing syndrome [PATH:ko04934]
B
B	09171 Infectious diseases: Bacterial
C	05110 Vibrio cholerae infection [PATH:ko05110]
C	05120 Epithelial cell signaling in Helicobacter pylori infection [PATH:ko05120]
D	MA_11461g0010	K04392	RAC1	Ras-related C3 botulinum toxin substrate 1
C	05130 Pathogenic Escherichia coli infection [PATH:ko05130]
D	MA_10434075g0010	K11294	NCL, NSR1	nucleolin
C	05132 Salmonella infection [PATH:ko05132]
D	MA_11461g0010	K04392	RAC1	Ras-related C3 botulinum toxin substrate 1
C	05131 Shigellosis [PATH:ko05131]
D	MA_11461g0010	K04392	RAC1	Ras-related C3 botulinum toxin substrate 1
C	05133 Pertussis [PATH:ko05133]
D	MA_10204459g0010	K02183	CALM	calmodulin
D	MA_10280648g0010	K02183	CALM	calmodulin
D	MA_436789g0010	K04733	IRAK4	interleukin-1 receptor-associated kinase 4 [EC:2.7.11.1]
D	MA_9982261g0010	K04730	IRAK1	interleukin-1 receptor-associated kinase 1 [EC:2.7.11.1]
C	05134 Legionellosis [PATH:ko05134]
D	MA_630582g0010	K03283	HSPA1s	heat shock 70kDa protein 1/2/6/8
C	05150 Staphylococcus aureus infection [PATH:ko05150]
C	05152 Tuberculosis [PATH:ko05152]
D	MA_436789g0010	K04733	IRAK4	interleukin-1 receptor-associated kinase 4 [EC:2.7.11.1]
D	MA_9982261g0010	K04730	IRAK1	interleukin-1 receptor-associated kinase 1 [EC:2.7.11.1]
D	MA_10204459g0010	K02183	CALM	calmodulin
D	MA_10280648g0010	K02183	CALM	calmodulin
C	05100 Bacterial invasion of epithelial cells [PATH:ko05100]
D	MA_11461g0010	K04392	RAC1	Ras-related C3 botulinum toxin substrate 1
B
B	09172 Infectious diseases: Viral
C	05166 Human T-cell leukemia virus 1 infection [PATH:ko05166]
C	05170 Human immunodeficiency virus 1 infection [PATH:ko05170]
D	MA_10204459g0010	K02183	CALM	calmodulin
D	MA_10280648g0010	K02183	CALM	calmodulin
D	MA_11461g0010	K04392	RAC1	Ras-related C3 botulinum toxin substrate 1
D	MA_436789g0010	K04733	IRAK4	interleukin-1 receptor-associated kinase 4 [EC:2.7.11.1]
D	MA_9982261g0010	K04730	IRAK1	interleukin-1 receptor-associated kinase 1 [EC:2.7.11.1]
C	05162 Measles [PATH:ko05162]
D	MA_9982261g0010	K04730	IRAK1	interleukin-1 receptor-associated kinase 1 [EC:2.7.11.1]
D	MA_436789g0010	K04733	IRAK4	interleukin-1 receptor-associated kinase 4 [EC:2.7.11.1]
D	MA_630582g0010	K03283	HSPA1s	heat shock 70kDa protein 1/2/6/8
C	05164 Influenza A [PATH:ko05164]
D	MA_630582g0010	K03283	HSPA1s	heat shock 70kDa protein 1/2/6/8
D	MA_436789g0010	K04733	IRAK4	interleukin-1 receptor-associated kinase 4 [EC:2.7.11.1]
C	05161 Hepatitis B [PATH:ko05161]
D	MA_436789g0010	K04733	IRAK4	interleukin-1 receptor-associated kinase 4 [EC:2.7.11.1]
D	MA_9982261g0010	K04730	IRAK1	interleukin-1 receptor-associated kinase 1 [EC:2.7.11.1]
C	05160 Hepatitis C [PATH:ko05160]
C	05168 Herpes simplex infection [PATH:ko05168]
C	05163 Human cytomegalovirus infection [PATH:ko05163]
D	MA_11461g0010	K04392	RAC1	Ras-related C3 botulinum toxin substrate 1
D	MA_10204459g0010	K02183	CALM	calmodulin
D	MA_10280648g0010	K02183	CALM	calmodulin
C	05167 Kaposi sarcoma-associated herpesvirus infection [PATH:ko05167]
D	MA_11461g0010	K04392	RAC1	Ras-related C3 botulinum toxin substrate 1
D	MA_10204459g0010	K02183	CALM	calmodulin
D	MA_10280648g0010	K02183	CALM	calmodulin
C	05169 Epstein-Barr virus infection [PATH:ko05169]
D	MA_436789g0010	K04733	IRAK4	interleukin-1 receptor-associated kinase 4 [EC:2.7.11.1]
D	MA_9982261g0010	K04730	IRAK1	interleukin-1 receptor-associated kinase 1 [EC:2.7.11.1]
D	MA_11461g0010	K04392	RAC1	Ras-related C3 botulinum toxin substrate 1
C	05165 Human papillomavirus infection [PATH:ko05165]
B
B	09174 Infectious diseases: Parasitic
C	05146 Amoebiasis [PATH:ko05146]
C	05144 Malaria [PATH:ko05144]
C	05145 Toxoplasmosis [PATH:ko05145]
D	MA_9982261g0010	K04730	IRAK1	interleukin-1 receptor-associated kinase 1 [EC:2.7.11.1]
D	MA_436789g0010	K04733	IRAK4	interleukin-1 receptor-associated kinase 4 [EC:2.7.11.1]
D	MA_630582g0010	K03283	HSPA1s	heat shock 70kDa protein 1/2/6/8
C	05140 Leishmaniasis [PATH:ko05140]
D	MA_9982261g0010	K04730	IRAK1	interleukin-1 receptor-associated kinase 1 [EC:2.7.11.1]
D	MA_436789g0010	K04733	IRAK4	interleukin-1 receptor-associated kinase 4 [EC:2.7.11.1]
C	05142 Chagas disease (American trypanosomiasis) [PATH:ko05142]
D	MA_9982261g0010	K04730	IRAK1	interleukin-1 receptor-associated kinase 1 [EC:2.7.11.1]
D	MA_436789g0010	K04733	IRAK4	interleukin-1 receptor-associated kinase 4 [EC:2.7.11.1]
C	05143 African trypanosomiasis [PATH:ko05143]
B
B	09175 Drug resistance: Antimicrobial
C	01501 beta-Lactam resistance [PATH:ko01501]
C	01502 Vancomycin resistance [PATH:ko01502]
C	01503 Cationic antimicrobial peptide (CAMP) resistance [PATH:ko01503]
B
B	09176 Drug resistance: Antineoplastic
C	01521 EGFR tyrosine kinase inhibitor resistance [PATH:ko01521]
C	01524 Platinum drug resistance [PATH:ko01524]
D	MA_10426104g0010	K00799	GST, gst	glutathione S-transferase [EC:2.5.1.18]
D	MA_137828g0010	K00799	GST, gst	glutathione S-transferase [EC:2.5.1.18]
D	MA_738434g0010	K00799	GST, gst	glutathione S-transferase [EC:2.5.1.18]
C	01523 Antifolate resistance [PATH:ko01523]
C	01522 Endocrine resistance [PATH:ko01522]
#
A	09180 Brite Hierarchies
B
B	09181 Protein families: metabolism
C	01000 Enzymes [BR:ko01000]
C	01001 Protein kinases [BR:ko01001]
D	MA_1578433g0010	K20716	MAPKKK17_18	mitogen-activated protein kinase kinase kinase 17/18
D	MA_9982261g0010	K04730	IRAK1	interleukin-1 receptor-associated kinase 1 [EC:2.7.11.1]
D	MA_436789g0010	K04733	IRAK4	interleukin-1 receptor-associated kinase 4 [EC:2.7.11.1]
D	MA_10178643g0010	K13420	FLS2	LRR receptor-like serine/threonine-protein kinase FLS2 [EC:2.7.11.1]
C	01009 Protein phosphatases and associated proteins [BR:ko01009]
D	MA_10204459g0010	K02183	CALM	calmodulin
D	MA_10280648g0010	K02183	CALM	calmodulin
D	MA_10434030g0010	K04079	HSP90A, htpG	molecular chaperone HtpG
D	MA_630582g0010	K03283	HSPA1s	heat shock 70kDa protein 1/2/6/8
D	MA_16483g0010	K14803	PTC2_3	protein phosphatase PTC2/3 [EC:3.1.3.16]
D	MA_10211598g0010	K19269	PGP, PGLP	phosphoglycolate phosphatase [EC:3.1.3.18 3.1.3.48]
C	01002 Peptidases [BR:ko01002]
D	MA_8605697g0010	K01381	PEP4	saccharopepsin [EC:3.4.23.25]
D	MA_10426393g0010	K03798	ftsH, hflB	cell division protease FtsH [EC:3.4.24.-]
D	MA_188257g0010	K03798	ftsH, hflB	cell division protease FtsH [EC:3.4.24.-]
D	MA_10431002g0010	K16296	SCPL-I	serine carboxypeptidase-like clade I [EC:3.4.16.-]
D	MA_106749g0010	K16297	SCPL-II	serine carboxypeptidase-like clade II [EC:3.4.16.-]
D	MA_74926g0010	K03797	E3.4.21.102, prc, ctpA	carboxyl-terminal processing protease [EC:3.4.21.102]
C	01003 Glycosyltransferases [BR:ko01003]
D	MA_130934g0010	K20893	PARVUS, GLZ1, GATL1	probable galacturonosyltransferase-like 1 [EC:2.4.1.-]
D	MA_19907g0010	K13692	IAGLU	UDP-glucose:(indol-3-yl)acetate beta-D-glucosyltransferase [EC:2.4.1.121]
C	01005 Lipopolysaccharide biosynthesis proteins [BR:ko01005]
C	01011 Peptidoglycan biosynthesis and degradation proteins [BR:ko01011]
C	01004 Lipid biosynthesis proteins [BR:ko01004]
D	MA_780013g0010	K10258	TER, TSC13, CER10	very-long-chain enoyl-CoA reductase [EC:1.3.1.93]
C	01008 Polyketide biosynthesis proteins [BR:ko01008]
D	MA_20764g0010	K00660	CHS	chalcone synthase [EC:2.3.1.74]
C	01006 Prenyltransferases [BR:ko01006]
C	01007 Amino acid related enzymes [BR:ko01007]
D	MA_10435490g0010	K01868	TARS, thrS	threonyl-tRNA synthetase [EC:6.1.1.3]
D	MA_18142g0010	K00830	AGXT	alanine-glyoxylate transaminase / serine-glyoxylate transaminase / serine-pyruvate transaminase [EC:2.6.1.44 2.6.1.45 2.6.1.51]
C	00199 Cytochrome P450 [BR:ko00199]
D	MA_10433782g0020	K20556	CYP76C	cytochrome P450 family 76 subfamily C
D	MA_454299g0010	K20660	CYP709	cytochrome P450 family 709
D	MA_14663g0020	K20562	CYP736A	biphenyl-4-hydroxylase
D	MA_51890g0010	K20562	CYP736A	biphenyl-4-hydroxylase
C	00194 Photosynthesis proteins [BR:ko00194]
D	MA_571554g0010	K03542	psbS	photosystem II 22kDa protein
D	MA_575444g0010	K03542	psbS	photosystem II 22kDa protein
D	MA_128169g0010	K02109	ATPF0B, atpF	F-type H+-transporting ATPase subunit b
B
B	09182 Protein families: genetic information processing
C	03000 Transcription factors [BR:ko03000]
D	MA_10429552g0010	K16241	HY5	transcription factor HY5
D	MA_23242g0010	K09422	MYBP	transcription factor MYB, plant
C	03021 Transcription machinery [BR:ko03021]
C	03019 Messenger RNA biogenesis [BR:ko03019]
C	03041 Spliceosome [BR:ko03041]
D	MA_630582g0010	K03283	HSPA1s	heat shock 70kDa protein 1/2/6/8
C	03011 Ribosome [BR:ko03011]
D	MA_107838g0010	K02939	RP-L9, MRPL9, rplI	large subunit ribosomal protein L9
C	03009 Ribosome biogenesis [BR:ko03009]
D	MA_10434075g0010	K11294	NCL, NSR1	nucleolin
D	MA_16483g0010	K14803	PTC2_3	protein phosphatase PTC2/3 [EC:3.1.3.16]
D	MA_630582g0010	K03283	HSPA1s	heat shock 70kDa protein 1/2/6/8
D	MA_10435864g0010	K02834	rbfA	ribosome-binding factor A
C	03016 Transfer RNA biogenesis [BR:ko03016]
D	MA_10435490g0010	K01868	TARS, thrS	threonyl-tRNA synthetase [EC:6.1.1.3]
C	03012 Translation factors [BR:ko03012]
D	MA_10436966g0010	K03255	TIF31, CLU1	protein TIF31
D	MA_3928409g0010	K03255	TIF31, CLU1	protein TIF31
D	MA_10426940g0010	K02355	fusA, GFM, EFG	elongation factor G
C	03110 Chaperones and folding catalysts [BR:ko03110]
D	MA_763g0010	K03695	clpB	ATP-dependent Clp protease ATP-binding subunit ClpB
D	MA_10434030g0010	K04079	HSP90A, htpG	molecular chaperone HtpG
D	MA_10431770g0010	K09487	HSP90B, TRA1	heat shock protein 90kDa beta
D	MA_630582g0010	K03283	HSPA1s	heat shock 70kDa protein 1/2/6/8
D	MA_10243352g0010	K13993	HSP20	HSP20 family protein
D	MA_103104g0010	K13993	HSP20	HSP20 family protein
D	MA_10426556g0010	K13993	HSP20	HSP20 family protein
D	MA_10433227g0010	K13993	HSP20	HSP20 family protein
D	MA_104614g0010	K13993	HSP20	HSP20 family protein
D	MA_106449g0010	K13993	HSP20	HSP20 family protein
D	MA_372983g0010	K13993	HSP20	HSP20 family protein
D	MA_605776g0010	K13993	HSP20	HSP20 family protein
D	MA_93746g0010	K13993	HSP20	HSP20 family protein
D	MA_31325g0010	K04078	groES, HSPE1	chaperonin GroES
D	MA_10426393g0010	K03798	ftsH, hflB	cell division protease FtsH [EC:3.4.24.-]
D	MA_188257g0010	K03798	ftsH, hflB	cell division protease FtsH [EC:3.4.24.-]
D	MA_19406g0010	K09571	FKBP4_5	FK506-binding protein 4/5 [EC:5.2.1.8]
C	04131 Membrane trafficking [BR:ko04131]
D	MA_10204459g0010	K02183	CALM	calmodulin
D	MA_10280648g0010	K02183	CALM	calmodulin
D	MA_11461g0010	K04392	RAC1	Ras-related C3 botulinum toxin substrate 1
D	MA_630582g0010	K03283	HSPA1s	heat shock 70kDa protein 1/2/6/8
D	MA_130250g0010	K12486	SMAP	stromal membrane-associated protein
D	MA_10434030g0010	K04079	HSP90A, htpG	molecular chaperone HtpG
C	04121 Ubiquitin system [BR:ko04121]
D	MA_10431748g0020	K08770	UBC	ubiquitin C
C	03051 Proteasome [BR:ko03051]
D	MA_630582g0010	K03283	HSPA1s	heat shock 70kDa protein 1/2/6/8
D	MA_10434030g0010	K04079	HSP90A, htpG	molecular chaperone HtpG
C	03032 DNA replication proteins [BR:ko03032]
C	03036 Chromosome and associated proteins [BR:ko03036]
D	MA_6409g0010	K11275	H1_5	histone H1/5
D	MA_10427220g0020	K11290	SET, TAF1, I2PP2A	template-activating factor I
D	MA_10434075g0010	K11294	NCL, NSR1	nucleolin
D	MA_10204459g0010	K02183	CALM	calmodulin
D	MA_10280648g0010	K02183	CALM	calmodulin
C	03400 DNA repair and recombination proteins [BR:ko03400]
C	03029 Mitochondrial biogenesis [BR:ko03029]
D	MA_10426940g0010	K02355	fusA, GFM, EFG	elongation factor G
D	MA_630582g0010	K03283	HSPA1s	heat shock 70kDa protein 1/2/6/8
D	MA_31325g0010	K04078	groES, HSPE1	chaperonin GroES
D	MA_10434030g0010	K04079	HSP90A, htpG	molecular chaperone HtpG
B
B	09183 Protein families: signaling and cellular processes
C	02000 Transporters [BR:ko02000]
D	MA_180044g0010	K05658	ABCB1, CD243	ATP-binding cassette, subfamily B (MDR/TAP), member 1 [EC:7.6.2.2]
D	MA_72811g0010	K14638	SLC15A3_4, PHT	solute carrier family 15 (peptide/histidine transporter), member 3/4
D	MA_68401g0010	K15109	SLC25A20_29, CACT, CACL, CRC1	solute carrier family 25 (mitochondrial carnitine/acylcarnitine transporter), member 20/29
D	MA_8087333g0010	K08176	PHO84	MFS transporter, PHS family, inorganic phosphate transporter
D	MA_10426941g0010	K09873	TIP	aquaporin TIP
D	MA_10433341g0010	K03320	amt, AMT, MEP	ammonium transporter, Amt family
D	MA_10426104g0010	K00799	GST, gst	glutathione S-transferase [EC:2.5.1.18]
D	MA_137828g0010	K00799	GST, gst	glutathione S-transferase [EC:2.5.1.18]
D	MA_738434g0010	K00799	GST, gst	glutathione S-transferase [EC:2.5.1.18]
C	02044 Secretion system [BR:ko02044]
D	MA_10436783g0020	K03118	tatC	sec-independent protein translocase protein TatC
C	02042 Bacterial toxins [BR:ko02042]
C	02022 Two-component system [BR:ko02022]
C	02035 Bacterial motility proteins [BR:ko02035]
C	04812 Cytoskeleton proteins [BR:ko04812]
C	04147 Exosome [BR:ko04147]
D	MA_630582g0010	K03283	HSPA1s	heat shock 70kDa protein 1/2/6/8
D	MA_10434030g0010	K04079	HSP90A, htpG	molecular chaperone HtpG
D	MA_11461g0010	K04392	RAC1	Ras-related C3 botulinum toxin substrate 1
D	MA_104409g0010	K03841	FBP, fbp	fructose-1,6-bisphosphatase I [EC:3.1.3.11]
D	MA_41114g0010	K03841	FBP, fbp	fructose-1,6-bisphosphatase I [EC:3.1.3.11]
D	MA_180044g0010	K05658	ABCB1, CD243	ATP-binding cassette, subfamily B (MDR/TAP), member 1 [EC:7.6.2.2]
D	MA_10204459g0010	K02183	CALM	calmodulin
D	MA_10280648g0010	K02183	CALM	calmodulin
C	02048 Prokaryotic defense system [BR:ko02048]
C	04030 G protein-coupled receptors [BR:ko04030]
D	MA_10429914g0010	K08472	MLO	mlo protein
C	04050 Cytokine receptors [BR:ko04050]
C	04054 Pattern recognition receptors [BR:ko04054]
C	03310 Nuclear receptors [BR:ko03310]
C	04040 Ion channels [BR:ko04040]
C	04031 GTP-binding proteins [BR:ko04031]
D	MA_11461g0010	K04392	RAC1	Ras-related C3 botulinum toxin substrate 1
C	04052 Cytokines and growth factors [BR:ko04052]
C	04515 Cell adhesion molecules [BR:ko04515]
C	04090 CD molecules [BR:ko04090]
D	MA_180044g0010	K05658	ABCB1, CD243	ATP-binding cassette, subfamily B (MDR/TAP), member 1 [EC:7.6.2.2]
C	00535 Proteoglycans [BR:ko00535]
C	00536 Glycosaminoglycan binding proteins [BR:ko00536]
C	00537 Glycosylphosphatidylinositol (GPI)-anchored proteins [BR:ko00537]
C	04091 Lectins [BR:ko04091]
C	01504 Antimicrobial resistance genes [BR:ko01504]
C	03200 Viral proteins [BR:ko03200]
B
B	09184 RNA family
C	03100 Non-coding RNAs [BR:ko03100]
#
A	09190 Not Included in Pathway or Brite
B
B	09191 Unclassified: metabolism
C	99980 Enzymes with EC numbers
D	MA_8441g0010	K18980	EO, FaQR	2-methylene-furan-3-one reductase [EC:1.3.1.105]
D	MA_10435831g0010	K23050	PCBER1	phenylcoumaran benzylic ether reductase [EC:1.3.1.-]
D	MA_945295g0010	K05909	E1.10.3.2	laccase [EC:1.10.3.2]
D	MA_10197498g0020	K03564	BCP, PRXQ, DOT5	peroxiredoxin Q/BCP [EC:1.11.1.15]
D	MA_368556g0010	K20417	FAD4	palmitoyl-[glycerolipid] 3-(E)-desaturase [EC:1.14.19.43]
D	MA_10342g0010	K15535	PWD	phosphoglucan, water dikinase [EC:2.7.9.5]
C	99981 Carbohydrate metabolism
C	99982 Energy metabolism
C	99983 Lipid metabolism
C	99984 Nucleotide metabolism
C	99985 Amino acid metabolism
C	99986 Glycan metabolism
C	99987 Cofactor metabolism
C	99988 Secondary metabolism
C	99999 Others
D	MA_10434301g0010	K22390	ACP7	acid phosphatase type 7
B
B	09192 Unclassified: genetic information processing
C	99973 Transcription
C	99974 Translation
C	99975 Protein processing
C	99976 Replication and repair
C	99998 Others
B
B	09193 Unclassified: signaling and cellular processes
C	99977 Transport
C	99978 Cell growth
C	99993 Cell motility
C	99995 Signaling proteins
C	99992 Structural proteins
C	99994 Others
C	99979 Unclassified viral proteins
B
B	09194 Poorly characterized
C	99996 General function prediction only
C	99997 Function unknown

## Sheet: 9dpi Resume
9dpi OVER			9dpi UNDER
Metabolism			Metabolism
Carbohydrate metabolism	Annotation entries		Carbohydrate metabolism	Annotation entries
00010 Glycolysis / Gluconeogenesis			00010 Glycolysis / Gluconeogenesis	1
00020 Citrate cycle (TCA cycle)			00020 Citrate cycle (TCA cycle)
00030 Pentose phosphate pathway	1		00030 Pentose phosphate pathway	1
00040 Pentose and glucuronate interconversions			00040 Pentose and glucuronate interconversions
00051 Fructose and mannose metabolism			00051 Fructose and mannose metabolism	1
00052 Galactose metabolism			00052 Galactose metabolism
00053 Ascorbate and aldarate metabolism			00053 Ascorbate and aldarate metabolism
00500 Starch and sucrose metabolism			00500 Starch and sucrose metabolism
00520 Amino sugar and nucleotide sugar metabolism			00520 Amino sugar and nucleotide sugar metabolism
00620 Pyruvate metabolism			00620 Pyruvate metabolism
00630 Glyoxylate and dicarboxylate metabolism	1		00630 Glyoxylate and dicarboxylate metabolism	1
00640 Propanoate metabolism			00640 Propanoate metabolism
00650 Butanoate metabolism			00650 Butanoate metabolism
00660 C5-Branched dibasic acid metabolism			00660 C5-Branched dibasic acid metabolism
00562 Inositol phosphate metabolism			00562 Inositol phosphate metabolism	2
Energy metabolism			Energy metabolism
00190 Oxidative phosphorylation			00190 Oxidative phosphorylation
00195 Photosynthesis			00195 Photosynthesis	1
00196 Photosynthesis - antenna proteins			00196 Photosynthesis - antenna proteins
00710 Carbon fixation in photosynthetic organisms			00710 Carbon fixation in photosynthetic organisms	1
00910 Nitrogen metabolism	1		00910 Nitrogen metabolism	1
00920 Sulfur metabolism			00920 Sulfur metabolism	2
Lipid metabolism			Lipid metabolism
00061 Fatty acid biosynthesis			00061 Fatty acid biosynthesis
00062 Fatty acid elongation			00062 Fatty acid elongation
00071 Fatty acid degradation			00071 Fatty acid degradation
00072 Synthesis and degradation of ketone bodies			00072 Synthesis and degradation of ketone bodies
00073 Cutin, suberine and wax biosynthesis			00073 Cutin, suberine and wax biosynthesis	1
00100 Steroid biosynthesis			00100 Steroid biosynthesis
00561 Glycerolipid metabolism			00561 Glycerolipid metabolism
00564 Glycerophospholipid metabolism			00564 Glycerophospholipid metabolism	1
00565 Ether lipid metabolism			00565 Ether lipid metabolism	1
00600 Sphingolipid metabolism			00600 Sphingolipid metabolism
00590 Arachidonic acid metabolism			00590 Arachidonic acid metabolism
00591 Linoleic acid metabolism			00591 Linoleic acid metabolism
00592 alpha-Linolenic acid metabolism			00592 alpha-Linolenic acid metabolism
01040 Biosynthesis of unsaturated fatty acids			01040 Biosynthesis of unsaturated fatty acids
Nucleotide metabolism			Nucleotide metabolism
00230 Purine metabolism			00230 Purine metabolism	1
00240 Pyrimidine metabolism			00240 Pyrimidine metabolism
Amino acid metabolism			Amino acid metabolism
00250 Alanine, aspartate and glutamate metabolism			00250 Alanine, aspartate and glutamate metabolism
00260 Glycine, serine and threonine metabolism			00260 Glycine, serine and threonine metabolism
00270 Cysteine and methionine metabolism			00270 Cysteine and methionine metabolism	1
00280 Valine, leucine and isoleucine degradation			00280 Valine, leucine and isoleucine degradation
00290 Valine, leucine and isoleucine biosynthesis			00290 Valine, leucine and isoleucine biosynthesis
00300 Lysine biosynthesis			00300 Lysine biosynthesis
00310 Lysine degradation			00310 Lysine degradation
00220 Arginine biosynthesis			00220 Arginine biosynthesis
00330 Arginine and proline metabolism			00330 Arginine and proline metabolism
00340 Histidine metabolism			00340 Histidine metabolism
00350 Tyrosine metabolism			00350 Tyrosine metabolism
00360 Phenylalanine metabolism			00360 Phenylalanine metabolism
00380 Tryptophan metabolism			00380 Tryptophan metabolism
00400 Phenylalanine, tyrosine and tryptophan biosynthesis			00400 Phenylalanine, tyrosine and tryptophan biosynthesis
Metabolism of other amino acids			Metabolism of other amino acids
00410 beta-Alanine metabolism			00410 beta-Alanine metabolism
00430 Taurine and hypotaurine metabolism			00430 Taurine and hypotaurine metabolism
00440 Phosphonate and phosphinate metabolism			00440 Phosphonate and phosphinate metabolism
00450 Selenocompound metabolism			00450 Selenocompound metabolism	1
00460 Cyanoamino acid metabolism	1		00460 Cyanoamino acid metabolism
00480 Glutathione metabolism			00480 Glutathione metabolism	1
Glycan biosynthesis and metabolism			Glycan biosynthesis and metabolism
00510 N-Glycan biosynthesis			00510 N-Glycan biosynthesis
00515 Mannose type O-glycan biosynthesis			00515 Mannose type O-glycan biosynthesis
00514 Other types of O-glycan biosynthesis			00514 Other types of O-glycan biosynthesis	1
00531 Glycosaminoglycan degradation			00531 Glycosaminoglycan degradation
00563 Glycosylphosphatidylinositol (GPI)-anchor biosynthesis			00563 Glycosylphosphatidylinositol (GPI)-anchor biosynthesis
00601 Glycosphingolipid biosynthesis - lacto and neolacto series			00601 Glycosphingolipid biosynthesis - lacto and neolacto series
00603 Glycosphingolipid biosynthesis - globo and isoglobo series			00603 Glycosphingolipid biosynthesis - globo and isoglobo series
00604 Glycosphingolipid biosynthesis - ganglio series			00604 Glycosphingolipid biosynthesis - ganglio series
00511 Other glycan degradation			00511 Other glycan degradation
Metabolism of cofactors and vitamins			Metabolism of cofactors and vitamins
00730 Thiamine metabolism			00730 Thiamine metabolism
00740 Riboflavin metabolism			00740 Riboflavin metabolism
00750 Vitamin B6 metabolism			00750 Vitamin B6 metabolism	1
00760 Nicotinate and nicotinamide metabolism			00760 Nicotinate and nicotinamide metabolism
00770 Pantothenate and CoA biosynthesis			00770 Pantothenate and CoA biosynthesis
00780 Biotin metabolism			00780 Biotin metabolism
00785 Lipoic acid metabolism			00785 Lipoic acid metabolism
00790 Folate biosynthesis			00790 Folate biosynthesis	1
00670 One carbon pool by folate			00670 One carbon pool by folate
00860 Porphyrin and chlorophyll metabolism			00860 Porphyrin and chlorophyll metabolism	2
00130 Ubiquinone and other terpenoid-quinone biosynthesis			00130 Ubiquinone and other terpenoid-quinone biosynthesis
Metabolism of terpenoids and polyketides			Metabolism of terpenoids and polyketides
00900 Terpenoid backbone biosynthesis			00900 Terpenoid backbone biosynthesis	1
00902 Monoterpenoid biosynthesis			00902 Monoterpenoid biosynthesis
00909 Sesquiterpenoid and triterpenoid biosynthesis			00909 Sesquiterpenoid and triterpenoid biosynthesis
00904 Diterpenoid biosynthesis			00904 Diterpenoid biosynthesis
00906 Carotenoid biosynthesis			00906 Carotenoid biosynthesis
00905 Brassinosteroid biosynthesis			00905 Brassinosteroid biosynthesis
00908 Zeatin biosynthesis			00908 Zeatin biosynthesis
Biosynthesis of other secondary metabolites			Biosynthesis of other secondary metabolites
00940 Phenylpropanoid biosynthesis			00940 Phenylpropanoid biosynthesis
00945 Stilbenoid, diarylheptanoid and gingerol biosynthesis			00945 Stilbenoid, diarylheptanoid and gingerol biosynthesis
00941 Flavonoid biosynthesis			00941 Flavonoid biosynthesis
00944 Flavone and flavonol biosynthesis			00944 Flavone and flavonol biosynthesis
00942 Anthocyanin biosynthesis			00942 Anthocyanin biosynthesis
00901 Indole alkaloid biosynthesis			00901 Indole alkaloid biosynthesis
00901 Indole alkaloid biosynthesis			00901 Indole alkaloid biosynthesis
00950 Isoquinoline alkaloid biosynthesis			00950 Isoquinoline alkaloid biosynthesis
00960 Tropane, piperidine and pyridine alkaloid biosynthesis			00960 Tropane, piperidine and pyridine alkaloid biosynthesis
01058 Acridone alkaloid biosynthesis			01058 Acridone alkaloid biosynthesis
00232 Caffeine metabolism			00232 Caffeine metabolism
00965 Betalain biosynthesis			00965 Betalain biosynthesis
00966 Glucosinolate biosynthesis			00966 Glucosinolate biosynthesis
00402 Benzoxazinoid biosynthesis			00402 Benzoxazinoid biosynthesis
00261 Monobactam biosynthesis			00261 Monobactam biosynthesis	1
00999 Biosynthesis of secondary metabolites - unclassified			00999 Biosynthesis of secondary metabolites - unclassified
Genetic Information Processing			Genetic Information Processing
Transcription			Transcription
03020 RNA polymerase			03020 RNA polymerase
03022 Basal transcription factors			03022 Basal transcription factors
03040 Spliceosome			03040 Spliceosome
Translation			Translation
03010 Ribosome			03010 Ribosome	1
00970 Aminoacyl-tRNA biosynthesis			00970 Aminoacyl-tRNA biosynthesis
03013 RNA transport			03013 RNA transport
03015 mRNA surveillance pathway			03015 mRNA surveillance pathway
03008 Ribosome biogenesis in eukaryotes			03008 Ribosome biogenesis in eukaryotes
Folding, sorting and degradation			Folding, sorting and degradation
03060 Protein export			03060 Protein export
04141 Protein processing in endoplasmic reticulum			04141 Protein processing in endoplasmic reticulum	1
04130 SNARE interactions in vesicular transport			04130 SNARE interactions in vesicular transport
04120 Ubiquitin mediated proteolysis			04120 Ubiquitin mediated proteolysis
04122 Sulfur relay system			04122 Sulfur relay system
03050 Proteasome			03050 Proteasome
03018 RNA degradation			03018 RNA degradation
Replication and repair			Replication and repair
03030 DNA replication			03030 DNA replication
03410 Base excision repair			03410 Base excision repair
03420 Nucleotide excision repair	1		03420 Nucleotide excision repair
03430 Mismatch repair			03430 Mismatch repair
03440 Homologous recombination			03440 Homologous recombination
03450 Non-homologous end-joining			03450 Non-homologous end-joining
Environmental Information Processing			Environmental Information Processing
Membrane transport			Membrane transport
02010 ABC transporters			02010 ABC transporters
Signal transduction			Signal transduction
04016 MAPK signaling pathway - plant			04016 MAPK signaling pathway - plant
04070 Phosphatidylinositol signaling system			04070 Phosphatidylinositol signaling system	1
04075 Plant hormone signal transduction			04075 Plant hormone signal transduction
Cellular Processes			Cellular Processes
Transport and catabolism			Transport and catabolism
04144 Endocytosis			04144 Endocytosis
04145 Phagosome			04145 Phagosome
04146 Peroxisome			04146 Peroxisome
04136 Autophagy - other			04136 Autophagy - other
Organismal Systems			Organismal Systems
Environmental adaptation			Environmental adaptation
04712 Circadian rhythm - plant			04712 Circadian rhythm - plant
04626 Plant-pathogen interaction			04626 Plant-pathogen interaction
Human Diseases			Human Diseases
Endocrine and metabolic diseases			Endocrine and metabolic diseases
04933 AGE-RAGE signaling pathway in diabetic complications			04933 AGE-RAGE signaling pathway in diabetic complications
Drug resistance: Antimicrobial			Drug resistance: Antimicrobial
01502 Vancomycin resistance			01502 Vancomycin resistance

## Sheet: 9dpi OVER
Hierarchy	Pathway / Picea abies gene (MA_XgX)	KO	Name	Definition
A	09100 Metabolism
B
B	09101 Carbohydrate metabolism
C	00010 Glycolysis / Gluconeogenesis [PATH:ko00010]
C	00020 Citrate cycle (TCA cycle) [PATH:ko00020]
C	00030 Pentose phosphate pathway [PATH:ko00030]
D	MA_30531g0010	K00616	E2.2.1.2, talA, talB	transaldolase [EC:2.2.1.2]
C	00040 Pentose and glucuronate interconversions [PATH:ko00040]
C	00051 Fructose and mannose metabolism [PATH:ko00051]
C	00052 Galactose metabolism [PATH:ko00052]
C	00053 Ascorbate and aldarate metabolism [PATH:ko00053]
C	00500 Starch and sucrose metabolism [PATH:ko00500]
C	00520 Amino sugar and nucleotide sugar metabolism [PATH:ko00520]
C	00620 Pyruvate metabolism [PATH:ko00620]
C	00630 Glyoxylate and dicarboxylate metabolism [PATH:ko00630]
D	MA_10437235g0010	K01455	E3.5.1.49	formamidase [EC:3.5.1.49]
C	00640 Propanoate metabolism [PATH:ko00640]
C	00650 Butanoate metabolism [PATH:ko00650]
C	00660 C5-Branched dibasic acid metabolism [PATH:ko00660]
C	00562 Inositol phosphate metabolism [PATH:ko00562]
B
B	09102 Energy metabolism
C	00190 Oxidative phosphorylation [PATH:ko00190]
C	00195 Photosynthesis [PATH:ko00195]
C	00196 Photosynthesis - antenna proteins [PATH:ko00196]
C	00710 Carbon fixation in photosynthetic organisms [PATH:ko00710]
C	00720 Carbon fixation pathways in prokaryotes [PATH:ko00720]
C	00680 Methane metabolism [PATH:ko00680]
C	00910 Nitrogen metabolism [PATH:ko00910]
D	MA_10437235g0010	K01455	E3.5.1.49	formamidase [EC:3.5.1.49]
C	00920 Sulfur metabolism [PATH:ko00920]
B
B	09103 Lipid metabolism
C	00061 Fatty acid biosynthesis [PATH:ko00061]
C	00062 Fatty acid elongation [PATH:ko00062]
C	00071 Fatty acid degradation [PATH:ko00071]
C	00072 Synthesis and degradation of ketone bodies [PATH:ko00072]
C	00073 Cutin, suberine and wax biosynthesis [PATH:ko00073]
C	00100 Steroid biosynthesis [PATH:ko00100]
C	00120 Primary bile acid biosynthesis [PATH:ko00120]
C	00121 Secondary bile acid biosynthesis [PATH:ko00121]
C	00140 Steroid hormone biosynthesis [PATH:ko00140]
C	00561 Glycerolipid metabolism [PATH:ko00561]
C	00564 Glycerophospholipid metabolism [PATH:ko00564]
C	00565 Ether lipid metabolism [PATH:ko00565]
C	00600 Sphingolipid metabolism [PATH:ko00600]
C	00590 Arachidonic acid metabolism [PATH:ko00590]
C	00591 Linoleic acid metabolism [PATH:ko00591]
C	00592 alpha-Linolenic acid metabolism [PATH:ko00592]
C	01040 Biosynthesis of unsaturated fatty acids [PATH:ko01040]
B
B	09104 Nucleotide metabolism
C	00230 Purine metabolism [PATH:ko00230]
C	00240 Pyrimidine metabolism [PATH:ko00240]
B
B	09105 Amino acid metabolism
C	00250 Alanine, aspartate and glutamate metabolism [PATH:ko00250]
C	00260 Glycine, serine and threonine metabolism [PATH:ko00260]
C	00270 Cysteine and methionine metabolism [PATH:ko00270]
C	00280 Valine, leucine and isoleucine degradation [PATH:ko00280]
C	00290 Valine, leucine and isoleucine biosynthesis [PATH:ko00290]
C	00300 Lysine biosynthesis [PATH:ko00300]
C	00310 Lysine degradation [PATH:ko00310]
C	00220 Arginine biosynthesis [PATH:ko00220]
C	00330 Arginine and proline metabolism [PATH:ko00330]
C	00340 Histidine metabolism [PATH:ko00340]
C	00350 Tyrosine metabolism [PATH:ko00350]
C	00360 Phenylalanine metabolism [PATH:ko00360]
C	00380 Tryptophan metabolism [PATH:ko00380]
C	00400 Phenylalanine, tyrosine and tryptophan biosynthesis [PATH:ko00400]
B
B	09106 Metabolism of other amino acids
C	00410 beta-Alanine metabolism [PATH:ko00410]
C	00430 Taurine and hypotaurine metabolism [PATH:ko00430]
C	00440 Phosphonate and phosphinate metabolism [PATH:ko00440]
C	00450 Selenocompound metabolism [PATH:ko00450]
C	00460 Cyanoamino acid metabolism [PATH:ko00460]
D	MA_10437235g0010	K01455	E3.5.1.49	formamidase [EC:3.5.1.49]
C	00471 D-Glutamine and D-glutamate metabolism [PATH:ko00471]
C	00472 D-Arginine and D-ornithine metabolism [PATH:ko00472]
C	00473 D-Alanine metabolism [PATH:ko00473]
C	00480 Glutathione metabolism [PATH:ko00480]
B
B	09107 Glycan biosynthesis and metabolism
C	00510 N-Glycan biosynthesis [PATH:ko00510]
C	00513 Various types of N-glycan biosynthesis [PATH:ko00513]
C	00512 Mucin type O-glycan biosynthesis [PATH:ko00512]
C	00515 Mannose type O-glycan biosynthesis [PATH:ko00515]
C	00514 Other types of O-glycan biosynthesis [PATH:ko00514]
C	00532 Glycosaminoglycan biosynthesis - chondroitin sulfate / dermatan sulfate [PATH:ko00532]
C	00534 Glycosaminoglycan biosynthesis - heparan sulfate / heparin [PATH:ko00534]
C	00533 Glycosaminoglycan biosynthesis - keratan sulfate [PATH:ko00533]
C	00531 Glycosaminoglycan degradation [PATH:ko00531]
C	00563 Glycosylphosphatidylinositol (GPI)-anchor biosynthesis [PATH:ko00563]
C	00601 Glycosphingolipid biosynthesis - lacto and neolacto series [PATH:ko00601]
C	00603 Glycosphingolipid biosynthesis - globo and isoglobo series [PATH:ko00603]
C	00604 Glycosphingolipid biosynthesis - ganglio series [PATH:ko00604]
C	00540 Lipopolysaccharide biosynthesis [PATH:ko00540]
C	00550 Peptidoglycan biosynthesis [PATH:ko00550]
C	00511 Other glycan degradation [PATH:ko00511]
C	00571 Lipoarabinomannan (LAM) biosynthesis [PATH:ko00571]
C	00572 Arabinogalactan biosynthesis - Mycobacterium [PATH:ko00572]
B
B	09108 Metabolism of cofactors and vitamins
C	00730 Thiamine metabolism [PATH:ko00730]
C	00740 Riboflavin metabolism [PATH:ko00740]
C	00750 Vitamin B6 metabolism [PATH:ko00750]
C	00760 Nicotinate and nicotinamide metabolism [PATH:ko00760]
C	00770 Pantothenate and CoA biosynthesis [PATH:ko00770]
C	00780 Biotin metabolism [PATH:ko00780]
C	00785 Lipoic acid metabolism [PATH:ko00785]
C	00790 Folate biosynthesis [PATH:ko00790]
C	00670 One carbon pool by folate [PATH:ko00670]
C	00830 Retinol metabolism [PATH:ko00830]
C	00860 Porphyrin and chlorophyll metabolism [PATH:ko00860]
C	00130 Ubiquinone and other terpenoid-quinone biosynthesis [PATH:ko00130]
B
B	09109 Metabolism of terpenoids and polyketides
C	00900 Terpenoid backbone biosynthesis [PATH:ko00900]
C	00902 Monoterpenoid biosynthesis [PATH:ko00902]
C	00909 Sesquiterpenoid and triterpenoid biosynthesis [PATH:ko00909]
C	00904 Diterpenoid biosynthesis [PATH:ko00904]
C	00906 Carotenoid biosynthesis [PATH:ko00906]
C	00905 Brassinosteroid biosynthesis [PATH:ko00905]
C	00981 Insect hormone biosynthesis [PATH:ko00981]
C	00908 Zeatin biosynthesis [PATH:ko00908]
C	00903 Limonene and pinene degradation [PATH:ko00903]
C	00281 Geraniol degradation [PATH:ko00281]
C	01052 Type I polyketide structures [PATH:ko01052]
C	00522 Biosynthesis of 12-, 14- and 16-membered macrolides [PATH:ko00522]
C	01051 Biosynthesis of ansamycins [PATH:ko01051]
C	01059 Biosynthesis of enediyne antibiotics [PATH:ko01059]
C	01056 Biosynthesis of type II polyketide backbone [PATH:ko01056]
C	01057 Biosynthesis of type II polyketide products [PATH:ko01057]
C	00253 Tetracycline biosynthesis [PATH:ko00253]
C	00523 Polyketide sugar unit biosynthesis [PATH:ko00523]
C	01054 Nonribosomal peptide structures [PATH:ko01054]
C	01053 Biosynthesis of siderophore group nonribosomal peptides [PATH:ko01053]
C	01055 Biosynthesis of vancomycin group antibiotics [PATH:ko01055]
B
B	09110 Biosynthesis of other secondary metabolites
C	00940 Phenylpropanoid biosynthesis [PATH:ko00940]
C	00945 Stilbenoid, diarylheptanoid and gingerol biosynthesis [PATH:ko00945]
C	00941 Flavonoid biosynthesis [PATH:ko00941]
C	00944 Flavone and flavonol biosynthesis [PATH:ko00944]
C	00942 Anthocyanin biosynthesis [PATH:ko00942]
C	00943 Isoflavonoid biosynthesis [PATH:ko00943]
C	00901 Indole alkaloid biosynthesis [PATH:ko00901]
C	00403 Indole diterpene alkaloid biosynthesis [PATH:ko00403]
C	00950 Isoquinoline alkaloid biosynthesis [PATH:ko00950]
C	00960 Tropane, piperidine and pyridine alkaloid biosynthesis [PATH:ko00960]
C	01058 Acridone alkaloid biosynthesis [PATH:ko01058]
C	00232 Caffeine metabolism [PATH:ko00232]
C	00965 Betalain biosynthesis [PATH:ko00965]
C	00966 Glucosinolate biosynthesis [PATH:ko00966]
C	00402 Benzoxazinoid biosynthesis [PATH:ko00402]
C	00311 Penicillin and cephalosporin biosynthesis [PATH:ko00311]
C	00332 Carbapenem biosynthesis [PATH:ko00332]
C	00261 Monobactam biosynthesis [PATH:ko00261]
C	00331 Clavulanic acid biosynthesis [PATH:ko00331]
C	00521 Streptomycin biosynthesis [PATH:ko00521]
C	00524 Neomycin, kanamycin and gentamicin biosynthesis [PATH:ko00524]
C	00525 Acarbose and validamycin biosynthesis [PATH:ko00525]
C	00231 Puromycin biosynthesis [PATH:ko00231]
C	00401 Novobiocin biosynthesis [PATH:ko00401]
C	00404 Staurosporine biosynthesis [PATH:ko00404]
C	00405 Phenazine biosynthesis [PATH:ko00405]
C	00333 Prodigiosin biosynthesis [PATH:ko00333]
C	00254 Aflatoxin biosynthesis [PATH:ko00254]
C	00999 Biosynthesis of secondary metabolites - unclassified [PATH:ko00999]
B
B	09111 Xenobiotics biodegradation and metabolism
C	00362 Benzoate degradation [PATH:ko00362]
C	00627 Aminobenzoate degradation [PATH:ko00627]
C	00364 Fluorobenzoate degradation [PATH:ko00364]
C	00625 Chloroalkane and chloroalkene degradation [PATH:ko00625]
C	00361 Chlorocyclohexane and chlorobenzene degradation [PATH:ko00361]
C	00623 Toluene degradation [PATH:ko00623]
C	00622 Xylene degradation [PATH:ko00622]
C	00633 Nitrotoluene degradation [PATH:ko00633]
C	00642 Ethylbenzene degradation [PATH:ko00642]
C	00643 Styrene degradation [PATH:ko00643]
C	00791 Atrazine degradation [PATH:ko00791]
C	00930 Caprolactam degradation [PATH:ko00930]
C	00363 Bisphenol degradation [PATH:ko00363]
C	00621 Dioxin degradation [PATH:ko00621]
C	00626 Naphthalene degradation [PATH:ko00626]
C	00624 Polycyclic aromatic hydrocarbon degradation [PATH:ko00624]
C	00365 Furfural degradation [PATH:ko00365]
C	00984 Steroid degradation [PATH:ko00984]
C	00980 Metabolism of xenobiotics by cytochrome P450 [PATH:ko00980]
C	00982 Drug metabolism - cytochrome P450 [PATH:ko00982]
C	00983 Drug metabolism - other enzymes [PATH:ko00983]
B
B	09112 Not included in regular maps
C	09113 Global maps only
#
A	09120 Genetic Information Processing
B
B	09121 Transcription
C	03020 RNA polymerase [PATH:ko03020]
C	03022 Basal transcription factors [PATH:ko03022]
C	03040 Spliceosome [PATH:ko03040]
B
B	09122 Translation
C	03010 Ribosome [PATH:ko03010]
C	00970 Aminoacyl-tRNA biosynthesis [PATH:ko00970]
C	03013 RNA transport [PATH:ko03013]
C	03015 mRNA surveillance pathway [PATH:ko03015]
C	03008 Ribosome biogenesis in eukaryotes [PATH:ko03008]
B
B	09123 Folding, sorting and degradation
C	03060 Protein export [PATH:ko03060]
C	04141 Protein processing in endoplasmic reticulum [PATH:ko04141]
C	04130 SNARE interactions in vesicular transport [PATH:ko04130]
C	04120 Ubiquitin mediated proteolysis [PATH:ko04120]
C	04122 Sulfur relay system [PATH:ko04122]
C	03050 Proteasome [PATH:ko03050]
C	03018 RNA degradation [PATH:ko03018]
B
B	09124 Replication and repair
C	03030 DNA replication [PATH:ko03030]
C	03410 Base excision repair [PATH:ko03410]
C	03420 Nucleotide excision repair [PATH:ko03420]
D	MA_10434809g0010	K10846	ERCC5, XPG, RAD2	DNA excision repair protein ERCC-5
C	03430 Mismatch repair [PATH:ko03430]
C	03440 Homologous recombination [PATH:ko03440]
C	03450 Non-homologous end-joining [PATH:ko03450]
C	03460 Fanconi anemia pathway [PATH:ko03460]
#
A	09130 Environmental Information Processing
B
B	09131 Membrane transport
C	02010 ABC transporters [PATH:ko02010]
C	02060 Phosphotransferase system (PTS) [PATH:ko02060]
C	03070 Bacterial secretion system [PATH:ko03070]
B
B	09132 Signal transduction
C	02020 Two-component system [PATH:ko02020]
C	04014 Ras signaling pathway [PATH:ko04014]
C	04015 Rap1 signaling pathway [PATH:ko04015]
C	04010 MAPK signaling pathway [PATH:ko04010]
C	04013 MAPK signaling pathway - fly [PATH:ko04013]
C	04016 MAPK signaling pathway - plant [PATH:ko04016]
C	04011 MAPK signaling pathway - yeast [PATH:ko04011]
C	04012 ErbB signaling pathway [PATH:ko04012]
C	04310 Wnt signaling pathway [PATH:ko04310]
C	04330 Notch signaling pathway [PATH:ko04330]
C	04340 Hedgehog signaling pathway [PATH:ko04340]
C	04341 Hedgehog signaling pathway - fly [PATH:ko04341]
C	04350 TGF-beta signaling pathway [PATH:ko04350]
C	04390 Hippo signaling pathway [PATH:ko04390]
C	04391 Hippo signaling pathway - fly [PATH:ko04391]
C	04392 Hippo signaling pathway - multiple species [PATH:ko04392]
C	04370 VEGF signaling pathway [PATH:ko04370]
C	04371 Apelin signaling pathway [PATH:ko04371]
C	04630 Jak-STAT signaling pathway [PATH:ko04630]
C	04064 NF-kappa B signaling pathway [PATH:ko04064]
C	04668 TNF signaling pathway [PATH:ko04668]
C	04066 HIF-1 signaling pathway [PATH:ko04066]
C	04068 FoxO signaling pathway [PATH:ko04068]
C	04020 Calcium signaling pathway [PATH:ko04020]
C	04070 Phosphatidylinositol signaling system [PATH:ko04070]
C	04072 Phospholipase D signaling pathway [PATH:ko04072]
C	04071 Sphingolipid signaling pathway [PATH:ko04071]
C	04024 cAMP signaling pathway [PATH:ko04024]
C	04022 cGMP-PKG signaling pathway [PATH:ko04022]
C	04151 PI3K-Akt signaling pathway [PATH:ko04151]
C	04152 AMPK signaling pathway [PATH:ko04152]
C	04150 mTOR signaling pathway [PATH:ko04150]
C	04075 Plant hormone signal transduction [PATH:ko04075]
B
B	09133 Signaling molecules and interaction
C	04080 Neuroactive ligand-receptor interaction [PATH:ko04080]
C	04060 Cytokine-cytokine receptor interaction [PATH:ko04060]
C	04512 ECM-receptor interaction [PATH:ko04512]
C	04514 Cell adhesion molecules (CAMs) [PATH:ko04514]
#
A	09140 Cellular Processes
B
B	09141 Transport and catabolism
C	04144 Endocytosis [PATH:ko04144]
C	04145 Phagosome [PATH:ko04145]
C	04142 Lysosome [PATH:ko04142]
C	04146 Peroxisome [PATH:ko04146]
C	04140 Autophagy - animal [PATH:ko04140]
C	04138 Autophagy - yeast [PATH:ko04138]
C	04136 Autophagy - other [PATH:ko04136]
C	04137 Mitophagy - animal [PATH:ko04137]
C	04139 Mitophagy - yeast [PATH:ko04139]
B
B	09143 Cell growth and death
C	04110 Cell cycle [PATH:ko04110]
C	04111 Cell cycle - yeast [PATH:ko04111]
C	04112 Cell cycle - Caulobacter [PATH:ko04112]
C	04113 Meiosis - yeast [PATH:ko04113]
C	04114 Oocyte meiosis [PATH:ko04114]
C	04210 Apoptosis [PATH:ko04210]
C	04214 Apoptosis - fly [PATH:ko04214]
C	04215 Apoptosis - multiple species [PATH:ko04215]
C	04216 Ferroptosis [PATH:ko04216]
C	04217 Necroptosis [PATH:ko04217]
C	04115 p53 signaling pathway [PATH:ko04115]
C	04218 Cellular senescence [PATH:ko04218]
B
B	09144 Cellular community - eukaryotes
C	04510 Focal adhesion [PATH:ko04510]
C	04520 Adherens junction [PATH:ko04520]
C	04530 Tight junction [PATH:ko04530]
C	04540 Gap junction [PATH:ko04540]
C	04550 Signaling pathways regulating pluripotency of stem cells [PATH:ko04550]
B
B	09145 Cellular community - prokaryotes
C	02024 Quorum sensing [PATH:ko02024]
C	05111 Biofilm formation - Vibrio cholerae [PATH:ko05111]
C	02025 Biofilm formation - Pseudomonas aeruginosa [PATH:ko02025]
C	02026 Biofilm formation - Escherichia coli [PATH:ko02026]
B
B	09142 Cell motility
C	02030 Bacterial chemotaxis [PATH:ko02030]
C	02040 Flagellar assembly [PATH:ko02040]
C	04810 Regulation of actin cytoskeleton [PATH:ko04810]
#
A	09150 Organismal Systems
B
B	09151 Immune system
C	04640 Hematopoietic cell lineage [PATH:ko04640]
C	04610 Complement and coagulation cascades [PATH:ko04610]
C	04611 Platelet activation [PATH:ko04611]
C	04620 Toll-like receptor signaling pathway [PATH:ko04620]
C	04624 Toll and Imd signaling pathway [PATH:ko04624]
C	04621 NOD-like receptor signaling pathway [PATH:ko04621]
C	04622 RIG-I-like receptor signaling pathway [PATH:ko04622]
C	04623 Cytosolic DNA-sensing pathway [PATH:ko04623]
C	04625 C-type lectin receptor signaling pathway [PATH:ko04625]
C	04650 Natural killer cell mediated cytotoxicity [PATH:ko04650]
C	04612 Antigen processing and presentation [PATH:ko04612]
C	04660 T cell receptor signaling pathway [PATH:ko04660]
C	04658 Th1 and Th2 cell differentiation [PATH:ko04658]
C	04659 Th17 cell differentiation [PATH:ko04659]
C	04657 IL-17 signaling pathway [PATH:ko04657]
C	04662 B cell receptor signaling pathway [PATH:ko04662]
C	04664 Fc epsilon RI signaling pathway [PATH:ko04664]
C	04666 Fc gamma R-mediated phagocytosis [PATH:ko04666]
C	04670 Leukocyte transendothelial migration [PATH:ko04670]
C	04672 Intestinal immune network for IgA production [PATH:ko04672]
C	04062 Chemokine signaling pathway [PATH:ko04062]
B
B	09152 Endocrine system
C	04911 Insulin secretion [PATH:ko04911]
C	04910 Insulin signaling pathway [PATH:ko04910]
C	04922 Glucagon signaling pathway [PATH:ko04922]
C	04923 Regulation of lipolysis in adipocytes [PATH:ko04923]
C	04920 Adipocytokine signaling pathway [PATH:ko04920]
C	03320 PPAR signaling pathway [PATH:ko03320]
D	MA_94077g0010	K08770	UBC	ubiquitin C
C	04912 GnRH signaling pathway [PATH:ko04912]
C	04913 Ovarian steroidogenesis [PATH:ko04913]
C	04915 Estrogen signaling pathway [PATH:ko04915]
C	04914 Progesterone-mediated oocyte maturation [PATH:ko04914]
C	04917 Prolactin signaling pathway [PATH:ko04917]
C	04921 Oxytocin signaling pathway [PATH:ko04921]
C	04926 Relaxin signaling pathway [PATH:ko04926]
C	04918 Thyroid hormone synthesis [PATH:ko04918]
C	04919 Thyroid hormone signaling pathway [PATH:ko04919]
C	04928 Parathyroid hormone synthesis, secretion and action [PATH:ko04928]
C	04916 Melanogenesis [PATH:ko04916]
C	04924 Renin secretion [PATH:ko04924]
C	04614 Renin-angiotensin system [PATH:ko04614]
C	04925 Aldosterone synthesis and secretion [PATH:ko04925]
C	04927 Cortisol synthesis and secretion [PATH:ko04927]
B
B	09153 Circulatory system
C	04260 Cardiac muscle contraction [PATH:ko04260]
C	04261 Adrenergic signaling in cardiomyocytes [PATH:ko04261]
C	04270 Vascular smooth muscle contraction [PATH:ko04270]
B
B	09154 Digestive system
C	04970 Salivary secretion [PATH:ko04970]
C	04971 Gastric acid secretion [PATH:ko04971]
C	04972 Pancreatic secretion [PATH:ko04972]
C	04976 Bile secretion [PATH:ko04976]
C	04973 Carbohydrate digestion and absorption [PATH:ko04973]
C	04974 Protein digestion and absorption [PATH:ko04974]
C	04975 Fat digestion and absorption [PATH:ko04975]
C	04979 Cholesterol metabolism [PATH:ko04979]
C	04977 Vitamin digestion and absorption [PATH:ko04977]
C	04978 Mineral absorption [PATH:ko04978]
B
B	09155 Excretory system
C	04962 Vasopressin-regulated water reabsorption [PATH:ko04962]
C	04960 Aldosterone-regulated sodium reabsorption [PATH:ko04960]
C	04961 Endocrine and other factor-regulated calcium reabsorption [PATH:ko04961]
C	04964 Proximal tubule bicarbonate reclamation [PATH:ko04964]
C	04966 Collecting duct acid secretion [PATH:ko04966]
B
B	09156 Nervous system
C	04724 Glutamatergic synapse [PATH:ko04724]
C	04727 GABAergic synapse [PATH:ko04727]
C	04725 Cholinergic synapse [PATH:ko04725]
C	04728 Dopaminergic synapse [PATH:ko04728]
C	04726 Serotonergic synapse [PATH:ko04726]
C	04720 Long-term potentiation [PATH:ko04720]
C	04730 Long-term depression [PATH:ko04730]
C	04723 Retrograde endocannabinoid signaling [PATH:ko04723]
C	04721 Synaptic vesicle cycle [PATH:ko04721]
C	04722 Neurotrophin signaling pathway [PATH:ko04722]
B
B	09157 Sensory system
C	04744 Phototransduction [PATH:ko04744]
C	04745 Phototransduction - fly [PATH:ko04745]
C	04740 Olfactory transduction [PATH:ko04740]
C	04742 Taste transduction [PATH:ko04742]
C	04750 Inflammatory mediator regulation of TRP channels [PATH:ko04750]
B
B	09158 Development
C	04320 Dorso-ventral axis formation [PATH:ko04320]
C	04360 Axon guidance [PATH:ko04360]
C	04380 Osteoclast differentiation [PATH:ko04380]
B
B	09149 Aging
C	04211 Longevity regulating pathway [PATH:ko04211]
C	04212 Longevity regulating pathway - worm [PATH:ko04212]
C	04213 Longevity regulating pathway - multiple species [PATH:ko04213]
B
B	09159 Environmental adaptation
C	04710 Circadian rhythm [PATH:ko04710]
C	04713 Circadian entrainment [PATH:ko04713]
C	04711 Circadian rhythm - fly [PATH:ko04711]
C	04712 Circadian rhythm - plant [PATH:ko04712]
C	04714 Thermogenesis [PATH:ko04714]
C	04626 Plant-pathogen interaction [PATH:ko04626]
#
A	09160 Human Diseases
B
B	09161 Cancers: Overview
C	05200 Pathways in cancer [PATH:ko05200]
C	05230 Central carbon metabolism in cancer [PATH:ko05230]
C	05231 Choline metabolism in cancer [PATH:ko05231]
C	05202 Transcriptional misregulation in cancer [PATH:ko05202]
C	05206 MicroRNAs in cancer [PATH:ko05206]
C	05205 Proteoglycans in cancer [PATH:ko05205]
C	05204 Chemical carcinogenesis [PATH:ko05204]
C	05203 Viral carcinogenesis [PATH:ko05203]
B
B	09162 Cancers: Specific types
C	05210 Colorectal cancer [PATH:ko05210]
C	05212 Pancreatic cancer [PATH:ko05212]
C	05225 Hepatocellular carcinoma [PATH:ko05225]
C	05226 Gastric cancer [PATH:ko05226]
C	05214 Glioma [PATH:ko05214]
C	05216 Thyroid cancer [PATH:ko05216]
C	05221 Acute myeloid leukemia [PATH:ko05221]
C	05220 Chronic myeloid leukemia [PATH:ko05220]
C	05217 Basal cell carcinoma [PATH:ko05217]
C	05218 Melanoma [PATH:ko05218]
C	05211 Renal cell carcinoma [PATH:ko05211]
C	05219 Bladder cancer [PATH:ko05219]
C	05215 Prostate cancer [PATH:ko05215]
C	05213 Endometrial cancer [PATH:ko05213]
C	05224 Breast cancer [PATH:ko05224]
C	05222 Small cell lung cancer [PATH:ko05222]
C	05223 Non-small cell lung cancer [PATH:ko05223]
B
B	09163 Immune diseases
C	05310 Asthma [PATH:ko05310]
C	05322 Systemic lupus erythematosus [PATH:ko05322]
C	05323 Rheumatoid arthritis [PATH:ko05323]
C	05320 Autoimmune thyroid disease [PATH:ko05320]
C	05321 Inflammatory bowel disease (IBD) [PATH:ko05321]
C	05330 Allograft rejection [PATH:ko05330]
C	05332 Graft-versus-host disease [PATH:ko05332]
C	05340 Primary immunodeficiency [PATH:ko05340]
B
B	09164 Neurodegenerative diseases
C	05010 Alzheimer disease [PATH:ko05010]
C	05012 Parkinson disease [PATH:ko05012]
C	05014 Amyotrophic lateral sclerosis (ALS) [PATH:ko05014]
C	05016 Huntington disease [PATH:ko05016]
C	05020 Prion diseases [PATH:ko05020]
B
B	09165 Substance dependence
C	05030 Cocaine addiction [PATH:ko05030]
C	05031 Amphetamine addiction [PATH:ko05031]
C	05032 Morphine addiction [PATH:ko05032]
C	05033 Nicotine addiction [PATH:ko05033]
C	05034 Alcoholism [PATH:ko05034]
B
B	09166 Cardiovascular diseases
C	05418 Fluid shear stress and atherosclerosis [PATH:ko05418]
C	05410 Hypertrophic cardiomyopathy (HCM) [PATH:ko05410]
C	05412 Arrhythmogenic right ventricular cardiomyopathy (ARVC) [PATH:ko05412]
C	05414 Dilated cardiomyopathy (DCM) [PATH:ko05414]
C	05416 Viral myocarditis [PATH:ko05416]
B
B	09167 Endocrine and metabolic diseases
C	04930 Type II diabetes mellitus [PATH:ko04930]
C	04940 Type I diabetes mellitus [PATH:ko04940]
C	04950 Maturity onset diabetes of the young [PATH:ko04950]
C	04932 Non-alcoholic fatty liver disease (NAFLD) [PATH:ko04932]
C	04931 Insulin resistance [PATH:ko04931]
C	04933 AGE-RAGE signaling pathway in diabetic complications [PATH:ko04933]
C	04934 Cushing syndrome [PATH:ko04934]
B
B	09171 Infectious diseases: Bacterial
C	05110 Vibrio cholerae infection [PATH:ko05110]
C	05120 Epithelial cell signaling in Helicobacter pylori infection [PATH:ko05120]
C	05130 Pathogenic Escherichia coli infection [PATH:ko05130]
C	05132 Salmonella infection [PATH:ko05132]
C	05131 Shigellosis [PATH:ko05131]
C	05133 Pertussis [PATH:ko05133]
C	05134 Legionellosis [PATH:ko05134]
C	05150 Staphylococcus aureus infection [PATH:ko05150]
C	05152 Tuberculosis [PATH:ko05152]
C	05100 Bacterial invasion of epithelial cells [PATH:ko05100]
B
B	09172 Infectious diseases: Viral
C	05166 Human T-cell leukemia virus 1 infection [PATH:ko05166]
C	05170 Human immunodeficiency virus 1 infection [PATH:ko05170]
C	05162 Measles [PATH:ko05162]
C	05164 Influenza A [PATH:ko05164]
C	05161 Hepatitis B [PATH:ko05161]
C	05160 Hepatitis C [PATH:ko05160]
C	05168 Herpes simplex infection [PATH:ko05168]
C	05163 Human cytomegalovirus infection [PATH:ko05163]
C	05167 Kaposi sarcoma-associated herpesvirus infection [PATH:ko05167]
C	05169 Epstein-Barr virus infection [PATH:ko05169]
C	05165 Human papillomavirus infection [PATH:ko05165]
B
B	09174 Infectious diseases: Parasitic
C	05146 Amoebiasis [PATH:ko05146]
C	05144 Malaria [PATH:ko05144]
C	05145 Toxoplasmosis [PATH:ko05145]
C	05140 Leishmaniasis [PATH:ko05140]
C	05142 Chagas disease (American trypanosomiasis) [PATH:ko05142]
C	05143 African trypanosomiasis [PATH:ko05143]
B
B	09175 Drug resistance: Antimicrobial
C	01501 beta-Lactam resistance [PATH:ko01501]
C	01502 Vancomycin resistance [PATH:ko01502]
C	01503 Cationic antimicrobial peptide (CAMP) resistance [PATH:ko01503]
B
B	09176 Drug resistance: Antineoplastic
C	01521 EGFR tyrosine kinase inhibitor resistance [PATH:ko01521]
C	01524 Platinum drug resistance [PATH:ko01524]
C	01523 Antifolate resistance [PATH:ko01523]
C	01522 Endocrine resistance [PATH:ko01522]
#
A	09180 Brite Hierarchies
B
B	09181 Protein families: metabolism
C	01000 Enzymes [BR:ko01000]
C	01001 Protein kinases [BR:ko01001]
C	01009 Protein phosphatases and associated proteins [BR:ko01009]
C	01002 Peptidases [BR:ko01002]
C	01003 Glycosyltransferases [BR:ko01003]
C	01005 Lipopolysaccharide biosynthesis proteins [BR:ko01005]
C	01011 Peptidoglycan biosynthesis and degradation proteins [BR:ko01011]
C	01004 Lipid biosynthesis proteins [BR:ko01004]
C	01008 Polyketide biosynthesis proteins [BR:ko01008]
C	01006 Prenyltransferases [BR:ko01006]
C	01007 Amino acid related enzymes [BR:ko01007]
C	00199 Cytochrome P450 [BR:ko00199]
C	00194 Photosynthesis proteins [BR:ko00194]
B
B	09182 Protein families: genetic information processing
C	03000 Transcription factors [BR:ko03000]
C	03021 Transcription machinery [BR:ko03021]
C	03019 Messenger RNA biogenesis [BR:ko03019]
C	03041 Spliceosome [BR:ko03041]
C	03011 Ribosome [BR:ko03011]
C	03009 Ribosome biogenesis [BR:ko03009]
D	MA_11189g0010	K14842	NSA2	ribosome biogenesis protein NSA2
C	03016 Transfer RNA biogenesis [BR:ko03016]
D	MA_10433186g0010	K01166	E3.1.27.1	ribonuclease T2 [EC:3.1.27.1]
C	03012 Translation factors [BR:ko03012]
C	03110 Chaperones and folding catalysts [BR:ko03110]
C	04131 Membrane trafficking [BR:ko04131]
C	04121 Ubiquitin system [BR:ko04121]
D	MA_94077g0010	K08770	UBC	ubiquitin C
C	03051 Proteasome [BR:ko03051]
C	03032 DNA replication proteins [BR:ko03032]
C	03036 Chromosome and associated proteins [BR:ko03036]
C	03400 DNA repair and recombination proteins [BR:ko03400]
D	MA_10434809g0010	K10846	ERCC5, XPG, RAD2	DNA excision repair protein ERCC-5
C	03029 Mitochondrial biogenesis [BR:ko03029]
D	MA_754053g0010	K22068	ISCU	iron-sulfur cluster assembly enzyme ISCU, mitochondrial
B
B	09183 Protein families: signaling and cellular processes
C	02000 Transporters [BR:ko02000]
D	MA_122492g0010	K23025	AVP	H+-translocating diphosphatase [EC:7.1.3.1]
C	02044 Secretion system [BR:ko02044]
C	02042 Bacterial toxins [BR:ko02042]
C	02022 Two-component system [BR:ko02022]
C	02035 Bacterial motility proteins [BR:ko02035]
C	04812 Cytoskeleton proteins [BR:ko04812]
C	04147 Exosome [BR:ko04147]
C	02048 Prokaryotic defense system [BR:ko02048]
C	04030 G protein-coupled receptors [BR:ko04030]
C	04050 Cytokine receptors [BR:ko04050]
C	04054 Pattern recognition receptors [BR:ko04054]
C	03310 Nuclear receptors [BR:ko03310]
C	04040 Ion channels [BR:ko04040]
C	04031 GTP-binding proteins [BR:ko04031]
C	04052 Cytokines and growth factors [BR:ko04052]
C	04515 Cell adhesion molecules [BR:ko04515]
C	04090 CD molecules [BR:ko04090]
C	00535 Proteoglycans [BR:ko00535]
C	00536 Glycosaminoglycan binding proteins [BR:ko00536]
C	00537 Glycosylphosphatidylinositol (GPI)-anchored proteins [BR:ko00537]
C	04091 Lectins [BR:ko04091]
C	01504 Antimicrobial resistance genes [BR:ko01504]
C	03200 Viral proteins [BR:ko03200]
B
B	09184 RNA family
C	03100 Non-coding RNAs [BR:ko03100]
#
A	09190 Not Included in Pathway or Brite
B
B	09191 Unclassified: metabolism
C	99980 Enzymes with EC numbers
C	99981 Carbohydrate metabolism
C	99982 Energy metabolism
C	99983 Lipid metabolism
C	99984 Nucleotide metabolism
C	99985 Amino acid metabolism
C	99986 Glycan metabolism
C	99987 Cofactor metabolism
C	99988 Secondary metabolism
C	99999 Others
B
B	09192 Unclassified: genetic information processing
C	99973 Transcription
C	99974 Translation
C	99975 Protein processing
C	99976 Replication and repair
C	99998 Others
B
B	09193 Unclassified: signaling and cellular processes
C	99977 Transport
C	99978 Cell growth
C	99993 Cell motility
C	99995 Signaling proteins
C	99992 Structural proteins
C	99994 Others
C	99979 Unclassified viral proteins
B
B	09194 Poorly characterized
C	99996 General function prediction only
C	99997 Function unknown
D	MA_21662g0010	K07088	K07088	uncharacterized protein

## Sheet: 9dpi UNDER
Hierarchy	Pathway / Picea abies gene (MA_XgX)	KO	Name	Definition
A	09100 Metabolism
B
B	09101 Carbohydrate metabolism
C	00010 Glycolysis / Gluconeogenesis [PATH:ko00010]
D	MA_41114g0010	K03841	FBP, fbp	fructose-1,6-bisphosphatase I [EC:3.1.3.11]
C	00020 Citrate cycle (TCA cycle) [PATH:ko00020]
C	00030 Pentose phosphate pathway [PATH:ko00030]
D	MA_41114g0010	K03841	FBP, fbp	fructose-1,6-bisphosphatase I [EC:3.1.3.11]
C	00040 Pentose and glucuronate interconversions [PATH:ko00040]
C	00051 Fructose and mannose metabolism [PATH:ko00051]
D	MA_41114g0010	K03841	FBP, fbp	fructose-1,6-bisphosphatase I [EC:3.1.3.11]
C	00052 Galactose metabolism [PATH:ko00052]
C	00053 Ascorbate and aldarate metabolism [PATH:ko00053]
C	00500 Starch and sucrose metabolism [PATH:ko00500]
C	00520 Amino sugar and nucleotide sugar metabolism [PATH:ko00520]
C	00620 Pyruvate metabolism [PATH:ko00620]
C	00630 Glyoxylate and dicarboxylate metabolism [PATH:ko00630]
D	MA_10211598g0010	K19269	PGP, PGLP	phosphoglycolate phosphatase [EC:3.1.3.18 3.1.3.48]
C	00640 Propanoate metabolism [PATH:ko00640]
C	00650 Butanoate metabolism [PATH:ko00650]
C	00660 C5-Branched dibasic acid metabolism [PATH:ko00660]
C	00562 Inositol phosphate metabolism [PATH:ko00562]
D	MA_302448g0010	K01114	plc	phospholipase C [EC:3.1.4.3]
D	MA_117808g0010	K00913	ITPK1	inositol-1,3,4-trisphosphate 5/6-kinase / inositol-tetrakisphosphate 1-kinase [EC:2.7.1.159 2.7.1.134]
B
B	09102 Energy metabolism
C	00190 Oxidative phosphorylation [PATH:ko00190]
C	00195 Photosynthesis [PATH:ko00195]
D	MA_571554g0010	K03542	psbS	photosystem II 22kDa protein
D	MA_575444g0010	K03542	psbS	photosystem II 22kDa protein
C	00196 Photosynthesis - antenna proteins [PATH:ko00196]
C	00710 Carbon fixation in photosynthetic organisms [PATH:ko00710]
D	MA_41114g0010	K03841	FBP, fbp	fructose-1,6-bisphosphatase I [EC:3.1.3.11]
C	00720 Carbon fixation pathways in prokaryotes [PATH:ko00720]
C	00680 Methane metabolism [PATH:ko00680]
D	MA_41114g0010	K03841	FBP, fbp	fructose-1,6-bisphosphatase I [EC:3.1.3.11]
C	00910 Nitrogen metabolism [PATH:ko00910]
D	MA_22510g0010	K00366	nirA	ferredoxin-nitrite reductase [EC:1.7.7.1]
C	00920 Sulfur metabolism [PATH:ko00920]
D	MA_121310g0010	K13811	PAPSS	3'-phosphoadenosine 5'-phosphosulfate synthase [EC:2.7.7.4 2.7.1.25]
D	MA_6875874g0010	K00640	cysE	serine O-acetyltransferase [EC:2.3.1.30]
B
B	09103 Lipid metabolism
C	00061 Fatty acid biosynthesis [PATH:ko00061]
C	00062 Fatty acid elongation [PATH:ko00062]
C	00071 Fatty acid degradation [PATH:ko00071]
C	00072 Synthesis and degradation of ketone bodies [PATH:ko00072]
C	00073 Cutin, suberine and wax biosynthesis [PATH:ko00073]
D	MA_10432975g0010	K15402	CYP86B1	fatty acid omega-hydroxylase [EC:1.14.-.-]
C	00100 Steroid biosynthesis [PATH:ko00100]
C	00120 Primary bile acid biosynthesis [PATH:ko00120]
C	00121 Secondary bile acid biosynthesis [PATH:ko00121]
C	00140 Steroid hormone biosynthesis [PATH:ko00140]
C	00561 Glycerolipid metabolism [PATH:ko00561]
C	00564 Glycerophospholipid metabolism [PATH:ko00564]
D	MA_302448g0010	K01114	plc	phospholipase C [EC:3.1.4.3]
C	00565 Ether lipid metabolism [PATH:ko00565]
D	MA_302448g0010	K01114	plc	phospholipase C [EC:3.1.4.3]
C	00600 Sphingolipid metabolism [PATH:ko00600]
C	00590 Arachidonic acid metabolism [PATH:ko00590]
C	00591 Linoleic acid metabolism [PATH:ko00591]
C	00592 alpha-Linolenic acid metabolism [PATH:ko00592]
C	01040 Biosynthesis of unsaturated fatty acids [PATH:ko01040]
B
B	09104 Nucleotide metabolism
C	00230 Purine metabolism [PATH:ko00230]
D	MA_121310g0010	K13811	PAPSS	3'-phosphoadenosine 5'-phosphosulfate synthase [EC:2.7.7.4 2.7.1.25]
C	00240 Pyrimidine metabolism [PATH:ko00240]
B
B	09105 Amino acid metabolism
C	00250 Alanine, aspartate and glutamate metabolism [PATH:ko00250]
C	00260 Glycine, serine and threonine metabolism [PATH:ko00260]
C	00270 Cysteine and methionine metabolism [PATH:ko00270]
D	MA_6875874g0010	K00640	cysE	serine O-acetyltransferase [EC:2.3.1.30]
C	00280 Valine, leucine and isoleucine degradation [PATH:ko00280]
C	00290 Valine, leucine and isoleucine biosynthesis [PATH:ko00290]
C	00300 Lysine biosynthesis [PATH:ko00300]
C	00310 Lysine degradation [PATH:ko00310]
C	00220 Arginine biosynthesis [PATH:ko00220]
C	00330 Arginine and proline metabolism [PATH:ko00330]
C	00340 Histidine metabolism [PATH:ko00340]
C	00350 Tyrosine metabolism [PATH:ko00350]
C	00360 Phenylalanine metabolism [PATH:ko00360]
C	00380 Tryptophan metabolism [PATH:ko00380]
C	00400 Phenylalanine, tyrosine and tryptophan biosynthesis [PATH:ko00400]
B
B	09106 Metabolism of other amino acids
C	00410 beta-Alanine metabolism [PATH:ko00410]
C	00430 Taurine and hypotaurine metabolism [PATH:ko00430]
C	00440 Phosphonate and phosphinate metabolism [PATH:ko00440]
C	00450 Selenocompound metabolism [PATH:ko00450]
D	MA_121310g0010	K13811	PAPSS	3'-phosphoadenosine 5'-phosphosulfate synthase [EC:2.7.7.4 2.7.1.25]
C	00460 Cyanoamino acid metabolism [PATH:ko00460]
C	00471 D-Glutamine and D-glutamate metabolism [PATH:ko00471]
C	00472 D-Arginine and D-ornithine metabolism [PATH:ko00472]
C	00473 D-Alanine metabolism [PATH:ko00473]
C	00480 Glutathione metabolism [PATH:ko00480]
D	MA_10081221g0010	K00799	GST, gst	glutathione S-transferase [EC:2.5.1.18]
D	MA_137828g0010	K00799	GST, gst	glutathione S-transferase [EC:2.5.1.18]
B
B	09107 Glycan biosynthesis and metabolism
C	00510 N-Glycan biosynthesis [PATH:ko00510]
C	00513 Various types of N-glycan biosynthesis [PATH:ko00513]
C	00512 Mucin type O-glycan biosynthesis [PATH:ko00512]
C	00515 Mannose type O-glycan biosynthesis [PATH:ko00515]
C	00514 Other types of O-glycan biosynthesis [PATH:ko00514]
D	MA_10437033g0010	K03691	POFUT	peptide-O-fucosyltransferase [EC:2.4.1.221]
C	00532 Glycosaminoglycan biosynthesis - chondroitin sulfate / dermatan sulfate [PATH:ko00532]
C	00534 Glycosaminoglycan biosynthesis - heparan sulfate / heparin [PATH:ko00534]
C	00533 Glycosaminoglycan biosynthesis - keratan sulfate [PATH:ko00533]
C	00531 Glycosaminoglycan degradation [PATH:ko00531]
C	00563 Glycosylphosphatidylinositol (GPI)-anchor biosynthesis [PATH:ko00563]
C	00601 Glycosphingolipid biosynthesis - lacto and neolacto series [PATH:ko00601]
C	00603 Glycosphingolipid biosynthesis - globo and isoglobo series [PATH:ko00603]
C	00604 Glycosphingolipid biosynthesis - ganglio series [PATH:ko00604]
C	00540 Lipopolysaccharide biosynthesis [PATH:ko00540]
C	00550 Peptidoglycan biosynthesis [PATH:ko00550]
C	00511 Other glycan degradation [PATH:ko00511]
C	00571 Lipoarabinomannan (LAM) biosynthesis [PATH:ko00571]
C	00572 Arabinogalactan biosynthesis - Mycobacterium [PATH:ko00572]
B
B	09108 Metabolism of cofactors and vitamins
C	00730 Thiamine metabolism [PATH:ko00730]
C	00740 Riboflavin metabolism [PATH:ko00740]
C	00750 Vitamin B6 metabolism [PATH:ko00750]
D	MA_10426564g0020	K06215	pdxS, pdx1	pyridoxal 5'-phosphate synthase pdxS subunit [EC:4.3.3.6]
C	00760 Nicotinate and nicotinamide metabolism [PATH:ko00760]
C	00770 Pantothenate and CoA biosynthesis [PATH:ko00770]
C	00780 Biotin metabolism [PATH:ko00780]
C	00785 Lipoic acid metabolism [PATH:ko00785]
C	00790 Folate biosynthesis [PATH:ko00790]
D	MA_10430931g0010	K01495	GCH1, folE	GTP cyclohydrolase IA [EC:3.5.4.16]
C	00670 One carbon pool by folate [PATH:ko00670]
C	00830 Retinol metabolism [PATH:ko00830]
C	00860 Porphyrin and chlorophyll metabolism [PATH:ko00860]
D	MA_8643028g0010	K01599	hemE, UROD	uroporphyrinogen decarboxylase [EC:4.1.1.37]
D	MA_129451g0010	K19073	DVR	divinyl chlorophyllide a 8-vinyl-reductase [EC:1.3.1.75]
C	00130 Ubiquinone and other terpenoid-quinone biosynthesis [PATH:ko00130]
B
B	09109 Metabolism of terpenoids and polyketides
C	00900 Terpenoid backbone biosynthesis [PATH:ko00900]
D	MA_138828g0010	K13789	GGPS	geranylgeranyl diphosphate synthase, type II [EC:2.5.1.1 2.5.1.10 2.5.1.29]
C	00902 Monoterpenoid biosynthesis [PATH:ko00902]
C	00909 Sesquiterpenoid and triterpenoid biosynthesis [PATH:ko00909]
C	00904 Diterpenoid biosynthesis [PATH:ko00904]
C	00906 Carotenoid biosynthesis [PATH:ko00906]
C	00905 Brassinosteroid biosynthesis [PATH:ko00905]
C	00981 Insect hormone biosynthesis [PATH:ko00981]
C	00908 Zeatin biosynthesis [PATH:ko00908]
C	00903 Limonene and pinene degradation [PATH:ko00903]
C	00281 Geraniol degradation [PATH:ko00281]
C	01052 Type I polyketide structures [PATH:ko01052]
C	00522 Biosynthesis of 12-, 14- and 16-membered macrolides [PATH:ko00522]
C	01051 Biosynthesis of ansamycins [PATH:ko01051]
C	01059 Biosynthesis of enediyne antibiotics [PATH:ko01059]
C	01056 Biosynthesis of type II polyketide backbone [PATH:ko01056]
C	01057 Biosynthesis of type II polyketide products [PATH:ko01057]
C	00253 Tetracycline biosynthesis [PATH:ko00253]
C	00523 Polyketide sugar unit biosynthesis [PATH:ko00523]
C	01054 Nonribosomal peptide structures [PATH:ko01054]
C	01053 Biosynthesis of siderophore group nonribosomal peptides [PATH:ko01053]
C	01055 Biosynthesis of vancomycin group antibiotics [PATH:ko01055]
B
B	09110 Biosynthesis of other secondary metabolites
C	00940 Phenylpropanoid biosynthesis [PATH:ko00940]
C	00945 Stilbenoid, diarylheptanoid and gingerol biosynthesis [PATH:ko00945]
C	00941 Flavonoid biosynthesis [PATH:ko00941]
C	00944 Flavone and flavonol biosynthesis [PATH:ko00944]
C	00942 Anthocyanin biosynthesis [PATH:ko00942]
C	00943 Isoflavonoid biosynthesis [PATH:ko00943]
C	00901 Indole alkaloid biosynthesis [PATH:ko00901]
C	00403 Indole diterpene alkaloid biosynthesis [PATH:ko00403]
C	00950 Isoquinoline alkaloid biosynthesis [PATH:ko00950]
C	00960 Tropane, piperidine and pyridine alkaloid biosynthesis [PATH:ko00960]
C	01058 Acridone alkaloid biosynthesis [PATH:ko01058]
C	00232 Caffeine metabolism [PATH:ko00232]
C	00965 Betalain biosynthesis [PATH:ko00965]
C	00966 Glucosinolate biosynthesis [PATH:ko00966]
C	00402 Benzoxazinoid biosynthesis [PATH:ko00402]
C	00311 Penicillin and cephalosporin biosynthesis [PATH:ko00311]
C	00332 Carbapenem biosynthesis [PATH:ko00332]
C	00261 Monobactam biosynthesis [PATH:ko00261]
D	MA_121310g0010	K13811	PAPSS	3'-phosphoadenosine 5'-phosphosulfate synthase [EC:2.7.7.4 2.7.1.25]
C	00331 Clavulanic acid biosynthesis [PATH:ko00331]
C	00521 Streptomycin biosynthesis [PATH:ko00521]
C	00524 Neomycin, kanamycin and gentamicin biosynthesis [PATH:ko00524]
C	00525 Acarbose and validamycin biosynthesis [PATH:ko00525]
C	00231 Puromycin biosynthesis [PATH:ko00231]
C	00401 Novobiocin biosynthesis [PATH:ko00401]
C	00404 Staurosporine biosynthesis [PATH:ko00404]
C	00405 Phenazine biosynthesis [PATH:ko00405]
C	00333 Prodigiosin biosynthesis [PATH:ko00333]
C	00254 Aflatoxin biosynthesis [PATH:ko00254]
C	00999 Biosynthesis of secondary metabolites - unclassified [PATH:ko00999]
B
B	09111 Xenobiotics biodegradation and metabolism
C	00362 Benzoate degradation [PATH:ko00362]
C	00627 Aminobenzoate degradation [PATH:ko00627]
C	00364 Fluorobenzoate degradation [PATH:ko00364]
C	00625 Chloroalkane and chloroalkene degradation [PATH:ko00625]
C	00361 Chlorocyclohexane and chlorobenzene degradation [PATH:ko00361]
C	00623 Toluene degradation [PATH:ko00623]
C	00622 Xylene degradation [PATH:ko00622]
C	00633 Nitrotoluene degradation [PATH:ko00633]
C	00642 Ethylbenzene degradation [PATH:ko00642]
C	00643 Styrene degradation [PATH:ko00643]
C	00791 Atrazine degradation [PATH:ko00791]
C	00930 Caprolactam degradation [PATH:ko00930]
C	00363 Bisphenol degradation [PATH:ko00363]
C	00621 Dioxin degradation [PATH:ko00621]
C	00626 Naphthalene degradation [PATH:ko00626]
C	00624 Polycyclic aromatic hydrocarbon degradation [PATH:ko00624]
C	00365 Furfural degradation [PATH:ko00365]
C	00984 Steroid degradation [PATH:ko00984]
C	00980 Metabolism of xenobiotics by cytochrome P450 [PATH:ko00980]
D	MA_10081221g0010	K00799	GST, gst	glutathione S-transferase [EC:2.5.1.18]
D	MA_137828g0010	K00799	GST, gst	glutathione S-transferase [EC:2.5.1.18]
C	00982 Drug metabolism - cytochrome P450 [PATH:ko00982]
D	MA_10081221g0010	K00799	GST, gst	glutathione S-transferase [EC:2.5.1.18]
D	MA_137828g0010	K00799	GST, gst	glutathione S-transferase [EC:2.5.1.18]
C	00983 Drug metabolism - other enzymes [PATH:ko00983]
D	MA_10081221g0010	K00799	GST, gst	glutathione S-transferase [EC:2.5.1.18]
D	MA_137828g0010	K00799	GST, gst	glutathione S-transferase [EC:2.5.1.18]
B
B	09112 Not included in regular maps
C	09113 Global maps only
#
A	09120 Genetic Information Processing
B
B	09121 Transcription
C	03020 RNA polymerase [PATH:ko03020]
C	03022 Basal transcription factors [PATH:ko03022]
C	03040 Spliceosome [PATH:ko03040]
B
B	09122 Translation
C	03010 Ribosome [PATH:ko03010]
D	MA_10429326g0010	K02990	RP-S6, MRPS6, rpsF	small subunit ribosomal protein S6
C	00970 Aminoacyl-tRNA biosynthesis [PATH:ko00970]
C	03013 RNA transport [PATH:ko03013]
C	03015 mRNA surveillance pathway [PATH:ko03015]
C	03008 Ribosome biogenesis in eukaryotes [PATH:ko03008]
B
B	09123 Folding, sorting and degradation
C	03060 Protein export [PATH:ko03060]
C	04141 Protein processing in endoplasmic reticulum [PATH:ko04141]
D	MA_372983g0010	K13993	HSP20	HSP20 family protein
C	04130 SNARE interactions in vesicular transport [PATH:ko04130]
C	04120 Ubiquitin mediated proteolysis [PATH:ko04120]
C	04122 Sulfur relay system [PATH:ko04122]
C	03050 Proteasome [PATH:ko03050]
C	03018 RNA degradation [PATH:ko03018]
B
B	09124 Replication and repair
C	03030 DNA replication [PATH:ko03030]
C	03410 Base excision repair [PATH:ko03410]
C	03420 Nucleotide excision repair [PATH:ko03420]
C	03430 Mismatch repair [PATH:ko03430]
C	03440 Homologous recombination [PATH:ko03440]
C	03450 Non-homologous end-joining [PATH:ko03450]
C	03460 Fanconi anemia pathway [PATH:ko03460]
#
A	09130 Environmental Information Processing
B
B	09131 Membrane transport
C	02010 ABC transporters [PATH:ko02010]
C	02060 Phosphotransferase system (PTS) [PATH:ko02060]
C	03070 Bacterial secretion system [PATH:ko03070]
B
B	09132 Signal transduction
C	02020 Two-component system [PATH:ko02020]
C	04014 Ras signaling pathway [PATH:ko04014]
C	04015 Rap1 signaling pathway [PATH:ko04015]
C	04010 MAPK signaling pathway [PATH:ko04010]
C	04013 MAPK signaling pathway - fly [PATH:ko04013]
C	04016 MAPK signaling pathway - plant [PATH:ko04016]
C	04011 MAPK signaling pathway - yeast [PATH:ko04011]
C	04012 ErbB signaling pathway [PATH:ko04012]
C	04310 Wnt signaling pathway [PATH:ko04310]
C	04330 Notch signaling pathway [PATH:ko04330]
C	04340 Hedgehog signaling pathway [PATH:ko04340]
C	04341 Hedgehog signaling pathway - fly [PATH:ko04341]
C	04350 TGF-beta signaling pathway [PATH:ko04350]
C	04390 Hippo signaling pathway [PATH:ko04390]
C	04391 Hippo signaling pathway - fly [PATH:ko04391]
C	04392 Hippo signaling pathway - multiple species [PATH:ko04392]
C	04370 VEGF signaling pathway [PATH:ko04370]
C	04371 Apelin signaling pathway [PATH:ko04371]
D	MA_10285551g0010	K07198	PRKAA, AMPK	5'-AMP-activated protein kinase, catalytic alpha subunit [EC:2.7.11.11]
C	04630 Jak-STAT signaling pathway [PATH:ko04630]
C	04064 NF-kappa B signaling pathway [PATH:ko04064]
C	04668 TNF signaling pathway [PATH:ko04668]
C	04066 HIF-1 signaling pathway [PATH:ko04066]
C	04068 FoxO signaling pathway [PATH:ko04068]
D	MA_10285551g0010	K07198	PRKAA, AMPK	5'-AMP-activated protein kinase, catalytic alpha subunit [EC:2.7.11.11]
C	04020 Calcium signaling pathway [PATH:ko04020]
C	04070 Phosphatidylinositol signaling system [PATH:ko04070]
D	MA_117808g0010	K00913	ITPK1	inositol-1,3,4-trisphosphate 5/6-kinase / inositol-tetrakisphosphate 1-kinase [EC:2.7.1.159 2.7.1.134]
C	04072 Phospholipase D signaling pathway [PATH:ko04072]
C	04071 Sphingolipid signaling pathway [PATH:ko04071]
C	04024 cAMP signaling pathway [PATH:ko04024]
C	04022 cGMP-PKG signaling pathway [PATH:ko04022]
C	04151 PI3K-Akt signaling pathway [PATH:ko04151]
D	MA_10285551g0010	K07198	PRKAA, AMPK	5'-AMP-activated protein kinase, catalytic alpha subunit [EC:2.7.11.11]
C	04152 AMPK signaling pathway [PATH:ko04152]
D	MA_10285551g0010	K07198	PRKAA, AMPK	5'-AMP-activated protein kinase, catalytic alpha subunit [EC:2.7.11.11]
D	MA_41114g0010	K03841	FBP, fbp	fructose-1,6-bisphosphatase I [EC:3.1.3.11]
C	04150 mTOR signaling pathway [PATH:ko04150]
D	MA_10285551g0010	K07198	PRKAA, AMPK	5'-AMP-activated protein kinase, catalytic alpha subunit [EC:2.7.11.11]
C	04075 Plant hormone signal transduction [PATH:ko04075]
B
B	09133 Signaling molecules and interaction
C	04080 Neuroactive ligand-receptor interaction [PATH:ko04080]
C	04060 Cytokine-cytokine receptor interaction [PATH:ko04060]
C	04512 ECM-receptor interaction [PATH:ko04512]
C	04514 Cell adhesion molecules (CAMs) [PATH:ko04514]
#
A	09140 Cellular Processes
B
B	09141 Transport and catabolism
C	04144 Endocytosis [PATH:ko04144]
C	04145 Phagosome [PATH:ko04145]
C	04142 Lysosome [PATH:ko04142]
C	04146 Peroxisome [PATH:ko04146]
C	04140 Autophagy - animal [PATH:ko04140]
D	MA_10285551g0010	K07198	PRKAA, AMPK	5'-AMP-activated protein kinase, catalytic alpha subunit [EC:2.7.11.11]
C	04138 Autophagy - yeast [PATH:ko04138]
C	04136 Autophagy - other [PATH:ko04136]
C	04137 Mitophagy - animal [PATH:ko04137]
C	04139 Mitophagy - yeast [PATH:ko04139]
B
B	09143 Cell growth and death
C	04110 Cell cycle [PATH:ko04110]
C	04111 Cell cycle - yeast [PATH:ko04111]
C	04112 Cell cycle - Caulobacter [PATH:ko04112]
C	04113 Meiosis - yeast [PATH:ko04113]
C	04114 Oocyte meiosis [PATH:ko04114]
C	04210 Apoptosis [PATH:ko04210]
C	04214 Apoptosis - fly [PATH:ko04214]
C	04215 Apoptosis - multiple species [PATH:ko04215]
C	04216 Ferroptosis [PATH:ko04216]
C	04217 Necroptosis [PATH:ko04217]
C	04115 p53 signaling pathway [PATH:ko04115]
C	04218 Cellular senescence [PATH:ko04218]
B
B	09144 Cellular community - eukaryotes
C	04510 Focal adhesion [PATH:ko04510]
C	04520 Adherens junction [PATH:ko04520]
C	04530 Tight junction [PATH:ko04530]
D	MA_10285551g0010	K07198	PRKAA, AMPK	5'-AMP-activated protein kinase, catalytic alpha subunit [EC:2.7.11.11]
C	04540 Gap junction [PATH:ko04540]
C	04550 Signaling pathways regulating pluripotency of stem cells [PATH:ko04550]
B
B	09145 Cellular community - prokaryotes
C	02024 Quorum sensing [PATH:ko02024]
D	MA_302448g0010	K01114	plc	phospholipase C [EC:3.1.4.3]
C	05111 Biofilm formation - Vibrio cholerae [PATH:ko05111]
D	MA_6875874g0010	K00640	cysE	serine O-acetyltransferase [EC:2.3.1.30]
C	02025 Biofilm formation - Pseudomonas aeruginosa [PATH:ko02025]
C	02026 Biofilm formation - Escherichia coli [PATH:ko02026]
B
B	09142 Cell motility
C	02030 Bacterial chemotaxis [PATH:ko02030]
C	02040 Flagellar assembly [PATH:ko02040]
C	04810 Regulation of actin cytoskeleton [PATH:ko04810]
#
A	09150 Organismal Systems
B
B	09151 Immune system
C	04640 Hematopoietic cell lineage [PATH:ko04640]
C	04610 Complement and coagulation cascades [PATH:ko04610]
C	04611 Platelet activation [PATH:ko04611]
C	04620 Toll-like receptor signaling pathway [PATH:ko04620]
C	04624 Toll and Imd signaling pathway [PATH:ko04624]
C	04621 NOD-like receptor signaling pathway [PATH:ko04621]
C	04622 RIG-I-like receptor signaling pathway [PATH:ko04622]
C	04623 Cytosolic DNA-sensing pathway [PATH:ko04623]
C	04625 C-type lectin receptor signaling pathway [PATH:ko04625]
C	04650 Natural killer cell mediated cytotoxicity [PATH:ko04650]
C	04612 Antigen processing and presentation [PATH:ko04612]
C	04660 T cell receptor signaling pathway [PATH:ko04660]
C	04658 Th1 and Th2 cell differentiation [PATH:ko04658]
C	04659 Th17 cell differentiation [PATH:ko04659]
C	04657 IL-17 signaling pathway [PATH:ko04657]
C	04662 B cell receptor signaling pathway [PATH:ko04662]
C	04664 Fc epsilon RI signaling pathway [PATH:ko04664]
C	04666 Fc gamma R-mediated phagocytosis [PATH:ko04666]
C	04670 Leukocyte transendothelial migration [PATH:ko04670]
C	04672 Intestinal immune network for IgA production [PATH:ko04672]
C	04062 Chemokine signaling pathway [PATH:ko04062]
B
B	09152 Endocrine system
C	04911 Insulin secretion [PATH:ko04911]
C	04910 Insulin signaling pathway [PATH:ko04910]
D	MA_10285551g0010	K07198	PRKAA, AMPK	5'-AMP-activated protein kinase, catalytic alpha subunit [EC:2.7.11.11]
D	MA_41114g0010	K03841	FBP, fbp	fructose-1,6-bisphosphatase I [EC:3.1.3.11]
C	04922 Glucagon signaling pathway [PATH:ko04922]
D	MA_10285551g0010	K07198	PRKAA, AMPK	5'-AMP-activated protein kinase, catalytic alpha subunit [EC:2.7.11.11]
C	04923 Regulation of lipolysis in adipocytes [PATH:ko04923]
C	04920 Adipocytokine signaling pathway [PATH:ko04920]
D	MA_10285551g0010	K07198	PRKAA, AMPK	5'-AMP-activated protein kinase, catalytic alpha subunit [EC:2.7.11.11]
C	03320 PPAR signaling pathway [PATH:ko03320]
C	04912 GnRH signaling pathway [PATH:ko04912]
C	04913 Ovarian steroidogenesis [PATH:ko04913]
C	04915 Estrogen signaling pathway [PATH:ko04915]
C	04914 Progesterone-mediated oocyte maturation [PATH:ko04914]
C	04917 Prolactin signaling pathway [PATH:ko04917]
C	04921 Oxytocin signaling pathway [PATH:ko04921]
D	MA_10285551g0010	K07198	PRKAA, AMPK	5'-AMP-activated protein kinase, catalytic alpha subunit [EC:2.7.11.11]
C	04926 Relaxin signaling pathway [PATH:ko04926]
C	04918 Thyroid hormone synthesis [PATH:ko04918]
C	04919 Thyroid hormone signaling pathway [PATH:ko04919]
D	MA_302448g0010	K01114	plc	phospholipase C [EC:3.1.4.3]
C	04928 Parathyroid hormone synthesis, secretion and action [PATH:ko04928]
C	04916 Melanogenesis [PATH:ko04916]
C	04924 Renin secretion [PATH:ko04924]
C	04614 Renin-angiotensin system [PATH:ko04614]
C	04925 Aldosterone synthesis and secretion [PATH:ko04925]
C	04927 Cortisol synthesis and secretion [PATH:ko04927]
B
B	09153 Circulatory system
C	04260 Cardiac muscle contraction [PATH:ko04260]
C	04261 Adrenergic signaling in cardiomyocytes [PATH:ko04261]
C	04270 Vascular smooth muscle contraction [PATH:ko04270]
B
B	09154 Digestive system
C	04970 Salivary secretion [PATH:ko04970]
C	04971 Gastric acid secretion [PATH:ko04971]
C	04972 Pancreatic secretion [PATH:ko04972]
C	04976 Bile secretion [PATH:ko04976]
C	04973 Carbohydrate digestion and absorption [PATH:ko04973]
C	04974 Protein digestion and absorption [PATH:ko04974]
C	04975 Fat digestion and absorption [PATH:ko04975]
C	04979 Cholesterol metabolism [PATH:ko04979]
C	04977 Vitamin digestion and absorption [PATH:ko04977]
C	04978 Mineral absorption [PATH:ko04978]
B
B	09155 Excretory system
C	04962 Vasopressin-regulated water reabsorption [PATH:ko04962]
C	04960 Aldosterone-regulated sodium reabsorption [PATH:ko04960]
C	04961 Endocrine and other factor-regulated calcium reabsorption [PATH:ko04961]
C	04964 Proximal tubule bicarbonate reclamation [PATH:ko04964]
C	04966 Collecting duct acid secretion [PATH:ko04966]
B
B	09156 Nervous system
C	04724 Glutamatergic synapse [PATH:ko04724]
C	04727 GABAergic synapse [PATH:ko04727]
C	04725 Cholinergic synapse [PATH:ko04725]
C	04728 Dopaminergic synapse [PATH:ko04728]
C	04726 Serotonergic synapse [PATH:ko04726]
C	04720 Long-term potentiation [PATH:ko04720]
C	04730 Long-term depression [PATH:ko04730]
C	04723 Retrograde endocannabinoid signaling [PATH:ko04723]
C	04721 Synaptic vesicle cycle [PATH:ko04721]
C	04722 Neurotrophin signaling pathway [PATH:ko04722]
B
B	09157 Sensory system
C	04744 Phototransduction [PATH:ko04744]
C	04745 Phototransduction - fly [PATH:ko04745]
C	04740 Olfactory transduction [PATH:ko04740]
C	04742 Taste transduction [PATH:ko04742]
C	04750 Inflammatory mediator regulation of TRP channels [PATH:ko04750]
B
B	09158 Development
C	04320 Dorso-ventral axis formation [PATH:ko04320]
C	04360 Axon guidance [PATH:ko04360]
C	04380 Osteoclast differentiation [PATH:ko04380]
B
B	09149 Aging
C	04211 Longevity regulating pathway [PATH:ko04211]
D	MA_10285551g0010	K07198	PRKAA, AMPK	5'-AMP-activated protein kinase, catalytic alpha subunit [EC:2.7.11.11]
C	04212 Longevity regulating pathway - worm [PATH:ko04212]
C	04213 Longevity regulating pathway - multiple species [PATH:ko04213]
D	MA_10285551g0010	K07198	PRKAA, AMPK	5'-AMP-activated protein kinase, catalytic alpha subunit [EC:2.7.11.11]
B
B	09159 Environmental adaptation
C	04710 Circadian rhythm [PATH:ko04710]
D	MA_10285551g0010	K07198	PRKAA, AMPK	5'-AMP-activated protein kinase, catalytic alpha subunit [EC:2.7.11.11]
C	04713 Circadian entrainment [PATH:ko04713]
C	04711 Circadian rhythm - fly [PATH:ko04711]
C	04712 Circadian rhythm - plant [PATH:ko04712]
C	04714 Thermogenesis [PATH:ko04714]
D	MA_10285551g0010	K07198	PRKAA, AMPK	5'-AMP-activated protein kinase, catalytic alpha subunit [EC:2.7.11.11]
D	MA_68401g0010	K15109	SLC25A20_29, CACT, CACL, CRC1	solute carrier family 25 (mitochondrial carnitine/acylcarnitine transporter), member 20/29
C	04626 Plant-pathogen interaction [PATH:ko04626]
#
A	09160 Human Diseases
B
B	09161 Cancers: Overview
C	05200 Pathways in cancer [PATH:ko05200]
D	MA_10081221g0010	K00799	GST, gst	glutathione S-transferase [EC:2.5.1.18]
D	MA_137828g0010	K00799	GST, gst	glutathione S-transferase [EC:2.5.1.18]
C	05230 Central carbon metabolism in cancer [PATH:ko05230]
C	05231 Choline metabolism in cancer [PATH:ko05231]
C	05202 Transcriptional misregulation in cancer [PATH:ko05202]
C	05206 MicroRNAs in cancer [PATH:ko05206]
C	05205 Proteoglycans in cancer [PATH:ko05205]
C	05204 Chemical carcinogenesis [PATH:ko05204]
D	MA_10081221g0010	K00799	GST, gst	glutathione S-transferase [EC:2.5.1.18]
D	MA_137828g0010	K00799	GST, gst	glutathione S-transferase [EC:2.5.1.18]
C	05203 Viral carcinogenesis [PATH:ko05203]
D	MA_28618g0010	K11254	H4	histone H4
B
B	09162 Cancers: Specific types
C	05210 Colorectal cancer [PATH:ko05210]
C	05212 Pancreatic cancer [PATH:ko05212]
C	05225 Hepatocellular carcinoma [PATH:ko05225]
D	MA_10081221g0010	K00799	GST, gst	glutathione S-transferase [EC:2.5.1.18]
D	MA_137828g0010	K00799	GST, gst	glutathione S-transferase [EC:2.5.1.18]
C	05226 Gastric cancer [PATH:ko05226]
C	05214 Glioma [PATH:ko05214]
C	05216 Thyroid cancer [PATH:ko05216]
C	05221 Acute myeloid leukemia [PATH:ko05221]
C	05220 Chronic myeloid leukemia [PATH:ko05220]
C	05217 Basal cell carcinoma [PATH:ko05217]
C	05218 Melanoma [PATH:ko05218]
C	05211 Renal cell carcinoma [PATH:ko05211]
C	05219 Bladder cancer [PATH:ko05219]
C	05215 Prostate cancer [PATH:ko05215]
C	05213 Endometrial cancer [PATH:ko05213]
C	05224 Breast cancer [PATH:ko05224]
C	05222 Small cell lung cancer [PATH:ko05222]
C	05223 Non-small cell lung cancer [PATH:ko05223]
B
B	09163 Immune diseases
C	05310 Asthma [PATH:ko05310]
C	05322 Systemic lupus erythematosus [PATH:ko05322]
D	MA_28618g0010	K11254	H4	histone H4
C	05323 Rheumatoid arthritis [PATH:ko05323]
C	05320 Autoimmune thyroid disease [PATH:ko05320]
C	05321 Inflammatory bowel disease (IBD) [PATH:ko05321]
C	05330 Allograft rejection [PATH:ko05330]
C	05332 Graft-versus-host disease [PATH:ko05332]
C	05340 Primary immunodeficiency [PATH:ko05340]
B
B	09164 Neurodegenerative diseases
C	05010 Alzheimer disease [PATH:ko05010]
C	05012 Parkinson disease [PATH:ko05012]
C	05014 Amyotrophic lateral sclerosis (ALS) [PATH:ko05014]
C	05016 Huntington disease [PATH:ko05016]
C	05020 Prion diseases [PATH:ko05020]
B
B	09165 Substance dependence
C	05030 Cocaine addiction [PATH:ko05030]
C	05031 Amphetamine addiction [PATH:ko05031]
C	05032 Morphine addiction [PATH:ko05032]
C	05033 Nicotine addiction [PATH:ko05033]
C	05034 Alcoholism [PATH:ko05034]
D	MA_28618g0010	K11254	H4	histone H4
B
B	09166 Cardiovascular diseases
C	05418 Fluid shear stress and atherosclerosis [PATH:ko05418]
D	MA_10081221g0010	K00799	GST, gst	glutathione S-transferase [EC:2.5.1.18]
D	MA_137828g0010	K00799	GST, gst	glutathione S-transferase [EC:2.5.1.18]
D	MA_10285551g0010	K07198	PRKAA, AMPK	5'-AMP-activated protein kinase, catalytic alpha subunit [EC:2.7.11.11]
C	05410 Hypertrophic cardiomyopathy (HCM) [PATH:ko05410]
D	MA_10285551g0010	K07198	PRKAA, AMPK	5'-AMP-activated protein kinase, catalytic alpha subunit [EC:2.7.11.11]
C	05412 Arrhythmogenic right ventricular cardiomyopathy (ARVC) [PATH:ko05412]
C	05414 Dilated cardiomyopathy (DCM) [PATH:ko05414]
C	05416 Viral myocarditis [PATH:ko05416]
B
B	09167 Endocrine and metabolic diseases
C	04930 Type II diabetes mellitus [PATH:ko04930]
C	04940 Type I diabetes mellitus [PATH:ko04940]
C	04950 Maturity onset diabetes of the young [PATH:ko04950]
C	04932 Non-alcoholic fatty liver disease (NAFLD) [PATH:ko04932]
D	MA_10285551g0010	K07198	PRKAA, AMPK	5'-AMP-activated protein kinase, catalytic alpha subunit [EC:2.7.11.11]
C	04931 Insulin resistance [PATH:ko04931]
D	MA_10285551g0010	K07198	PRKAA, AMPK	5'-AMP-activated protein kinase, catalytic alpha subunit [EC:2.7.11.11]
C	04933 AGE-RAGE signaling pathway in diabetic complications [PATH:ko04933]
C	04934 Cushing syndrome [PATH:ko04934]
B
B	09171 Infectious diseases: Bacterial
C	05110 Vibrio cholerae infection [PATH:ko05110]
C	05120 Epithelial cell signaling in Helicobacter pylori infection [PATH:ko05120]
C	05130 Pathogenic Escherichia coli infection [PATH:ko05130]
C	05132 Salmonella infection [PATH:ko05132]
C	05131 Shigellosis [PATH:ko05131]
C	05133 Pertussis [PATH:ko05133]
C	05134 Legionellosis [PATH:ko05134]
C	05150 Staphylococcus aureus infection [PATH:ko05150]
C	05152 Tuberculosis [PATH:ko05152]
C	05100 Bacterial invasion of epithelial cells [PATH:ko05100]
B
B	09172 Infectious diseases: Viral
C	05166 Human T-cell leukemia virus 1 infection [PATH:ko05166]
C	05170 Human immunodeficiency virus 1 infection [PATH:ko05170]
C	05162 Measles [PATH:ko05162]
C	05164 Influenza A [PATH:ko05164]
C	05161 Hepatitis B [PATH:ko05161]
C	05160 Hepatitis C [PATH:ko05160]
C	05168 Herpes simplex infection [PATH:ko05168]
C	05163 Human cytomegalovirus infection [PATH:ko05163]
C	05167 Kaposi sarcoma-associated herpesvirus infection [PATH:ko05167]
C	05169 Epstein-Barr virus infection [PATH:ko05169]
C	05165 Human papillomavirus infection [PATH:ko05165]
B
B	09174 Infectious diseases: Parasitic
C	05146 Amoebiasis [PATH:ko05146]
C	05144 Malaria [PATH:ko05144]
C	05145 Toxoplasmosis [PATH:ko05145]
C	05140 Leishmaniasis [PATH:ko05140]
C	05142 Chagas disease (American trypanosomiasis) [PATH:ko05142]
C	05143 African trypanosomiasis [PATH:ko05143]
B
B	09175 Drug resistance: Antimicrobial
C	01501 beta-Lactam resistance [PATH:ko01501]
C	01502 Vancomycin resistance [PATH:ko01502]
C	01503 Cationic antimicrobial peptide (CAMP) resistance [PATH:ko01503]
B
B	09176 Drug resistance: Antineoplastic
C	01521 EGFR tyrosine kinase inhibitor resistance [PATH:ko01521]
C	01524 Platinum drug resistance [PATH:ko01524]
D	MA_10081221g0010	K00799	GST, gst	glutathione S-transferase [EC:2.5.1.18]
D	MA_137828g0010	K00799	GST, gst	glutathione S-transferase [EC:2.5.1.18]
C	01523 Antifolate resistance [PATH:ko01523]
C	01522 Endocrine resistance [PATH:ko01522]
#
A	09180 Brite Hierarchies
B
B	09181 Protein families: metabolism
C	01000 Enzymes [BR:ko01000]
C	01001 Protein kinases [BR:ko01001]
D	MA_10285551g0010	K07198	PRKAA, AMPK	5'-AMP-activated protein kinase, catalytic alpha subunit [EC:2.7.11.11]
C	01009 Protein phosphatases and associated proteins [BR:ko01009]
D	MA_10211598g0010	K19269	PGP, PGLP	phosphoglycolate phosphatase [EC:3.1.3.18 3.1.3.48]
C	01002 Peptidases [BR:ko01002]
C	01003 Glycosyltransferases [BR:ko01003]
D	MA_10437033g0010	K03691	POFUT	peptide-O-fucosyltransferase [EC:2.4.1.221]
C	01005 Lipopolysaccharide biosynthesis proteins [BR:ko01005]
C	01011 Peptidoglycan biosynthesis and degradation proteins [BR:ko01011]
C	01004 Lipid biosynthesis proteins [BR:ko01004]
C	01008 Polyketide biosynthesis proteins [BR:ko01008]
C	01006 Prenyltransferases [BR:ko01006]
D	MA_138828g0010	K13789	GGPS	geranylgeranyl diphosphate synthase, type II [EC:2.5.1.1 2.5.1.10 2.5.1.29]
C	01007 Amino acid related enzymes [BR:ko01007]
C	00199 Cytochrome P450 [BR:ko00199]
D	MA_10432975g0010	K15402	CYP86B1	fatty acid omega-hydroxylase [EC:1.14.-.-]
C	00194 Photosynthesis proteins [BR:ko00194]
D	MA_571554g0010	K03542	psbS	photosystem II 22kDa protein
D	MA_575444g0010	K03542	psbS	photosystem II 22kDa protein
B
B	09182 Protein families: genetic information processing
C	03000 Transcription factors [BR:ko03000]
C	03021 Transcription machinery [BR:ko03021]
C	03019 Messenger RNA biogenesis [BR:ko03019]
C	03041 Spliceosome [BR:ko03041]
C	03011 Ribosome [BR:ko03011]
D	MA_10429326g0010	K02990	RP-S6, MRPS6, rpsF	small subunit ribosomal protein S6
C	03009 Ribosome biogenesis [BR:ko03009]
C	03016 Transfer RNA biogenesis [BR:ko03016]
C	03012 Translation factors [BR:ko03012]
C	03110 Chaperones and folding catalysts [BR:ko03110]
D	MA_372983g0010	K13993	HSP20	HSP20 family protein
C	04131 Membrane trafficking [BR:ko04131]
D	MA_10285551g0010	K07198	PRKAA, AMPK	5'-AMP-activated protein kinase, catalytic alpha subunit [EC:2.7.11.11]
C	04121 Ubiquitin system [BR:ko04121]
C	03051 Proteasome [BR:ko03051]
C	03032 DNA replication proteins [BR:ko03032]
C	03036 Chromosome and associated proteins [BR:ko03036]
D	MA_28618g0010	K11254	H4	histone H4
C	03400 DNA repair and recombination proteins [BR:ko03400]
C	03029 Mitochondrial biogenesis [BR:ko03029]
D	MA_10429326g0010	K02990	RP-S6, MRPS6, rpsF	small subunit ribosomal protein S6
D	MA_10285551g0010	K07198	PRKAA, AMPK	5'-AMP-activated protein kinase, catalytic alpha subunit [EC:2.7.11.11]
B
B	09183 Protein families: signaling and cellular processes
C	02000 Transporters [BR:ko02000]
D	MA_68401g0010	K15109	SLC25A20_29, CACT, CACL, CRC1	solute carrier family 25 (mitochondrial carnitine/acylcarnitine transporter), member 20/29
D	MA_10081221g0010	K00799	GST, gst	glutathione S-transferase [EC:2.5.1.18]
D	MA_137828g0010	K00799	GST, gst	glutathione S-transferase [EC:2.5.1.18]
D	MA_380080g0010	K16075	MRS2, MFM1	magnesium transporter
C	02044 Secretion system [BR:ko02044]
C	02042 Bacterial toxins [BR:ko02042]
D	MA_302448g0010	K01114	plc	phospholipase C [EC:3.1.4.3]
C	02022 Two-component system [BR:ko02022]
C	02035 Bacterial motility proteins [BR:ko02035]
C	04812 Cytoskeleton proteins [BR:ko04812]
C	04147 Exosome [BR:ko04147]
D	MA_41114g0010	K03841	FBP, fbp	fructose-1,6-bisphosphatase I [EC:3.1.3.11]
C	02048 Prokaryotic defense system [BR:ko02048]
C	04030 G protein-coupled receptors [BR:ko04030]
C	04050 Cytokine receptors [BR:ko04050]
C	04054 Pattern recognition receptors [BR:ko04054]
C	03310 Nuclear receptors [BR:ko03310]
C	04040 Ion channels [BR:ko04040]
C	04031 GTP-binding proteins [BR:ko04031]
C	04052 Cytokines and growth factors [BR:ko04052]
C	04515 Cell adhesion molecules [BR:ko04515]
C	04090 CD molecules [BR:ko04090]
C	00535 Proteoglycans [BR:ko00535]
C	00536 Glycosaminoglycan binding proteins [BR:ko00536]
C	00537 Glycosylphosphatidylinositol (GPI)-anchored proteins [BR:ko00537]
C	04091 Lectins [BR:ko04091]
C	01504 Antimicrobial resistance genes [BR:ko01504]
C	03200 Viral proteins [BR:ko03200]
B
B	09184 RNA family
C	03100 Non-coding RNAs [BR:ko03100]
#
A	09190 Not Included in Pathway or Brite
B
B	09191 Unclassified: metabolism
C	99980 Enzymes with EC numbers
D	MA_368556g0010	K20417	FAD4	palmitoyl-[glycerolipid] 3-(E)-desaturase [EC:1.14.19.43]
C	99981 Carbohydrate metabolism
C	99982 Energy metabolism
C	99983 Lipid metabolism
C	99984 Nucleotide metabolism
C	99985 Amino acid metabolism
C	99986 Glycan metabolism
C	99987 Cofactor metabolism
C	99988 Secondary metabolism
C	99999 Others
B
B	09192 Unclassified: genetic information processing
C	99973 Transcription
C	99974 Translation
C	99975 Protein processing
C	99976 Replication and repair
C	99998 Others
B
B	09193 Unclassified: signaling and cellular processes
C	99977 Transport
C	99978 Cell growth
C	99993 Cell motility
C	99995 Signaling proteins
C	99992 Structural proteins
C	99994 Others
C	99979 Unclassified viral proteins
B
B	09194 Poorly characterized
C	99996 General function prediction only
C	99997 Function unknown

## Sheet: 21dpi Resume
21dpi OVER			21dpi UNDER
Metabolism			Metabolism
Carbohydrate metabolism	Annotation entries		Carbohydrate metabolism	Annotation entries
00010 Glycolysis / Gluconeogenesis	5		00010 Glycolysis / Gluconeogenesis	5
00020 Citrate cycle (TCA cycle)	4		00020 Citrate cycle (TCA cycle)	2
00030 Pentose phosphate pathway	2		00030 Pentose phosphate pathway	3
00040 Pentose and glucuronate interconversions	1		00040 Pentose and glucuronate interconversions	2
00051 Fructose and mannose metabolism	3		00051 Fructose and mannose metabolism	2
00052 Galactose metabolism	4		00052 Galactose metabolism	3
00053 Ascorbate and aldarate metabolism	5		00053 Ascorbate and aldarate metabolism	1
00500 Starch and sucrose metabolism	8		00500 Starch and sucrose metabolism	7
00520 Amino sugar and nucleotide sugar metabolism	6		00520 Amino sugar and nucleotide sugar metabolism	4
00620 Pyruvate metabolism	3		00620 Pyruvate metabolism	2
00630 Glyoxylate and dicarboxylate metabolism	4		00630 Glyoxylate and dicarboxylate metabolism	8
00640 Propanoate metabolism			00640 Propanoate metabolism	1
00650 Butanoate metabolism	1		00650 Butanoate metabolism	1
00660 C5-Branched dibasic acid metabolism	1		00660 C5-Branched dibasic acid metabolism
00562 Inositol phosphate metabolism	3		00562 Inositol phosphate metabolism	1
Energy metabolism			Energy metabolism
00190 Oxidative phosphorylation	2		00190 Oxidative phosphorylation	3
00195 Photosynthesis			00195 Photosynthesis	8
00196 Photosynthesis - antenna proteins			00196 Photosynthesis - antenna proteins	2
00710 Carbon fixation in photosynthetic organisms	3		00710 Carbon fixation in photosynthetic organisms	9
00910 Nitrogen metabolism	2		00910 Nitrogen metabolism	4
00920 Sulfur metabolism	4		00920 Sulfur metabolism
Lipid metabolism			Lipid metabolism
00061 Fatty acid biosynthesis	2		00061 Fatty acid biosynthesis	1
00062 Fatty acid elongation	1		00062 Fatty acid elongation	2
00071 Fatty acid degradation	4		00071 Fatty acid degradation	2
00072 Synthesis and degradation of ketone bodies			00072 Synthesis and degradation of ketone bodies
00073 Cutin, suberine and wax biosynthesis			00073 Cutin, suberine and wax biosynthesis	3
00100 Steroid biosynthesis	1		00100 Steroid biosynthesis	1
00561 Glycerolipid metabolism	4		00561 Glycerolipid metabolism	2
00564 Glycerophospholipid metabolism	6		00564 Glycerophospholipid metabolism	2
00565 Ether lipid metabolism	3		00565 Ether lipid metabolism
00600 Sphingolipid metabolism	3		00600 Sphingolipid metabolism
00590 Arachidonic acid metabolism	2		00590 Arachidonic acid metabolism
00591 Linoleic acid metabolism	2		00591 Linoleic acid metabolism	1
00592 alpha-Linolenic acid metabolism	6		00592 alpha-Linolenic acid metabolism	2
01040 Biosynthesis of unsaturated fatty acids	2		01040 Biosynthesis of unsaturated fatty acids
Nucleotide metabolism			Nucleotide metabolism
00230 Purine metabolism	3		00230 Purine metabolism	3
00240 Pyrimidine metabolism	2		00240 Pyrimidine metabolism	1
Amino acid metabolism			Amino acid metabolism
00250 Alanine, aspartate and glutamate metabolism	3		00250 Alanine, aspartate and glutamate metabolism	2
00260 Glycine, serine and threonine metabolism	1		00260 Glycine, serine and threonine metabolism	2
00270 Cysteine and methionine metabolism	7		00270 Cysteine and methionine metabolism	3
00280 Valine, leucine and isoleucine degradation	2		00280 Valine, leucine and isoleucine degradation	1
00290 Valine, leucine and isoleucine biosynthesis	1		00290 Valine, leucine and isoleucine biosynthesis
00300 Lysine biosynthesis			00300 Lysine biosynthesis
00310 Lysine degradation	2		00310 Lysine degradation	2
00220 Arginine biosynthesis	1		00220 Arginine biosynthesis	1
00330 Arginine and proline metabolism	6		00330 Arginine and proline metabolism	1
00340 Histidine metabolism	1		00340 Histidine metabolism
00350 Tyrosine metabolism	3		00350 Tyrosine metabolism	2
00360 Phenylalanine metabolism	5		00360 Phenylalanine metabolism
00380 Tryptophan metabolism	4		00380 Tryptophan metabolism	2
00400 Phenylalanine, tyrosine and tryptophan biosynthesis	2		00400 Phenylalanine, tyrosine and tryptophan biosynthesis	2
Metabolism of other amino acids			Metabolism of other amino acids
00410 beta-Alanine metabolism	5		00410 beta-Alanine metabolism	3
00430 Taurine and hypotaurine metabolism	1		00430 Taurine and hypotaurine metabolism	1
00440 Phosphonate and phosphinate metabolism			00440 Phosphonate and phosphinate metabolism	1
00450 Selenocompound metabolism	3		00450 Selenocompound metabolism
00460 Cyanoamino acid metabolism	3		00460 Cyanoamino acid metabolism	1
00480 Glutathione metabolism	6		00480 Glutathione metabolism	3
Glycan biosynthesis and metabolism			Glycan biosynthesis and metabolism
00510 N-Glycan biosynthesis	1		00510 N-Glycan biosynthesis
00515 Mannose type O-glycan biosynthesis			00515 Mannose type O-glycan biosynthesis
00514 Other types of O-glycan biosynthesis	2		00514 Other types of O-glycan biosynthesis	1
00531 Glycosaminoglycan degradation			00531 Glycosaminoglycan degradation
00563 Glycosylphosphatidylinositol (GPI)-anchor biosynthesis			00563 Glycosylphosphatidylinositol (GPI)-anchor biosynthesis
00601 Glycosphingolipid biosynthesis - lacto and neolacto series			00601 Glycosphingolipid biosynthesis - lacto and neolacto series
00603 Glycosphingolipid biosynthesis - globo and isoglobo series			00603 Glycosphingolipid biosynthesis - globo and isoglobo series
00604 Glycosphingolipid biosynthesis - ganglio series			00604 Glycosphingolipid biosynthesis - ganglio series
00511 Other glycan degradation	1		00511 Other glycan degradation
Metabolism of cofactors and vitamins			Metabolism of cofactors and vitamins
00730 Thiamine metabolism			00730 Thiamine metabolism	2
00740 Riboflavin metabolism	1		00740 Riboflavin metabolism	1
00750 Vitamin B6 metabolism	1		00750 Vitamin B6 metabolism
00760 Nicotinate and nicotinamide metabolism	1		00760 Nicotinate and nicotinamide metabolism	1
00770 Pantothenate and CoA biosynthesis	2		00770 Pantothenate and CoA biosynthesis
00780 Biotin metabolism	1		00780 Biotin metabolism	1
00785 Lipoic acid metabolism			00785 Lipoic acid metabolism
00790 Folate biosynthesis	3		00790 Folate biosynthesis	3
00670 One carbon pool by folate			00670 One carbon pool by folate	3
00860 Porphyrin and chlorophyll metabolism			00860 Porphyrin and chlorophyll metabolism	5
00130 Ubiquinone and other terpenoid-quinone biosynthesis	4		00130 Ubiquinone and other terpenoid-quinone biosynthesis
Metabolism of terpenoids and polyketides			Metabolism of terpenoids and polyketides
00900 Terpenoid backbone biosynthesis	6		00900 Terpenoid backbone biosynthesis	3
00902 Monoterpenoid biosynthesis			00902 Monoterpenoid biosynthesis
00909 Sesquiterpenoid and triterpenoid biosynthesis			00909 Sesquiterpenoid and triterpenoid biosynthesis
00904 Diterpenoid biosynthesis	2		00904 Diterpenoid biosynthesis	1
00906 Carotenoid biosynthesis	1		00906 Carotenoid biosynthesis	3
00905 Brassinosteroid biosynthesis	2		00905 Brassinosteroid biosynthesis	2
00908 Zeatin biosynthesis			00908 Zeatin biosynthesis
Biosynthesis of other secondary metabolites			Biosynthesis of other secondary metabolites
00940 Phenylpropanoid biosynthesis	9		00940 Phenylpropanoid biosynthesis
00945 Stilbenoid, diarylheptanoid and gingerol biosynthesis	2		00945 Stilbenoid, diarylheptanoid and gingerol biosynthesis
00941 Flavonoid biosynthesis	5		00941 Flavonoid biosynthesis
00944 Flavone and flavonol biosynthesis	2		00944 Flavone and flavonol biosynthesis	1
00942 Anthocyanin biosynthesis			00942 Anthocyanin biosynthesis
00901 Indole alkaloid biosynthesis			00901 Indole alkaloid biosynthesis
00901 Indole alkaloid biosynthesis			00901 Indole alkaloid biosynthesis
00950 Isoquinoline alkaloid biosynthesis	2		00950 Isoquinoline alkaloid biosynthesis
00960 Tropane, piperidine and pyridine alkaloid biosynthesis	2		00960 Tropane, piperidine and pyridine alkaloid biosynthesis
01058 Acridone alkaloid biosynthesis			01058 Acridone alkaloid biosynthesis
00232 Caffeine metabolism			00232 Caffeine metabolism
00965 Betalain biosynthesis	1		00965 Betalain biosynthesis
00966 Glucosinolate biosynthesis	1		00966 Glucosinolate biosynthesis
00402 Benzoxazinoid biosynthesis			00402 Benzoxazinoid biosynthesis
00261 Monobactam biosynthesis	1		00261 Monobactam biosynthesis
00999 Biosynthesis of secondary metabolites - unclassified			00999 Biosynthesis of secondary metabolites - unclassified
Genetic Information Processing			Genetic Information Processing
Transcription			Transcription
03020 RNA polymerase	1		03020 RNA polymerase
03022 Basal transcription factors			03022 Basal transcription factors
03040 Spliceosome	1		03040 Spliceosome	1
Translation			Translation
03010 Ribosome	19		03010 Ribosome	7
00970 Aminoacyl-tRNA biosynthesis			00970 Aminoacyl-tRNA biosynthesis	3
03013 RNA transport			03013 RNA transport
03015 mRNA surveillance pathway			03015 mRNA surveillance pathway	1
03008 Ribosome biogenesis in eukaryotes			03008 Ribosome biogenesis in eukaryotes
Folding, sorting and degradation			Folding, sorting and degradation
03060 Protein export	3		03060 Protein export	1
04141 Protein processing in endoplasmic reticulum	19		04141 Protein processing in endoplasmic reticulum	3
04130 SNARE interactions in vesicular transport	1		04130 SNARE interactions in vesicular transport	1
04120 Ubiquitin mediated proteolysis	7		04120 Ubiquitin mediated proteolysis	1
04122 Sulfur relay system			04122 Sulfur relay system
03050 Proteasome	1		03050 Proteasome
03018 RNA degradation	4		03018 RNA degradation	2
Replication and repair			Replication and repair
03030 DNA replication			03030 DNA replication
03410 Base excision repair			03410 Base excision repair	1
03420 Nucleotide excision repair			03420 Nucleotide excision repair	1
03430 Mismatch repair			03430 Mismatch repair
03440 Homologous recombination			03440 Homologous recombination
03450 Non-homologous end-joining			03450 Non-homologous end-joining
Environmental Information Processing			Environmental Information Processing
Membrane transport			Membrane transport
02010 ABC transporters	2		02010 ABC transporters
Signal transduction			Signal transduction
04016 MAPK signaling pathway - plant	11		04016 MAPK signaling pathway - plant	1
04070 Phosphatidylinositol signaling system	2		04070 Phosphatidylinositol signaling system	1
04075 Plant hormone signal transduction	11		04075 Plant hormone signal transduction	7
Cellular Processes			Cellular Processes
Transport and catabolism			Transport and catabolism
04144 Endocytosis	5		04144 Endocytosis	7
04145 Phagosome	4		04145 Phagosome	2
04146 Peroxisome	5		04146 Peroxisome	1
04136 Autophagy - other			04136 Autophagy - other
Organismal Systems			Organismal Systems
Environmental adaptation			Environmental adaptation
04712 Circadian rhythm - plant	2		04712 Circadian rhythm - plant	1
04626 Plant-pathogen interaction	9		04626 Plant-pathogen interaction	2
Human Diseases			Human Diseases
Endocrine and metabolic diseases			Endocrine and metabolic diseases
04933 AGE-RAGE signaling pathway in diabetic complications			04933 AGE-RAGE signaling pathway in diabetic complications
Drug resistance: Antimicrobial			Drug resistance: Antimicrobial
01502 Vancomycin resistance			01502 Vancomycin resistance

## Sheet: 21dpi OVER
Hierarchy	Pathway / Picea abies gene (MA_XgX)	KO	Name	Definition
A	09100 Metabolism
B
B	09101 Carbohydrate metabolism
C	00010 Glycolysis / Gluconeogenesis [PATH:ko00010]
D	MA_127355g0010	K00850	pfkA, PFK	6-phosphofructokinase 1 [EC:2.7.1.11]
D	MA_10432693g0010	K18857	ADH1	alcohol dehydrogenase class-P [EC:1.1.1.1]
D	MA_10431043g0010	K00128	ALDH	aldehyde dehydrogenase (NAD+) [EC:1.2.1.3]
D	MA_259175g0010	K01785	galM, GALM	aldose 1-epimerase [EC:5.1.3.3]
D	MA_101646g0010	K01610	E4.1.1.49, pckA	phosphoenolpyruvate carboxykinase (ATP) [EC:4.1.1.49]
C	00020 Citrate cycle (TCA cycle) [PATH:ko00020]
D	MA_7469g0010	K01681	ACO, acnA	aconitate hydratase [EC:4.2.1.3]
D	MA_10435887g0040	K00031	IDH1, IDH2, icd	isocitrate dehydrogenase [EC:1.1.1.42]
D	MA_55328g0010	K00030	IDH3	isocitrate dehydrogenase (NAD+) [EC:1.1.1.41]
D	MA_101646g0010	K01610	E4.1.1.49, pckA	phosphoenolpyruvate carboxykinase (ATP) [EC:4.1.1.49]
C	00030 Pentose phosphate pathway [PATH:ko00030]
D	MA_10163020g0010	K00033	PGD, gnd, gntZ	6-phosphogluconate dehydrogenase [EC:1.1.1.44 1.1.1.343]
D	MA_127355g0010	K00850	pfkA, PFK	6-phosphofructokinase 1 [EC:2.7.1.11]
C	00040 Pentose and glucuronate interconversions [PATH:ko00040]
D	MA_58522g0010	K01805	xylA	xylose isomerase [EC:5.3.1.5]
C	00051 Fructose and mannose metabolism [PATH:ko00051]
D	MA_10429784g0010	K00847	E2.7.1.4, scrK	fructokinase [EC:2.7.1.4]
D	MA_127355g0010	K00850	pfkA, PFK	6-phosphofructokinase 1 [EC:2.7.1.11]
D	MA_58522g0010	K01805	xylA	xylose isomerase [EC:5.3.1.5]
C	00052 Galactose metabolism [PATH:ko00052]
D	MA_259175g0010	K01785	galM, GALM	aldose 1-epimerase [EC:5.1.3.3]
D	MA_29551g0010	K18819	GOLS	inositol 3-alpha-galactosyltransferase [EC:2.4.1.123]
D	MA_127355g0010	K00850	pfkA, PFK	6-phosphofructokinase 1 [EC:2.7.1.11]
D	MA_43229g0010	K01193	INV, sacA	beta-fructofuranosidase [EC:3.2.1.26]
C	00053 Ascorbate and aldarate metabolism [PATH:ko00053]
D	MA_101107g0010	K00103	GULO	L-gulonolactone oxidase [EC:1.1.3.8]
D	MA_141445g0010	K10046	GME	GDP-D-mannose 3', 5'-epimerase [EC:5.1.3.18 5.1.3.-]
D	MA_490229g0010	K14190	VTC2_5	GDP-L-galactose phosphorylase [EC:2.7.7.69]
D	MA_79741g0010	K00434	E1.11.1.11	L-ascorbate peroxidase [EC:1.11.1.11]
D	MA_10431043g0010	K00128	ALDH	aldehyde dehydrogenase (NAD+) [EC:1.2.1.3]
C	00500 Starch and sucrose metabolism [PATH:ko00500]
D	MA_43229g0010	K01193	INV, sacA	beta-fructofuranosidase [EC:3.2.1.26]
D	MA_10437038g0010	K05349	bglX	beta-glucosidase [EC:3.2.1.21]
D	MA_11214g0010	K00703	glgA	starch synthase [EC:2.4.1.21]
D	MA_10429460g0010	K13679	WAXY	granule-bound starch synthase [EC:2.4.1.242]
D	MA_217935g0010	K01176	AMY, amyA, malS	alpha-amylase [EC:3.2.1.1]
D	MA_30833g0010	K01176	AMY, amyA, malS	alpha-amylase [EC:3.2.1.1]
D	MA_9055473g0010	K01087	otsB	trehalose 6-phosphate phosphatase [EC:3.1.3.12]
D	MA_30723g0010	K16055	TPS	trehalose 6-phosphate synthase/phosphatase [EC:2.4.1.15 3.1.3.12]
D	MA_10429784g0010	K00847	E2.7.1.4, scrK	fructokinase [EC:2.7.1.4]
C	00520 Amino sugar and nucleotide sugar metabolism [PATH:ko00520]
D	MA_10427514g0010	K01183	E3.2.1.14	chitinase [EC:3.2.1.14]
D	MA_10431378g0010	K01183	E3.2.1.14	chitinase [EC:3.2.1.14]
D	MA_159244g0020	K01183	E3.2.1.14	chitinase [EC:3.2.1.14]
D	MA_191308g0010	K01183	E3.2.1.14	chitinase [EC:3.2.1.14]
D	MA_295712g0010	K01183	E3.2.1.14	chitinase [EC:3.2.1.14]
D	MA_83505g0010	K01183	E3.2.1.14	chitinase [EC:3.2.1.14]
D	MA_10313114g0010	K20547	CHIB	basic endochitinase B [EC:3.2.1.14]
D	MA_8921185g0010	K20547	CHIB	basic endochitinase B [EC:3.2.1.14]
D	MA_10429784g0010	K00847	E2.7.1.4, scrK	fructokinase [EC:2.7.1.4]
D	MA_663612g0010	K00820	glmS, GFPT	glucosamine---fructose-6-phosphate aminotransferase (isomerizing) [EC:2.6.1.16]
D	MA_5732482g0010	K13648	GAUT	alpha-1,4-galacturonosyltransferase [EC:2.4.1.43]
D	MA_141445g0010	K10046	GME	GDP-D-mannose 3', 5'-epimerase [EC:5.1.3.18 5.1.3.-]
C	00620 Pyruvate metabolism [PATH:ko00620]
D	MA_10431043g0010	K00128	ALDH	aldehyde dehydrogenase (NAD+) [EC:1.2.1.3]
D	MA_10427218g0010	K00029	E1.1.1.40, maeB	malate dehydrogenase (oxaloacetate-decarboxylating)(NADP+) [EC:1.1.1.40]
D	MA_101646g0010	K01610	E4.1.1.49, pckA	phosphoenolpyruvate carboxykinase (ATP) [EC:4.1.1.49]
C	00630 Glyoxylate and dicarboxylate metabolism [PATH:ko00630]
D	MA_7469g0010	K01681	ACO, acnA	aconitate hydratase [EC:4.2.1.3]
D	MA_10427891g0010	K03781	katE, CAT, catB, srpA	catalase [EC:1.11.1.6]
D	MA_10437235g0010	K01455	E3.5.1.49	formamidase [EC:3.5.1.49]
D	MA_328353g0010	K22133	AAE3	oxalate---CoA ligase [EC:6.2.1.8]
C	00640 Propanoate metabolism [PATH:ko00640]
C	00650 Butanoate metabolism [PATH:ko00650]
D	MA_442130g0010	K01580	E4.1.1.15, gadB, gadA, GAD	glutamate decarboxylase [EC:4.1.1.15]
C	00660 C5-Branched dibasic acid metabolism [PATH:ko00660]
D	MA_9812298g0010	K01704	leuD, IPMI-S	3-isopropylmalate/(R)-2-methylmalate dehydratase small subunit [EC:4.2.1.33 4.2.1.35]
C	00562 Inositol phosphate metabolism [PATH:ko00562]
D	MA_10433267g0010	K01110	PTEN	phosphatidylinositol-3,4,5-trisphosphate 3-phosphatase and dual-specificity protein phosphatase PTEN [EC:3.1.3.16 3.1.3.48 3.1.3.67]
D	MA_217446g0010	K01114	plc	phospholipase C [EC:3.1.4.3]
D	MA_10427625g0010	K01858	INO1, ISYNA1	myo-inositol-1-phosphate synthase [EC:5.5.1.4]
B
B	09102 Energy metabolism
C	00190 Oxidative phosphorylation [PATH:ko00190]
D	MA_10434974g0010	K03934	NDUFS1	NADH dehydrogenase (ubiquinone) Fe-S protein 1 [EC:7.1.1.2 1.6.99.3]
D	MA_10435875g0030	K01535	PMA1, PMA2	H+-transporting ATPase [EC:7.1.2.1]
D	MA_818g0010	K01535	PMA1, PMA2	H+-transporting ATPase [EC:7.1.2.1]
C	00195 Photosynthesis [PATH:ko00195]
C	00196 Photosynthesis - antenna proteins [PATH:ko00196]
C	00710 Carbon fixation in photosynthetic organisms [PATH:ko00710]
D	MA_10428211g0010	K05298	GAPA	glyceraldehyde-3-phosphate dehydrogenase (NADP+) (phosphorylating) [EC:1.2.1.13]
D	MA_101646g0010	K01610	E4.1.1.49, pckA	phosphoenolpyruvate carboxykinase (ATP) [EC:4.1.1.49]
D	MA_10427218g0010	K00029	E1.1.1.40, maeB	malate dehydrogenase (oxaloacetate-decarboxylating)(NADP+) [EC:1.1.1.40]
C	00720 Carbon fixation pathways in prokaryotes [PATH:ko00720]
D	MA_10435887g0040	K00031	IDH1, IDH2, icd	isocitrate dehydrogenase [EC:1.1.1.42]
D	MA_7469g0010	K01681	ACO, acnA	aconitate hydratase [EC:4.2.1.3]
C	00680 Methane metabolism [PATH:ko00680]
D	MA_127355g0010	K00850	pfkA, PFK	6-phosphofructokinase 1 [EC:2.7.1.11]
C	00910 Nitrogen metabolism [PATH:ko00910]
D	MA_10437235g0010	K01455	E3.5.1.49	formamidase [EC:3.5.1.49]
D	MA_261019g0010	K01674	cah	carbonic anhydrase [EC:4.2.1.1]
C	00920 Sulfur metabolism [PATH:ko00920]
D	MA_121310g0010	K13811	PAPSS	3'-phosphoadenosine 5'-phosphosulfate synthase [EC:2.7.7.4 2.7.1.25]
D	MA_16080g0010	K05907	APR	adenylyl-sulfate reductase (glutathione) [EC:1.8.4.9]
D	MA_6875874g0010	K00640	cysE	serine O-acetyltransferase [EC:2.3.1.30]
D	MA_9758274g0010	K13034	ATCYSC1	L-3-cyanoalanine synthase/ cysteine synthase [EC:2.5.1.47 4.4.1.9]
B
B	09103 Lipid metabolism
C	00061 Fatty acid biosynthesis [PATH:ko00061]
D	MA_10435595g0020	K00059	fabG	3-oxoacyl-[acyl-carrier protein] reductase [EC:1.1.1.100]
D	MA_10437042g0010	K01897	ACSL, fadD	long-chain acyl-CoA synthetase [EC:6.2.1.3]
C	00062 Fatty acid elongation [PATH:ko00062]
D	MA_46113g0010	K15397	KCS	3-ketoacyl-CoA synthase [EC:2.3.1.199]
C	00071 Fatty acid degradation [PATH:ko00071]
D	MA_10427773g0010	K07513	ACAA1	acetyl-CoA acyltransferase 1 [EC:2.3.1.16]
D	MA_10437042g0010	K01897	ACSL, fadD	long-chain acyl-CoA synthetase [EC:6.2.1.3]
D	MA_10432693g0010	K18857	ADH1	alcohol dehydrogenase class-P [EC:1.1.1.1]
D	MA_10431043g0010	K00128	ALDH	aldehyde dehydrogenase (NAD+) [EC:1.2.1.3]
C	00072 Synthesis and degradation of ketone bodies [PATH:ko00072]
C	00073 Cutin, suberine and wax biosynthesis [PATH:ko00073]
C	00100 Steroid biosynthesis [PATH:ko00100]
D	MA_138441g0010	K01052	LIPA	lysosomal acid lipase/cholesteryl ester hydrolase [EC:3.1.1.13]
C	00120 Primary bile acid biosynthesis [PATH:ko00120]
C	00121 Secondary bile acid biosynthesis [PATH:ko00121]
C	00140 Steroid hormone biosynthesis [PATH:ko00140]
C	00561 Glycerolipid metabolism [PATH:ko00561]
D	MA_10431043g0010	K00128	ALDH	aldehyde dehydrogenase (NAD+) [EC:1.2.1.3]
D	MA_8761892g0010	K13513	LCLAT1, AGPAT8	lysocardiolipin and lysophospholipid acyltransferase [EC:2.3.1.- 2.3.1.51]
D	MA_58789g0010	K01054	MGLL	acylglycerol lipase [EC:3.1.1.23]
D	MA_83793g0010	K09480	DGD	digalactosyldiacylglycerol synthase [EC:2.4.1.241]
C	00564 Glycerophospholipid metabolism [PATH:ko00564]
D	MA_8761892g0010	K13513	LCLAT1, AGPAT8	lysocardiolipin and lysophospholipid acyltransferase [EC:2.3.1.- 2.3.1.51]
D	MA_217446g0010	K01114	plc	phospholipase C [EC:3.1.4.3]
D	MA_10428266g0010	K01115	PLD1_2	phospholipase D1/2 [EC:3.1.4.4]
D	MA_10222942g0010	K01047	PLA2G, SPLA2	secretory phospholipase A2 [EC:3.1.1.4]
D	MA_10426218g0010	K18696	GDE1	glycerophosphodiester phosphodiesterase [EC:3.1.4.46]
D	MA_101657g0010	K14156	CHK	choline/ethanolamine kinase [EC:2.7.1.32 2.7.1.82]
C	00565 Ether lipid metabolism [PATH:ko00565]
D	MA_10222942g0010	K01047	PLA2G, SPLA2	secretory phospholipase A2 [EC:3.1.1.4]
D	MA_217446g0010	K01114	plc	phospholipase C [EC:3.1.4.3]
D	MA_10428266g0010	K01115	PLD1_2	phospholipase D1/2 [EC:3.1.4.4]
C	00600 Sphingolipid metabolism [PATH:ko00600]
D	MA_469702g0010	K04712	DEGS	sphingolipid 4-desaturase/C4-monooxygenase [EC:1.14.19.17 1.14.18.5]
D	MA_17536g0010	K04713	SUR2	sphinganine C4-monooxygenase [EC:1.14.18.5]
D	MA_60892g0010	K17108	GBA2	non-lysosomal glucosylceramidase [EC:3.2.1.45]
C	00590 Arachidonic acid metabolism [PATH:ko00590]
D	MA_10222942g0010	K01047	PLA2G, SPLA2	secretory phospholipase A2 [EC:3.1.1.4]
D	MA_125131g0010	K00432	gpx	glutathione peroxidase [EC:1.11.1.9]
C	00591 Linoleic acid metabolism [PATH:ko00591]
D	MA_10222942g0010	K01047	PLA2G, SPLA2	secretory phospholipase A2 [EC:3.1.1.4]
D	MA_10427506g0020	K15718	LOX1_5	linoleate 9S-lipoxygenase [EC:1.13.11.58]
C	00592 alpha-Linolenic acid metabolism [PATH:ko00592]
D	MA_10222942g0010	K01047	PLA2G, SPLA2	secretory phospholipase A2 [EC:3.1.1.4]
D	MA_625323g0010	K01723	AOS	hydroperoxide dehydratase [EC:4.2.1.92]
D	MA_56386g0010	K10525	AOC	allene oxide cyclase [EC:5.3.99.6]
D	MA_10427773g0010	K07513	ACAA1	acetyl-CoA acyltransferase 1 [EC:2.3.1.16]
D	MA_10432693g0010	K18857	ADH1	alcohol dehydrogenase class-P [EC:1.1.1.1]
D	MA_170509g0020	K10529	DOX1	alpha-dioxygenase [EC:1.-.-.-]
C	01040 Biosynthesis of unsaturated fatty acids [PATH:ko01040]
D	MA_20551g0010	K10256	FAD2	omega-6 fatty acid desaturase / acyl-lipid omega-6 desaturase (Delta-12 desaturase) [EC:1.14.19.6 1.14.19.22]
D	MA_10427773g0010	K07513	ACAA1	acetyl-CoA acyltransferase 1 [EC:2.3.1.16]
B
B	09104 Nucleotide metabolism
C	00230 Purine metabolism [PATH:ko00230]
D	MA_10436004g0030	K00940	ndk, NME	nucleoside-diphosphate kinase [EC:2.7.4.6]
D	MA_121310g0010	K13811	PAPSS	3'-phosphoadenosine 5'-phosphosulfate synthase [EC:2.7.7.4 2.7.1.25]
D	MA_130557g0010	K02083	allC	allantoate deiminase [EC:3.5.3.9]
C	00240 Pyrimidine metabolism [PATH:ko00240]
D	MA_10436004g0030	K00940	ndk, NME	nucleoside-diphosphate kinase [EC:2.7.4.6]
D	MA_27352g0010	K00207	DPYD	dihydropyrimidine dehydrogenase (NADP+) [EC:1.3.1.2]
B
B	09105 Amino acid metabolism
C	00250 Alanine, aspartate and glutamate metabolism [PATH:ko00250]
D	MA_808776g0010	K01953	asnB, ASNS	asparagine synthase (glutamine-hydrolysing) [EC:6.3.5.4]
D	MA_442130g0010	K01580	E4.1.1.15, gadB, gadA, GAD	glutamate decarboxylase [EC:4.1.1.15]
D	MA_663612g0010	K00820	glmS, GFPT	glucosamine---fructose-6-phosphate aminotransferase (isomerizing) [EC:2.6.1.16]
C	00260 Glycine, serine and threonine metabolism [PATH:ko00260]
D	MA_160977g0010	K00276	AOC3, AOC2, tynA	primary-amine oxidase [EC:1.4.3.21]
D	MA_17966g0010	K00276	AOC3, AOC2, tynA	primary-amine oxidase [EC:1.4.3.21]
C	00270 Cysteine and methionine metabolism [PATH:ko00270]
D	MA_6875874g0010	K00640	cysE	serine O-acetyltransferase [EC:2.3.1.30]
D	MA_9758274g0010	K13034	ATCYSC1	L-3-cyanoalanine synthase/ cysteine synthase [EC:2.5.1.47 4.4.1.9]
D	MA_58651g0010	K00789	metK	S-adenosylmethionine synthetase [EC:2.5.1.6]
D	MA_84846g0010	K01244	MTN	5'-methylthioadenosine nucleosidase [EC:3.2.2.16]
D	MA_102057g0010	K00815	TAT	tyrosine aminotransferase [EC:2.6.1.5]
D	MA_2297g0010	K05933	E1.14.17.4	aminocyclopropanecarboxylate oxidase [EC:1.14.17.4]
D	MA_10426953g0010	K01761	E4.4.1.11	methionine-gamma-lyase [EC:4.4.1.11]
D	MA_72728g0010	K01761	E4.4.1.11	methionine-gamma-lyase [EC:4.4.1.11]
C	00280 Valine, leucine and isoleucine degradation [PATH:ko00280]
D	MA_10427773g0010	K07513	ACAA1	acetyl-CoA acyltransferase 1 [EC:2.3.1.16]
D	MA_10431043g0010	K00128	ALDH	aldehyde dehydrogenase (NAD+) [EC:1.2.1.3]
C	00290 Valine, leucine and isoleucine biosynthesis [PATH:ko00290]
D	MA_9812298g0010	K01704	leuD, IPMI-S	3-isopropylmalate/(R)-2-methylmalate dehydratase small subunit [EC:4.2.1.33 4.2.1.35]
C	00300 Lysine biosynthesis [PATH:ko00300]
C	00310 Lysine degradation [PATH:ko00310]
D	MA_54295g0010	K11420	EHMT	euchromatic histone-lysine N-methyltransferase [EC:2.1.1.43]
D	MA_10431043g0010	K00128	ALDH	aldehyde dehydrogenase (NAD+) [EC:1.2.1.3]
C	00220 Arginine biosynthesis [PATH:ko00220]
D	MA_10435722g0010	K01476	E3.5.3.1, rocF, arg	arginase [EC:3.5.3.1]
C	00330 Arginine and proline metabolism [PATH:ko00330]
D	MA_8291837g0010	K01583	E4.1.1.19	arginine decarboxylase [EC:4.1.1.19]
D	MA_10427280g0030	K17839	PAO4, PAO3, PAO2	polyamine oxidase [EC:1.5.3.17 1.5.3.-]
D	MA_10431043g0010	K00128	ALDH	aldehyde dehydrogenase (NAD+) [EC:1.2.1.3]
D	MA_10435722g0010	K01476	E3.5.3.1, rocF, arg	arginase [EC:3.5.3.1]
D	MA_24913g0010	K00318	PRODH	proline dehydrogenase [EC:1.5.-.-]
D	MA_173552g0010	K12657	ALDH18A1, P5CS	delta-1-pyrroline-5-carboxylate synthetase [EC:2.7.2.11 1.2.1.41]
C	00340 Histidine metabolism [PATH:ko00340]
D	MA_10431043g0010	K00128	ALDH	aldehyde dehydrogenase (NAD+) [EC:1.2.1.3]
C	00350 Tyrosine metabolism [PATH:ko00350]
D	MA_102057g0010	K00815	TAT	tyrosine aminotransferase [EC:2.6.1.5]
D	MA_160977g0010	K00276	AOC3, AOC2, tynA	primary-amine oxidase [EC:1.4.3.21]
D	MA_17966g0010	K00276	AOC3, AOC2, tynA	primary-amine oxidase [EC:1.4.3.21]
D	MA_10432693g0010	K18857	ADH1	alcohol dehydrogenase class-P [EC:1.1.1.1]
C	00360 Phenylalanine metabolism [PATH:ko00360]
D	MA_160977g0010	K00276	AOC3, AOC2, tynA	primary-amine oxidase [EC:1.4.3.21]
D	MA_17966g0010	K00276	AOC3, AOC2, tynA	primary-amine oxidase [EC:1.4.3.21]
D	MA_102057g0010	K00815	TAT	tyrosine aminotransferase [EC:2.6.1.5]
D	MA_15852g0010	K10775	PAL	phenylalanine ammonia-lyase [EC:4.3.1.24]
D	MA_10435536g0010	K00487	CYP73A	trans-cinnamate 4-monooxygenase [EC:1.14.14.91]
D	MA_10111432g0010	K00588	E2.1.1.104	caffeoyl-CoA O-methyltransferase [EC:2.1.1.104]
C	00380 Tryptophan metabolism [PATH:ko00380]
D	MA_10431043g0010	K00128	ALDH	aldehyde dehydrogenase (NAD+) [EC:1.2.1.3]
D	MA_10436004g0020	K16903	TAA1	L-tryptophan---pyruvate aminotransferase [EC:2.6.1.99]
D	MA_49332g0010	K11820	UGT74B1	N-hydroxythioamide S-beta-glucosyltransferase [EC:2.4.1.195]
D	MA_10427891g0010	K03781	katE, CAT, catB, srpA	catalase [EC:1.11.1.6]
C	00400 Phenylalanine, tyrosine and tryptophan biosynthesis [PATH:ko00400]
D	MA_647307g0010	K05359	ADT, PDT	arogenate/prephenate dehydratase [EC:4.2.1.91 4.2.1.51]
D	MA_102057g0010	K00815	TAT	tyrosine aminotransferase [EC:2.6.1.5]
B
B	09106 Metabolism of other amino acids
C	00410 beta-Alanine metabolism [PATH:ko00410]
D	MA_442130g0010	K01580	E4.1.1.15, gadB, gadA, GAD	glutamate decarboxylase [EC:4.1.1.15]
D	MA_10427280g0030	K17839	PAO4, PAO3, PAO2	polyamine oxidase [EC:1.5.3.17 1.5.3.-]
D	MA_160977g0010	K00276	AOC3, AOC2, tynA	primary-amine oxidase [EC:1.4.3.21]
D	MA_17966g0010	K00276	AOC3, AOC2, tynA	primary-amine oxidase [EC:1.4.3.21]
D	MA_10431043g0010	K00128	ALDH	aldehyde dehydrogenase (NAD+) [EC:1.2.1.3]
D	MA_27352g0010	K00207	DPYD	dihydropyrimidine dehydrogenase (NADP+) [EC:1.3.1.2]
C	00430 Taurine and hypotaurine metabolism [PATH:ko00430]
D	MA_442130g0010	K01580	E4.1.1.15, gadB, gadA, GAD	glutamate decarboxylase [EC:4.1.1.15]
C	00440 Phosphonate and phosphinate metabolism [PATH:ko00440]
C	00450 Selenocompound metabolism [PATH:ko00450]
D	MA_10426953g0010	K01761	E4.4.1.11	methionine-gamma-lyase [EC:4.4.1.11]
D	MA_72728g0010	K01761	E4.4.1.11	methionine-gamma-lyase [EC:4.4.1.11]
D	MA_10430110g0020	K00384	trxB, TRR	thioredoxin reductase (NADPH) [EC:1.8.1.9]
D	MA_121310g0010	K13811	PAPSS	3'-phosphoadenosine 5'-phosphosulfate synthase [EC:2.7.7.4 2.7.1.25]
C	00460 Cyanoamino acid metabolism [PATH:ko00460]
D	MA_10437038g0010	K05349	bglX	beta-glucosidase [EC:3.2.1.21]
D	MA_9758274g0010	K13034	ATCYSC1	L-3-cyanoalanine synthase/ cysteine synthase [EC:2.5.1.47 4.4.1.9]
D	MA_10437235g0010	K01455	E3.5.1.49	formamidase [EC:3.5.1.49]
C	00471 D-Glutamine and D-glutamate metabolism [PATH:ko00471]
C	00472 D-Arginine and D-ornithine metabolism [PATH:ko00472]
C	00473 D-Alanine metabolism [PATH:ko00473]
C	00480 Glutathione metabolism [PATH:ko00480]
D	MA_10333127g0010	K00799	GST, gst	glutathione S-transferase [EC:2.5.1.18]
D	MA_10426249g0010	K00799	GST, gst	glutathione S-transferase [EC:2.5.1.18]
D	MA_188810g0010	K00799	GST, gst	glutathione S-transferase [EC:2.5.1.18]
D	MA_2168g0030	K00799	GST, gst	glutathione S-transferase [EC:2.5.1.18]
D	MA_87785g0010	K00799	GST, gst	glutathione S-transferase [EC:2.5.1.18]
D	MA_159801g0010	K00383	GSR, gor	glutathione reductase (NADPH) [EC:1.8.1.7]
D	MA_10435887g0040	K00031	IDH1, IDH2, icd	isocitrate dehydrogenase [EC:1.1.1.42]
D	MA_10163020g0010	K00033	PGD, gnd, gntZ	6-phosphogluconate dehydrogenase [EC:1.1.1.44 1.1.1.343]
D	MA_125131g0010	K00432	gpx	glutathione peroxidase [EC:1.11.1.9]
D	MA_79741g0010	K00434	E1.11.1.11	L-ascorbate peroxidase [EC:1.11.1.11]
B
B	09107 Glycan biosynthesis and metabolism
C	00510 N-Glycan biosynthesis [PATH:ko00510]
D	MA_55917g0010	K12667	SWP1, RPN2	oligosaccharyltransferase complex subunit delta (ribophorin II)
C	00513 Various types of N-glycan biosynthesis [PATH:ko00513]
D	MA_55917g0010	K12667	SWP1, RPN2	oligosaccharyltransferase complex subunit delta (ribophorin II)
C	00512 Mucin type O-glycan biosynthesis [PATH:ko00512]
C	00515 Mannose type O-glycan biosynthesis [PATH:ko00515]
C	00514 Other types of O-glycan biosynthesis [PATH:ko00514]
D	MA_116478g0010	K13667	RUMI, KTELC1	protein glucosyltransferase [EC:2.4.1.-]
D	MA_54369g0010	K20783	RRA	arabinosyltransferase [EC:2.4.2.-]
C	00532 Glycosaminoglycan biosynthesis - chondroitin sulfate / dermatan sulfate [PATH:ko00532]
C	00534 Glycosaminoglycan biosynthesis - heparan sulfate / heparin [PATH:ko00534]
C	00533 Glycosaminoglycan biosynthesis - keratan sulfate [PATH:ko00533]
C	00531 Glycosaminoglycan degradation [PATH:ko00531]
C	00563 Glycosylphosphatidylinositol (GPI)-anchor biosynthesis [PATH:ko00563]
C	00601 Glycosphingolipid biosynthesis - lacto and neolacto series [PATH:ko00601]
C	00603 Glycosphingolipid biosynthesis - globo and isoglobo series [PATH:ko00603]
C	00604 Glycosphingolipid biosynthesis - ganglio series [PATH:ko00604]
C	00540 Lipopolysaccharide biosynthesis [PATH:ko00540]
C	00550 Peptidoglycan biosynthesis [PATH:ko00550]
C	00511 Other glycan degradation [PATH:ko00511]
D	MA_60892g0010	K17108	GBA2	non-lysosomal glucosylceramidase [EC:3.2.1.45]
C	00571 Lipoarabinomannan (LAM) biosynthesis [PATH:ko00571]
C	00572 Arabinogalactan biosynthesis - Mycobacterium [PATH:ko00572]
B
B	09108 Metabolism of cofactors and vitamins
C	00730 Thiamine metabolism [PATH:ko00730]
C	00740 Riboflavin metabolism [PATH:ko00740]
D	MA_10434618g0010	K14652	ribBA	3,4-dihydroxy 2-butanone 4-phosphate synthase / GTP cyclohydrolase II [EC:4.1.99.12 3.5.4.25]
C	00750 Vitamin B6 metabolism [PATH:ko00750]
D	MA_10434121g0010	K06215	pdxS, pdx1	pyridoxal 5'-phosphate synthase pdxS subunit [EC:4.3.3.6]
C	00760 Nicotinate and nicotinamide metabolism [PATH:ko00760]
D	MA_82669g0010	K03517	nadA	quinolinate synthase [EC:2.5.1.72]
C	00770 Pantothenate and CoA biosynthesis [PATH:ko00770]
D	MA_151196g0020	K02201	E2.7.7.3B	pantetheine-phosphate adenylyltransferase [EC:2.7.7.3]
D	MA_27352g0010	K00207	DPYD	dihydropyrimidine dehydrogenase (NADP+) [EC:1.3.1.2]
C	00780 Biotin metabolism [PATH:ko00780]
D	MA_10435595g0020	K00059	fabG	3-oxoacyl-[acyl-carrier protein] reductase [EC:1.1.1.100]
C	00785 Lipoic acid metabolism [PATH:ko00785]
C	00790 Folate biosynthesis [PATH:ko00790]
D	MA_102960g0010	K01495	GCH1, folE	GTP cyclohydrolase IA [EC:3.5.4.16]
D	MA_10434618g0010	K14652	ribBA	3,4-dihydroxy 2-butanone 4-phosphate synthase / GTP cyclohydrolase II [EC:4.1.99.12 3.5.4.25]
D	MA_10429843g0020	K13950	pabAB	para-aminobenzoate synthetase [EC:2.6.1.85]
C	00670 One carbon pool by folate [PATH:ko00670]
C	00830 Retinol metabolism [PATH:ko00830]
C	00860 Porphyrin and chlorophyll metabolism [PATH:ko00860]
C	00130 Ubiquinone and other terpenoid-quinone biosynthesis [PATH:ko00130]
D	MA_102057g0010	K00815	TAT	tyrosine aminotransferase [EC:2.6.1.5]
D	MA_10435536g0010	K00487	CYP73A	trans-cinnamate 4-monooxygenase [EC:1.14.14.91]
D	MA_10428385g0010	K19222	menI, DHNAT	1,4-dihydroxy-2-naphthoyl-CoA hydrolase [EC:3.1.2.28]
D	MA_10430292g0010	K19222	menI, DHNAT	1,4-dihydroxy-2-naphthoyl-CoA hydrolase [EC:3.1.2.28]
D	MA_10437041g0020	K09834	VTE1, SXD1	tocopherol cyclase [EC:5.5.1.24]
B
B	09109 Metabolism of terpenoids and polyketides
C	00900 Terpenoid backbone biosynthesis [PATH:ko00900]
D	MA_16234g0010	K00021	HMGCR	hydroxymethylglutaryl-CoA reductase (NADPH) [EC:1.1.1.34]
D	MA_454112g0010	K00021	HMGCR	hydroxymethylglutaryl-CoA reductase (NADPH) [EC:1.1.1.34]
D	MA_8877544g0010	K00938	E2.7.4.2, mvaK2	phosphomevalonate kinase [EC:2.7.4.2]
D	MA_13901g0010	K01597	MVD, mvaD	diphosphomevalonate decarboxylase [EC:4.1.1.33]
D	MA_961185g0010	K01597	MVD, mvaD	diphosphomevalonate decarboxylase [EC:4.1.1.33]
D	MA_10435706g0010	K12742	ispS	isoprene synthase [EC:4.2.3.27]
D	MA_10435221g0010	K05906	PCYOX1, FCLY	prenylcysteine oxidase / farnesylcysteine lyase [EC:1.8.3.5 1.8.3.6]
D	MA_42312g0010	K15892	FOLK	farnesol kinase [EC:2.7.1.216]
C	00902 Monoterpenoid biosynthesis [PATH:ko00902]
C	00909 Sesquiterpenoid and triterpenoid biosynthesis [PATH:ko00909]
C	00904 Diterpenoid biosynthesis [PATH:ko00904]
D	MA_34273g0020	K04120	E5.5.1.13	ent-copalyl diphosphate synthase [EC:5.5.1.13]
D	MA_26738g0010	K04125	E1.14.11.13	gibberellin 2beta-dioxygenase [EC:1.14.11.13]
C	00906 Carotenoid biosynthesis [PATH:ko00906]
D	MA_308546g0010	K09841	ABA2	xanthoxin dehydrogenase [EC:1.1.1.288]
C	00905 Brassinosteroid biosynthesis [PATH:ko00905]
D	MA_10434709g0010	K20623	CYP92A6	typhasterol/6-deoxotyphasterol 2alpha-hydroxylase
D	MA_158072g0010	K20623	CYP92A6	typhasterol/6-deoxotyphasterol 2alpha-hydroxylase
D	MA_141669g0010	K15639	CYP734A1, BAS1	PHYB activation tagged suppressor 1 [EC:1.14.-.-]
C	00981 Insect hormone biosynthesis [PATH:ko00981]
D	MA_10431043g0010	K00128	ALDH	aldehyde dehydrogenase (NAD+) [EC:1.2.1.3]
C	00908 Zeatin biosynthesis [PATH:ko00908]
C	00903 Limonene and pinene degradation [PATH:ko00903]
D	MA_10431043g0010	K00128	ALDH	aldehyde dehydrogenase (NAD+) [EC:1.2.1.3]
C	00281 Geraniol degradation [PATH:ko00281]
C	01052 Type I polyketide structures [PATH:ko01052]
C	00522 Biosynthesis of 12-, 14- and 16-membered macrolides [PATH:ko00522]
C	01051 Biosynthesis of ansamycins [PATH:ko01051]
C	01059 Biosynthesis of enediyne antibiotics [PATH:ko01059]
C	01056 Biosynthesis of type II polyketide backbone [PATH:ko01056]
C	01057 Biosynthesis of type II polyketide products [PATH:ko01057]
C	00253 Tetracycline biosynthesis [PATH:ko00253]
C	00523 Polyketide sugar unit biosynthesis [PATH:ko00523]
C	01054 Nonribosomal peptide structures [PATH:ko01054]
C	01053 Biosynthesis of siderophore group nonribosomal peptides [PATH:ko01053]
C	01055 Biosynthesis of vancomycin group antibiotics [PATH:ko01055]
B
B	09110 Biosynthesis of other secondary metabolites
C	00940 Phenylpropanoid biosynthesis [PATH:ko00940]
D	MA_15852g0010	K10775	PAL	phenylalanine ammonia-lyase [EC:4.3.1.24]
D	MA_10437038g0010	K05349	bglX	beta-glucosidase [EC:3.2.1.21]
D	MA_10435536g0010	K00487	CYP73A	trans-cinnamate 4-monooxygenase [EC:1.14.14.91]
D	MA_138834g0010	K12355	REF1	coniferyl-aldehyde dehydrogenase [EC:1.2.1.68]
D	MA_10432110g0010	K00083	E1.1.1.195	cinnamyl-alcohol dehydrogenase [EC:1.1.1.195]
D	MA_186285g0010	K22395	K22395	cinnamyl-alcohol dehydrogenase [EC:1.1.1.195]
D	MA_10430613g0010	K00430	E1.11.1.7	peroxidase [EC:1.11.1.7]
D	MA_10430775g0010	K00430	E1.11.1.7	peroxidase [EC:1.11.1.7]
D	MA_10430929g0010	K00430	E1.11.1.7	peroxidase [EC:1.11.1.7]
D	MA_10436898g0010	K00430	E1.11.1.7	peroxidase [EC:1.11.1.7]
D	MA_119796g0010	K00430	E1.11.1.7	peroxidase [EC:1.11.1.7]
D	MA_57932g0010	K00430	E1.11.1.7	peroxidase [EC:1.11.1.7]
D	MA_66201g0010	K00430	E1.11.1.7	peroxidase [EC:1.11.1.7]
D	MA_73034g0010	K00430	E1.11.1.7	peroxidase [EC:1.11.1.7]
D	MA_10432987g0020	K13066	E2.1.1.68, COMT	caffeic acid 3-O-methyltransferase [EC:2.1.1.68]
D	MA_10111432g0010	K00588	E2.1.1.104	caffeoyl-CoA O-methyltransferase [EC:2.1.1.104]
C	00945 Stilbenoid, diarylheptanoid and gingerol biosynthesis [PATH:ko00945]
D	MA_10435536g0010	K00487	CYP73A	trans-cinnamate 4-monooxygenase [EC:1.14.14.91]
D	MA_10111432g0010	K00588	E2.1.1.104	caffeoyl-CoA O-methyltransferase [EC:2.1.1.104]
C	00941 Flavonoid biosynthesis [PATH:ko00941]
D	MA_20764g0010	K00660	CHS	chalcone synthase [EC:2.3.1.74]
D	MA_5735g0010	K00660	CHS	chalcone synthase [EC:2.3.1.74]
D	MA_10435536g0010	K00487	CYP73A	trans-cinnamate 4-monooxygenase [EC:1.14.14.91]
D	MA_76780g0010	K05280	CYP75B1	flavonoid 3'-monooxygenase [EC:1.14.14.82]
D	MA_10433569g0010	K13082	DFR	bifunctional dihydroflavonol 4-reductase/flavanone 4-reductase [EC:1.1.1.219 1.1.1.234]
D	MA_78410g0010	K13082	DFR	bifunctional dihydroflavonol 4-reductase/flavanone 4-reductase [EC:1.1.1.219 1.1.1.234]
D	MA_10111432g0010	K00588	E2.1.1.104	caffeoyl-CoA O-methyltransferase [EC:2.1.1.104]
C	00944 Flavone and flavonol biosynthesis [PATH:ko00944]
D	MA_76780g0010	K05280	CYP75B1	flavonoid 3'-monooxygenase [EC:1.14.14.82]
D	MA_477384g0010	K22772	FG2	flavonol-3-O-glucoside L-rhamnosyltransferase [EC:2.4.1.159]
C	00942 Anthocyanin biosynthesis [PATH:ko00942]
C	00943 Isoflavonoid biosynthesis [PATH:ko00943]
D	MA_10435550g0030	K13260	CYP81E1_7	isoflavone/4'-methoxyisoflavone 2'-hydroxylase [EC:1.14.14.90 1.14.14.89]
C	00901 Indole alkaloid biosynthesis [PATH:ko00901]
C	00403 Indole diterpene alkaloid biosynthesis [PATH:ko00403]
C	00950 Isoquinoline alkaloid biosynthesis [PATH:ko00950]
D	MA_102057g0010	K00815	TAT	tyrosine aminotransferase [EC:2.6.1.5]
D	MA_160977g0010	K00276	AOC3, AOC2, tynA	primary-amine oxidase [EC:1.4.3.21]
D	MA_17966g0010	K00276	AOC3, AOC2, tynA	primary-amine oxidase [EC:1.4.3.21]
C	00960 Tropane, piperidine and pyridine alkaloid biosynthesis [PATH:ko00960]
D	MA_160977g0010	K00276	AOC3, AOC2, tynA	primary-amine oxidase [EC:1.4.3.21]
D	MA_17966g0010	K00276	AOC3, AOC2, tynA	primary-amine oxidase [EC:1.4.3.21]
D	MA_102057g0010	K00815	TAT	tyrosine aminotransferase [EC:2.6.1.5]
C	01058 Acridone alkaloid biosynthesis [PATH:ko01058]
C	00232 Caffeine metabolism [PATH:ko00232]
C	00965 Betalain biosynthesis [PATH:ko00965]
D	MA_10429870g0020	K15777	DOPA	4,5-DOPA dioxygenase extradiol [EC:1.13.11.-]
C	00966 Glucosinolate biosynthesis [PATH:ko00966]
D	MA_49332g0010	K11820	UGT74B1	N-hydroxythioamide S-beta-glucosyltransferase [EC:2.4.1.195]
C	00402 Benzoxazinoid biosynthesis [PATH:ko00402]
C	00311 Penicillin and cephalosporin biosynthesis [PATH:ko00311]
C	00332 Carbapenem biosynthesis [PATH:ko00332]
C	00261 Monobactam biosynthesis [PATH:ko00261]
D	MA_121310g0010	K13811	PAPSS	3'-phosphoadenosine 5'-phosphosulfate synthase [EC:2.7.7.4 2.7.1.25]
C	00331 Clavulanic acid biosynthesis [PATH:ko00331]
C	00521 Streptomycin biosynthesis [PATH:ko00521]
D	MA_10427625g0010	K01858	INO1, ISYNA1	myo-inositol-1-phosphate synthase [EC:5.5.1.4]
C	00524 Neomycin, kanamycin and gentamicin biosynthesis [PATH:ko00524]
C	00525 Acarbose and validamycin biosynthesis [PATH:ko00525]
C	00231 Puromycin biosynthesis [PATH:ko00231]
C	00401 Novobiocin biosynthesis [PATH:ko00401]
D	MA_102057g0010	K00815	TAT	tyrosine aminotransferase [EC:2.6.1.5]
C	00404 Staurosporine biosynthesis [PATH:ko00404]
C	00405 Phenazine biosynthesis [PATH:ko00405]
C	00333 Prodigiosin biosynthesis [PATH:ko00333]
D	MA_10435595g0020	K00059	fabG	3-oxoacyl-[acyl-carrier protein] reductase [EC:1.1.1.100]
C	00254 Aflatoxin biosynthesis [PATH:ko00254]
C	00999 Biosynthesis of secondary metabolites - unclassified [PATH:ko00999]
B
B	09111 Xenobiotics biodegradation and metabolism
C	00362 Benzoate degradation [PATH:ko00362]
C	00627 Aminobenzoate degradation [PATH:ko00627]
C	00364 Fluorobenzoate degradation [PATH:ko00364]
C	00625 Chloroalkane and chloroalkene degradation [PATH:ko00625]
D	MA_10431043g0010	K00128	ALDH	aldehyde dehydrogenase (NAD+) [EC:1.2.1.3]
C	00361 Chlorocyclohexane and chlorobenzene degradation [PATH:ko00361]
C	00623 Toluene degradation [PATH:ko00623]
C	00622 Xylene degradation [PATH:ko00622]
C	00633 Nitrotoluene degradation [PATH:ko00633]
C	00642 Ethylbenzene degradation [PATH:ko00642]
C	00643 Styrene degradation [PATH:ko00643]
C	00791 Atrazine degradation [PATH:ko00791]
C	00930 Caprolactam degradation [PATH:ko00930]
C	00363 Bisphenol degradation [PATH:ko00363]
C	00621 Dioxin degradation [PATH:ko00621]
C	00626 Naphthalene degradation [PATH:ko00626]
C	00624 Polycyclic aromatic hydrocarbon degradation [PATH:ko00624]
C	00365 Furfural degradation [PATH:ko00365]
C	00984 Steroid degradation [PATH:ko00984]
C	00980 Metabolism of xenobiotics by cytochrome P450 [PATH:ko00980]
D	MA_10333127g0010	K00799	GST, gst	glutathione S-transferase [EC:2.5.1.18]
D	MA_10426249g0010	K00799	GST, gst	glutathione S-transferase [EC:2.5.1.18]
D	MA_188810g0010	K00799	GST, gst	glutathione S-transferase [EC:2.5.1.18]
D	MA_2168g0030	K00799	GST, gst	glutathione S-transferase [EC:2.5.1.18]
D	MA_87785g0010	K00799	GST, gst	glutathione S-transferase [EC:2.5.1.18]
C	00982 Drug metabolism - cytochrome P450 [PATH:ko00982]
D	MA_10333127g0010	K00799	GST, gst	glutathione S-transferase [EC:2.5.1.18]
D	MA_10426249g0010	K00799	GST, gst	glutathione S-transferase [EC:2.5.1.18]
D	MA_188810g0010	K00799	GST, gst	glutathione S-transferase [EC:2.5.1.18]
D	MA_2168g0030	K00799	GST, gst	glutathione S-transferase [EC:2.5.1.18]
D	MA_87785g0010	K00799	GST, gst	glutathione S-transferase [EC:2.5.1.18]
C	00983 Drug metabolism - other enzymes [PATH:ko00983]
D	MA_27352g0010	K00207	DPYD	dihydropyrimidine dehydrogenase (NADP+) [EC:1.3.1.2]
D	MA_10436004g0030	K00940	ndk, NME	nucleoside-diphosphate kinase [EC:2.7.4.6]
D	MA_10333127g0010	K00799	GST, gst	glutathione S-transferase [EC:2.5.1.18]
D	MA_10426249g0010	K00799	GST, gst	glutathione S-transferase [EC:2.5.1.18]
D	MA_188810g0010	K00799	GST, gst	glutathione S-transferase [EC:2.5.1.18]
D	MA_2168g0030	K00799	GST, gst	glutathione S-transferase [EC:2.5.1.18]
D	MA_87785g0010	K00799	GST, gst	glutathione S-transferase [EC:2.5.1.18]
B
B	09112 Not included in regular maps
C	09113 Global maps only
#
A	09120 Genetic Information Processing
B
B	09121 Transcription
C	03020 RNA polymerase [PATH:ko03020]
D	MA_470483g0010	K03016	RPB8, POLR2H	DNA-directed RNA polymerases I, II, and III subunit RPABC3
C	03022 Basal transcription factors [PATH:ko03022]
C	03040 Spliceosome [PATH:ko03040]
D	MA_19860g0010	K03283	HSPA1s	heat shock 70kDa protein 1/2/6/8
B
B	09122 Translation
C	03010 Ribosome [PATH:ko03010]
D	MA_10436283g0010	K02985	RP-S3e, RPS3	small subunit ribosomal protein S3e
D	MA_14543g0010	K02958	RP-S15e, RPS15	small subunit ribosomal protein S15e
D	MA_32670g0010	K02960	RP-S16e, RPS16	small subunit ribosomal protein S16e
D	MA_21647g0010	K02971	RP-S21e, RPS21	small subunit ribosomal protein S21e
D	MA_10430279g0010	K02975	RP-S25e, RPS25	small subunit ribosomal protein S25e
D	MA_114136g0010	K02976	RP-S26e, RPS26	small subunit ribosomal protein S26e
D	MA_74546g0010	K02976	RP-S26e, RPS26	small subunit ribosomal protein S26e
D	MA_10435699g0020	K02977	RP-S27Ae, RPS27A	small subunit ribosomal protein S27Ae
D	MA_529552g0010	K02977	RP-S27Ae, RPS27A	small subunit ribosomal protein S27Ae
D	MA_107838g0010	K02939	RP-L9, MRPL9, rplI	large subunit ribosomal protein L9
D	MA_10426254g0010	K02919	RP-L36, MRPL36, rpmJ	large subunit ribosomal protein L36
D	MA_124178g0010	K02925	RP-L3e, RPL3	large subunit ribosomal protein L3e
D	MA_47548g0010	K02937	RP-L7e, RPL7	large subunit ribosomal protein L7e
D	MA_8948319g0010	K02866	RP-L10e, RPL10	large subunit ribosomal protein L10e
D	MA_186340g0010	K02872	RP-L13Ae, RPL13A	large subunit ribosomal protein L13Ae
D	MA_186351g0010	K02889	RP-L21e, RPL21	large subunit ribosomal protein L21e
D	MA_6199g0020	K02896	RP-L24e, RPL24	large subunit ribosomal protein L24e
D	MA_10436259g0020	K02900	RP-L27Ae, RPL27A	large subunit ribosomal protein L27Ae
D	MA_14317g0010	K02910	RP-L31e, RPL31	large subunit ribosomal protein L31e
D	MA_8286g0010	K02910	RP-L31e, RPL31	large subunit ribosomal protein L31e
D	MA_47061g0010	K02927	RP-L40e, RPL40	large subunit ribosomal protein L40e
D	MA_99845g0010	K02929	RP-L44e, RPL44	large subunit ribosomal protein L44e
C	00970 Aminoacyl-tRNA biosynthesis [PATH:ko00970]
C	03013 RNA transport [PATH:ko03013]
C	03015 mRNA surveillance pathway [PATH:ko03015]
C	03008 Ribosome biogenesis in eukaryotes [PATH:ko03008]
B
B	09123 Folding, sorting and degradation
C	03060 Protein export [PATH:ko03060]
D	MA_27783g0010	K07342	SEC61G, SSS1, secE	protein transport protein SEC61 subunit gamma and related proteins
D	MA_98041g0010	K12275	SEC62	translocation protein SEC62
D	MA_5353g0010	K09490	HSPA5, BIP	heat shock 70kDa protein 5
C	04141 Protein processing in endoplasmic reticulum [PATH:ko04141]
D	MA_27783g0010	K07342	SEC61G, SSS1, secE	protein transport protein SEC61 subunit gamma and related proteins
D	MA_98041g0010	K12275	SEC62	translocation protein SEC62
D	MA_55917g0010	K12667	SWP1, RPN2	oligosaccharyltransferase complex subunit delta (ribophorin II)
D	MA_5353g0010	K09490	HSPA5, BIP	heat shock 70kDa protein 5
D	MA_44157g0010	K09517	DNAJB11	DnaJ homolog subfamily B member 11
D	MA_10431031g0010	K09487	HSP90B, TRA1	heat shock protein 90kDa beta
D	MA_137838g0010	K09487	HSP90B, TRA1	heat shock protein 90kDa beta
D	MA_10427968g0010	K08054	CANX	calnexin
D	MA_139086g0010	K08057	CALR	calreticulin
D	MA_10435601g0010	K11718	HUGT	UDP-glucose:glycoprotein glucosyltransferase [EC:2.4.1.-]
D	MA_653463g0010	K11718	HUGT	UDP-glucose:glycoprotein glucosyltransferase [EC:2.4.1.-]
D	MA_101402g0010	K09580	PDIA1, P4HB	protein disulfide-isomerase A1 [EC:5.3.4.1]
D	MA_12242g0010	K09584	PDIA6, TXNDC7	protein disulfide-isomerase A6 [EC:5.3.4.1]
D	MA_109428g0010	K13249	SSR1	translocon-associated protein subunit alpha
D	MA_9368311g0010	K14011	UBXN6, UBXD1	UBX domain-containing protein 6
D	MA_19860g0010	K03283	HSPA1s	heat shock 70kDa protein 1/2/6/8
D	MA_10434030g0010	K04079	HSP90A, htpG	molecular chaperone HtpG
D	MA_12191g0010	K04079	HSP90A, htpG	molecular chaperone HtpG
D	MA_10243352g0010	K13993	HSP20	HSP20 family protein
D	MA_10426614g0010	K13993	HSP20	HSP20 family protein
D	MA_10426928g0010	K13993	HSP20	HSP20 family protein
D	MA_10427910g0010	K13993	HSP20	HSP20 family protein
D	MA_10433227g0010	K13993	HSP20	HSP20 family protein
D	MA_10436211g0010	K13993	HSP20	HSP20 family protein
D	MA_10436974g0010	K13993	HSP20	HSP20 family protein
D	MA_10436974g0020	K13993	HSP20	HSP20 family protein
D	MA_104614g0010	K13993	HSP20	HSP20 family protein
D	MA_106449g0010	K13993	HSP20	HSP20 family protein
D	MA_24774g0010	K13993	HSP20	HSP20 family protein
D	MA_3081g0010	K13993	HSP20	HSP20 family protein
D	MA_605776g0010	K13993	HSP20	HSP20 family protein
D	MA_9035900g0010	K13993	HSP20	HSP20 family protein
D	MA_93746g0010	K13993	HSP20	HSP20 family protein
D	MA_137894g0010	K10578	UBE2J1, NCUBE1, UBC6	ubiquitin-conjugating enzyme E2 J1 [EC:2.3.2.23]
D	MA_127251g0010	K10666	RNF5	E3 ubiquitin-protein ligase RNF5 [EC:2.3.2.27]
D	MA_13020g0010	K06689	UBE2D, UBC4, UBC5	ubiquitin-conjugating enzyme E2 D [EC:2.3.2.23]
C	04130 SNARE interactions in vesicular transport [PATH:ko04130]
D	MA_28961g0010	K08486	STX1B_2_3	syntaxin 1B/2/3
C	04120 Ubiquitin mediated proteolysis [PATH:ko04120]
D	MA_10433687g0030	K03178	UBE1, UBA1	ubiquitin-activating enzyme E1 [EC:6.2.1.45]
D	MA_13020g0010	K06689	UBE2D, UBC4, UBC5	ubiquitin-conjugating enzyme E2 D [EC:2.3.2.23]
D	MA_137894g0010	K10578	UBE2J1, NCUBE1, UBC6	ubiquitin-conjugating enzyme E2 J1 [EC:2.3.2.23]
D	MA_10428377g0020	K10590	TRIP12	E3 ubiquitin-protein ligase TRIP12 [EC:2.3.2.26]
D	MA_75734g0010	K10592	HUWE1, MULE, ARF-BP1	E3 ubiquitin-protein ligase HUWE1 [EC:2.3.2.26]
D	MA_8950g0010	K10143	RFWD2, COP1	E3 ubiquitin-protein ligase RFWD2 [EC:2.3.2.27]
D	MA_10429565g0010	K10144	RCHY1, PIRH2	RING finger and CHY zinc finger domain-containing protein 1 [EC:2.3.2.27]
D	MA_126866g0010	K10144	RCHY1, PIRH2	RING finger and CHY zinc finger domain-containing protein 1 [EC:2.3.2.27]
C	04122 Sulfur relay system [PATH:ko04122]
C	03050 Proteasome [PATH:ko03050]
D	MA_10428103g0010	K03037	PSMD6, RPN7	26S proteasome regulatory subunit N7
C	03018 RNA degradation [PATH:ko03018]
D	MA_17408g0010	K12581	CNOT7_8, CAF1, POP2	CCR4-NOT transcription complex subunit 7/8
D	MA_127355g0010	K00850	pfkA, PFK	6-phosphofructokinase 1 [EC:2.7.1.11]
D	MA_4871780g0010	K04043	dnaK, HSPA9	molecular chaperone DnaK
D	MA_10436324g0010	K04077	groEL, HSPD1	chaperonin GroEL
D	MA_13240g0020	K04077	groEL, HSPD1	chaperonin GroEL
B
B	09124 Replication and repair
C	03030 DNA replication [PATH:ko03030]
C	03410 Base excision repair [PATH:ko03410]
C	03420 Nucleotide excision repair [PATH:ko03420]
C	03430 Mismatch repair [PATH:ko03430]
C	03440 Homologous recombination [PATH:ko03440]
C	03450 Non-homologous end-joining [PATH:ko03450]
C	03460 Fanconi anemia pathway [PATH:ko03460]
#
A	09130 Environmental Information Processing
B
B	09131 Membrane transport
C	02010 ABC transporters [PATH:ko02010]
D	MA_6870g0010	K05658	ABCB1, CD243	ATP-binding cassette, subfamily B (MDR/TAP), member 1 [EC:7.6.2.2]
D	MA_629244g0010	K05666	ABCC2	ATP-binding cassette, subfamily C (CFTR/MRP), member 2
C	02060 Phosphotransferase system (PTS) [PATH:ko02060]
C	03070 Bacterial secretion system [PATH:ko03070]
B
B	09132 Signal transduction
C	02020 Two-component system [PATH:ko02020]
C	04014 Ras signaling pathway [PATH:ko04014]
D	MA_10204459g0010	K02183	CALM	calmodulin
D	MA_18112g0010	K02183	CALM	calmodulin
D	MA_52889g0010	K02183	CALM	calmodulin
D	MA_10427338g0020	K19613	SHOC2, SUR8	leucine-rich repeat protein SHOC2
D	MA_8025229g0010	K19613	SHOC2, SUR8	leucine-rich repeat protein SHOC2
D	MA_10222942g0010	K01047	PLA2G, SPLA2	secretory phospholipase A2 [EC:3.1.1.4]
D	MA_10428266g0010	K01115	PLD1_2	phospholipase D1/2 [EC:3.1.4.4]
C	04015 Rap1 signaling pathway [PATH:ko04015]
D	MA_10204459g0010	K02183	CALM	calmodulin
D	MA_18112g0010	K02183	CALM	calmodulin
D	MA_52889g0010	K02183	CALM	calmodulin
C	04010 MAPK signaling pathway [PATH:ko04010]
D	MA_10350490g0010	K04730	IRAK1	interleukin-1 receptor-associated kinase 1 [EC:2.7.11.1]
D	MA_10206478g0010	K04733	IRAK4	interleukin-1 receptor-associated kinase 4 [EC:2.7.11.1]
D	MA_10427762g0010	K04733	IRAK4	interleukin-1 receptor-associated kinase 4 [EC:2.7.11.1]
D	MA_10434463g0010	K04733	IRAK4	interleukin-1 receptor-associated kinase 4 [EC:2.7.11.1]
D	MA_121826g0010	K04733	IRAK4	interleukin-1 receptor-associated kinase 4 [EC:2.7.11.1]
D	MA_163708g0010	K04733	IRAK4	interleukin-1 receptor-associated kinase 4 [EC:2.7.11.1]
D	MA_168680g0010	K04733	IRAK4	interleukin-1 receptor-associated kinase 4 [EC:2.7.11.1]
D	MA_18132g0010	K04733	IRAK4	interleukin-1 receptor-associated kinase 4 [EC:2.7.11.1]
D	MA_382378g0010	K04733	IRAK4	interleukin-1 receptor-associated kinase 4 [EC:2.7.11.1]
D	MA_468133g0010	K04733	IRAK4	interleukin-1 receptor-associated kinase 4 [EC:2.7.11.1]
D	MA_48745g0010	K04733	IRAK4	interleukin-1 receptor-associated kinase 4 [EC:2.7.11.1]
D	MA_52468g0010	K04733	IRAK4	interleukin-1 receptor-associated kinase 4 [EC:2.7.11.1]
D	MA_7785813g0010	K04733	IRAK4	interleukin-1 receptor-associated kinase 4 [EC:2.7.11.1]
D	MA_892990g0010	K04733	IRAK4	interleukin-1 receptor-associated kinase 4 [EC:2.7.11.1]
D	MA_9476g0020	K04733	IRAK4	interleukin-1 receptor-associated kinase 4 [EC:2.7.11.1]
D	MA_19860g0010	K03283	HSPA1s	heat shock 70kDa protein 1/2/6/8
C	04013 MAPK signaling pathway - fly [PATH:ko04013]
D	MA_13020g0010	K06689	UBE2D, UBC4, UBC5	ubiquitin-conjugating enzyme E2 D [EC:2.3.2.23]
C	04016 MAPK signaling pathway - plant [PATH:ko04016]
D	MA_10437020g0010	K14512	MPK6	mitogen-activated protein kinase 6 [EC:2.7.11.24]
D	MA_501572g0010	K13449	PR1	pathogenesis-related protein 1
D	MA_53673g0010	K13449	PR1	pathogenesis-related protein 1
D	MA_10436004g0030	K00940	ndk, NME	nucleoside-diphosphate kinase [EC:2.7.4.6]
D	MA_35694g0010	K14510	CTR1	serine/threonine-protein kinase CTR1 [EC:2.7.11.1]
D	MA_10194g0020	K20604	MKK9	mitogen-activated protein kinase kinase 9 [EC:2.7.12.2]
D	MA_20516g0010	K14514	EIN3	ethylene-insensitive protein 3
D	MA_10313114g0010	K20547	CHIB	basic endochitinase B [EC:3.2.1.14]
D	MA_8921185g0010	K20547	CHIB	basic endochitinase B [EC:3.2.1.14]
D	MA_10435905g0020	K13422	MYC2	transcription factor MYC2
D	MA_106297g0010	K20716	MAPKKK17_18	mitogen-activated protein kinase kinase kinase 17/18
D	MA_72906g0010	K20716	MAPKKK17_18	mitogen-activated protein kinase kinase kinase 17/18
D	MA_10427891g0010	K03781	katE, CAT, catB, srpA	catalase [EC:1.11.1.6]
D	MA_10204459g0010	K02183	CALM	calmodulin
D	MA_18112g0010	K02183	CALM	calmodulin
D	MA_52889g0010	K02183	CALM	calmodulin
C	04011 MAPK signaling pathway - yeast [PATH:ko04011]
D	MA_10427891g0010	K03781	katE, CAT, catB, srpA	catalase [EC:1.11.1.6]
C	04012 ErbB signaling pathway [PATH:ko04012]
C	04310 Wnt signaling pathway [PATH:ko04310]
D	MA_10435736g0010	K19882	NOTUM	O-palmitoleoyl-L-serine hydrolase [EC:3.1.1.98]
C	04330 Notch signaling pathway [PATH:ko04330]
C	04340 Hedgehog signaling pathway [PATH:ko04340]
C	04341 Hedgehog signaling pathway - fly [PATH:ko04341]
C	04350 TGF-beta signaling pathway [PATH:ko04350]
D	MA_38949g0020	K04683	TFDP1	transcription factor Dp-1
C	04390 Hippo signaling pathway [PATH:ko04390]
C	04391 Hippo signaling pathway - fly [PATH:ko04391]
C	04392 Hippo signaling pathway - multiple species [PATH:ko04392]
C	04370 VEGF signaling pathway [PATH:ko04370]
C	04371 Apelin signaling pathway [PATH:ko04371]
D	MA_10204459g0010	K02183	CALM	calmodulin
D	MA_18112g0010	K02183	CALM	calmodulin
D	MA_52889g0010	K02183	CALM	calmodulin
D	MA_10434336g0020	K07198	PRKAA, AMPK	5'-AMP-activated protein kinase, catalytic alpha subunit [EC:2.7.11.11]
C	04630 Jak-STAT signaling pathway [PATH:ko04630]
C	04064 NF-kappa B signaling pathway [PATH:ko04064]
D	MA_10350490g0010	K04730	IRAK1	interleukin-1 receptor-associated kinase 1 [EC:2.7.11.1]
D	MA_10206478g0010	K04733	IRAK4	interleukin-1 receptor-associated kinase 4 [EC:2.7.11.1]
D	MA_10427762g0010	K04733	IRAK4	interleukin-1 receptor-associated kinase 4 [EC:2.7.11.1]
D	MA_10434463g0010	K04733	IRAK4	interleukin-1 receptor-associated kinase 4 [EC:2.7.11.1]
D	MA_121826g0010	K04733	IRAK4	interleukin-1 receptor-associated kinase 4 [EC:2.7.11.1]
D	MA_163708g0010	K04733	IRAK4	interleukin-1 receptor-associated kinase 4 [EC:2.7.11.1]
D	MA_168680g0010	K04733	IRAK4	interleukin-1 receptor-associated kinase 4 [EC:2.7.11.1]
D	MA_18132g0010	K04733	IRAK4	interleukin-1 receptor-associated kinase 4 [EC:2.7.11.1]
D	MA_382378g0010	K04733	IRAK4	interleukin-1 receptor-associated kinase 4 [EC:2.7.11.1]
D	MA_468133g0010	K04733	IRAK4	interleukin-1 receptor-associated kinase 4 [EC:2.7.11.1]
D	MA_48745g0010	K04733	IRAK4	interleukin-1 receptor-associated kinase 4 [EC:2.7.11.1]
D	MA_52468g0010	K04733	IRAK4	interleukin-1 receptor-associated kinase 4 [EC:2.7.11.1]
D	MA_7785813g0010	K04733	IRAK4	interleukin-1 receptor-associated kinase 4 [EC:2.7.11.1]
D	MA_892990g0010	K04733	IRAK4	interleukin-1 receptor-associated kinase 4 [EC:2.7.11.1]
D	MA_9476g0020	K04733	IRAK4	interleukin-1 receptor-associated kinase 4 [EC:2.7.11.1]
C	04668 TNF signaling pathway [PATH:ko04668]
C	04066 HIF-1 signaling pathway [PATH:ko04066]
C	04068 FoxO signaling pathway [PATH:ko04068]
D	MA_10434336g0020	K07198	PRKAA, AMPK	5'-AMP-activated protein kinase, catalytic alpha subunit [EC:2.7.11.11]
D	MA_10433267g0010	K01110	PTEN	phosphatidylinositol-3,4,5-trisphosphate 3-phosphatase and dual-specificity protein phosphatase PTEN [EC:3.1.3.16 3.1.3.48 3.1.3.67]
D	MA_10427891g0010	K03781	katE, CAT, catB, srpA	catalase [EC:1.11.1.6]
C	04020 Calcium signaling pathway [PATH:ko04020]
D	MA_75520g0010	K05863	SLC25A4S, ANT	solute carrier family 25 (mitochondrial adenine nucleotide translocator), member 4/5/6/31
D	MA_10204459g0010	K02183	CALM	calmodulin
D	MA_18112g0010	K02183	CALM	calmodulin
D	MA_52889g0010	K02183	CALM	calmodulin
C	04070 Phosphatidylinositol signaling system [PATH:ko04070]
D	MA_10433267g0010	K01110	PTEN	phosphatidylinositol-3,4,5-trisphosphate 3-phosphatase and dual-specificity protein phosphatase PTEN [EC:3.1.3.16 3.1.3.48 3.1.3.67]
D	MA_10204459g0010	K02183	CALM	calmodulin
D	MA_18112g0010	K02183	CALM	calmodulin
D	MA_52889g0010	K02183	CALM	calmodulin
C	04072 Phospholipase D signaling pathway [PATH:ko04072]
D	MA_101085g0010	K07937	ARF1	ADP-ribosylation factor 1
D	MA_10428266g0010	K01115	PLD1_2	phospholipase D1/2 [EC:3.1.4.4]
C	04071 Sphingolipid signaling pathway [PATH:ko04071]
D	MA_469702g0010	K04712	DEGS	sphingolipid 4-desaturase/C4-monooxygenase [EC:1.14.19.17 1.14.18.5]
D	MA_10428266g0010	K01115	PLD1_2	phospholipase D1/2 [EC:3.1.4.4]
D	MA_10433267g0010	K01110	PTEN	phosphatidylinositol-3,4,5-trisphosphate 3-phosphatase and dual-specificity protein phosphatase PTEN [EC:3.1.3.16 3.1.3.48 3.1.3.67]
C	04024 cAMP signaling pathway [PATH:ko04024]
D	MA_10204459g0010	K02183	CALM	calmodulin
D	MA_18112g0010	K02183	CALM	calmodulin
D	MA_52889g0010	K02183	CALM	calmodulin
D	MA_10428266g0010	K01115	PLD1_2	phospholipase D1/2 [EC:3.1.4.4]
C	04022 cGMP-PKG signaling pathway [PATH:ko04022]
D	MA_10204459g0010	K02183	CALM	calmodulin
D	MA_18112g0010	K02183	CALM	calmodulin
D	MA_52889g0010	K02183	CALM	calmodulin
D	MA_75520g0010	K05863	SLC25A4S, ANT	solute carrier family 25 (mitochondrial adenine nucleotide translocator), member 4/5/6/31
C	04151 PI3K-Akt signaling pathway [PATH:ko04151]
D	MA_10434336g0020	K07198	PRKAA, AMPK	5'-AMP-activated protein kinase, catalytic alpha subunit [EC:2.7.11.11]
D	MA_10433267g0010	K01110	PTEN	phosphatidylinositol-3,4,5-trisphosphate 3-phosphatase and dual-specificity protein phosphatase PTEN [EC:3.1.3.16 3.1.3.48 3.1.3.67]
D	MA_10434030g0010	K04079	HSP90A, htpG	molecular chaperone HtpG
D	MA_12191g0010	K04079	HSP90A, htpG	molecular chaperone HtpG
D	MA_10431031g0010	K09487	HSP90B, TRA1	heat shock protein 90kDa beta
D	MA_137838g0010	K09487	HSP90B, TRA1	heat shock protein 90kDa beta
C	04152 AMPK signaling pathway [PATH:ko04152]
D	MA_10434336g0020	K07198	PRKAA, AMPK	5'-AMP-activated protein kinase, catalytic alpha subunit [EC:2.7.11.11]
D	MA_127355g0010	K00850	pfkA, PFK	6-phosphofructokinase 1 [EC:2.7.1.11]
D	MA_16234g0010	K00021	HMGCR	hydroxymethylglutaryl-CoA reductase (NADPH) [EC:1.1.1.34]
D	MA_454112g0010	K00021	HMGCR	hydroxymethylglutaryl-CoA reductase (NADPH) [EC:1.1.1.34]
C	04150 mTOR signaling pathway [PATH:ko04150]
D	MA_10434336g0020	K07198	PRKAA, AMPK	5'-AMP-activated protein kinase, catalytic alpha subunit [EC:2.7.11.11]
D	MA_10433267g0010	K01110	PTEN	phosphatidylinositol-3,4,5-trisphosphate 3-phosphatase and dual-specificity protein phosphatase PTEN [EC:3.1.3.16 3.1.3.48 3.1.3.67]
C	04075 Plant hormone signal transduction [PATH:ko04075]
D	MA_131574g0010	K13946	AUX1, LAX	auxin influx carrier (AUX1 LAX family)
D	MA_27909g0020	K14485	TIR1	transport inhibitor response 1
D	MA_69378g0010	K14488	SAUR	SAUR family protein
D	MA_210494g0010	K14491	ARR-B	two-component response regulator ARR-B family
D	MA_35694g0010	K14510	CTR1	serine/threonine-protein kinase CTR1 [EC:2.7.11.1]
D	MA_10437020g0010	K14512	MPK6	mitogen-activated protein kinase 6 [EC:2.7.11.24]
D	MA_20516g0010	K14514	EIN3	ethylene-insensitive protein 3
D	MA_10430703g0010	K14504	TCH4	xyloglucan:xyloglucosyl transferase TCH4 [EC:2.4.1.207]
D	MA_10432086g0010	K14504	TCH4	xyloglucan:xyloglucosyl transferase TCH4 [EC:2.4.1.207]
D	MA_10433497g0010	K13464	JAZ	jasmonate ZIM domain-containing protein
D	MA_10435905g0020	K13422	MYC2	transcription factor MYC2
D	MA_501572g0010	K13449	PR1	pathogenesis-related protein 1
D	MA_53673g0010	K13449	PR1	pathogenesis-related protein 1
B
B	09133 Signaling molecules and interaction
C	04080 Neuroactive ligand-receptor interaction [PATH:ko04080]
C	04060 Cytokine-cytokine receptor interaction [PATH:ko04060]
C	04512 ECM-receptor interaction [PATH:ko04512]
C	04514 Cell adhesion molecules (CAMs) [PATH:ko04514]
#
A	09140 Cellular Processes
B
B	09141 Transport and catabolism
C	04144 Endocytosis [PATH:ko04144]
D	MA_10428266g0010	K01115	PLD1_2	phospholipase D1/2 [EC:3.1.4.4]
D	MA_10434212g0010	K19366	SPG20	spartin
D	MA_19860g0010	K03283	HSPA1s	heat shock 70kDa protein 1/2/6/8
D	MA_10043564g0010	K07897	RAB7A	Ras-related protein Rab-7A
D	MA_101085g0010	K07937	ARF1	ADP-ribosylation factor 1
C	04145 Phagosome [PATH:ko04145]
D	MA_10043564g0010	K07897	RAB7A	Ras-related protein Rab-7A
D	MA_27783g0010	K07342	SEC61G, SSS1, secE	protein transport protein SEC61 subunit gamma and related proteins
D	MA_139086g0010	K08057	CALR	calreticulin
D	MA_10427968g0010	K08054	CANX	calnexin
C	04142 Lysosome [PATH:ko04142]
D	MA_7991915g0010	K01373	CTSF	cathepsin F [EC:3.4.22.41]
D	MA_10275802g0010	K01369	LGMN	legumain [EC:3.4.22.34]
D	MA_138441g0010	K01052	LIPA	lysosomal acid lipase/cholesteryl ester hydrolase [EC:3.1.1.13]
D	MA_10437046g0010	K21398	SLC11A2, DMT1, NRAMP2	natural resistance-associated macrophage protein 2
C	04146 Peroxisome [PATH:ko04146]
D	MA_10427773g0010	K07513	ACAA1	acetyl-CoA acyltransferase 1 [EC:2.3.1.16]
D	MA_58424g0010	K12663	ECH1	Delta3,5-Delta2,4-dienoyl-CoA isomerase [EC:5.3.3.21]
D	MA_10437042g0010	K01897	ACSL, fadD	long-chain acyl-CoA synthetase [EC:6.2.1.3]
D	MA_10435887g0040	K00031	IDH1, IDH2, icd	isocitrate dehydrogenase [EC:1.1.1.42]
D	MA_10427891g0010	K03781	katE, CAT, catB, srpA	catalase [EC:1.11.1.6]
C	04140 Autophagy - animal [PATH:ko04140]
D	MA_10433267g0010	K01110	PTEN	phosphatidylinositol-3,4,5-trisphosphate 3-phosphatase and dual-specificity protein phosphatase PTEN [EC:3.1.3.16 3.1.3.48 3.1.3.67]
D	MA_10434336g0020	K07198	PRKAA, AMPK	5'-AMP-activated protein kinase, catalytic alpha subunit [EC:2.7.11.11]
D	MA_10043564g0010	K07897	RAB7A	Ras-related protein Rab-7A
C	04138 Autophagy - yeast [PATH:ko04138]
D	MA_10043564g0010	K07897	RAB7A	Ras-related protein Rab-7A
D	MA_15755g0030	K01381	PEP4	saccharopepsin [EC:3.4.23.25]
C	04136 Autophagy - other [PATH:ko04136]
C	04137 Mitophagy - animal [PATH:ko04137]
D	MA_10043564g0010	K07897	RAB7A	Ras-related protein Rab-7A
C	04139 Mitophagy - yeast [PATH:ko04139]
B
B	09143 Cell growth and death
C	04110 Cell cycle [PATH:ko04110]
D	MA_38949g0020	K04683	TFDP1	transcription factor Dp-1
C	04111 Cell cycle - yeast [PATH:ko04111]
C	04112 Cell cycle - Caulobacter [PATH:ko04112]
C	04113 Meiosis - yeast [PATH:ko04113]
C	04114 Oocyte meiosis [PATH:ko04114]
D	MA_10204459g0010	K02183	CALM	calmodulin
D	MA_18112g0010	K02183	CALM	calmodulin
D	MA_52889g0010	K02183	CALM	calmodulin
C	04210 Apoptosis [PATH:ko04210]
D	MA_7991915g0010	K01373	CTSF	cathepsin F [EC:3.4.22.41]
C	04214 Apoptosis - fly [PATH:ko04214]
C	04215 Apoptosis - multiple species [PATH:ko04215]
C	04216 Ferroptosis [PATH:ko04216]
D	MA_10437042g0010	K01897	ACSL, fadD	long-chain acyl-CoA synthetase [EC:6.2.1.3]
D	MA_10437046g0010	K21398	SLC11A2, DMT1, NRAMP2	natural resistance-associated macrophage protein 2
C	04217 Necroptosis [PATH:ko04217]
D	MA_75520g0010	K05863	SLC25A4S, ANT	solute carrier family 25 (mitochondrial adenine nucleotide translocator), member 4/5/6/31
D	MA_10434030g0010	K04079	HSP90A, htpG	molecular chaperone HtpG
D	MA_12191g0010	K04079	HSP90A, htpG	molecular chaperone HtpG
C	04115 p53 signaling pathway [PATH:ko04115]
D	MA_10433267g0010	K01110	PTEN	phosphatidylinositol-3,4,5-trisphosphate 3-phosphatase and dual-specificity protein phosphatase PTEN [EC:3.1.3.16 3.1.3.48 3.1.3.67]
D	MA_8950g0010	K10143	RFWD2, COP1	E3 ubiquitin-protein ligase RFWD2 [EC:2.3.2.27]
D	MA_10429565g0010	K10144	RCHY1, PIRH2	RING finger and CHY zinc finger domain-containing protein 1 [EC:2.3.2.27]
D	MA_126866g0010	K10144	RCHY1, PIRH2	RING finger and CHY zinc finger domain-containing protein 1 [EC:2.3.2.27]
C	04218 Cellular senescence [PATH:ko04218]
D	MA_10433267g0010	K01110	PTEN	phosphatidylinositol-3,4,5-trisphosphate 3-phosphatase and dual-specificity protein phosphatase PTEN [EC:3.1.3.16 3.1.3.48 3.1.3.67]
D	MA_10204459g0010	K02183	CALM	calmodulin
D	MA_18112g0010	K02183	CALM	calmodulin
D	MA_52889g0010	K02183	CALM	calmodulin
D	MA_75520g0010	K05863	SLC25A4S, ANT	solute carrier family 25 (mitochondrial adenine nucleotide translocator), member 4/5/6/31
B
B	09144 Cellular community - eukaryotes
C	04510 Focal adhesion [PATH:ko04510]
D	MA_10433267g0010	K01110	PTEN	phosphatidylinositol-3,4,5-trisphosphate 3-phosphatase and dual-specificity protein phosphatase PTEN [EC:3.1.3.16 3.1.3.48 3.1.3.67]
C	04520 Adherens junction [PATH:ko04520]
C	04530 Tight junction [PATH:ko04530]
D	MA_10434336g0020	K07198	PRKAA, AMPK	5'-AMP-activated protein kinase, catalytic alpha subunit [EC:2.7.11.11]
C	04540 Gap junction [PATH:ko04540]
C	04550 Signaling pathways regulating pluripotency of stem cells [PATH:ko04550]
B
B	09145 Cellular community - prokaryotes
C	02024 Quorum sensing [PATH:ko02024]
D	MA_442130g0010	K01580	E4.1.1.15, gadB, gadA, GAD	glutamate decarboxylase [EC:4.1.1.15]
D	MA_10437042g0010	K01897	ACSL, fadD	long-chain acyl-CoA synthetase [EC:6.2.1.3]
D	MA_217446g0010	K01114	plc	phospholipase C [EC:3.1.4.3]
C	05111 Biofilm formation - Vibrio cholerae [PATH:ko05111]
D	MA_6875874g0010	K00640	cysE	serine O-acetyltransferase [EC:2.3.1.30]
C	02025 Biofilm formation - Pseudomonas aeruginosa [PATH:ko02025]
C	02026 Biofilm formation - Escherichia coli [PATH:ko02026]
D	MA_11214g0010	K00703	glgA	starch synthase [EC:2.4.1.21]
B
B	09142 Cell motility
C	02030 Bacterial chemotaxis [PATH:ko02030]
C	02040 Flagellar assembly [PATH:ko02040]
C	04810 Regulation of actin cytoskeleton [PATH:ko04810]
#
A	09150 Organismal Systems
B
B	09151 Immune system
C	04640 Hematopoietic cell lineage [PATH:ko04640]
C	04610 Complement and coagulation cascades [PATH:ko04610]
C	04611 Platelet activation [PATH:ko04611]
C	04620 Toll-like receptor signaling pathway [PATH:ko04620]
D	MA_10206478g0010	K04733	IRAK4	interleukin-1 receptor-associated kinase 4 [EC:2.7.11.1]
D	MA_10427762g0010	K04733	IRAK4	interleukin-1 receptor-associated kinase 4 [EC:2.7.11.1]
D	MA_10434463g0010	K04733	IRAK4	interleukin-1 receptor-associated kinase 4 [EC:2.7.11.1]
D	MA_121826g0010	K04733	IRAK4	interleukin-1 receptor-associated kinase 4 [EC:2.7.11.1]
D	MA_163708g0010	K04733	IRAK4	interleukin-1 receptor-associated kinase 4 [EC:2.7.11.1]
D	MA_168680g0010	K04733	IRAK4	interleukin-1 receptor-associated kinase 4 [EC:2.7.11.1]
D	MA_18132g0010	K04733	IRAK4	interleukin-1 receptor-associated kinase 4 [EC:2.7.11.1]
D	MA_382378g0010	K04733	IRAK4	interleukin-1 receptor-associated kinase 4 [EC:2.7.11.1]
D	MA_468133g0010	K04733	IRAK4	interleukin-1 receptor-associated kinase 4 [EC:2.7.11.1]
D	MA_48745g0010	K04733	IRAK4	interleukin-1 receptor-associated kinase 4 [EC:2.7.11.1]
D	MA_52468g0010	K04733	IRAK4	interleukin-1 receptor-associated kinase 4 [EC:2.7.11.1]
D	MA_7785813g0010	K04733	IRAK4	interleukin-1 receptor-associated kinase 4 [EC:2.7.11.1]
D	MA_892990g0010	K04733	IRAK4	interleukin-1 receptor-associated kinase 4 [EC:2.7.11.1]
D	MA_9476g0020	K04733	IRAK4	interleukin-1 receptor-associated kinase 4 [EC:2.7.11.1]
D	MA_10350490g0010	K04730	IRAK1	interleukin-1 receptor-associated kinase 1 [EC:2.7.11.1]
C	04624 Toll and Imd signaling pathway [PATH:ko04624]
D	MA_10206478g0010	K04733	IRAK4	interleukin-1 receptor-associated kinase 4 [EC:2.7.11.1]
D	MA_10427762g0010	K04733	IRAK4	interleukin-1 receptor-associated kinase 4 [EC:2.7.11.1]
D	MA_10434463g0010	K04733	IRAK4	interleukin-1 receptor-associated kinase 4 [EC:2.7.11.1]
D	MA_121826g0010	K04733	IRAK4	interleukin-1 receptor-associated kinase 4 [EC:2.7.11.1]
D	MA_163708g0010	K04733	IRAK4	interleukin-1 receptor-associated kinase 4 [EC:2.7.11.1]
D	MA_168680g0010	K04733	IRAK4	interleukin-1 receptor-associated kinase 4 [EC:2.7.11.1]
D	MA_18132g0010	K04733	IRAK4	interleukin-1 receptor-associated kinase 4 [EC:2.7.11.1]
D	MA_382378g0010	K04733	IRAK4	interleukin-1 receptor-associated kinase 4 [EC:2.7.11.1]
D	MA_468133g0010	K04733	IRAK4	interleukin-1 receptor-associated kinase 4 [EC:2.7.11.1]
D	MA_48745g0010	K04733	IRAK4	interleukin-1 receptor-associated kinase 4 [EC:2.7.11.1]
D	MA_52468g0010	K04733	IRAK4	interleukin-1 receptor-associated kinase 4 [EC:2.7.11.1]
D	MA_7785813g0010	K04733	IRAK4	interleukin-1 receptor-associated kinase 4 [EC:2.7.11.1]
D	MA_892990g0010	K04733	IRAK4	interleukin-1 receptor-associated kinase 4 [EC:2.7.11.1]
D	MA_9476g0020	K04733	IRAK4	interleukin-1 receptor-associated kinase 4 [EC:2.7.11.1]
D	MA_10350490g0010	K04730	IRAK1	interleukin-1 receptor-associated kinase 1 [EC:2.7.11.1]
D	MA_13020g0010	K06689	UBE2D, UBC4, UBC5	ubiquitin-conjugating enzyme E2 D [EC:2.3.2.23]
C	04621 NOD-like receptor signaling pathway [PATH:ko04621]
D	MA_133206g0010	K12795	SUGT1, SGT1	suppressor of G2 allele of SKP1
D	MA_40679g0010	K12795	SUGT1, SGT1	suppressor of G2 allele of SKP1
D	MA_916238g0010	K03671	trxA	thioredoxin 1
D	MA_10434030g0010	K04079	HSP90A, htpG	molecular chaperone HtpG
D	MA_12191g0010	K04079	HSP90A, htpG	molecular chaperone HtpG
D	MA_10206478g0010	K04733	IRAK4	interleukin-1 receptor-associated kinase 4 [EC:2.7.11.1]
D	MA_10427762g0010	K04733	IRAK4	interleukin-1 receptor-associated kinase 4 [EC:2.7.11.1]
D	MA_10434463g0010	K04733	IRAK4	interleukin-1 receptor-associated kinase 4 [EC:2.7.11.1]
D	MA_121826g0010	K04733	IRAK4	interleukin-1 receptor-associated kinase 4 [EC:2.7.11.1]
D	MA_163708g0010	K04733	IRAK4	interleukin-1 receptor-associated kinase 4 [EC:2.7.11.1]
D	MA_168680g0010	K04733	IRAK4	interleukin-1 receptor-associated kinase 4 [EC:2.7.11.1]
D	MA_18132g0010	K04733	IRAK4	interleukin-1 receptor-associated kinase 4 [EC:2.7.11.1]
D	MA_382378g0010	K04733	IRAK4	interleukin-1 receptor-associated kinase 4 [EC:2.7.11.1]
D	MA_468133g0010	K04733	IRAK4	interleukin-1 receptor-associated kinase 4 [EC:2.7.11.1]
D	MA_48745g0010	K04733	IRAK4	interleukin-1 receptor-associated kinase 4 [EC:2.7.11.1]
D	MA_52468g0010	K04733	IRAK4	interleukin-1 receptor-associated kinase 4 [EC:2.7.11.1]
D	MA_7785813g0010	K04733	IRAK4	interleukin-1 receptor-associated kinase 4 [EC:2.7.11.1]
D	MA_892990g0010	K04733	IRAK4	interleukin-1 receptor-associated kinase 4 [EC:2.7.11.1]
D	MA_9476g0020	K04733	IRAK4	interleukin-1 receptor-associated kinase 4 [EC:2.7.11.1]
C	04622 RIG-I-like receptor signaling pathway [PATH:ko04622]
C	04623 Cytosolic DNA-sensing pathway [PATH:ko04623]
D	MA_470483g0010	K03016	RPB8, POLR2H	DNA-directed RNA polymerases I, II, and III subunit RPABC3
C	04625 C-type lectin receptor signaling pathway [PATH:ko04625]
D	MA_10204459g0010	K02183	CALM	calmodulin
D	MA_18112g0010	K02183	CALM	calmodulin
D	MA_52889g0010	K02183	CALM	calmodulin
C	04650 Natural killer cell mediated cytotoxicity [PATH:ko04650]
C	04612 Antigen processing and presentation [PATH:ko04612]
D	MA_19860g0010	K03283	HSPA1s	heat shock 70kDa protein 1/2/6/8
D	MA_10434030g0010	K04079	HSP90A, htpG	molecular chaperone HtpG
D	MA_12191g0010	K04079	HSP90A, htpG	molecular chaperone HtpG
D	MA_10427968g0010	K08054	CANX	calnexin
D	MA_139086g0010	K08057	CALR	calreticulin
D	MA_10275802g0010	K01369	LGMN	legumain [EC:3.4.22.34]
C	04660 T cell receptor signaling pathway [PATH:ko04660]
C	04658 Th1 and Th2 cell differentiation [PATH:ko04658]
C	04659 Th17 cell differentiation [PATH:ko04659]
D	MA_10434030g0010	K04079	HSP90A, htpG	molecular chaperone HtpG
D	MA_12191g0010	K04079	HSP90A, htpG	molecular chaperone HtpG
C	04657 IL-17 signaling pathway [PATH:ko04657]
D	MA_10434030g0010	K04079	HSP90A, htpG	molecular chaperone HtpG
D	MA_12191g0010	K04079	HSP90A, htpG	molecular chaperone HtpG
D	MA_10431031g0010	K09487	HSP90B, TRA1	heat shock protein 90kDa beta
D	MA_137838g0010	K09487	HSP90B, TRA1	heat shock protein 90kDa beta
C	04662 B cell receptor signaling pathway [PATH:ko04662]
C	04664 Fc epsilon RI signaling pathway [PATH:ko04664]
C	04666 Fc gamma R-mediated phagocytosis [PATH:ko04666]
D	MA_10428266g0010	K01115	PLD1_2	phospholipase D1/2 [EC:3.1.4.4]
C	04670 Leukocyte transendothelial migration [PATH:ko04670]
C	04672 Intestinal immune network for IgA production [PATH:ko04672]
C	04062 Chemokine signaling pathway [PATH:ko04062]
B
B	09152 Endocrine system
C	04911 Insulin secretion [PATH:ko04911]
C	04910 Insulin signaling pathway [PATH:ko04910]
D	MA_10204459g0010	K02183	CALM	calmodulin
D	MA_18112g0010	K02183	CALM	calmodulin
D	MA_52889g0010	K02183	CALM	calmodulin
D	MA_10434336g0020	K07198	PRKAA, AMPK	5'-AMP-activated protein kinase, catalytic alpha subunit [EC:2.7.11.11]
C	04922 Glucagon signaling pathway [PATH:ko04922]
D	MA_10204459g0010	K02183	CALM	calmodulin
D	MA_18112g0010	K02183	CALM	calmodulin
D	MA_52889g0010	K02183	CALM	calmodulin
D	MA_10434336g0020	K07198	PRKAA, AMPK	5'-AMP-activated protein kinase, catalytic alpha subunit [EC:2.7.11.11]
C	04923 Regulation of lipolysis in adipocytes [PATH:ko04923]
D	MA_167307g0010	K13699	ABHD5, CGI-58	abhydrolase domain-containing protein 5 [EC:2.3.1.51]
D	MA_58789g0010	K01054	MGLL	acylglycerol lipase [EC:3.1.1.23]
C	04920 Adipocytokine signaling pathway [PATH:ko04920]
D	MA_10437042g0010	K01897	ACSL, fadD	long-chain acyl-CoA synthetase [EC:6.2.1.3]
D	MA_10434336g0020	K07198	PRKAA, AMPK	5'-AMP-activated protein kinase, catalytic alpha subunit [EC:2.7.11.11]
C	03320 PPAR signaling pathway [PATH:ko03320]
D	MA_10437042g0010	K01897	ACSL, fadD	long-chain acyl-CoA synthetase [EC:6.2.1.3]
D	MA_10427773g0010	K07513	ACAA1	acetyl-CoA acyltransferase 1 [EC:2.3.1.16]
D	MA_10144111g0010	K08770	UBC	ubiquitin C
D	MA_10326002g0010	K08770	UBC	ubiquitin C
D	MA_10430977g0020	K08770	UBC	ubiquitin C
D	MA_57988g0010	K08770	UBC	ubiquitin C
D	MA_7263500g0010	K08770	UBC	ubiquitin C
C	04912 GnRH signaling pathway [PATH:ko04912]
D	MA_10204459g0010	K02183	CALM	calmodulin
D	MA_18112g0010	K02183	CALM	calmodulin
D	MA_52889g0010	K02183	CALM	calmodulin
D	MA_10428266g0010	K01115	PLD1_2	phospholipase D1/2 [EC:3.1.4.4]
C	04913 Ovarian steroidogenesis [PATH:ko04913]
C	04915 Estrogen signaling pathway [PATH:ko04915]
D	MA_10434030g0010	K04079	HSP90A, htpG	molecular chaperone HtpG
D	MA_12191g0010	K04079	HSP90A, htpG	molecular chaperone HtpG
D	MA_10431031g0010	K09487	HSP90B, TRA1	heat shock protein 90kDa beta
D	MA_137838g0010	K09487	HSP90B, TRA1	heat shock protein 90kDa beta
D	MA_19406g0010	K09571	FKBP4_5	FK506-binding protein 4/5 [EC:5.2.1.8]
D	MA_19860g0010	K03283	HSPA1s	heat shock 70kDa protein 1/2/6/8
D	MA_10204459g0010	K02183	CALM	calmodulin
D	MA_18112g0010	K02183	CALM	calmodulin
D	MA_52889g0010	K02183	CALM	calmodulin
C	04914 Progesterone-mediated oocyte maturation [PATH:ko04914]
D	MA_10434030g0010	K04079	HSP90A, htpG	molecular chaperone HtpG
D	MA_12191g0010	K04079	HSP90A, htpG	molecular chaperone HtpG
C	04917 Prolactin signaling pathway [PATH:ko04917]
C	04921 Oxytocin signaling pathway [PATH:ko04921]
D	MA_10204459g0010	K02183	CALM	calmodulin
D	MA_18112g0010	K02183	CALM	calmodulin
D	MA_52889g0010	K02183	CALM	calmodulin
D	MA_10434336g0020	K07198	PRKAA, AMPK	5'-AMP-activated protein kinase, catalytic alpha subunit [EC:2.7.11.11]
C	04926 Relaxin signaling pathway [PATH:ko04926]
C	04918 Thyroid hormone synthesis [PATH:ko04918]
D	MA_5353g0010	K09490	HSPA5, BIP	heat shock 70kDa protein 5
D	MA_10431031g0010	K09487	HSP90B, TRA1	heat shock protein 90kDa beta
D	MA_137838g0010	K09487	HSP90B, TRA1	heat shock protein 90kDa beta
D	MA_10427968g0010	K08054	CANX	calnexin
D	MA_125131g0010	K00432	gpx	glutathione peroxidase [EC:1.11.1.9]
D	MA_159801g0010	K00383	GSR, gor	glutathione reductase (NADPH) [EC:1.8.1.7]
C	04919 Thyroid hormone signaling pathway [PATH:ko04919]
D	MA_217446g0010	K01114	plc	phospholipase C [EC:3.1.4.3]
C	04928 Parathyroid hormone synthesis, secretion and action [PATH:ko04928]
D	MA_10428266g0010	K01115	PLD1_2	phospholipase D1/2 [EC:3.1.4.4]
C	04916 Melanogenesis [PATH:ko04916]
D	MA_10204459g0010	K02183	CALM	calmodulin
D	MA_18112g0010	K02183	CALM	calmodulin
D	MA_52889g0010	K02183	CALM	calmodulin
C	04924 Renin secretion [PATH:ko04924]
D	MA_10204459g0010	K02183	CALM	calmodulin
D	MA_18112g0010	K02183	CALM	calmodulin
D	MA_52889g0010	K02183	CALM	calmodulin
C	04614 Renin-angiotensin system [PATH:ko04614]
D	MA_10430728g0010	K01285	PRCP	lysosomal Pro-X carboxypeptidase [EC:3.4.16.2]
C	04925 Aldosterone synthesis and secretion [PATH:ko04925]
D	MA_10204459g0010	K02183	CALM	calmodulin
D	MA_18112g0010	K02183	CALM	calmodulin
D	MA_52889g0010	K02183	CALM	calmodulin
C	04927 Cortisol synthesis and secretion [PATH:ko04927]
B
B	09153 Circulatory system
C	04260 Cardiac muscle contraction [PATH:ko04260]
C	04261 Adrenergic signaling in cardiomyocytes [PATH:ko04261]
D	MA_10204459g0010	K02183	CALM	calmodulin
D	MA_18112g0010	K02183	CALM	calmodulin
D	MA_52889g0010	K02183	CALM	calmodulin
C	04270 Vascular smooth muscle contraction [PATH:ko04270]
D	MA_10222942g0010	K01047	PLA2G, SPLA2	secretory phospholipase A2 [EC:3.1.1.4]
D	MA_10204459g0010	K02183	CALM	calmodulin
D	MA_18112g0010	K02183	CALM	calmodulin
D	MA_52889g0010	K02183	CALM	calmodulin
B
B	09154 Digestive system
C	04970 Salivary secretion [PATH:ko04970]
D	MA_10204459g0010	K02183	CALM	calmodulin
D	MA_18112g0010	K02183	CALM	calmodulin
D	MA_52889g0010	K02183	CALM	calmodulin
C	04971 Gastric acid secretion [PATH:ko04971]
D	MA_10204459g0010	K02183	CALM	calmodulin
D	MA_18112g0010	K02183	CALM	calmodulin
D	MA_52889g0010	K02183	CALM	calmodulin
C	04972 Pancreatic secretion [PATH:ko04972]
D	MA_10222942g0010	K01047	PLA2G, SPLA2	secretory phospholipase A2 [EC:3.1.1.4]
C	04976 Bile secretion [PATH:ko04976]
D	MA_16234g0010	K00021	HMGCR	hydroxymethylglutaryl-CoA reductase (NADPH) [EC:1.1.1.34]
D	MA_454112g0010	K00021	HMGCR	hydroxymethylglutaryl-CoA reductase (NADPH) [EC:1.1.1.34]
D	MA_629244g0010	K05666	ABCC2	ATP-binding cassette, subfamily C (CFTR/MRP), member 2
D	MA_6870g0010	K05658	ABCB1, CD243	ATP-binding cassette, subfamily B (MDR/TAP), member 1 [EC:7.6.2.2]
C	04973 Carbohydrate digestion and absorption [PATH:ko04973]
D	MA_217935g0010	K01176	AMY, amyA, malS	alpha-amylase [EC:3.2.1.1]
D	MA_30833g0010	K01176	AMY, amyA, malS	alpha-amylase [EC:3.2.1.1]
C	04974 Protein digestion and absorption [PATH:ko04974]
D	MA_10430728g0010	K01285	PRCP	lysosomal Pro-X carboxypeptidase [EC:3.4.16.2]
C	04975 Fat digestion and absorption [PATH:ko04975]
D	MA_10222942g0010	K01047	PLA2G, SPLA2	secretory phospholipase A2 [EC:3.1.1.4]
C	04979 Cholesterol metabolism [PATH:ko04979]
D	MA_138441g0010	K01052	LIPA	lysosomal acid lipase/cholesteryl ester hydrolase [EC:3.1.1.13]
C	04977 Vitamin digestion and absorption [PATH:ko04977]
C	04978 Mineral absorption [PATH:ko04978]
D	MA_10437046g0010	K21398	SLC11A2, DMT1, NRAMP2	natural resistance-associated macrophage protein 2
B
B	09155 Excretory system
C	04962 Vasopressin-regulated water reabsorption [PATH:ko04962]
C	04960 Aldosterone-regulated sodium reabsorption [PATH:ko04960]
C	04961 Endocrine and other factor-regulated calcium reabsorption [PATH:ko04961]
C	04964 Proximal tubule bicarbonate reclamation [PATH:ko04964]
C	04966 Collecting duct acid secretion [PATH:ko04966]
B
B	09156 Nervous system
C	04724 Glutamatergic synapse [PATH:ko04724]
D	MA_10428266g0010	K01115	PLD1_2	phospholipase D1/2 [EC:3.1.4.4]
C	04727 GABAergic synapse [PATH:ko04727]
D	MA_442130g0010	K01580	E4.1.1.15, gadB, gadA, GAD	glutamate decarboxylase [EC:4.1.1.15]
C	04725 Cholinergic synapse [PATH:ko04725]
C	04728 Dopaminergic synapse [PATH:ko04728]
D	MA_10204459g0010	K02183	CALM	calmodulin
D	MA_18112g0010	K02183	CALM	calmodulin
D	MA_52889g0010	K02183	CALM	calmodulin
C	04726 Serotonergic synapse [PATH:ko04726]
C	04720 Long-term potentiation [PATH:ko04720]
D	MA_10204459g0010	K02183	CALM	calmodulin
D	MA_18112g0010	K02183	CALM	calmodulin
D	MA_52889g0010	K02183	CALM	calmodulin
C	04730 Long-term depression [PATH:ko04730]
C	04723 Retrograde endocannabinoid signaling [PATH:ko04723]
D	MA_58789g0010	K01054	MGLL	acylglycerol lipase [EC:3.1.1.23]
D	MA_10434974g0010	K03934	NDUFS1	NADH dehydrogenase (ubiquinone) Fe-S protein 1 [EC:7.1.1.2 1.6.99.3]
C	04721 Synaptic vesicle cycle [PATH:ko04721]
D	MA_28961g0010	K08486	STX1B_2_3	syntaxin 1B/2/3
C	04722 Neurotrophin signaling pathway [PATH:ko04722]
D	MA_10204459g0010	K02183	CALM	calmodulin
D	MA_18112g0010	K02183	CALM	calmodulin
D	MA_52889g0010	K02183	CALM	calmodulin
D	MA_10350490g0010	K04730	IRAK1	interleukin-1 receptor-associated kinase 1 [EC:2.7.11.1]
D	MA_10206478g0010	K04733	IRAK4	interleukin-1 receptor-associated kinase 4 [EC:2.7.11.1]
D	MA_10427762g0010	K04733	IRAK4	interleukin-1 receptor-associated kinase 4 [EC:2.7.11.1]
D	MA_10434463g0010	K04733	IRAK4	interleukin-1 receptor-associated kinase 4 [EC:2.7.11.1]
D	MA_121826g0010	K04733	IRAK4	interleukin-1 receptor-associated kinase 4 [EC:2.7.11.1]
D	MA_163708g0010	K04733	IRAK4	interleukin-1 receptor-associated kinase 4 [EC:2.7.11.1]
D	MA_168680g0010	K04733	IRAK4	interleukin-1 receptor-associated kinase 4 [EC:2.7.11.1]
D	MA_18132g0010	K04733	IRAK4	interleukin-1 receptor-associated kinase 4 [EC:2.7.11.1]
D	MA_382378g0010	K04733	IRAK4	interleukin-1 receptor-associated kinase 4 [EC:2.7.11.1]
D	MA_468133g0010	K04733	IRAK4	interleukin-1 receptor-associated kinase 4 [EC:2.7.11.1]
D	MA_48745g0010	K04733	IRAK4	interleukin-1 receptor-associated kinase 4 [EC:2.7.11.1]
D	MA_52468g0010	K04733	IRAK4	interleukin-1 receptor-associated kinase 4 [EC:2.7.11.1]
D	MA_7785813g0010	K04733	IRAK4	interleukin-1 receptor-associated kinase 4 [EC:2.7.11.1]
D	MA_892990g0010	K04733	IRAK4	interleukin-1 receptor-associated kinase 4 [EC:2.7.11.1]
D	MA_9476g0020	K04733	IRAK4	interleukin-1 receptor-associated kinase 4 [EC:2.7.11.1]
B
B	09157 Sensory system
C	04744 Phototransduction [PATH:ko04744]
D	MA_10204459g0010	K02183	CALM	calmodulin
D	MA_18112g0010	K02183	CALM	calmodulin
D	MA_52889g0010	K02183	CALM	calmodulin
C	04745 Phototransduction - fly [PATH:ko04745]
D	MA_10204459g0010	K02183	CALM	calmodulin
D	MA_18112g0010	K02183	CALM	calmodulin
D	MA_52889g0010	K02183	CALM	calmodulin
C	04740 Olfactory transduction [PATH:ko04740]
D	MA_10204459g0010	K02183	CALM	calmodulin
D	MA_18112g0010	K02183	CALM	calmodulin
D	MA_52889g0010	K02183	CALM	calmodulin
C	04742 Taste transduction [PATH:ko04742]
C	04750 Inflammatory mediator regulation of TRP channels [PATH:ko04750]
D	MA_10204459g0010	K02183	CALM	calmodulin
D	MA_18112g0010	K02183	CALM	calmodulin
D	MA_52889g0010	K02183	CALM	calmodulin
B
B	09158 Development
C	04320 Dorso-ventral axis formation [PATH:ko04320]
C	04360 Axon guidance [PATH:ko04360]
C	04380 Osteoclast differentiation [PATH:ko04380]
B
B	09149 Aging
C	04211 Longevity regulating pathway [PATH:ko04211]
D	MA_54295g0010	K11420	EHMT	euchromatic histone-lysine N-methyltransferase [EC:2.1.1.43]
D	MA_10427891g0010	K03781	katE, CAT, catB, srpA	catalase [EC:1.11.1.6]
D	MA_10434336g0020	K07198	PRKAA, AMPK	5'-AMP-activated protein kinase, catalytic alpha subunit [EC:2.7.11.11]
C	04212 Longevity regulating pathway - worm [PATH:ko04212]
D	MA_10433267g0010	K01110	PTEN	phosphatidylinositol-3,4,5-trisphosphate 3-phosphatase and dual-specificity protein phosphatase PTEN [EC:3.1.3.16 3.1.3.48 3.1.3.67]
D	MA_10427891g0010	K03781	katE, CAT, catB, srpA	catalase [EC:1.11.1.6]
D	MA_21726g0010	K13113	UBL5, HUB1	ubiquitin-like protein 5
D	MA_4871780g0010	K04043	dnaK, HSPA9	molecular chaperone DnaK
D	MA_10436324g0010	K04077	groEL, HSPD1	chaperonin GroEL
D	MA_13240g0020	K04077	groEL, HSPD1	chaperonin GroEL
C	04213 Longevity regulating pathway - multiple species [PATH:ko04213]
D	MA_10427891g0010	K03781	katE, CAT, catB, srpA	catalase [EC:1.11.1.6]
D	MA_10434336g0020	K07198	PRKAA, AMPK	5'-AMP-activated protein kinase, catalytic alpha subunit [EC:2.7.11.11]
D	MA_19860g0010	K03283	HSPA1s	heat shock 70kDa protein 1/2/6/8
D	MA_21130g0010	K03695	clpB	ATP-dependent Clp protease ATP-binding subunit ClpB
B
B	09159 Environmental adaptation
C	04710 Circadian rhythm [PATH:ko04710]
D	MA_10434336g0020	K07198	PRKAA, AMPK	5'-AMP-activated protein kinase, catalytic alpha subunit [EC:2.7.11.11]
C	04713 Circadian entrainment [PATH:ko04713]
D	MA_10204459g0010	K02183	CALM	calmodulin
D	MA_18112g0010	K02183	CALM	calmodulin
D	MA_52889g0010	K02183	CALM	calmodulin
C	04711 Circadian rhythm - fly [PATH:ko04711]
C	04712 Circadian rhythm - plant [PATH:ko04712]
D	MA_20764g0010	K00660	CHS	chalcone synthase [EC:2.3.1.74]
D	MA_5735g0010	K00660	CHS	chalcone synthase [EC:2.3.1.74]
D	MA_8950g0010	K10143	RFWD2, COP1	E3 ubiquitin-protein ligase RFWD2 [EC:2.3.2.27]
C	04714 Thermogenesis [PATH:ko04714]
D	MA_58789g0010	K01054	MGLL	acylglycerol lipase [EC:3.1.1.23]
D	MA_10434336g0020	K07198	PRKAA, AMPK	5'-AMP-activated protein kinase, catalytic alpha subunit [EC:2.7.11.11]
D	MA_10437042g0010	K01897	ACSL, fadD	long-chain acyl-CoA synthetase [EC:6.2.1.3]
D	MA_10434974g0010	K03934	NDUFS1	NADH dehydrogenase (ubiquinone) Fe-S protein 1 [EC:7.1.1.2 1.6.99.3]
C	04626 Plant-pathogen interaction [PATH:ko04626]
D	MA_115550g0010	K13412	CPK	calcium-dependent protein kinase [EC:2.7.11.1]
D	MA_9458g0010	K13412	CPK	calcium-dependent protein kinase [EC:2.7.11.1]
D	MA_10204459g0010	K02183	CALM	calmodulin
D	MA_18112g0010	K02183	CALM	calmodulin
D	MA_52889g0010	K02183	CALM	calmodulin
D	MA_10431324g0020	K13448	CML	calcium-binding protein CML
D	MA_18054g0010	K13448	CML	calcium-binding protein CML
D	MA_440031g0010	K13448	CML	calcium-binding protein CML
D	MA_472945g0010	K13448	CML	calcium-binding protein CML
D	MA_501572g0010	K13449	PR1	pathogenesis-related protein 1
D	MA_53673g0010	K13449	PR1	pathogenesis-related protein 1
D	MA_133206g0010	K12795	SUGT1, SGT1	suppressor of G2 allele of SKP1
D	MA_40679g0010	K12795	SUGT1, SGT1	suppressor of G2 allele of SKP1
D	MA_10431031g0010	K09487	HSP90B, TRA1	heat shock protein 90kDa beta
D	MA_137838g0010	K09487	HSP90B, TRA1	heat shock protein 90kDa beta
D	MA_10434030g0010	K04079	HSP90A, htpG	molecular chaperone HtpG
D	MA_12191g0010	K04079	HSP90A, htpG	molecular chaperone HtpG
D	MA_37473g0010	K13459	RPS2	disease resistance protein RPS2
D	MA_48202g0010	K13459	RPS2	disease resistance protein RPS2
D	MA_101621g0020	K18875	EDS1	enhanced disease susceptibility 1 protein
D	MA_10431201g0020	K18875	EDS1	enhanced disease susceptibility 1 protein
D	MA_10437224g0010	K18875	EDS1	enhanced disease susceptibility 1 protein
#
A	09160 Human Diseases
B
B	09161 Cancers: Overview
C	05200 Pathways in cancer [PATH:ko05200]
D	MA_10433267g0010	K01110	PTEN	phosphatidylinositol-3,4,5-trisphosphate 3-phosphatase and dual-specificity protein phosphatase PTEN [EC:3.1.3.16 3.1.3.48 3.1.3.67]
D	MA_10204459g0010	K02183	CALM	calmodulin
D	MA_18112g0010	K02183	CALM	calmodulin
D	MA_52889g0010	K02183	CALM	calmodulin
D	MA_10333127g0010	K00799	GST, gst	glutathione S-transferase [EC:2.5.1.18]
D	MA_10426249g0010	K00799	GST, gst	glutathione S-transferase [EC:2.5.1.18]
D	MA_188810g0010	K00799	GST, gst	glutathione S-transferase [EC:2.5.1.18]
D	MA_2168g0030	K00799	GST, gst	glutathione S-transferase [EC:2.5.1.18]
D	MA_87785g0010	K00799	GST, gst	glutathione S-transferase [EC:2.5.1.18]
D	MA_10434030g0010	K04079	HSP90A, htpG	molecular chaperone HtpG
D	MA_12191g0010	K04079	HSP90A, htpG	molecular chaperone HtpG
D	MA_10431031g0010	K09487	HSP90B, TRA1	heat shock protein 90kDa beta
D	MA_137838g0010	K09487	HSP90B, TRA1	heat shock protein 90kDa beta
C	05230 Central carbon metabolism in cancer [PATH:ko05230]
D	MA_127355g0010	K00850	pfkA, PFK	6-phosphofructokinase 1 [EC:2.7.1.11]
D	MA_10433267g0010	K01110	PTEN	phosphatidylinositol-3,4,5-trisphosphate 3-phosphatase and dual-specificity protein phosphatase PTEN [EC:3.1.3.16 3.1.3.48 3.1.3.67]
C	05231 Choline metabolism in cancer [PATH:ko05231]
D	MA_10428266g0010	K01115	PLD1_2	phospholipase D1/2 [EC:3.1.4.4]
D	MA_101657g0010	K14156	CHK	choline/ethanolamine kinase [EC:2.7.1.32 2.7.1.82]
C	05202 Transcriptional misregulation in cancer [PATH:ko05202]
D	MA_164918g0010	K15622	MLF1	myeloid leukemia factor 1
C	05206 MicroRNAs in cancer [PATH:ko05206]
D	MA_10433267g0010	K01110	PTEN	phosphatidylinositol-3,4,5-trisphosphate 3-phosphatase and dual-specificity protein phosphatase PTEN [EC:3.1.3.16 3.1.3.48 3.1.3.67]
D	MA_10433604g0010	K13863	SLC7A1, ATRC1	solute carrier family 7 (cationic amino acid transporter), member 1
D	MA_6870g0010	K05658	ABCB1, CD243	ATP-binding cassette, subfamily B (MDR/TAP), member 1 [EC:7.6.2.2]
C	05205 Proteoglycans in cancer [PATH:ko05205]
C	05204 Chemical carcinogenesis [PATH:ko05204]
D	MA_10333127g0010	K00799	GST, gst	glutathione S-transferase [EC:2.5.1.18]
D	MA_10426249g0010	K00799	GST, gst	glutathione S-transferase [EC:2.5.1.18]
D	MA_188810g0010	K00799	GST, gst	glutathione S-transferase [EC:2.5.1.18]
D	MA_2168g0030	K00799	GST, gst	glutathione S-transferase [EC:2.5.1.18]
D	MA_87785g0010	K00799	GST, gst	glutathione S-transferase [EC:2.5.1.18]
C	05203 Viral carcinogenesis [PATH:ko05203]
D	MA_9251g0010	K15305	VAC14, TAX1BP2	vacuole morphology and inheritance protein 14
B
B	09162 Cancers: Specific types
C	05210 Colorectal cancer [PATH:ko05210]
C	05212 Pancreatic cancer [PATH:ko05212]
C	05225 Hepatocellular carcinoma [PATH:ko05225]
D	MA_10433267g0010	K01110	PTEN	phosphatidylinositol-3,4,5-trisphosphate 3-phosphatase and dual-specificity protein phosphatase PTEN [EC:3.1.3.16 3.1.3.48 3.1.3.67]
D	MA_10333127g0010	K00799	GST, gst	glutathione S-transferase [EC:2.5.1.18]
D	MA_10426249g0010	K00799	GST, gst	glutathione S-transferase [EC:2.5.1.18]
D	MA_188810g0010	K00799	GST, gst	glutathione S-transferase [EC:2.5.1.18]
D	MA_2168g0030	K00799	GST, gst	glutathione S-transferase [EC:2.5.1.18]
D	MA_87785g0010	K00799	GST, gst	glutathione S-transferase [EC:2.5.1.18]
C	05226 Gastric cancer [PATH:ko05226]
D	MA_6870g0010	K05658	ABCB1, CD243	ATP-binding cassette, subfamily B (MDR/TAP), member 1 [EC:7.6.2.2]
C	05214 Glioma [PATH:ko05214]
D	MA_10204459g0010	K02183	CALM	calmodulin
D	MA_18112g0010	K02183	CALM	calmodulin
D	MA_52889g0010	K02183	CALM	calmodulin
D	MA_10433267g0010	K01110	PTEN	phosphatidylinositol-3,4,5-trisphosphate 3-phosphatase and dual-specificity protein phosphatase PTEN [EC:3.1.3.16 3.1.3.48 3.1.3.67]
C	05216 Thyroid cancer [PATH:ko05216]
C	05221 Acute myeloid leukemia [PATH:ko05221]
C	05220 Chronic myeloid leukemia [PATH:ko05220]
C	05217 Basal cell carcinoma [PATH:ko05217]
C	05218 Melanoma [PATH:ko05218]
D	MA_10433267g0010	K01110	PTEN	phosphatidylinositol-3,4,5-trisphosphate 3-phosphatase and dual-specificity protein phosphatase PTEN [EC:3.1.3.16 3.1.3.48 3.1.3.67]
C	05211 Renal cell carcinoma [PATH:ko05211]
C	05219 Bladder cancer [PATH:ko05219]
C	05215 Prostate cancer [PATH:ko05215]
D	MA_10433267g0010	K01110	PTEN	phosphatidylinositol-3,4,5-trisphosphate 3-phosphatase and dual-specificity protein phosphatase PTEN [EC:3.1.3.16 3.1.3.48 3.1.3.67]
D	MA_10434030g0010	K04079	HSP90A, htpG	molecular chaperone HtpG
D	MA_12191g0010	K04079	HSP90A, htpG	molecular chaperone HtpG
D	MA_10431031g0010	K09487	HSP90B, TRA1	heat shock protein 90kDa beta
D	MA_137838g0010	K09487	HSP90B, TRA1	heat shock protein 90kDa beta
C	05213 Endometrial cancer [PATH:ko05213]
D	MA_10433267g0010	K01110	PTEN	phosphatidylinositol-3,4,5-trisphosphate 3-phosphatase and dual-specificity protein phosphatase PTEN [EC:3.1.3.16 3.1.3.48 3.1.3.67]
C	05224 Breast cancer [PATH:ko05224]
D	MA_10433267g0010	K01110	PTEN	phosphatidylinositol-3,4,5-trisphosphate 3-phosphatase and dual-specificity protein phosphatase PTEN [EC:3.1.3.16 3.1.3.48 3.1.3.67]
C	05222 Small cell lung cancer [PATH:ko05222]
D	MA_10433267g0010	K01110	PTEN	phosphatidylinositol-3,4,5-trisphosphate 3-phosphatase and dual-specificity protein phosphatase PTEN [EC:3.1.3.16 3.1.3.48 3.1.3.67]
C	05223 Non-small cell lung cancer [PATH:ko05223]
B
B	09163 Immune diseases
C	05310 Asthma [PATH:ko05310]
C	05322 Systemic lupus erythematosus [PATH:ko05322]
C	05323 Rheumatoid arthritis [PATH:ko05323]
C	05320 Autoimmune thyroid disease [PATH:ko05320]
C	05321 Inflammatory bowel disease (IBD) [PATH:ko05321]
C	05330 Allograft rejection [PATH:ko05330]
C	05332 Graft-versus-host disease [PATH:ko05332]
C	05340 Primary immunodeficiency [PATH:ko05340]
B
B	09164 Neurodegenerative diseases
C	05010 Alzheimer disease [PATH:ko05010]
D	MA_58851g0010	K20723	RTN3	reticulon-3
D	MA_10434974g0010	K03934	NDUFS1	NADH dehydrogenase (ubiquinone) Fe-S protein 1 [EC:7.1.1.2 1.6.99.3]
D	MA_10204459g0010	K02183	CALM	calmodulin
D	MA_18112g0010	K02183	CALM	calmodulin
D	MA_52889g0010	K02183	CALM	calmodulin
C	05012 Parkinson disease [PATH:ko05012]
D	MA_10433687g0030	K03178	UBE1, UBA1	ubiquitin-activating enzyme E1 [EC:6.2.1.45]
D	MA_137894g0010	K10578	UBE2J1, NCUBE1, UBC6	ubiquitin-conjugating enzyme E2 J1 [EC:2.3.2.23]
D	MA_10434974g0010	K03934	NDUFS1	NADH dehydrogenase (ubiquinone) Fe-S protein 1 [EC:7.1.1.2 1.6.99.3]
D	MA_75520g0010	K05863	SLC25A4S, ANT	solute carrier family 25 (mitochondrial adenine nucleotide translocator), member 4/5/6/31
C	05014 Amyotrophic lateral sclerosis (ALS) [PATH:ko05014]
D	MA_10427891g0010	K03781	katE, CAT, catB, srpA	catalase [EC:1.11.1.6]
C	05016 Huntington disease [PATH:ko05016]
D	MA_470483g0010	K03016	RPB8, POLR2H	DNA-directed RNA polymerases I, II, and III subunit RPABC3
D	MA_10434974g0010	K03934	NDUFS1	NADH dehydrogenase (ubiquinone) Fe-S protein 1 [EC:7.1.1.2 1.6.99.3]
D	MA_75520g0010	K05863	SLC25A4S, ANT	solute carrier family 25 (mitochondrial adenine nucleotide translocator), member 4/5/6/31
C	05020 Prion diseases [PATH:ko05020]
D	MA_5353g0010	K09490	HSPA5, BIP	heat shock 70kDa protein 5
D	MA_10431292g0020	K09553	STIP1	stress-induced-phosphoprotein 1
B
B	09165 Substance dependence
C	05030 Cocaine addiction [PATH:ko05030]
C	05031 Amphetamine addiction [PATH:ko05031]
D	MA_10204459g0010	K02183	CALM	calmodulin
D	MA_18112g0010	K02183	CALM	calmodulin
D	MA_52889g0010	K02183	CALM	calmodulin
C	05032 Morphine addiction [PATH:ko05032]
C	05033 Nicotine addiction [PATH:ko05033]
C	05034 Alcoholism [PATH:ko05034]
D	MA_10204459g0010	K02183	CALM	calmodulin
D	MA_18112g0010	K02183	CALM	calmodulin
D	MA_52889g0010	K02183	CALM	calmodulin
B
B	09166 Cardiovascular diseases
C	05418 Fluid shear stress and atherosclerosis [PATH:ko05418]
D	MA_10434030g0010	K04079	HSP90A, htpG	molecular chaperone HtpG
D	MA_12191g0010	K04079	HSP90A, htpG	molecular chaperone HtpG
D	MA_10431031g0010	K09487	HSP90B, TRA1	heat shock protein 90kDa beta
D	MA_137838g0010	K09487	HSP90B, TRA1	heat shock protein 90kDa beta
D	MA_10204459g0010	K02183	CALM	calmodulin
D	MA_18112g0010	K02183	CALM	calmodulin
D	MA_52889g0010	K02183	CALM	calmodulin
D	MA_10333127g0010	K00799	GST, gst	glutathione S-transferase [EC:2.5.1.18]
D	MA_10426249g0010	K00799	GST, gst	glutathione S-transferase [EC:2.5.1.18]
D	MA_188810g0010	K00799	GST, gst	glutathione S-transferase [EC:2.5.1.18]
D	MA_2168g0030	K00799	GST, gst	glutathione S-transferase [EC:2.5.1.18]
D	MA_87785g0010	K00799	GST, gst	glutathione S-transferase [EC:2.5.1.18]
D	MA_916238g0010	K03671	trxA	thioredoxin 1
D	MA_10434336g0020	K07198	PRKAA, AMPK	5'-AMP-activated protein kinase, catalytic alpha subunit [EC:2.7.11.11]
C	05410 Hypertrophic cardiomyopathy (HCM) [PATH:ko05410]
D	MA_10434336g0020	K07198	PRKAA, AMPK	5'-AMP-activated protein kinase, catalytic alpha subunit [EC:2.7.11.11]
C	05412 Arrhythmogenic right ventricular cardiomyopathy (ARVC) [PATH:ko05412]
C	05414 Dilated cardiomyopathy (DCM) [PATH:ko05414]
C	05416 Viral myocarditis [PATH:ko05416]
B
B	09167 Endocrine and metabolic diseases
C	04930 Type II diabetes mellitus [PATH:ko04930]
C	04940 Type I diabetes mellitus [PATH:ko04940]
D	MA_442130g0010	K01580	E4.1.1.15, gadB, gadA, GAD	glutamate decarboxylase [EC:4.1.1.15]
D	MA_10436324g0010	K04077	groEL, HSPD1	chaperonin GroEL
D	MA_13240g0020	K04077	groEL, HSPD1	chaperonin GroEL
C	04950 Maturity onset diabetes of the young [PATH:ko04950]
C	04932 Non-alcoholic fatty liver disease (NAFLD) [PATH:ko04932]
D	MA_10434336g0020	K07198	PRKAA, AMPK	5'-AMP-activated protein kinase, catalytic alpha subunit [EC:2.7.11.11]
D	MA_10434974g0010	K03934	NDUFS1	NADH dehydrogenase (ubiquinone) Fe-S protein 1 [EC:7.1.1.2 1.6.99.3]
C	04931 Insulin resistance [PATH:ko04931]
D	MA_10434336g0020	K07198	PRKAA, AMPK	5'-AMP-activated protein kinase, catalytic alpha subunit [EC:2.7.11.11]
D	MA_10433267g0010	K01110	PTEN	phosphatidylinositol-3,4,5-trisphosphate 3-phosphatase and dual-specificity protein phosphatase PTEN [EC:3.1.3.16 3.1.3.48 3.1.3.67]
D	MA_663612g0010	K00820	glmS, GFPT	glucosamine---fructose-6-phosphate aminotransferase (isomerizing) [EC:2.6.1.16]
C	04933 AGE-RAGE signaling pathway in diabetic complications [PATH:ko04933]
C	04934 Cushing syndrome [PATH:ko04934]
B
B	09171 Infectious diseases: Bacterial
C	05110 Vibrio cholerae infection [PATH:ko05110]
D	MA_27783g0010	K07342	SEC61G, SSS1, secE	protein transport protein SEC61 subunit gamma and related proteins
D	MA_101085g0010	K07937	ARF1	ADP-ribosylation factor 1
C	05120 Epithelial cell signaling in Helicobacter pylori infection [PATH:ko05120]
C	05130 Pathogenic Escherichia coli infection [PATH:ko05130]
C	05132 Salmonella infection [PATH:ko05132]
D	MA_10043564g0010	K07897	RAB7A	Ras-related protein Rab-7A
C	05131 Shigellosis [PATH:ko05131]
C	05133 Pertussis [PATH:ko05133]
D	MA_10204459g0010	K02183	CALM	calmodulin
D	MA_18112g0010	K02183	CALM	calmodulin
D	MA_52889g0010	K02183	CALM	calmodulin
D	MA_10206478g0010	K04733	IRAK4	interleukin-1 receptor-associated kinase 4 [EC:2.7.11.1]
D	MA_10427762g0010	K04733	IRAK4	interleukin-1 receptor-associated kinase 4 [EC:2.7.11.1]
D	MA_10434463g0010	K04733	IRAK4	interleukin-1 receptor-associated kinase 4 [EC:2.7.11.1]
D	MA_121826g0010	K04733	IRAK4	interleukin-1 receptor-associated kinase 4 [EC:2.7.11.1]
D	MA_163708g0010	K04733	IRAK4	interleukin-1 receptor-associated kinase 4 [EC:2.7.11.1]
D	MA_168680g0010	K04733	IRAK4	interleukin-1 receptor-associated kinase 4 [EC:2.7.11.1]
D	MA_18132g0010	K04733	IRAK4	interleukin-1 receptor-associated kinase 4 [EC:2.7.11.1]
D	MA_382378g0010	K04733	IRAK4	interleukin-1 receptor-associated kinase 4 [EC:2.7.11.1]
D	MA_468133g0010	K04733	IRAK4	interleukin-1 receptor-associated kinase 4 [EC:2.7.11.1]
D	MA_48745g0010	K04733	IRAK4	interleukin-1 receptor-associated kinase 4 [EC:2.7.11.1]
D	MA_52468g0010	K04733	IRAK4	interleukin-1 receptor-associated kinase 4 [EC:2.7.11.1]
D	MA_7785813g0010	K04733	IRAK4	interleukin-1 receptor-associated kinase 4 [EC:2.7.11.1]
D	MA_892990g0010	K04733	IRAK4	interleukin-1 receptor-associated kinase 4 [EC:2.7.11.1]
D	MA_9476g0020	K04733	IRAK4	interleukin-1 receptor-associated kinase 4 [EC:2.7.11.1]
D	MA_10350490g0010	K04730	IRAK1	interleukin-1 receptor-associated kinase 1 [EC:2.7.11.1]
C	05134 Legionellosis [PATH:ko05134]
D	MA_10436324g0010	K04077	groEL, HSPD1	chaperonin GroEL
D	MA_13240g0020	K04077	groEL, HSPD1	chaperonin GroEL
D	MA_101085g0010	K07937	ARF1	ADP-ribosylation factor 1
D	MA_19860g0010	K03283	HSPA1s	heat shock 70kDa protein 1/2/6/8
C	05150 Staphylococcus aureus infection [PATH:ko05150]
C	05152 Tuberculosis [PATH:ko05152]
D	MA_4871780g0010	K04043	dnaK, HSPA9	molecular chaperone DnaK
D	MA_10436324g0010	K04077	groEL, HSPD1	chaperonin GroEL
D	MA_13240g0020	K04077	groEL, HSPD1	chaperonin GroEL
D	MA_10206478g0010	K04733	IRAK4	interleukin-1 receptor-associated kinase 4 [EC:2.7.11.1]
D	MA_10427762g0010	K04733	IRAK4	interleukin-1 receptor-associated kinase 4 [EC:2.7.11.1]
D	MA_10434463g0010	K04733	IRAK4	interleukin-1 receptor-associated kinase 4 [EC:2.7.11.1]
D	MA_121826g0010	K04733	IRAK4	interleukin-1 receptor-associated kinase 4 [EC:2.7.11.1]
D	MA_163708g0010	K04733	IRAK4	interleukin-1 receptor-associated kinase 4 [EC:2.7.11.1]
D	MA_168680g0010	K04733	IRAK4	interleukin-1 receptor-associated kinase 4 [EC:2.7.11.1]
D	MA_18132g0010	K04733	IRAK4	interleukin-1 receptor-associated kinase 4 [EC:2.7.11.1]
D	MA_382378g0010	K04733	IRAK4	interleukin-1 receptor-associated kinase 4 [EC:2.7.11.1]
D	MA_468133g0010	K04733	IRAK4	interleukin-1 receptor-associated kinase 4 [EC:2.7.11.1]
D	MA_48745g0010	K04733	IRAK4	interleukin-1 receptor-associated kinase 4 [EC:2.7.11.1]
D	MA_52468g0010	K04733	IRAK4	interleukin-1 receptor-associated kinase 4 [EC:2.7.11.1]
D	MA_7785813g0010	K04733	IRAK4	interleukin-1 receptor-associated kinase 4 [EC:2.7.11.1]
D	MA_892990g0010	K04733	IRAK4	interleukin-1 receptor-associated kinase 4 [EC:2.7.11.1]
D	MA_9476g0020	K04733	IRAK4	interleukin-1 receptor-associated kinase 4 [EC:2.7.11.1]
D	MA_10350490g0010	K04730	IRAK1	interleukin-1 receptor-associated kinase 1 [EC:2.7.11.1]
D	MA_10204459g0010	K02183	CALM	calmodulin
D	MA_18112g0010	K02183	CALM	calmodulin
D	MA_52889g0010	K02183	CALM	calmodulin
D	MA_10043564g0010	K07897	RAB7A	Ras-related protein Rab-7A
C	05100 Bacterial invasion of epithelial cells [PATH:ko05100]
B
B	09172 Infectious diseases: Viral
C	05166 Human T-cell leukemia virus 1 infection [PATH:ko05166]
D	MA_139086g0010	K08057	CALR	calreticulin
D	MA_10427968g0010	K08054	CANX	calnexin
D	MA_75520g0010	K05863	SLC25A4S, ANT	solute carrier family 25 (mitochondrial adenine nucleotide translocator), member 4/5/6/31
D	MA_9251g0010	K15305	VAC14, TAX1BP2	vacuole morphology and inheritance protein 14
D	MA_10433267g0010	K01110	PTEN	phosphatidylinositol-3,4,5-trisphosphate 3-phosphatase and dual-specificity protein phosphatase PTEN [EC:3.1.3.16 3.1.3.48 3.1.3.67]
C	05170 Human immunodeficiency virus 1 infection [PATH:ko05170]
D	MA_10204459g0010	K02183	CALM	calmodulin
D	MA_18112g0010	K02183	CALM	calmodulin
D	MA_52889g0010	K02183	CALM	calmodulin
D	MA_10206478g0010	K04733	IRAK4	interleukin-1 receptor-associated kinase 4 [EC:2.7.11.1]
D	MA_10427762g0010	K04733	IRAK4	interleukin-1 receptor-associated kinase 4 [EC:2.7.11.1]
D	MA_10434463g0010	K04733	IRAK4	interleukin-1 receptor-associated kinase 4 [EC:2.7.11.1]
D	MA_121826g0010	K04733	IRAK4	interleukin-1 receptor-associated kinase 4 [EC:2.7.11.1]
D	MA_163708g0010	K04733	IRAK4	interleukin-1 receptor-associated kinase 4 [EC:2.7.11.1]
D	MA_168680g0010	K04733	IRAK4	interleukin-1 receptor-associated kinase 4 [EC:2.7.11.1]
D	MA_18132g0010	K04733	IRAK4	interleukin-1 receptor-associated kinase 4 [EC:2.7.11.1]
D	MA_382378g0010	K04733	IRAK4	interleukin-1 receptor-associated kinase 4 [EC:2.7.11.1]
D	MA_468133g0010	K04733	IRAK4	interleukin-1 receptor-associated kinase 4 [EC:2.7.11.1]
D	MA_48745g0010	K04733	IRAK4	interleukin-1 receptor-associated kinase 4 [EC:2.7.11.1]
D	MA_52468g0010	K04733	IRAK4	interleukin-1 receptor-associated kinase 4 [EC:2.7.11.1]
D	MA_7785813g0010	K04733	IRAK4	interleukin-1 receptor-associated kinase 4 [EC:2.7.11.1]
D	MA_892990g0010	K04733	IRAK4	interleukin-1 receptor-associated kinase 4 [EC:2.7.11.1]
D	MA_9476g0020	K04733	IRAK4	interleukin-1 receptor-associated kinase 4 [EC:2.7.11.1]
D	MA_10350490g0010	K04730	IRAK1	interleukin-1 receptor-associated kinase 1 [EC:2.7.11.1]
D	MA_139086g0010	K08057	CALR	calreticulin
C	05162 Measles [PATH:ko05162]
D	MA_10350490g0010	K04730	IRAK1	interleukin-1 receptor-associated kinase 1 [EC:2.7.11.1]
D	MA_10206478g0010	K04733	IRAK4	interleukin-1 receptor-associated kinase 4 [EC:2.7.11.1]
D	MA_10427762g0010	K04733	IRAK4	interleukin-1 receptor-associated kinase 4 [EC:2.7.11.1]
D	MA_10434463g0010	K04733	IRAK4	interleukin-1 receptor-associated kinase 4 [EC:2.7.11.1]
D	MA_121826g0010	K04733	IRAK4	interleukin-1 receptor-associated kinase 4 [EC:2.7.11.1]
D	MA_163708g0010	K04733	IRAK4	interleukin-1 receptor-associated kinase 4 [EC:2.7.11.1]
D	MA_168680g0010	K04733	IRAK4	interleukin-1 receptor-associated kinase 4 [EC:2.7.11.1]
D	MA_18132g0010	K04733	IRAK4	interleukin-1 receptor-associated kinase 4 [EC:2.7.11.1]
D	MA_382378g0010	K04733	IRAK4	interleukin-1 receptor-associated kinase 4 [EC:2.7.11.1]
D	MA_468133g0010	K04733	IRAK4	interleukin-1 receptor-associated kinase 4 [EC:2.7.11.1]
D	MA_48745g0010	K04733	IRAK4	interleukin-1 receptor-associated kinase 4 [EC:2.7.11.1]
D	MA_52468g0010	K04733	IRAK4	interleukin-1 receptor-associated kinase 4 [EC:2.7.11.1]
D	MA_7785813g0010	K04733	IRAK4	interleukin-1 receptor-associated kinase 4 [EC:2.7.11.1]
D	MA_892990g0010	K04733	IRAK4	interleukin-1 receptor-associated kinase 4 [EC:2.7.11.1]
D	MA_9476g0020	K04733	IRAK4	interleukin-1 receptor-associated kinase 4 [EC:2.7.11.1]
D	MA_19860g0010	K03283	HSPA1s	heat shock 70kDa protein 1/2/6/8
D	MA_10429565g0010	K10144	RCHY1, PIRH2	RING finger and CHY zinc finger domain-containing protein 1 [EC:2.3.2.27]
D	MA_126866g0010	K10144	RCHY1, PIRH2	RING finger and CHY zinc finger domain-containing protein 1 [EC:2.3.2.27]
C	05164 Influenza A [PATH:ko05164]
D	MA_19860g0010	K03283	HSPA1s	heat shock 70kDa protein 1/2/6/8
D	MA_10206478g0010	K04733	IRAK4	interleukin-1 receptor-associated kinase 4 [EC:2.7.11.1]
D	MA_10427762g0010	K04733	IRAK4	interleukin-1 receptor-associated kinase 4 [EC:2.7.11.1]
D	MA_10434463g0010	K04733	IRAK4	interleukin-1 receptor-associated kinase 4 [EC:2.7.11.1]
D	MA_121826g0010	K04733	IRAK4	interleukin-1 receptor-associated kinase 4 [EC:2.7.11.1]
D	MA_163708g0010	K04733	IRAK4	interleukin-1 receptor-associated kinase 4 [EC:2.7.11.1]
D	MA_168680g0010	K04733	IRAK4	interleukin-1 receptor-associated kinase 4 [EC:2.7.11.1]
D	MA_18132g0010	K04733	IRAK4	interleukin-1 receptor-associated kinase 4 [EC:2.7.11.1]
D	MA_382378g0010	K04733	IRAK4	interleukin-1 receptor-associated kinase 4 [EC:2.7.11.1]
D	MA_468133g0010	K04733	IRAK4	interleukin-1 receptor-associated kinase 4 [EC:2.7.11.1]
D	MA_48745g0010	K04733	IRAK4	interleukin-1 receptor-associated kinase 4 [EC:2.7.11.1]
D	MA_52468g0010	K04733	IRAK4	interleukin-1 receptor-associated kinase 4 [EC:2.7.11.1]
D	MA_7785813g0010	K04733	IRAK4	interleukin-1 receptor-associated kinase 4 [EC:2.7.11.1]
D	MA_892990g0010	K04733	IRAK4	interleukin-1 receptor-associated kinase 4 [EC:2.7.11.1]
D	MA_9476g0020	K04733	IRAK4	interleukin-1 receptor-associated kinase 4 [EC:2.7.11.1]
C	05161 Hepatitis B [PATH:ko05161]
D	MA_10206478g0010	K04733	IRAK4	interleukin-1 receptor-associated kinase 4 [EC:2.7.11.1]
D	MA_10427762g0010	K04733	IRAK4	interleukin-1 receptor-associated kinase 4 [EC:2.7.11.1]
D	MA_10434463g0010	K04733	IRAK4	interleukin-1 receptor-associated kinase 4 [EC:2.7.11.1]
D	MA_121826g0010	K04733	IRAK4	interleukin-1 receptor-associated kinase 4 [EC:2.7.11.1]
D	MA_163708g0010	K04733	IRAK4	interleukin-1 receptor-associated kinase 4 [EC:2.7.11.1]
D	MA_168680g0010	K04733	IRAK4	interleukin-1 receptor-associated kinase 4 [EC:2.7.11.1]
D	MA_18132g0010	K04733	IRAK4	interleukin-1 receptor-associated kinase 4 [EC:2.7.11.1]
D	MA_382378g0010	K04733	IRAK4	interleukin-1 receptor-associated kinase 4 [EC:2.7.11.1]
D	MA_468133g0010	K04733	IRAK4	interleukin-1 receptor-associated kinase 4 [EC:2.7.11.1]
D	MA_48745g0010	K04733	IRAK4	interleukin-1 receptor-associated kinase 4 [EC:2.7.11.1]
D	MA_52468g0010	K04733	IRAK4	interleukin-1 receptor-associated kinase 4 [EC:2.7.11.1]
D	MA_7785813g0010	K04733	IRAK4	interleukin-1 receptor-associated kinase 4 [EC:2.7.11.1]
D	MA_892990g0010	K04733	IRAK4	interleukin-1 receptor-associated kinase 4 [EC:2.7.11.1]
D	MA_9476g0020	K04733	IRAK4	interleukin-1 receptor-associated kinase 4 [EC:2.7.11.1]
D	MA_10350490g0010	K04730	IRAK1	interleukin-1 receptor-associated kinase 1 [EC:2.7.11.1]
C	05160 Hepatitis C [PATH:ko05160]
C	05168 Herpes simplex infection [PATH:ko05168]
D	MA_123491g0010	K15414	C1QBP	complement component 1 Q subcomponent-binding protein, mitochondrial
C	05163 Human cytomegalovirus infection [PATH:ko05163]
D	MA_10204459g0010	K02183	CALM	calmodulin
D	MA_18112g0010	K02183	CALM	calmodulin
D	MA_52889g0010	K02183	CALM	calmodulin
D	MA_139086g0010	K08057	CALR	calreticulin
C	05167 Kaposi sarcoma-associated herpesvirus infection [PATH:ko05167]
D	MA_10204459g0010	K02183	CALM	calmodulin
D	MA_18112g0010	K02183	CALM	calmodulin
D	MA_52889g0010	K02183	CALM	calmodulin
C	05169 Epstein-Barr virus infection [PATH:ko05169]
D	MA_10206478g0010	K04733	IRAK4	interleukin-1 receptor-associated kinase 4 [EC:2.7.11.1]
D	MA_10427762g0010	K04733	IRAK4	interleukin-1 receptor-associated kinase 4 [EC:2.7.11.1]
D	MA_10434463g0010	K04733	IRAK4	interleukin-1 receptor-associated kinase 4 [EC:2.7.11.1]
D	MA_121826g0010	K04733	IRAK4	interleukin-1 receptor-associated kinase 4 [EC:2.7.11.1]
D	MA_163708g0010	K04733	IRAK4	interleukin-1 receptor-associated kinase 4 [EC:2.7.11.1]
D	MA_168680g0010	K04733	IRAK4	interleukin-1 receptor-associated kinase 4 [EC:2.7.11.1]
D	MA_18132g0010	K04733	IRAK4	interleukin-1 receptor-associated kinase 4 [EC:2.7.11.1]
D	MA_382378g0010	K04733	IRAK4	interleukin-1 receptor-associated kinase 4 [EC:2.7.11.1]
D	MA_468133g0010	K04733	IRAK4	interleukin-1 receptor-associated kinase 4 [EC:2.7.11.1]
D	MA_48745g0010	K04733	IRAK4	interleukin-1 receptor-associated kinase 4 [EC:2.7.11.1]
D	MA_52468g0010	K04733	IRAK4	interleukin-1 receptor-associated kinase 4 [EC:2.7.11.1]
D	MA_7785813g0010	K04733	IRAK4	interleukin-1 receptor-associated kinase 4 [EC:2.7.11.1]
D	MA_892990g0010	K04733	IRAK4	interleukin-1 receptor-associated kinase 4 [EC:2.7.11.1]
D	MA_9476g0020	K04733	IRAK4	interleukin-1 receptor-associated kinase 4 [EC:2.7.11.1]
D	MA_10350490g0010	K04730	IRAK1	interleukin-1 receptor-associated kinase 1 [EC:2.7.11.1]
D	MA_10428103g0010	K03037	PSMD6, RPN7	26S proteasome regulatory subunit N7
D	MA_139086g0010	K08057	CALR	calreticulin
C	05165 Human papillomavirus infection [PATH:ko05165]
D	MA_10433267g0010	K01110	PTEN	phosphatidylinositol-3,4,5-trisphosphate 3-phosphatase and dual-specificity protein phosphatase PTEN [EC:3.1.3.16 3.1.3.48 3.1.3.67]
B
B	09174 Infectious diseases: Parasitic
C	05146 Amoebiasis [PATH:ko05146]
D	MA_10043564g0010	K07897	RAB7A	Ras-related protein Rab-7A
D	MA_10435722g0010	K01476	E3.5.3.1, rocF, arg	arginase [EC:3.5.3.1]
C	05144 Malaria [PATH:ko05144]
C	05145 Toxoplasmosis [PATH:ko05145]
D	MA_10350490g0010	K04730	IRAK1	interleukin-1 receptor-associated kinase 1 [EC:2.7.11.1]
D	MA_10206478g0010	K04733	IRAK4	interleukin-1 receptor-associated kinase 4 [EC:2.7.11.1]
D	MA_10427762g0010	K04733	IRAK4	interleukin-1 receptor-associated kinase 4 [EC:2.7.11.1]
D	MA_10434463g0010	K04733	IRAK4	interleukin-1 receptor-associated kinase 4 [EC:2.7.11.1]
D	MA_121826g0010	K04733	IRAK4	interleukin-1 receptor-associated kinase 4 [EC:2.7.11.1]
D	MA_163708g0010	K04733	IRAK4	interleukin-1 receptor-associated kinase 4 [EC:2.7.11.1]
D	MA_168680g0010	K04733	IRAK4	interleukin-1 receptor-associated kinase 4 [EC:2.7.11.1]
D	MA_18132g0010	K04733	IRAK4	interleukin-1 receptor-associated kinase 4 [EC:2.7.11.1]
D	MA_382378g0010	K04733	IRAK4	interleukin-1 receptor-associated kinase 4 [EC:2.7.11.1]
D	MA_468133g0010	K04733	IRAK4	interleukin-1 receptor-associated kinase 4 [EC:2.7.11.1]
D	MA_48745g0010	K04733	IRAK4	interleukin-1 receptor-associated kinase 4 [EC:2.7.11.1]
D	MA_52468g0010	K04733	IRAK4	interleukin-1 receptor-associated kinase 4 [EC:2.7.11.1]
D	MA_7785813g0010	K04733	IRAK4	interleukin-1 receptor-associated kinase 4 [EC:2.7.11.1]
D	MA_892990g0010	K04733	IRAK4	interleukin-1 receptor-associated kinase 4 [EC:2.7.11.1]
D	MA_9476g0020	K04733	IRAK4	interleukin-1 receptor-associated kinase 4 [EC:2.7.11.1]
D	MA_19860g0010	K03283	HSPA1s	heat shock 70kDa protein 1/2/6/8
D	MA_115550g0010	K13412	CPK	calcium-dependent protein kinase [EC:2.7.11.1]
D	MA_9458g0010	K13412	CPK	calcium-dependent protein kinase [EC:2.7.11.1]
C	05140 Leishmaniasis [PATH:ko05140]
D	MA_10350490g0010	K04730	IRAK1	interleukin-1 receptor-associated kinase 1 [EC:2.7.11.1]
D	MA_10206478g0010	K04733	IRAK4	interleukin-1 receptor-associated kinase 4 [EC:2.7.11.1]
D	MA_10427762g0010	K04733	IRAK4	interleukin-1 receptor-associated kinase 4 [EC:2.7.11.1]
D	MA_10434463g0010	K04733	IRAK4	interleukin-1 receptor-associated kinase 4 [EC:2.7.11.1]
D	MA_121826g0010	K04733	IRAK4	interleukin-1 receptor-associated kinase 4 [EC:2.7.11.1]
D	MA_163708g0010	K04733	IRAK4	interleukin-1 receptor-associated kinase 4 [EC:2.7.11.1]
D	MA_168680g0010	K04733	IRAK4	interleukin-1 receptor-associated kinase 4 [EC:2.7.11.1]
D	MA_18132g0010	K04733	IRAK4	interleukin-1 receptor-associated kinase 4 [EC:2.7.11.1]
D	MA_382378g0010	K04733	IRAK4	interleukin-1 receptor-associated kinase 4 [EC:2.7.11.1]
D	MA_468133g0010	K04733	IRAK4	interleukin-1 receptor-associated kinase 4 [EC:2.7.11.1]
D	MA_48745g0010	K04733	IRAK4	interleukin-1 receptor-associated kinase 4 [EC:2.7.11.1]
D	MA_52468g0010	K04733	IRAK4	interleukin-1 receptor-associated kinase 4 [EC:2.7.11.1]
D	MA_7785813g0010	K04733	IRAK4	interleukin-1 receptor-associated kinase 4 [EC:2.7.11.1]
D	MA_892990g0010	K04733	IRAK4	interleukin-1 receptor-associated kinase 4 [EC:2.7.11.1]
D	MA_9476g0020	K04733	IRAK4	interleukin-1 receptor-associated kinase 4 [EC:2.7.11.1]
C	05142 Chagas disease (American trypanosomiasis) [PATH:ko05142]
D	MA_10350490g0010	K04730	IRAK1	interleukin-1 receptor-associated kinase 1 [EC:2.7.11.1]
D	MA_10206478g0010	K04733	IRAK4	interleukin-1 receptor-associated kinase 4 [EC:2.7.11.1]
D	MA_10427762g0010	K04733	IRAK4	interleukin-1 receptor-associated kinase 4 [EC:2.7.11.1]
D	MA_10434463g0010	K04733	IRAK4	interleukin-1 receptor-associated kinase 4 [EC:2.7.11.1]
D	MA_121826g0010	K04733	IRAK4	interleukin-1 receptor-associated kinase 4 [EC:2.7.11.1]
D	MA_163708g0010	K04733	IRAK4	interleukin-1 receptor-associated kinase 4 [EC:2.7.11.1]
D	MA_168680g0010	K04733	IRAK4	interleukin-1 receptor-associated kinase 4 [EC:2.7.11.1]
D	MA_18132g0010	K04733	IRAK4	interleukin-1 receptor-associated kinase 4 [EC:2.7.11.1]
D	MA_382378g0010	K04733	IRAK4	interleukin-1 receptor-associated kinase 4 [EC:2.7.11.1]
D	MA_468133g0010	K04733	IRAK4	interleukin-1 receptor-associated kinase 4 [EC:2.7.11.1]
D	MA_48745g0010	K04733	IRAK4	interleukin-1 receptor-associated kinase 4 [EC:2.7.11.1]
D	MA_52468g0010	K04733	IRAK4	interleukin-1 receptor-associated kinase 4 [EC:2.7.11.1]
D	MA_7785813g0010	K04733	IRAK4	interleukin-1 receptor-associated kinase 4 [EC:2.7.11.1]
D	MA_892990g0010	K04733	IRAK4	interleukin-1 receptor-associated kinase 4 [EC:2.7.11.1]
D	MA_9476g0020	K04733	IRAK4	interleukin-1 receptor-associated kinase 4 [EC:2.7.11.1]
D	MA_139086g0010	K08057	CALR	calreticulin
C	05143 African trypanosomiasis [PATH:ko05143]
B
B	09175 Drug resistance: Antimicrobial
C	01501 beta-Lactam resistance [PATH:ko01501]
C	01502 Vancomycin resistance [PATH:ko01502]
C	01503 Cationic antimicrobial peptide (CAMP) resistance [PATH:ko01503]
B
B	09176 Drug resistance: Antineoplastic
C	01521 EGFR tyrosine kinase inhibitor resistance [PATH:ko01521]
D	MA_10433267g0010	K01110	PTEN	phosphatidylinositol-3,4,5-trisphosphate 3-phosphatase and dual-specificity protein phosphatase PTEN [EC:3.1.3.16 3.1.3.48 3.1.3.67]
C	01524 Platinum drug resistance [PATH:ko01524]
D	MA_10333127g0010	K00799	GST, gst	glutathione S-transferase [EC:2.5.1.18]
D	MA_10426249g0010	K00799	GST, gst	glutathione S-transferase [EC:2.5.1.18]
D	MA_188810g0010	K00799	GST, gst	glutathione S-transferase [EC:2.5.1.18]
D	MA_2168g0030	K00799	GST, gst	glutathione S-transferase [EC:2.5.1.18]
D	MA_87785g0010	K00799	GST, gst	glutathione S-transferase [EC:2.5.1.18]
D	MA_629244g0010	K05666	ABCC2	ATP-binding cassette, subfamily C (CFTR/MRP), member 2
C	01523 Antifolate resistance [PATH:ko01523]
D	MA_629244g0010	K05666	ABCC2	ATP-binding cassette, subfamily C (CFTR/MRP), member 2
C	01522 Endocrine resistance [PATH:ko01522]
#
A	09180 Brite Hierarchies
B
B	09181 Protein families: metabolism
C	01000 Enzymes [BR:ko01000]
C	01001 Protein kinases [BR:ko01001]
D	MA_10434336g0020	K07198	PRKAA, AMPK	5'-AMP-activated protein kinase, catalytic alpha subunit [EC:2.7.11.11]
D	MA_115550g0010	K13412	CPK	calcium-dependent protein kinase [EC:2.7.11.1]
D	MA_9458g0010	K13412	CPK	calcium-dependent protein kinase [EC:2.7.11.1]
D	MA_10437020g0010	K14512	MPK6	mitogen-activated protein kinase 6 [EC:2.7.11.24]
D	MA_10194g0020	K20604	MKK9	mitogen-activated protein kinase kinase 9 [EC:2.7.12.2]
D	MA_106297g0010	K20716	MAPKKK17_18	mitogen-activated protein kinase kinase kinase 17/18
D	MA_72906g0010	K20716	MAPKKK17_18	mitogen-activated protein kinase kinase kinase 17/18
D	MA_10350490g0010	K04730	IRAK1	interleukin-1 receptor-associated kinase 1 [EC:2.7.11.1]
D	MA_10206478g0010	K04733	IRAK4	interleukin-1 receptor-associated kinase 4 [EC:2.7.11.1]
D	MA_10427762g0010	K04733	IRAK4	interleukin-1 receptor-associated kinase 4 [EC:2.7.11.1]
D	MA_10434463g0010	K04733	IRAK4	interleukin-1 receptor-associated kinase 4 [EC:2.7.11.1]
D	MA_121826g0010	K04733	IRAK4	interleukin-1 receptor-associated kinase 4 [EC:2.7.11.1]
D	MA_163708g0010	K04733	IRAK4	interleukin-1 receptor-associated kinase 4 [EC:2.7.11.1]
D	MA_168680g0010	K04733	IRAK4	interleukin-1 receptor-associated kinase 4 [EC:2.7.11.1]
D	MA_18132g0010	K04733	IRAK4	interleukin-1 receptor-associated kinase 4 [EC:2.7.11.1]
D	MA_382378g0010	K04733	IRAK4	interleukin-1 receptor-associated kinase 4 [EC:2.7.11.1]
D	MA_468133g0010	K04733	IRAK4	interleukin-1 receptor-associated kinase 4 [EC:2.7.11.1]
D	MA_48745g0010	K04733	IRAK4	interleukin-1 receptor-associated kinase 4 [EC:2.7.11.1]
D	MA_52468g0010	K04733	IRAK4	interleukin-1 receptor-associated kinase 4 [EC:2.7.11.1]
D	MA_7785813g0010	K04733	IRAK4	interleukin-1 receptor-associated kinase 4 [EC:2.7.11.1]
D	MA_892990g0010	K04733	IRAK4	interleukin-1 receptor-associated kinase 4 [EC:2.7.11.1]
D	MA_9476g0020	K04733	IRAK4	interleukin-1 receptor-associated kinase 4 [EC:2.7.11.1]
D	MA_35694g0010	K14510	CTR1	serine/threonine-protein kinase CTR1 [EC:2.7.11.1]
D	MA_14214g0010	K08867	WNK, PRKWNK	WNK lysine deficient protein kinase [EC:2.7.11.1]
D	MA_43955g0020	K08867	WNK, PRKWNK	WNK lysine deficient protein kinase [EC:2.7.11.1]
C	01009 Protein phosphatases and associated proteins [BR:ko01009]
D	MA_91157g0020	K17569	GPATCH2	G patch domain-containing protein 2
D	MA_8861640g0010	K17479	GRXCR1	glutaredoxin domain-containing cysteine-rich protein 1
D	MA_127355g0010	K00850	pfkA, PFK	6-phosphofructokinase 1 [EC:2.7.1.11]
D	MA_14214g0010	K08867	WNK, PRKWNK	WNK lysine deficient protein kinase [EC:2.7.11.1]
D	MA_43955g0020	K08867	WNK, PRKWNK	WNK lysine deficient protein kinase [EC:2.7.11.1]
D	MA_10433815g0030	K17609	NXN	nucleoredoxin [EC:1.8.1.8]
D	MA_62264g0010	K17609	NXN	nucleoredoxin [EC:1.8.1.8]
D	MA_10204459g0010	K02183	CALM	calmodulin
D	MA_18112g0010	K02183	CALM	calmodulin
D	MA_52889g0010	K02183	CALM	calmodulin
D	MA_10434030g0010	K04079	HSP90A, htpG	molecular chaperone HtpG
D	MA_12191g0010	K04079	HSP90A, htpG	molecular chaperone HtpG
D	MA_19860g0010	K03283	HSPA1s	heat shock 70kDa protein 1/2/6/8
D	MA_10434726g0010	K17506	PPM1L, PP2CE	protein phosphatase 1L [EC:3.1.3.16]
D	MA_16483g0010	K14803	PTC2_3	protein phosphatase PTC2/3 [EC:3.1.3.16]
D	MA_10433267g0010	K01110	PTEN	phosphatidylinositol-3,4,5-trisphosphate 3-phosphatase and dual-specificity protein phosphatase PTEN [EC:3.1.3.16 3.1.3.48 3.1.3.67]
C	01002 Peptidases [BR:ko01002]
D	MA_15755g0030	K01381	PEP4	saccharopepsin [EC:3.4.23.25]
D	MA_10426907g0010	K22683	APF2	aspartyl protease family protein [EC:3.4.23.-]
D	MA_7991915g0010	K01373	CTSF	cathepsin F [EC:3.4.22.41]
D	MA_10275802g0010	K01369	LGMN	legumain [EC:3.4.22.34]
D	MA_10429414g0020	K11855	USP36_42	ubiquitin carboxyl-terminal hydrolase 36/42 [EC:3.4.19.12]
D	MA_663612g0010	K00820	glmS, GFPT	glucosamine---fructose-6-phosphate aminotransferase (isomerizing) [EC:2.6.1.16]
D	MA_808776g0010	K01953	asnB, ASNS	asparagine synthase (glutamine-hydrolysing) [EC:6.3.5.4]
D	MA_10436066g0020	K22762	DESI1, PPPDE2	desumoylating isopeptidase 1 [EC:3.4.-.-]
D	MA_130557g0010	K02083	allC	allantoate deiminase [EC:3.5.3.9]
D	MA_10426393g0010	K03798	ftsH, hflB	cell division protease FtsH [EC:3.4.24.-]
D	MA_8787g0010	K16296	SCPL-I	serine carboxypeptidase-like clade I [EC:3.4.16.-]
D	MA_4992g0010	K16297	SCPL-II	serine carboxypeptidase-like clade II [EC:3.4.16.-]
D	MA_96120g0010	K16297	SCPL-II	serine carboxypeptidase-like clade II [EC:3.4.16.-]
D	MA_10430728g0010	K01285	PRCP	lysosomal Pro-X carboxypeptidase [EC:3.4.16.2]
D	MA_167307g0010	K13699	ABHD5, CGI-58	abhydrolase domain-containing protein 5 [EC:2.3.1.51]
D	MA_58789g0010	K01054	MGLL	acylglycerol lipase [EC:3.1.1.23]
D	MA_10434168g0010	K09651	RHBDD1	rhomboid domain-containing protein 1 [EC:3.4.21.-]
D	MA_10435256g0010	K13051	iaaA, ASRGL1	beta-aspartyl-peptidase (threonine type) [EC:3.4.19.5]
C	01003 Glycosyltransferases [BR:ko01003]
D	MA_116478g0010	K13667	RUMI, KTELC1	protein glucosyltransferase [EC:2.4.1.-]
D	MA_54369g0010	K20783	RRA	arabinosyltransferase [EC:2.4.2.-]
D	MA_83793g0010	K09480	DGD	digalactosyldiacylglycerol synthase [EC:2.4.1.241]
D	MA_11214g0010	K00703	glgA	starch synthase [EC:2.4.1.21]
D	MA_10429460g0010	K13679	WAXY	granule-bound starch synthase [EC:2.4.1.242]
D	MA_95800g0010	K20855	B3GALT1S	beta-1,3-galactosyltransferase 1/2/3/4/5/7/8 [EC:2.4.1.-]
D	MA_5732482g0010	K13648	GAUT	alpha-1,4-galacturonosyltransferase [EC:2.4.1.43]
D	MA_10428947g0010	K08238	XXT	xyloglucan 6-xylosyltransferase [EC:2.4.2.39]
D	MA_595526g0010	K20924	CSLD	cellulose synthase-like protein [EC:2.4.1.-]
D	MA_15991g0010	K20891	GLCAT14	beta-glucuronosyltransferase [EC:2.4.1.-]
D	MA_49332g0010	K11820	UGT74B1	N-hydroxythioamide S-beta-glucosyltransferase [EC:2.4.1.195]
D	MA_625682g0010	K13691	SGT1	pathogen-inducible salicylic acid glucosyltransferase [EC:2.4.1.-]
D	MA_89176g0010	K13691	SGT1	pathogen-inducible salicylic acid glucosyltransferase [EC:2.4.1.-]
D	MA_10433869g0010	K13496	UGT73C	UDP-glucosyl transferase 73C [EC:2.4.1.-]
D	MA_10434729g0020	K13496	UGT73C	UDP-glucosyl transferase 73C [EC:2.4.1.-]
D	MA_10259759g0010	K08237	E2.4.1.218	hydroquinone glucosyltransferase [EC:2.4.1.218]
D	MA_10435601g0010	K11718	HUGT	UDP-glucose:glycoprotein glucosyltransferase [EC:2.4.1.-]
D	MA_653463g0010	K11718	HUGT	UDP-glucose:glycoprotein glucosyltransferase [EC:2.4.1.-]
D	MA_30723g0010	K16055	TPS	trehalose 6-phosphate synthase/phosphatase [EC:2.4.1.15 3.1.3.12]
C	01005 Lipopolysaccharide biosynthesis proteins [BR:ko01005]
C	01011 Peptidoglycan biosynthesis and degradation proteins [BR:ko01011]
C	01004 Lipid biosynthesis proteins [BR:ko01004]
D	MA_10435595g0020	K00059	fabG	3-oxoacyl-[acyl-carrier protein] reductase [EC:1.1.1.100]
D	MA_10425951g0010	K17362	ACOT13	acyl-coenzyme A thioesterase 13 [EC:3.1.2.-]
D	MA_20551g0010	K10256	FAD2	omega-6 fatty acid desaturase / acyl-lipid omega-6 desaturase (Delta-12 desaturase) [EC:1.14.19.6 1.14.19.22]
D	MA_469702g0010	K04712	DEGS	sphingolipid 4-desaturase/C4-monooxygenase [EC:1.14.19.17 1.14.18.5]
D	MA_10437042g0010	K01897	ACSL, fadD	long-chain acyl-CoA synthetase [EC:6.2.1.3]
D	MA_167307g0010	K13699	ABHD5, CGI-58	abhydrolase domain-containing protein 5 [EC:2.3.1.51]
D	MA_8761892g0010	K13513	LCLAT1, AGPAT8	lysocardiolipin and lysophospholipid acyltransferase [EC:2.3.1.- 2.3.1.51]
C	01008 Polyketide biosynthesis proteins [BR:ko01008]
D	MA_20764g0010	K00660	CHS	chalcone synthase [EC:2.3.1.74]
D	MA_5735g0010	K00660	CHS	chalcone synthase [EC:2.3.1.74]
C	01006 Prenyltransferases [BR:ko01006]
C	01007 Amino acid related enzymes [BR:ko01007]
D	MA_102057g0010	K00815	TAT	tyrosine aminotransferase [EC:2.6.1.5]
C	00199 Cytochrome P450 [BR:ko00199]
D	MA_10435536g0010	K00487	CYP73A	trans-cinnamate 4-monooxygenase [EC:1.14.14.91]
D	MA_625323g0010	K01723	AOS	hydroperoxide dehydratase [EC:4.2.1.92]
D	MA_76780g0010	K05280	CYP75B1	flavonoid 3'-monooxygenase [EC:1.14.14.82]
D	MA_10435550g0030	K13260	CYP81E1_7	isoflavone/4'-methoxyisoflavone 2'-hydroxylase [EC:1.14.14.90 1.14.14.89]
D	MA_10434709g0010	K20623	CYP92A6	typhasterol/6-deoxotyphasterol 2alpha-hydroxylase
D	MA_158072g0010	K20623	CYP92A6	typhasterol/6-deoxotyphasterol 2alpha-hydroxylase
D	MA_141669g0010	K15639	CYP734A1, BAS1	PHYB activation tagged suppressor 1 [EC:1.14.-.-]
D	MA_24539g0010	K20562	CYP736A	biphenyl-4-hydroxylase
C	00194 Photosynthesis proteins [BR:ko00194]
B
B	09182 Protein families: genetic information processing
C	03000 Transcription factors [BR:ko03000]
D	MA_10435905g0020	K13422	MYC2	transcription factor MYC2
D	MA_3688g0010	K09338	HD-ZIP	homeobox-leucine zipper protein
D	MA_38949g0020	K04683	TFDP1	transcription factor Dp-1
D	MA_29913g0010	K09419	HSFF	heat shock transcription factor, other eukaryote
D	MA_10430220g0010	K09422	MYBP	transcription factor MYB, plant
D	MA_121533g0010	K09422	MYBP	transcription factor MYB, plant
D	MA_10426586g0010	K09286	EREBP	EREBP-like factor
D	MA_184464g0010	K09286	EREBP	EREBP-like factor
D	MA_18454g0020	K09286	EREBP	EREBP-like factor
D	MA_3405g0010	K09286	EREBP	EREBP-like factor
D	MA_9304g0020	K09286	EREBP	EREBP-like factor
D	MA_178646g0010	K09287	RAV	RAV-like factor
D	MA_5748192g0010	K09287	RAV	RAV-like factor
D	MA_20516g0010	K14514	EIN3	ethylene-insensitive protein 3
C	03021 Transcription machinery [BR:ko03021]
D	MA_470483g0010	K03016	RPB8, POLR2H	DNA-directed RNA polymerases I, II, and III subunit RPABC3
D	MA_112855g0010	K15216	RRN3, TIFIA	RNA polymerase I-specific transcription initiation factor RRN3
C	03019 Messenger RNA biogenesis [BR:ko03019]
D	MA_17408g0010	K12581	CNOT7_8, CAF1, POP2	CCR4-NOT transcription complex subunit 7/8
D	MA_127355g0010	K00850	pfkA, PFK	6-phosphofructokinase 1 [EC:2.7.1.11]
D	MA_4871780g0010	K04043	dnaK, HSPA9	molecular chaperone DnaK
D	MA_10436324g0010	K04077	groEL, HSPD1	chaperonin GroEL
D	MA_13240g0020	K04077	groEL, HSPD1	chaperonin GroEL
C	03041 Spliceosome [BR:ko03041]
D	MA_10434040g0010	K22611	SART3, TIP110	squamous cell carcinoma antigen recognized by T-cells 3
D	MA_19860g0010	K03283	HSPA1s	heat shock 70kDa protein 1/2/6/8
D	MA_21726g0010	K13113	UBL5, HUB1	ubiquitin-like protein 5
C	03011 Ribosome [BR:ko03011]
D	MA_10436283g0010	K02985	RP-S3e, RPS3	small subunit ribosomal protein S3e
D	MA_14543g0010	K02958	RP-S15e, RPS15	small subunit ribosomal protein S15e
D	MA_32670g0010	K02960	RP-S16e, RPS16	small subunit ribosomal protein S16e
D	MA_21647g0010	K02971	RP-S21e, RPS21	small subunit ribosomal protein S21e
D	MA_10430279g0010	K02975	RP-S25e, RPS25	small subunit ribosomal protein S25e
D	MA_114136g0010	K02976	RP-S26e, RPS26	small subunit ribosomal protein S26e
D	MA_74546g0010	K02976	RP-S26e, RPS26	small subunit ribosomal protein S26e
D	MA_10435699g0020	K02977	RP-S27Ae, RPS27A	small subunit ribosomal protein S27Ae
D	MA_529552g0010	K02977	RP-S27Ae, RPS27A	small subunit ribosomal protein S27Ae
D	MA_124178g0010	K02925	RP-L3e, RPL3	large subunit ribosomal protein L3e
D	MA_47548g0010	K02937	RP-L7e, RPL7	large subunit ribosomal protein L7e
D	MA_8948319g0010	K02866	RP-L10e, RPL10	large subunit ribosomal protein L10e
D	MA_186340g0010	K02872	RP-L13Ae, RPL13A	large subunit ribosomal protein L13Ae
D	MA_186351g0010	K02889	RP-L21e, RPL21	large subunit ribosomal protein L21e
D	MA_6199g0020	K02896	RP-L24e, RPL24	large subunit ribosomal protein L24e
D	MA_10436259g0020	K02900	RP-L27Ae, RPL27A	large subunit ribosomal protein L27Ae
D	MA_14317g0010	K02910	RP-L31e, RPL31	large subunit ribosomal protein L31e
D	MA_8286g0010	K02910	RP-L31e, RPL31	large subunit ribosomal protein L31e
D	MA_47061g0010	K02927	RP-L40e, RPL40	large subunit ribosomal protein L40e
D	MA_99845g0010	K02929	RP-L44e, RPL44	large subunit ribosomal protein L44e
D	MA_107838g0010	K02939	RP-L9, MRPL9, rplI	large subunit ribosomal protein L9
D	MA_10426254g0010	K02919	RP-L36, MRPL36, rpmJ	large subunit ribosomal protein L36
D	MA_98858g0010	K17434	MRPL53	large subunit ribosomal protein L53
C	03009 Ribosome biogenesis [BR:ko03009]
D	MA_4460g0020	K14802	DRS2, ATP8A	phospholipid-transporting ATPase [EC:7.6.2.1]
D	MA_16483g0010	K14803	PTC2_3	protein phosphatase PTC2/3 [EC:3.1.3.16]
D	MA_19860g0010	K03283	HSPA1s	heat shock 70kDa protein 1/2/6/8
D	MA_18131g0010	K14826	FPR3_4	FK506-binding nuclear protein [EC:5.2.1.8]
D	MA_10427176g0010	K14851	RRP17, NOL12	ribosomal RNA-processing protein 17
C	03016 Transfer RNA biogenesis [BR:ko03016]
D	MA_10433186g0010	K01166	E3.1.27.1	ribonuclease T2 [EC:3.1.27.1]
C	03012 Translation factors [BR:ko03012]
C	03110 Chaperones and folding catalysts [BR:ko03110]
D	MA_21130g0010	K03695	clpB	ATP-dependent Clp protease ATP-binding subunit ClpB
D	MA_10434030g0010	K04079	HSP90A, htpG	molecular chaperone HtpG
D	MA_12191g0010	K04079	HSP90A, htpG	molecular chaperone HtpG
D	MA_10431031g0010	K09487	HSP90B, TRA1	heat shock protein 90kDa beta
D	MA_137838g0010	K09487	HSP90B, TRA1	heat shock protein 90kDa beta
D	MA_19860g0010	K03283	HSPA1s	heat shock 70kDa protein 1/2/6/8
D	MA_5353g0010	K09490	HSPA5, BIP	heat shock 70kDa protein 5
D	MA_4871780g0010	K04043	dnaK, HSPA9	molecular chaperone DnaK
D	MA_10436324g0010	K04077	groEL, HSPD1	chaperonin GroEL
D	MA_13240g0020	K04077	groEL, HSPD1	chaperonin GroEL
D	MA_471976g0010	K09510	DNAJB4	DnaJ homolog subfamily B member 4
D	MA_204527g0010	K09512	DNAJB6	DnaJ homolog subfamily B member 6
D	MA_44157g0010	K09517	DNAJB11	DnaJ homolog subfamily B member 11
D	MA_10243352g0010	K13993	HSP20	HSP20 family protein
D	MA_10426614g0010	K13993	HSP20	HSP20 family protein
D	MA_10426928g0010	K13993	HSP20	HSP20 family protein
D	MA_10427910g0010	K13993	HSP20	HSP20 family protein
D	MA_10433227g0010	K13993	HSP20	HSP20 family protein
D	MA_10436211g0010	K13993	HSP20	HSP20 family protein
D	MA_10436974g0010	K13993	HSP20	HSP20 family protein
D	MA_10436974g0020	K13993	HSP20	HSP20 family protein
D	MA_104614g0010	K13993	HSP20	HSP20 family protein
D	MA_106449g0010	K13993	HSP20	HSP20 family protein
D	MA_24774g0010	K13993	HSP20	HSP20 family protein
D	MA_3081g0010	K13993	HSP20	HSP20 family protein
D	MA_605776g0010	K13993	HSP20	HSP20 family protein
D	MA_9035900g0010	K13993	HSP20	HSP20 family protein
D	MA_93746g0010	K13993	HSP20	HSP20 family protein
D	MA_10429427g0010	K04078	groES, HSPE1	chaperonin GroES
D	MA_31325g0010	K04078	groES, HSPE1	chaperonin GroES
D	MA_10427968g0010	K08054	CANX	calnexin
D	MA_139086g0010	K08057	CALR	calreticulin
D	MA_10426393g0010	K03798	ftsH, hflB	cell division protease FtsH [EC:3.4.24.-]
D	MA_10431292g0020	K09553	STIP1	stress-induced-phosphoprotein 1
D	MA_19406g0010	K09571	FKBP4_5	FK506-binding protein 4/5 [EC:5.2.1.8]
D	MA_916238g0010	K03671	trxA	thioredoxin 1
D	MA_8861640g0010	K17479	GRXCR1	glutaredoxin domain-containing cysteine-rich protein 1
D	MA_101402g0010	K09580	PDIA1, P4HB	protein disulfide-isomerase A1 [EC:5.3.4.1]
D	MA_12242g0010	K09584	PDIA6, TXNDC7	protein disulfide-isomerase A6 [EC:5.3.4.1]
C	04131 Membrane trafficking [BR:ko04131]
D	MA_10428266g0010	K01115	PLD1_2	phospholipase D1/2 [EC:3.1.4.4]
D	MA_10436004g0030	K00940	ndk, NME	nucleoside-diphosphate kinase [EC:2.7.4.6]
D	MA_10204459g0010	K02183	CALM	calmodulin
D	MA_18112g0010	K02183	CALM	calmodulin
D	MA_52889g0010	K02183	CALM	calmodulin
D	MA_28961g0010	K08486	STX1B_2_3	syntaxin 1B/2/3
D	MA_19860g0010	K03283	HSPA1s	heat shock 70kDa protein 1/2/6/8
D	MA_10427968g0010	K08054	CANX	calnexin
D	MA_161562g0010	K21953	SHKBP1	SH3KBP1-binding protein 1
D	MA_101085g0010	K07937	ARF1	ADP-ribosylation factor 1
D	MA_10043564g0010	K07897	RAB7A	Ras-related protein Rab-7A
D	MA_79051g0010	K11982	RNF115_126	E3 ubiquitin-protein ligase RNF115/126 [EC:2.3.2.27]
D	MA_25624g0020	K20174	OSBPL1_2, ORP1_2	oxysterol-binding protein-related protein 1/2
D	MA_101402g0010	K09580	PDIA1, P4HB	protein disulfide-isomerase A1 [EC:5.3.4.1]
D	MA_12242g0010	K09584	PDIA6, TXNDC7	protein disulfide-isomerase A6 [EC:5.3.4.1]
D	MA_5353g0010	K09490	HSPA5, BIP	heat shock 70kDa protein 5
D	MA_8674188g0010	K17302	COPB2, SEC27	coatomer subunit beta'
D	MA_156987g0010	K20478	GOLGB1	golgin subfamily B member 1
D	MA_58851g0010	K20723	RTN3	reticulon-3
D	MA_10434030g0010	K04079	HSP90A, htpG	molecular chaperone HtpG
D	MA_12191g0010	K04079	HSP90A, htpG	molecular chaperone HtpG
D	MA_10434336g0020	K07198	PRKAA, AMPK	5'-AMP-activated protein kinase, catalytic alpha subunit [EC:2.7.11.11]
D	MA_131585g0010	K21407	APMAP	adipocyte plasma membrane-associated protein
C	04121 Ubiquitin system [BR:ko04121]
D	MA_10144111g0010	K08770	UBC	ubiquitin C
D	MA_10326002g0010	K08770	UBC	ubiquitin C
D	MA_10430977g0020	K08770	UBC	ubiquitin C
D	MA_57988g0010	K08770	UBC	ubiquitin C
D	MA_7263500g0010	K08770	UBC	ubiquitin C
D	MA_10433687g0030	K03178	UBE1, UBA1	ubiquitin-activating enzyme E1 [EC:6.2.1.45]
D	MA_13020g0010	K06689	UBE2D, UBC4, UBC5	ubiquitin-conjugating enzyme E2 D [EC:2.3.2.23]
D	MA_137894g0010	K10578	UBE2J1, NCUBE1, UBC6	ubiquitin-conjugating enzyme E2 J1 [EC:2.3.2.23]
D	MA_10428377g0020	K10590	TRIP12	E3 ubiquitin-protein ligase TRIP12 [EC:2.3.2.26]
D	MA_75734g0010	K10592	HUWE1, MULE, ARF-BP1	E3 ubiquitin-protein ligase HUWE1 [EC:2.3.2.26]
D	MA_15311g0010	K10663	ATL4	E3 ubiquitin-protein ligase ATL4 [EC:2.3.2.27]
D	MA_73524g0010	K19037	ATL23	E3 ubiquitin-protein ligase ATL23 [EC:2.3.2.27]
D	MA_194707g0010	K19038	ATL41	E3 ubiquitin-protein ligase ATL41 [EC:2.3.2.27]
D	MA_10208579g0010	K19040	ATL76S	E3 ubiquitin-protein ligase ATL10/75/76/77/78 [EC:2.3.2.27]
D	MA_10429986g0010	K15688	MUL1	E3 ubiquitin-protein ligase MUL1 [EC:2.3.2.27]
D	MA_10429565g0010	K10144	RCHY1, PIRH2	RING finger and CHY zinc finger domain-containing protein 1 [EC:2.3.2.27]
D	MA_126866g0010	K10144	RCHY1, PIRH2	RING finger and CHY zinc finger domain-containing protein 1 [EC:2.3.2.27]
D	MA_8950g0010	K10143	RFWD2, COP1	E3 ubiquitin-protein ligase RFWD2 [EC:2.3.2.27]
D	MA_127251g0010	K10666	RNF5	E3 ubiquitin-protein ligase RNF5 [EC:2.3.2.27]
D	MA_902407g0010	K16271	RLIM, RNF12	E3 ubiquitin-protein ligase RLIM [EC:2.3.2.27]
D	MA_79051g0010	K11982	RNF115_126	E3 ubiquitin-protein ligase RNF115/126 [EC:2.3.2.27]
D	MA_10435338g0010	K16275	BAH, NLA	E3 ubiquitin-protein ligase BAH [EC:2.3.2.27]
D	MA_27909g0020	K14485	TIR1	transport inhibitor response 1
D	MA_10429414g0020	K11855	USP36_42	ubiquitin carboxyl-terminal hydrolase 36/42 [EC:3.4.19.12]
D	MA_10436066g0020	K22762	DESI1, PPPDE2	desumoylating isopeptidase 1 [EC:3.4.-.-]
C	03051 Proteasome [BR:ko03051]
D	MA_10428103g0010	K03037	PSMD6, RPN7	26S proteasome regulatory subunit N7
D	MA_19860g0010	K03283	HSPA1s	heat shock 70kDa protein 1/2/6/8
D	MA_10434030g0010	K04079	HSP90A, htpG	molecular chaperone HtpG
D	MA_12191g0010	K04079	HSP90A, htpG	molecular chaperone HtpG
C	03032 DNA replication proteins [BR:ko03032]
C	03036 Chromosome and associated proteins [BR:ko03036]
D	MA_54295g0010	K11420	EHMT	euchromatic histone-lysine N-methyltransferase [EC:2.1.1.43]
D	MA_10434040g0010	K22611	SART3, TIP110	squamous cell carcinoma antigen recognized by T-cells 3
D	MA_10168324g0010	K16465	CETN1	centrin-1
D	MA_10375806g0010	K16465	CETN1	centrin-1
D	MA_119918g0010	K16465	CETN1	centrin-1
D	MA_25900g0010	K16465	CETN1	centrin-1
D	MA_48747g0010	K16465	CETN1	centrin-1
D	MA_10222942g0010	K01047	PLA2G, SPLA2	secretory phospholipase A2 [EC:3.1.1.4]
D	MA_19738g0010	K16546	FGFR10P	FGFR1 oncogene partner
D	MA_10204459g0010	K02183	CALM	calmodulin
D	MA_18112g0010	K02183	CALM	calmodulin
D	MA_52889g0010	K02183	CALM	calmodulin
D	MA_58851g0010	K20723	RTN3	reticulon-3
C	03400 DNA repair and recombination proteins [BR:ko03400]
D	MA_470483g0010	K03016	RPB8, POLR2H	DNA-directed RNA polymerases I, II, and III subunit RPABC3
D	MA_35762g0010	K22807	WRNexo	werner syndrome-like exonuclease [EC:3.1.11.-]
C	03029 Mitochondrial biogenesis [BR:ko03029]
D	MA_75520g0010	K05863	SLC25A4S, ANT	solute carrier family 25 (mitochondrial adenine nucleotide translocator), member 4/5/6/31
D	MA_19860g0010	K03283	HSPA1s	heat shock 70kDa protein 1/2/6/8
D	MA_4871780g0010	K04043	dnaK, HSPA9	molecular chaperone DnaK
D	MA_10436324g0010	K04077	groEL, HSPD1	chaperonin GroEL
D	MA_13240g0020	K04077	groEL, HSPD1	chaperonin GroEL
D	MA_10429427g0010	K04078	groES, HSPE1	chaperonin GroES
D	MA_31325g0010	K04078	groES, HSPE1	chaperonin GroES
D	MA_10434336g0020	K07198	PRKAA, AMPK	5'-AMP-activated protein kinase, catalytic alpha subunit [EC:2.7.11.11]
D	MA_10435468g0020	K08900	BCS1	mitochondrial chaperone BCS1
D	MA_354684g0010	K08900	BCS1	mitochondrial chaperone BCS1
D	MA_10434030g0010	K04079	HSP90A, htpG	molecular chaperone HtpG
D	MA_12191g0010	K04079	HSP90A, htpG	molecular chaperone HtpG
B
B	09183 Protein families: signaling and cellular processes
C	02000 Transporters [BR:ko02000]
D	MA_6870g0010	K05658	ABCB1, CD243	ATP-binding cassette, subfamily B (MDR/TAP), member 1 [EC:7.6.2.2]
D	MA_629244g0010	K05666	ABCC2	ATP-binding cassette, subfamily C (CFTR/MRP), member 2
D	MA_53961g0010	K08150	SLC2A13, ITR	MFS transporter, SP family, solute carrier family 2 (myo-inositol transporter), member 13
D	MA_10433604g0010	K13863	SLC7A1, ATRC1	solute carrier family 7 (cationic amino acid transporter), member 1
D	MA_10437046g0010	K21398	SLC11A2, DMT1, NRAMP2	natural resistance-associated macrophage protein 2
D	MA_22044g0010	K14638	SLC15A3_4, PHT	solute carrier family 15 (peptide/histidine transporter), member 3/4
D	MA_75520g0010	K05863	SLC25A4S, ANT	solute carrier family 25 (mitochondrial adenine nucleotide translocator), member 4/5/6/31
D	MA_8970091g0010	K15104	SLC25A11, OGC	solute carrier family 25 (mitochondrial oxoglutarate transporter), member 11
D	MA_10428952g0020	K15275	SLC35B1	solute carrier family 35 (UDP-galactose transporter), member B1
D	MA_20010g0010	K15275	SLC35B1	solute carrier family 35 (UDP-galactose transporter), member B1
D	MA_6681g0010	K13783	SLC37A1_2	MFS transporter, OPA family, solute carrier family 37 (glycerol-3-phosphate transporter), member 1/2
D	MA_140715g0010	K14709	SLC39A1_2_3, ZIP1_2_3	solute carrier family 39 (zinc transporter), member 1/2/3
D	MA_10433732g0030	K03327	TC.MATE, SLC47A, norM, mdtK, dinF	multidrug resistance protein, MATE family
D	MA_10436271g0010	K03327	TC.MATE, SLC47A, norM, mdtK, dinF	multidrug resistance protein, MATE family
D	MA_14711g0020	K03327	TC.MATE, SLC47A, norM, mdtK, dinF	multidrug resistance protein, MATE family
D	MA_24176g0010	K03327	TC.MATE, SLC47A, norM, mdtK, dinF	multidrug resistance protein, MATE family
D	MA_194437g0010	K15382	SLC50A, SWEET	solute carrier family 50 (sugar transporter)
D	MA_10430268g0010	K08145	SLC2A8, GLUT8	MFS transporter, SP family, solute carrier family 2 (facilitated glucose transporter), member 8
D	MA_77652g0010	K08145	SLC2A8, GLUT8	MFS transporter, SP family, solute carrier family 2 (facilitated glucose transporter), member 8
D	MA_15374g0010	K08176	PHO84	MFS transporter, PHS family, inorganic phosphate transporter
D	MA_8087333g0010	K08176	PHO84	MFS transporter, PHS family, inorganic phosphate transporter
D	MA_10436994g0030	K21867	AKT, KAT, GORK, SKOR	potassium channel
D	MA_226001g0010	K03320	amt, AMT, MEP	ammonium transporter, Amt family
D	MA_10333127g0010	K00799	GST, gst	glutathione S-transferase [EC:2.5.1.18]
D	MA_10426249g0010	K00799	GST, gst	glutathione S-transferase [EC:2.5.1.18]
D	MA_188810g0010	K00799	GST, gst	glutathione S-transferase [EC:2.5.1.18]
D	MA_2168g0030	K00799	GST, gst	glutathione S-transferase [EC:2.5.1.18]
D	MA_87785g0010	K00799	GST, gst	glutathione S-transferase [EC:2.5.1.18]
D	MA_191396g0020	K22048	MSL4S	mechanosensitive ion channel protein 4/5/6/7/8/9/10
D	MA_191989g0010	K08360	CYB561	cytochrome b-561 [EC:7.2.1.3]
D	MA_595526g0010	K20924	CSLD	cellulose synthase-like protein [EC:2.4.1.-]
C	02044 Secretion system [BR:ko02044]
D	MA_27783g0010	K07342	SEC61G, SSS1, secE	protein transport protein SEC61 subunit gamma and related proteins
D	MA_98041g0010	K12275	SEC62	translocation protein SEC62
C	02042 Bacterial toxins [BR:ko02042]
D	MA_217446g0010	K01114	plc	phospholipase C [EC:3.1.4.3]
C	02022 Two-component system [BR:ko02022]
C	02035 Bacterial motility proteins [BR:ko02035]
C	04812 Cytoskeleton proteins [BR:ko04812]
C	04147 Exosome [BR:ko04147]
D	MA_19860g0010	K03283	HSPA1s	heat shock 70kDa protein 1/2/6/8
D	MA_10434030g0010	K04079	HSP90A, htpG	molecular chaperone HtpG
D	MA_12191g0010	K04079	HSP90A, htpG	molecular chaperone HtpG
D	MA_101085g0010	K07937	ARF1	ADP-ribosylation factor 1
D	MA_5353g0010	K09490	HSPA5, BIP	heat shock 70kDa protein 5
D	MA_10436324g0010	K04077	groEL, HSPD1	chaperonin GroEL
D	MA_13240g0020	K04077	groEL, HSPD1	chaperonin GroEL
D	MA_4871780g0010	K04043	dnaK, HSPA9	molecular chaperone DnaK
D	MA_10435699g0020	K02977	RP-S27Ae, RPS27A	small subunit ribosomal protein S27Ae
D	MA_529552g0010	K02977	RP-S27Ae, RPS27A	small subunit ribosomal protein S27Ae
D	MA_10433687g0030	K03178	UBE1, UBA1	ubiquitin-activating enzyme E1 [EC:6.2.1.45]
D	MA_10043564g0010	K07897	RAB7A	Ras-related protein Rab-7A
D	MA_28961g0010	K08486	STX1B_2_3	syntaxin 1B/2/3
D	MA_10437042g0010	K01897	ACSL, fadD	long-chain acyl-CoA synthetase [EC:6.2.1.3]
D	MA_6870g0010	K05658	ABCB1, CD243	ATP-binding cassette, subfamily B (MDR/TAP), member 1 [EC:7.6.2.2]
D	MA_101402g0010	K09580	PDIA1, P4HB	protein disulfide-isomerase A1 [EC:5.3.4.1]
D	MA_10204459g0010	K02183	CALM	calmodulin
D	MA_18112g0010	K02183	CALM	calmodulin
D	MA_52889g0010	K02183	CALM	calmodulin
D	MA_8674188g0010	K17302	COPB2, SEC27	coatomer subunit beta'
C	02048 Prokaryotic defense system [BR:ko02048]
C	04030 G protein-coupled receptors [BR:ko04030]
D	MA_77852g0010	K08472	MLO	mlo protein
C	04050 Cytokine receptors [BR:ko04050]
C	04054 Pattern recognition receptors [BR:ko04054]
C	03310 Nuclear receptors [BR:ko03310]
C	04040 Ion channels [BR:ko04040]
D	MA_103602g0010	K05387	GRIP	glutamate receptor, ionotropic, plant
D	MA_3606g0010	K05389	KCNKF	potassium channel subfamily K, other eukaryote
C	04031 GTP-binding proteins [BR:ko04031]
D	MA_10043564g0010	K07897	RAB7A	Ras-related protein Rab-7A
D	MA_101085g0010	K07937	ARF1	ADP-ribosylation factor 1
C	04052 Cytokines and growth factors [BR:ko04052]
C	04515 Cell adhesion molecules [BR:ko04515]
C	04090 CD molecules [BR:ko04090]
D	MA_6870g0010	K05658	ABCB1, CD243	ATP-binding cassette, subfamily B (MDR/TAP), member 1 [EC:7.6.2.2]
C	00535 Proteoglycans [BR:ko00535]
C	00536 Glycosaminoglycan binding proteins [BR:ko00536]
D	MA_123491g0010	K15414	C1QBP	complement component 1 Q subcomponent-binding protein, mitochondrial
C	00537 Glycosylphosphatidylinositol (GPI)-anchored proteins [BR:ko00537]
C	04091 Lectins [BR:ko04091]
D	MA_10427968g0010	K08054	CANX	calnexin
D	MA_139086g0010	K08057	CALR	calreticulin
C	01504 Antimicrobial resistance genes [BR:ko01504]
C	03200 Viral proteins [BR:ko03200]
B
B	09184 RNA family
C	03100 Non-coding RNAs [BR:ko03100]
#
A	09190 Not Included in Pathway or Brite
B
B	09191 Unclassified: metabolism
C	99980 Enzymes with EC numbers
D	MA_10427398g0010	K17756	FAO3	long-chain-alcohol oxidase [EC:1.1.3.20]
D	MA_102653g0020	K22419	VEP1	Delta4-3-oxosteroid 5beta-reductase [EC:1.3.1.3]
D	MA_951514g0010	K08070	E1.3.1.74	2-alkenal reductase [EC:1.3.1.74]
D	MA_10431151g0010	K18980	EO, FaQR	2-methylene-furan-3-one reductase [EC:1.3.1.105]
D	MA_10435723g0010	K18980	EO, FaQR	2-methylene-furan-3-one reductase [EC:1.3.1.105]
D	MA_881825g0010	K23050	PCBER1	phenylcoumaran benzylic ether reductase [EC:1.3.1.-]
D	MA_961150g0010	K00344	qor, CRYZ	NADPH2:quinone reductase [EC:1.6.5.5]
D	MA_75861g0010	K05909	E1.10.3.2	laccase [EC:1.10.3.2]
D	MA_10431629g0010	K17893	AOX1, AOX2	ubiquinol oxidase [EC:1.10.3.11]
D	MA_134669g0010	K21483	SAMT	salicylate 1-O-methyltransferase [EC:2.1.1.274]
D	MA_25646g0010	K18848	IAMT1	indole-3-acetate O-methyltransferase [EC:2.1.1.278]
D	MA_3356g0010	K18848	IAMT1	indole-3-acetate O-methyltransferase [EC:2.1.1.278]
D	MA_49773g0010	K19861	BEBT, AMAT	benzyl alcohol O-benzoyltransferase [EC:2.3.1.196 2.3.1.232]
D	MA_16314g0010	K00924	E2.7.1.-	kinase [EC:2.7.1.-]
D	MA_40811g0010	K00924	E2.7.1.-	kinase [EC:2.7.1.-]
[truncated: 39 more rows]

## Sheet: 21dpi UNDER
Hierarchy	Pathway / Picea abies gene (MA_XgX)	KO	Name	Definition
A	09100 Metabolism
B
B	09101 Carbohydrate metabolism
C	00010 Glycolysis / Gluconeogenesis [PATH:ko00010]
D	MA_104409g0010	K03841	FBP, fbp	fructose-1,6-bisphosphatase I [EC:3.1.3.11]
D	MA_41114g0010	K03841	FBP, fbp	fructose-1,6-bisphosphatase I [EC:3.1.3.11]
D	MA_108616g0010	K00927	PGK, pgk	phosphoglycerate kinase [EC:2.7.2.3]
D	MA_232104g0010	K00927	PGK, pgk	phosphoglycerate kinase [EC:2.7.2.3]
D	MA_10432751g0020	K00121	frmA, ADH5, adhC	S-(hydroxymethyl)glutathione dehydrogenase / alcohol dehydrogenase [EC:1.1.1.284 1.1.1.1]
D	MA_9153293g0010	K00001	E1.1.1.1, adh	alcohol dehydrogenase [EC:1.1.1.1]
D	MA_8277894g0010	K01835	pgm	phosphoglucomutase [EC:5.4.2.2]
C	00020 Citrate cycle (TCA cycle) [PATH:ko00020]
D	MA_10436068g0010	K00025	MDH1	malate dehydrogenase [EC:1.1.1.37]
D	MA_87937g0010	K00026	MDH2	malate dehydrogenase [EC:1.1.1.37]
C	00030 Pentose phosphate pathway [PATH:ko00030]
D	MA_92814g0010	K01783	rpe, RPE	ribulose-phosphate 3-epimerase [EC:5.1.3.1]
D	MA_8277894g0010	K01835	pgm	phosphoglucomutase [EC:5.4.2.2]
D	MA_104409g0010	K03841	FBP, fbp	fructose-1,6-bisphosphatase I [EC:3.1.3.11]
D	MA_41114g0010	K03841	FBP, fbp	fructose-1,6-bisphosphatase I [EC:3.1.3.11]
C	00040 Pentose and glucuronate interconversions [PATH:ko00040]
D	MA_354248g0010	K01051	E3.1.1.11	pectinesterase [EC:3.1.1.11]
D	MA_92814g0010	K01783	rpe, RPE	ribulose-phosphate 3-epimerase [EC:5.1.3.1]
C	00051 Fructose and mannose metabolism [PATH:ko00051]
D	MA_20586g0010	K17497	PMM	phosphomannomutase [EC:5.4.2.8]
D	MA_104409g0010	K03841	FBP, fbp	fructose-1,6-bisphosphatase I [EC:3.1.3.11]
D	MA_41114g0010	K03841	FBP, fbp	fructose-1,6-bisphosphatase I [EC:3.1.3.11]
C	00052 Galactose metabolism [PATH:ko00052]
D	MA_8277894g0010	K01835	pgm	phosphoglucomutase [EC:5.4.2.2]
D	MA_67331g0010	K18819	GOLS	inositol 3-alpha-galactosyltransferase [EC:2.4.1.123]
D	MA_139754g0010	K06617	E2.4.1.82	raffinose synthase [EC:2.4.1.82]
D	MA_5428g0020	K06617	E2.4.1.82	raffinose synthase [EC:2.4.1.82]
C	00053 Ascorbate and aldarate metabolism [PATH:ko00053]
D	MA_177059g0010	K00434	E1.11.1.11	L-ascorbate peroxidase [EC:1.11.1.11]
C	00500 Starch and sucrose metabolism [PATH:ko00500]
D	MA_10436487g0010	K07024	SPP	sucrose-6-phosphatase [EC:3.1.3.24]
D	MA_9241891g0010	K19891	GN1_2_3	glucan endo-1,3-beta-glucosidase 1/2/3 [EC:3.2.1.39]
D	MA_102312g0010	K01179	E3.2.1.4	endoglucanase [EC:3.2.1.4]
D	MA_14581g0010	K00688	PYG, glgP	glycogen phosphorylase [EC:2.4.1.1]
D	MA_242539g0010	K01176	AMY, amyA, malS	alpha-amylase [EC:3.2.1.1]
D	MA_158054g0010	K01177	E3.2.1.2	beta-amylase [EC:3.2.1.2]
D	MA_8277894g0010	K01835	pgm	phosphoglucomutase [EC:5.4.2.2]
C	00520 Amino sugar and nucleotide sugar metabolism [PATH:ko00520]
D	MA_8277894g0010	K01835	pgm	phosphoglucomutase [EC:5.4.2.2]
D	MA_261436g0010	K06118	SQD1, sqdB	UDP-sulfoquinovose synthase [EC:3.13.1.1]
D	MA_10431360g0010	K13648	GAUT	alpha-1,4-galacturonosyltransferase [EC:2.4.1.43]
D	MA_20586g0010	K17497	PMM	phosphomannomutase [EC:5.4.2.8]
C	00620 Pyruvate metabolism [PATH:ko00620]
D	MA_10436068g0010	K00025	MDH1	malate dehydrogenase [EC:1.1.1.37]
D	MA_87937g0010	K00026	MDH2	malate dehydrogenase [EC:1.1.1.37]
C	00630 Glyoxylate and dicarboxylate metabolism [PATH:ko00630]
D	MA_10436068g0010	K00025	MDH1	malate dehydrogenase [EC:1.1.1.37]
D	MA_87937g0010	K00026	MDH2	malate dehydrogenase [EC:1.1.1.37]
D	MA_10437148g0010	K03781	katE, CAT, catB, srpA	catalase [EC:1.11.1.6]
D	MA_47626g0010	K01602	rbcS	ribulose-bisphosphate carboxylase small chain [EC:4.1.1.39]
D	MA_185611g0010	K00284	GLU, gltS	glutamate synthase (ferredoxin) [EC:1.4.7.1]
D	MA_9199701g0010	K01915	glnA, GLUL	glutamine synthetase [EC:6.3.1.2]
D	MA_905984g0010	K00600	glyA, SHMT	glycine hydroxymethyltransferase [EC:2.1.2.1]
D	MA_10429284g0010	K00605	gcvT, AMT	aminomethyltransferase [EC:2.1.2.10]
D	MA_76209g0010	K00605	gcvT, AMT	aminomethyltransferase [EC:2.1.2.10]
C	00640 Propanoate metabolism [PATH:ko00640]
D	MA_18401g0010	K05605	HIBCH	3-hydroxyisobutyryl-CoA hydrolase [EC:3.1.2.4]
C	00650 Butanoate metabolism [PATH:ko00650]
D	MA_10431705g0020	K01580	E4.1.1.15, gadB, gadA, GAD	glutamate decarboxylase [EC:4.1.1.15]
C	00660 C5-Branched dibasic acid metabolism [PATH:ko00660]
C	00562 Inositol phosphate metabolism [PATH:ko00562]
D	MA_15408g0010	K01106	E3.1.3.56	inositol-1,4,5-trisphosphate 5-phosphatase [EC:3.1.3.56]
B
B	09102 Energy metabolism
C	00190 Oxidative phosphorylation [PATH:ko00190]
D	MA_10389009g0010	K03881	ND4	NADH-ubiquinone oxidoreductase chain 4 [EC:7.1.1.2]
D	MA_657g0010	K02113	ATPF1D, atpH	F-type H+-transporting ATPase subunit delta
D	MA_128169g0010	K02109	ATPF0B, atpF	F-type H+-transporting ATPase subunit b
C	00195 Photosynthesis [PATH:ko00195]
D	MA_10427622g0010	K02704	psbB	photosystem II CP47 chlorophyll apoprotein
D	MA_10431364g0010	K02704	psbB	photosystem II CP47 chlorophyll apoprotein
D	MA_571554g0010	K03542	psbS	photosystem II 22kDa protein
D	MA_575444g0010	K03542	psbS	photosystem II 22kDa protein
D	MA_10435672g0010	K02689	psaA	photosystem I P700 chlorophyll a apoprotein A1
D	MA_10356500g0030	K02690	psaB	photosystem I P700 chlorophyll a apoprotein A2
D	MA_733845g0010	K02636	petC	cytochrome b6-f complex iron-sulfur subunit [EC:7.1.1.6]
D	MA_193431g0010	K02641	petH	ferredoxin--NADP+ reductase [EC:1.18.1.2]
D	MA_657g0010	K02113	ATPF1D, atpH	F-type H+-transporting ATPase subunit delta
D	MA_128169g0010	K02109	ATPF0B, atpF	F-type H+-transporting ATPase subunit b
C	00196 Photosynthesis - antenna proteins [PATH:ko00196]
D	MA_10431493g0010	K08907	LHCA1	light-harvesting complex I chlorophyll a/b binding protein 1
D	MA_815900g0010	K08909	LHCA3	light-harvesting complex I chlorophyll a/b binding protein 3
C	00710 Carbon fixation in photosynthetic organisms [PATH:ko00710]
D	MA_47626g0010	K01602	rbcS	ribulose-bisphosphate carboxylase small chain [EC:4.1.1.39]
D	MA_108616g0010	K00927	PGK, pgk	phosphoglycerate kinase [EC:2.7.2.3]
D	MA_232104g0010	K00927	PGK, pgk	phosphoglycerate kinase [EC:2.7.2.3]
D	MA_69727g0010	K05298	GAPA	glyceraldehyde-3-phosphate dehydrogenase (NADP+) (phosphorylating) [EC:1.2.1.13]
D	MA_104409g0010	K03841	FBP, fbp	fructose-1,6-bisphosphatase I [EC:3.1.3.11]
D	MA_41114g0010	K03841	FBP, fbp	fructose-1,6-bisphosphatase I [EC:3.1.3.11]
D	MA_10427281g0010	K01100	E3.1.3.37	sedoheptulose-bisphosphatase [EC:3.1.3.37]
D	MA_210555g0010	K00855	PRK, prkB	phosphoribulokinase [EC:2.7.1.19]
D	MA_92814g0010	K01783	rpe, RPE	ribulose-phosphate 3-epimerase [EC:5.1.3.1]
D	MA_10436068g0010	K00025	MDH1	malate dehydrogenase [EC:1.1.1.37]
D	MA_87937g0010	K00026	MDH2	malate dehydrogenase [EC:1.1.1.37]
C	00720 Carbon fixation pathways in prokaryotes [PATH:ko00720]
D	MA_81112g0010	K00297	metF, MTHFR	methylenetetrahydrofolate reductase (NADPH) [EC:1.5.1.20]
C	00680 Methane metabolism [PATH:ko00680]
D	MA_10432751g0020	K00121	frmA, ADH5, adhC	S-(hydroxymethyl)glutathione dehydrogenase / alcohol dehydrogenase [EC:1.1.1.284 1.1.1.1]
D	MA_905984g0010	K00600	glyA, SHMT	glycine hydroxymethyltransferase [EC:2.1.2.1]
D	MA_104409g0010	K03841	FBP, fbp	fructose-1,6-bisphosphatase I [EC:3.1.3.11]
D	MA_41114g0010	K03841	FBP, fbp	fructose-1,6-bisphosphatase I [EC:3.1.3.11]
C	00910 Nitrogen metabolism [PATH:ko00910]
D	MA_9199701g0010	K01915	glnA, GLUL	glutamine synthetase [EC:6.3.1.2]
D	MA_185611g0010	K00284	GLU, gltS	glutamate synthase (ferredoxin) [EC:1.4.7.1]
D	MA_25325g0010	K01673	cynT, can	carbonic anhydrase [EC:4.2.1.1]
D	MA_4574g0020	K01673	cynT, can	carbonic anhydrase [EC:4.2.1.1]
D	MA_74545g0010	K01674	cah	carbonic anhydrase [EC:4.2.1.1]
C	00920 Sulfur metabolism [PATH:ko00920]
B
B	09103 Lipid metabolism
C	00061 Fatty acid biosynthesis [PATH:ko00061]
D	MA_10428839g0010	K09458	fabF	3-oxoacyl-[acyl-carrier-protein] synthase II [EC:2.3.1.179]
C	00062 Fatty acid elongation [PATH:ko00062]
D	MA_10430632g0010	K01076	ABHD17	abhydrolase domain-containing protein 17 [EC:3.1.2.22]
D	MA_10426106g0010	K15397	KCS	3-ketoacyl-CoA synthase [EC:2.3.1.199]
C	00071 Fatty acid degradation [PATH:ko00071]
D	MA_10432751g0020	K00121	frmA, ADH5, adhC	S-(hydroxymethyl)glutathione dehydrogenase / alcohol dehydrogenase [EC:1.1.1.284 1.1.1.1]
D	MA_9153293g0010	K00001	E1.1.1.1, adh	alcohol dehydrogenase [EC:1.1.1.1]
C	00072 Synthesis and degradation of ketone bodies [PATH:ko00072]
C	00073 Cutin, suberine and wax biosynthesis [PATH:ko00073]
D	MA_10435761g0010	K15398	CYP86A4S	fatty acid omega-hydroxylase [EC:1.14.-.-]
D	MA_10433324g0010	K15400	HHT1	omega-hydroxypalmitate O-feruloyl transferase [EC:2.3.1.188]
D	MA_10432456g0010	K15404	K15404, CER1	aldehyde decarbonylase [EC:4.1.99.5]
C	00100 Steroid biosynthesis [PATH:ko00100]
D	MA_10433835g0010	K01052	LIPA	lysosomal acid lipase/cholesteryl ester hydrolase [EC:3.1.1.13]
C	00120 Primary bile acid biosynthesis [PATH:ko00120]
C	00121 Secondary bile acid biosynthesis [PATH:ko00121]
C	00140 Steroid hormone biosynthesis [PATH:ko00140]
C	00561 Glycerolipid metabolism [PATH:ko00561]
D	MA_261436g0010	K06118	SQD1, sqdB	UDP-sulfoquinovose synthase [EC:3.13.1.1]
D	MA_50379g0010	K21362	SFR2	galactolipid galactosyltransferase [EC:2.4.1.184]
C	00564 Glycerophospholipid metabolism [PATH:ko00564]
D	MA_10435053g0010	K06129	LYPLA3	lysophospholipase III [EC:3.1.1.5]
D	MA_11699g0020	K00968	PCYT1	choline-phosphate cytidylyltransferase [EC:2.7.7.15]
C	00565 Ether lipid metabolism [PATH:ko00565]
C	00600 Sphingolipid metabolism [PATH:ko00600]
C	00590 Arachidonic acid metabolism [PATH:ko00590]
C	00591 Linoleic acid metabolism [PATH:ko00591]
D	MA_10430462g0010	K15718	LOX1_5	linoleate 9S-lipoxygenase [EC:1.13.11.58]
C	00592 alpha-Linolenic acid metabolism [PATH:ko00592]
D	MA_625571g0010	K01723	AOS	hydroperoxide dehydratase [EC:4.2.1.92]
D	MA_10432069g0020	K10526	OPCL1	OPC-8:0 CoA ligase 1 [EC:6.2.1.-]
C	01040 Biosynthesis of unsaturated fatty acids [PATH:ko01040]
B
B	09104 Nucleotide metabolism
C	00230 Purine metabolism [PATH:ko00230]
D	MA_8277894g0010	K01835	pgm	phosphoglucomutase [EC:5.4.2.2]
D	MA_8334805g0010	K11808	ADE2	phosphoribosylaminoimidazole carboxylase [EC:4.1.1.21]
D	MA_10430569g0010	K10808	RRM2	ribonucleoside-diphosphate reductase subunit M2 [EC:1.17.4.1]
C	00240 Pyrimidine metabolism [PATH:ko00240]
D	MA_10430569g0010	K10808	RRM2	ribonucleoside-diphosphate reductase subunit M2 [EC:1.17.4.1]
B
B	09105 Amino acid metabolism
C	00250 Alanine, aspartate and glutamate metabolism [PATH:ko00250]
D	MA_10431705g0020	K01580	E4.1.1.15, gadB, gadA, GAD	glutamate decarboxylase [EC:4.1.1.15]
D	MA_9199701g0010	K01915	glnA, GLUL	glutamine synthetase [EC:6.3.1.2]
C	00260 Glycine, serine and threonine metabolism [PATH:ko00260]
D	MA_905984g0010	K00600	glyA, SHMT	glycine hydroxymethyltransferase [EC:2.1.2.1]
D	MA_10429284g0010	K00605	gcvT, AMT	aminomethyltransferase [EC:2.1.2.10]
D	MA_76209g0010	K00605	gcvT, AMT	aminomethyltransferase [EC:2.1.2.10]
C	00270 Cysteine and methionine metabolism [PATH:ko00270]
D	MA_498229g0010	K22207	LCD	L-cysteine desulfhydrase [EC:4.4.1.28]
D	MA_59984g0010	K22207	LCD	L-cysteine desulfhydrase [EC:4.4.1.28]
D	MA_10436068g0010	K00025	MDH1	malate dehydrogenase [EC:1.1.1.37]
D	MA_87937g0010	K00026	MDH2	malate dehydrogenase [EC:1.1.1.37]
C	00280 Valine, leucine and isoleucine degradation [PATH:ko00280]
D	MA_18401g0010	K05605	HIBCH	3-hydroxyisobutyryl-CoA hydrolase [EC:3.1.2.4]
C	00290 Valine, leucine and isoleucine biosynthesis [PATH:ko00290]
C	00300 Lysine biosynthesis [PATH:ko00300]
C	00310 Lysine degradation [PATH:ko00310]
D	MA_10436500g0010	K11423	SETD2, SET2	histone-lysine N-methyltransferase SETD2 [EC:2.1.1.43]
D	MA_10431032g0010	K19199	SETD3	histone-lysine N-methyltransferase SETD3 [EC:2.1.1.43]
C	00220 Arginine biosynthesis [PATH:ko00220]
D	MA_9199701g0010	K01915	glnA, GLUL	glutamine synthetase [EC:6.3.1.2]
C	00330 Arginine and proline metabolism [PATH:ko00330]
D	MA_4173g0010	K13366	MPAO, PAO1	polyamine oxidase [EC:1.5.3.14 1.5.3.16 1.5.3.-]
C	00340 Histidine metabolism [PATH:ko00340]
C	00350 Tyrosine metabolism [PATH:ko00350]
D	MA_10432751g0020	K00121	frmA, ADH5, adhC	S-(hydroxymethyl)glutathione dehydrogenase / alcohol dehydrogenase [EC:1.1.1.284 1.1.1.1]
D	MA_9153293g0010	K00001	E1.1.1.1, adh	alcohol dehydrogenase [EC:1.1.1.1]
C	00360 Phenylalanine metabolism [PATH:ko00360]
C	00380 Tryptophan metabolism [PATH:ko00380]
D	MA_460253g0010	K22450	SNAT	aralkylamine N-acetyltransferase [EC:2.3.1.87]
D	MA_10437148g0010	K03781	katE, CAT, catB, srpA	catalase [EC:1.11.1.6]
C	00400 Phenylalanine, tyrosine and tryptophan biosynthesis [PATH:ko00400]
D	MA_54864g0010	K01626	E2.5.1.54, aroF, aroG, aroH	3-deoxy-7-phosphoheptulonate synthase [EC:2.5.1.54]
D	MA_10433830g0010	K01609	trpC	indole-3-glycerol phosphate synthase [EC:4.1.1.48]
B
B	09106 Metabolism of other amino acids
C	00410 beta-Alanine metabolism [PATH:ko00410]
D	MA_10431705g0020	K01580	E4.1.1.15, gadB, gadA, GAD	glutamate decarboxylase [EC:4.1.1.15]
D	MA_4173g0010	K13366	MPAO, PAO1	polyamine oxidase [EC:1.5.3.14 1.5.3.16 1.5.3.-]
D	MA_18401g0010	K05605	HIBCH	3-hydroxyisobutyryl-CoA hydrolase [EC:3.1.2.4]
C	00430 Taurine and hypotaurine metabolism [PATH:ko00430]
D	MA_10431705g0020	K01580	E4.1.1.15, gadB, gadA, GAD	glutamate decarboxylase [EC:4.1.1.15]
C	00440 Phosphonate and phosphinate metabolism [PATH:ko00440]
D	MA_11699g0020	K00968	PCYT1	choline-phosphate cytidylyltransferase [EC:2.7.7.15]
C	00450 Selenocompound metabolism [PATH:ko00450]
C	00460 Cyanoamino acid metabolism [PATH:ko00460]
D	MA_905984g0010	K00600	glyA, SHMT	glycine hydroxymethyltransferase [EC:2.1.2.1]
C	00471 D-Glutamine and D-glutamate metabolism [PATH:ko00471]
C	00472 D-Arginine and D-ornithine metabolism [PATH:ko00472]
C	00473 D-Alanine metabolism [PATH:ko00473]
C	00480 Glutathione metabolism [PATH:ko00480]
D	MA_10426104g0010	K00799	GST, gst	glutathione S-transferase [EC:2.5.1.18]
D	MA_137828g0010	K00799	GST, gst	glutathione S-transferase [EC:2.5.1.18]
D	MA_177059g0010	K00434	E1.11.1.11	L-ascorbate peroxidase [EC:1.11.1.11]
D	MA_10430569g0010	K10808	RRM2	ribonucleoside-diphosphate reductase subunit M2 [EC:1.17.4.1]
B
B	09107 Glycan biosynthesis and metabolism
C	00510 N-Glycan biosynthesis [PATH:ko00510]
C	00513 Various types of N-glycan biosynthesis [PATH:ko00513]
C	00512 Mucin type O-glycan biosynthesis [PATH:ko00512]
C	00515 Mannose type O-glycan biosynthesis [PATH:ko00515]
C	00514 Other types of O-glycan biosynthesis [PATH:ko00514]
D	MA_23554g0010	K13667	RUMI, KTELC1	protein glucosyltransferase [EC:2.4.1.-]
C	00532 Glycosaminoglycan biosynthesis - chondroitin sulfate / dermatan sulfate [PATH:ko00532]
C	00534 Glycosaminoglycan biosynthesis - heparan sulfate / heparin [PATH:ko00534]
C	00533 Glycosaminoglycan biosynthesis - keratan sulfate [PATH:ko00533]
C	00531 Glycosaminoglycan degradation [PATH:ko00531]
C	00563 Glycosylphosphatidylinositol (GPI)-anchor biosynthesis [PATH:ko00563]
C	00601 Glycosphingolipid biosynthesis - lacto and neolacto series [PATH:ko00601]
C	00603 Glycosphingolipid biosynthesis - globo and isoglobo series [PATH:ko00603]
C	00604 Glycosphingolipid biosynthesis - ganglio series [PATH:ko00604]
C	00540 Lipopolysaccharide biosynthesis [PATH:ko00540]
C	00550 Peptidoglycan biosynthesis [PATH:ko00550]
C	00511 Other glycan degradation [PATH:ko00511]
C	00571 Lipoarabinomannan (LAM) biosynthesis [PATH:ko00571]
C	00572 Arabinogalactan biosynthesis - Mycobacterium [PATH:ko00572]
B
B	09108 Metabolism of cofactors and vitamins
C	00730 Thiamine metabolism [PATH:ko00730]
D	MA_30402g0010	K03146	THI4, THI1	cysteine-dependent adenosine diphosphate thiazole synthase [EC:2.4.2.60]
D	MA_10430244g0010	K06949	rsgA, engC	ribosome biogenesis GTPase / thiamine phosphate phosphatase [EC:3.6.1.- 3.1.3.100]
C	00740 Riboflavin metabolism [PATH:ko00740]
D	MA_10426568g0010	K14652	ribBA	3,4-dihydroxy 2-butanone 4-phosphate synthase / GTP cyclohydrolase II [EC:4.1.99.12 3.5.4.25]
C	00750 Vitamin B6 metabolism [PATH:ko00750]
C	00760 Nicotinate and nicotinamide metabolism [PATH:ko00760]
D	MA_10436188g0010	K00858	ppnK, NADK	NAD+ kinase [EC:2.7.1.23]
C	00770 Pantothenate and CoA biosynthesis [PATH:ko00770]
C	00780 Biotin metabolism [PATH:ko00780]
D	MA_10428839g0010	K09458	fabF	3-oxoacyl-[acyl-carrier-protein] synthase II [EC:2.3.1.179]
C	00785 Lipoic acid metabolism [PATH:ko00785]
C	00790 Folate biosynthesis [PATH:ko00790]
D	MA_277563g0010	K01930	FPGS	folylpolyglutamate synthase [EC:6.3.2.17]
D	MA_10426568g0010	K14652	ribBA	3,4-dihydroxy 2-butanone 4-phosphate synthase / GTP cyclohydrolase II [EC:4.1.99.12 3.5.4.25]
D	MA_10427248g0010	K15376	GPHN	gephyrin [EC:2.10.1.1 2.7.7.75]
C	00670 One carbon pool by folate [PATH:ko00670]
D	MA_905984g0010	K00600	glyA, SHMT	glycine hydroxymethyltransferase [EC:2.1.2.1]
D	MA_10429284g0010	K00605	gcvT, AMT	aminomethyltransferase [EC:2.1.2.10]
D	MA_76209g0010	K00605	gcvT, AMT	aminomethyltransferase [EC:2.1.2.10]
D	MA_81112g0010	K00297	metF, MTHFR	methylenetetrahydrofolate reductase (NADPH) [EC:1.5.1.20]
C	00830 Retinol metabolism [PATH:ko00830]
D	MA_10432751g0020	K00121	frmA, ADH5, adhC	S-(hydroxymethyl)glutathione dehydrogenase / alcohol dehydrogenase [EC:1.1.1.284 1.1.1.1]
D	MA_9153293g0010	K00001	E1.1.1.1, adh	alcohol dehydrogenase [EC:1.1.1.1]
C	00860 Porphyrin and chlorophyll metabolism [PATH:ko00860]
D	MA_10431987g0010	K01885	EARS, gltX	glutamyl-tRNA synthetase [EC:6.1.1.17]
D	MA_10435805g0010	K01599	hemE, UROD	uroporphyrinogen decarboxylase [EC:4.1.1.37]
D	MA_108278g0010	K03403	chlH, bchH	magnesium chelatase subunit H [EC:6.6.1.1]
D	MA_48250g0010	K03405	chlI, bchI	magnesium chelatase subunit I [EC:6.6.1.1]
D	MA_189742g0010	K10960	chlP, bchP	geranylgeranyl diphosphate/geranylgeranyl-bacteriochlorophyllide a reductase [EC:1.3.1.83 1.3.1.111]
C	00130 Ubiquinone and other terpenoid-quinone biosynthesis [PATH:ko00130]
B
B	09109 Metabolism of terpenoids and polyketides
C	00900 Terpenoid backbone biosynthesis [PATH:ko00900]
D	MA_189742g0010	K10960	chlP, bchP	geranylgeranyl diphosphate/geranylgeranyl-bacteriochlorophyllide a reductase [EC:1.3.1.83 1.3.1.111]
D	MA_10196363g0010	K12742	ispS	isoprene synthase [EC:4.2.3.27]
D	MA_10208488g0010	K15892	FOLK	farnesol kinase [EC:2.7.1.216]
C	00902 Monoterpenoid biosynthesis [PATH:ko00902]
C	00909 Sesquiterpenoid and triterpenoid biosynthesis [PATH:ko00909]
C	00904 Diterpenoid biosynthesis [PATH:ko00904]
D	MA_57103g0010	K04121	E4.2.3.19	ent-kaurene synthase [EC:4.2.3.19]
C	00906 Carotenoid biosynthesis [PATH:ko00906]
D	MA_10437269g0010	K06444	lcyE, crtL2	lycopene epsilon-cyclase [EC:5.5.1.18]
D	MA_64498g0010	K15746	crtZ	beta-carotene 3-hydroxylase [EC:1.14.15.24]
D	MA_6771199g0010	K09839	VDE, NPQ1	violaxanthin de-epoxidase [EC:1.23.5.1]
C	00905 Brassinosteroid biosynthesis [PATH:ko00905]
D	MA_31668g0010	K09590	CYP85A1, BR6OX1	brassinosteroid-6-oxidase 1 [EC:1.14.-.-]
D	MA_10431921g0010	K20623	CYP92A6	typhasterol/6-deoxotyphasterol 2alpha-hydroxylase
C	00981 Insect hormone biosynthesis [PATH:ko00981]
C	00908 Zeatin biosynthesis [PATH:ko00908]
C	00903 Limonene and pinene degradation [PATH:ko00903]
C	00281 Geraniol degradation [PATH:ko00281]
C	01052 Type I polyketide structures [PATH:ko01052]
C	00522 Biosynthesis of 12-, 14- and 16-membered macrolides [PATH:ko00522]
C	01051 Biosynthesis of ansamycins [PATH:ko01051]
C	01059 Biosynthesis of enediyne antibiotics [PATH:ko01059]
C	01056 Biosynthesis of type II polyketide backbone [PATH:ko01056]
C	01057 Biosynthesis of type II polyketide products [PATH:ko01057]
C	00253 Tetracycline biosynthesis [PATH:ko00253]
C	00523 Polyketide sugar unit biosynthesis [PATH:ko00523]
C	01054 Nonribosomal peptide structures [PATH:ko01054]
C	01053 Biosynthesis of siderophore group nonribosomal peptides [PATH:ko01053]
C	01055 Biosynthesis of vancomycin group antibiotics [PATH:ko01055]
B
B	09110 Biosynthesis of other secondary metabolites
C	00940 Phenylpropanoid biosynthesis [PATH:ko00940]
C	00945 Stilbenoid, diarylheptanoid and gingerol biosynthesis [PATH:ko00945]
C	00941 Flavonoid biosynthesis [PATH:ko00941]
C	00944 Flavone and flavonol biosynthesis [PATH:ko00944]
D	MA_30352g0010	K22772	FG2	flavonol-3-O-glucoside L-rhamnosyltransferase [EC:2.4.1.159]
C	00942 Anthocyanin biosynthesis [PATH:ko00942]
C	00943 Isoflavonoid biosynthesis [PATH:ko00943]
C	00901 Indole alkaloid biosynthesis [PATH:ko00901]
C	00403 Indole diterpene alkaloid biosynthesis [PATH:ko00403]
C	00950 Isoquinoline alkaloid biosynthesis [PATH:ko00950]
C	00960 Tropane, piperidine and pyridine alkaloid biosynthesis [PATH:ko00960]
C	01058 Acridone alkaloid biosynthesis [PATH:ko01058]
C	00232 Caffeine metabolism [PATH:ko00232]
C	00965 Betalain biosynthesis [PATH:ko00965]
C	00966 Glucosinolate biosynthesis [PATH:ko00966]
C	00402 Benzoxazinoid biosynthesis [PATH:ko00402]
C	00311 Penicillin and cephalosporin biosynthesis [PATH:ko00311]
C	00332 Carbapenem biosynthesis [PATH:ko00332]
C	00261 Monobactam biosynthesis [PATH:ko00261]
C	00331 Clavulanic acid biosynthesis [PATH:ko00331]
C	00521 Streptomycin biosynthesis [PATH:ko00521]
D	MA_8277894g0010	K01835	pgm	phosphoglucomutase [EC:5.4.2.2]
C	00524 Neomycin, kanamycin and gentamicin biosynthesis [PATH:ko00524]
C	00525 Acarbose and validamycin biosynthesis [PATH:ko00525]
C	00231 Puromycin biosynthesis [PATH:ko00231]
C	00401 Novobiocin biosynthesis [PATH:ko00401]
C	00404 Staurosporine biosynthesis [PATH:ko00404]
C	00405 Phenazine biosynthesis [PATH:ko00405]
C	00333 Prodigiosin biosynthesis [PATH:ko00333]
C	00254 Aflatoxin biosynthesis [PATH:ko00254]
C	00999 Biosynthesis of secondary metabolites - unclassified [PATH:ko00999]
B
B	09111 Xenobiotics biodegradation and metabolism
C	00362 Benzoate degradation [PATH:ko00362]
C	00627 Aminobenzoate degradation [PATH:ko00627]
C	00364 Fluorobenzoate degradation [PATH:ko00364]
C	00625 Chloroalkane and chloroalkene degradation [PATH:ko00625]
D	MA_9153293g0010	K00001	E1.1.1.1, adh	alcohol dehydrogenase [EC:1.1.1.1]
D	MA_10432751g0020	K00121	frmA, ADH5, adhC	S-(hydroxymethyl)glutathione dehydrogenase / alcohol dehydrogenase [EC:1.1.1.284 1.1.1.1]
C	00361 Chlorocyclohexane and chlorobenzene degradation [PATH:ko00361]
C	00623 Toluene degradation [PATH:ko00623]
C	00622 Xylene degradation [PATH:ko00622]
C	00633 Nitrotoluene degradation [PATH:ko00633]
C	00642 Ethylbenzene degradation [PATH:ko00642]
C	00643 Styrene degradation [PATH:ko00643]
C	00791 Atrazine degradation [PATH:ko00791]
C	00930 Caprolactam degradation [PATH:ko00930]
C	00363 Bisphenol degradation [PATH:ko00363]
C	00621 Dioxin degradation [PATH:ko00621]
C	00626 Naphthalene degradation [PATH:ko00626]
D	MA_9153293g0010	K00001	E1.1.1.1, adh	alcohol dehydrogenase [EC:1.1.1.1]
D	MA_10432751g0020	K00121	frmA, ADH5, adhC	S-(hydroxymethyl)glutathione dehydrogenase / alcohol dehydrogenase [EC:1.1.1.284 1.1.1.1]
C	00624 Polycyclic aromatic hydrocarbon degradation [PATH:ko00624]
C	00365 Furfural degradation [PATH:ko00365]
C	00984 Steroid degradation [PATH:ko00984]
C	00980 Metabolism of xenobiotics by cytochrome P450 [PATH:ko00980]
D	MA_10426104g0010	K00799	GST, gst	glutathione S-transferase [EC:2.5.1.18]
D	MA_137828g0010	K00799	GST, gst	glutathione S-transferase [EC:2.5.1.18]
D	MA_10432751g0020	K00121	frmA, ADH5, adhC	S-(hydroxymethyl)glutathione dehydrogenase / alcohol dehydrogenase [EC:1.1.1.284 1.1.1.1]
D	MA_9153293g0010	K00001	E1.1.1.1, adh	alcohol dehydrogenase [EC:1.1.1.1]
C	00982 Drug metabolism - cytochrome P450 [PATH:ko00982]
D	MA_10426104g0010	K00799	GST, gst	glutathione S-transferase [EC:2.5.1.18]
D	MA_137828g0010	K00799	GST, gst	glutathione S-transferase [EC:2.5.1.18]
D	MA_10432751g0020	K00121	frmA, ADH5, adhC	S-(hydroxymethyl)glutathione dehydrogenase / alcohol dehydrogenase [EC:1.1.1.284 1.1.1.1]
D	MA_9153293g0010	K00001	E1.1.1.1, adh	alcohol dehydrogenase [EC:1.1.1.1]
C	00983 Drug metabolism - other enzymes [PATH:ko00983]
D	MA_10430569g0010	K10808	RRM2	ribonucleoside-diphosphate reductase subunit M2 [EC:1.17.4.1]
D	MA_10426104g0010	K00799	GST, gst	glutathione S-transferase [EC:2.5.1.18]
D	MA_137828g0010	K00799	GST, gst	glutathione S-transferase [EC:2.5.1.18]
B
B	09112 Not included in regular maps
C	09113 Global maps only
#
A	09120 Genetic Information Processing
B
B	09121 Transcription
C	03020 RNA polymerase [PATH:ko03020]
C	03022 Basal transcription factors [PATH:ko03022]
C	03040 Spliceosome [PATH:ko03040]
D	MA_10434449g0010	K12820	DHX15, PRP43	pre-mRNA-splicing factor ATP-dependent RNA helicase DHX15/PRP43 [EC:3.6.4.13]
B
B	09122 Translation
C	03010 Ribosome [PATH:ko03010]
D	MA_10429326g0010	K02990	RP-S6, MRPS6, rpsF	small subunit ribosomal protein S6
D	MA_54628g0010	K02933	RP-L6, MRPL6, rplF	large subunit ribosomal protein L6
D	MA_10435476g0020	K02878	RP-L16, MRPL16, rplP	large subunit ribosomal protein L16
D	MA_10429786g0010	K02879	RP-L17, MRPL17, rplQ	large subunit ribosomal protein L17
D	MA_10435476g0030	K02890	RP-L22, MRPL22, rplV	large subunit ribosomal protein L22
D	MA_10431457g0010	K02904	RP-L29, rpmC	large subunit ribosomal protein L29
D	MA_181338g0010	K02916	RP-L35, MRPL35, rpmI	large subunit ribosomal protein L35
C	00970 Aminoacyl-tRNA biosynthesis [PATH:ko00970]
D	MA_10431987g0010	K01885	EARS, gltX	glutamyl-tRNA synthetase [EC:6.1.1.17]
D	MA_10435490g0010	K01868	TARS, thrS	threonyl-tRNA synthetase [EC:6.1.1.3]
D	MA_251870g0010	K01875	SARS, serS	seryl-tRNA synthetase [EC:6.1.1.11]
C	03013 RNA transport [PATH:ko03013]
C	03015 mRNA surveillance pathway [PATH:ko03015]
D	MA_10363121g0010	K08873	SMG1	serine/threonine-protein kinase SMG1 [EC:2.7.11.1]
C	03008 Ribosome biogenesis in eukaryotes [PATH:ko03008]
B
B	09123 Folding, sorting and degradation
C	03060 Protein export [PATH:ko03060]
D	MA_10274946g0010	K03106	SRP54, ffh	signal recognition particle subunit SRP54 [EC:3.6.5.4]
C	04141 Protein processing in endoplasmic reticulum [PATH:ko04141]
D	MA_10430919g0010	K14007	SEC24	protein transport protein SEC24
D	MA_10427210g0040	K13993	HSP20	HSP20 family protein
D	MA_133071g0010	K10666	RNF5	E3 ubiquitin-protein ligase RNF5 [EC:2.3.2.27]
C	04130 SNARE interactions in vesicular transport [PATH:ko04130]
D	MA_10430766g0010	K08506	SYP7	syntaxin of plants SYP7
C	04120 Ubiquitin mediated proteolysis [PATH:ko04120]
D	MA_10436849g0010	K10140	DDB2	DNA damage-binding protein 2
C	04122 Sulfur relay system [PATH:ko04122]
C	03050 Proteasome [PATH:ko03050]
C	03018 RNA degradation [PATH:ko03018]
D	MA_9874324g0010	K12608	CAF16	CCR4-NOT complex subunit CAF16
D	MA_10425930g0020	K14442	DHX36, RHAU	ATP-dependent RNA helicase DHX36 [EC:3.6.4.13]
B
B	09124 Replication and repair
C	03030 DNA replication [PATH:ko03030]
C	03410 Base excision repair [PATH:ko03410]
D	MA_10436440g0030	K10802	HMGB1	high mobility group protein B1
C	03420 Nucleotide excision repair [PATH:ko03420]
D	MA_10436849g0010	K10140	DDB2	DNA damage-binding protein 2
C	03430 Mismatch repair [PATH:ko03430]
C	03440 Homologous recombination [PATH:ko03440]
C	03450 Non-homologous end-joining [PATH:ko03450]
C	03460 Fanconi anemia pathway [PATH:ko03460]
#
A	09130 Environmental Information Processing
B
B	09131 Membrane transport
C	02010 ABC transporters [PATH:ko02010]
C	02060 Phosphotransferase system (PTS) [PATH:ko02060]
C	03070 Bacterial secretion system [PATH:ko03070]
D	MA_10274946g0010	K03106	SRP54, ffh	signal recognition particle subunit SRP54 [EC:3.6.5.4]
B
B	09132 Signal transduction
C	02020 Two-component system [PATH:ko02020]
D	MA_130415g0010	K10255	FAD6, desA	acyl-lipid omega-6 desaturase (Delta-12 desaturase) [EC:1.14.19.23 1.14.19.45]
D	MA_9199701g0010	K01915	glnA, GLUL	glutamine synthetase [EC:6.3.1.2]
C	04014 Ras signaling pathway [PATH:ko04014]
D	MA_361612g0010	K07889	RAB5C	Ras-related protein Rab-5C
C	04015 Rap1 signaling pathway [PATH:ko04015]
C	04010 MAPK signaling pathway [PATH:ko04010]
D	MA_10427145g0010	K04733	IRAK4	interleukin-1 receptor-associated kinase 4 [EC:2.7.11.1]
D	MA_10436349g0010	K04733	IRAK4	interleukin-1 receptor-associated kinase 4 [EC:2.7.11.1]
D	MA_10427903g0010	K04457	PPM1A, PP2CA	protein phosphatase 1A [EC:3.1.3.16]
C	04013 MAPK signaling pathway - fly [PATH:ko04013]
C	04016 MAPK signaling pathway - plant [PATH:ko04016]
D	MA_10437148g0010	K03781	katE, CAT, catB, srpA	catalase [EC:1.11.1.6]
C	04011 MAPK signaling pathway - yeast [PATH:ko04011]
D	MA_10437148g0010	K03781	katE, CAT, catB, srpA	catalase [EC:1.11.1.6]
C	04012 ErbB signaling pathway [PATH:ko04012]
C	04310 Wnt signaling pathway [PATH:ko04310]
C	04330 Notch signaling pathway [PATH:ko04330]
C	04340 Hedgehog signaling pathway [PATH:ko04340]
C	04341 Hedgehog signaling pathway - fly [PATH:ko04341]
C	04350 TGF-beta signaling pathway [PATH:ko04350]
C	04390 Hippo signaling pathway [PATH:ko04390]
C	04391 Hippo signaling pathway - fly [PATH:ko04391]
C	04392 Hippo signaling pathway - multiple species [PATH:ko04392]
C	04370 VEGF signaling pathway [PATH:ko04370]
C	04371 Apelin signaling pathway [PATH:ko04371]
D	MA_3499g0020	K07198	PRKAA, AMPK	5'-AMP-activated protein kinase, catalytic alpha subunit [EC:2.7.11.11]
C	04630 Jak-STAT signaling pathway [PATH:ko04630]
C	04064 NF-kappa B signaling pathway [PATH:ko04064]
D	MA_10427145g0010	K04733	IRAK4	interleukin-1 receptor-associated kinase 4 [EC:2.7.11.1]
D	MA_10436349g0010	K04733	IRAK4	interleukin-1 receptor-associated kinase 4 [EC:2.7.11.1]
C	04668 TNF signaling pathway [PATH:ko04668]
C	04066 HIF-1 signaling pathway [PATH:ko04066]
C	04068 FoxO signaling pathway [PATH:ko04068]
D	MA_3499g0020	K07198	PRKAA, AMPK	5'-AMP-activated protein kinase, catalytic alpha subunit [EC:2.7.11.11]
D	MA_10426331g0010	K11838	USP7, UBP15	ubiquitin carboxyl-terminal hydrolase 7 [EC:3.4.19.12]
D	MA_10437148g0010	K03781	katE, CAT, catB, srpA	catalase [EC:1.11.1.6]
C	04020 Calcium signaling pathway [PATH:ko04020]
C	04070 Phosphatidylinositol signaling system [PATH:ko04070]
D	MA_15408g0010	K01106	E3.1.3.56	inositol-1,4,5-trisphosphate 5-phosphatase [EC:3.1.3.56]
C	04072 Phospholipase D signaling pathway [PATH:ko04072]
C	04071 Sphingolipid signaling pathway [PATH:ko04071]
C	04024 cAMP signaling pathway [PATH:ko04024]
C	04022 cGMP-PKG signaling pathway [PATH:ko04022]
C	04151 PI3K-Akt signaling pathway [PATH:ko04151]
D	MA_3499g0020	K07198	PRKAA, AMPK	5'-AMP-activated protein kinase, catalytic alpha subunit [EC:2.7.11.11]
C	04152 AMPK signaling pathway [PATH:ko04152]
D	MA_3499g0020	K07198	PRKAA, AMPK	5'-AMP-activated protein kinase, catalytic alpha subunit [EC:2.7.11.11]
D	MA_104409g0010	K03841	FBP, fbp	fructose-1,6-bisphosphatase I [EC:3.1.3.11]
D	MA_41114g0010	K03841	FBP, fbp	fructose-1,6-bisphosphatase I [EC:3.1.3.11]
C	04150 mTOR signaling pathway [PATH:ko04150]
D	MA_3499g0020	K07198	PRKAA, AMPK	5'-AMP-activated protein kinase, catalytic alpha subunit [EC:2.7.11.11]
C	04075 Plant hormone signal transduction [PATH:ko04075]
D	MA_123046g0010	K14484	IAA	auxin-responsive protein IAA
D	MA_38g0010	K14484	IAA	auxin-responsive protein IAA
D	MA_138556g0010	K14488	SAUR	SAUR family protein
D	MA_10427616g0010	K14490	AHP	histidine-containing phosphotransfer peotein
D	MA_10431144g0010	K14492	ARR-A	two-component response regulator ARR-A family
D	MA_8219061g0010	K14493	GID1	gibberellin receptor GID1 [EC:3.-.-.-]
D	MA_29186g0010	K12126	PIF3	phytochrome-interacting factor 3
D	MA_19634g0010	K14432	ABF	ABA responsive element binding factor
B
B	09133 Signaling molecules and interaction
C	04080 Neuroactive ligand-receptor interaction [PATH:ko04080]
C	04060 Cytokine-cytokine receptor interaction [PATH:ko04060]
C	04512 ECM-receptor interaction [PATH:ko04512]
C	04514 Cell adhesion molecules (CAMs) [PATH:ko04514]
#
A	09140 Cellular Processes
B
B	09141 Transport and catabolism
C	04144 Endocytosis [PATH:ko04144]
D	MA_186639g0010	K19366	SPG20	spartin
D	MA_84159g0010	K07897	RAB7A	Ras-related protein Rab-7A
D	MA_656884g0010	K19476	IST1	vacuolar protein sorting-associated protein IST1
D	MA_361612g0010	K07889	RAB5C	Ras-related protein Rab-5C
D	MA_204401g0010	K07904	RAB11A	Ras-related protein Rab-11A
D	MA_140058g0010	K12486	SMAP	stromal membrane-associated protein
D	MA_50146g0010	K18443	GBF1	golgi-specific brefeldin A-resistance guanine nucleotide exchange factor 1
C	04145 Phagosome [PATH:ko04145]
D	MA_361612g0010	K07889	RAB5C	Ras-related protein Rab-5C
D	MA_84159g0010	K07897	RAB7A	Ras-related protein Rab-7A
C	04142 Lysosome [PATH:ko04142]
D	MA_10433835g0010	K01052	LIPA	lysosomal acid lipase/cholesteryl ester hydrolase [EC:3.1.1.13]
D	MA_10435053g0010	K06129	LYPLA3	lysophospholipase III [EC:3.1.1.5]
C	04146 Peroxisome [PATH:ko04146]
D	MA_10437148g0010	K03781	katE, CAT, catB, srpA	catalase [EC:1.11.1.6]
C	04140 Autophagy - animal [PATH:ko04140]
D	MA_3499g0020	K07198	PRKAA, AMPK	5'-AMP-activated protein kinase, catalytic alpha subunit [EC:2.7.11.11]
D	MA_10436440g0030	K10802	HMGB1	high mobility group protein B1
D	MA_84159g0010	K07897	RAB7A	Ras-related protein Rab-7A
C	04138 Autophagy - yeast [PATH:ko04138]
D	MA_84159g0010	K07897	RAB7A	Ras-related protein Rab-7A
C	04136 Autophagy - other [PATH:ko04136]
C	04137 Mitophagy - animal [PATH:ko04137]
D	MA_84159g0010	K07897	RAB7A	Ras-related protein Rab-7A
C	04139 Mitophagy - yeast [PATH:ko04139]
D	MA_64524g0010	K08955	YME1	ATP-dependent metalloprotease [EC:3.4.24.-]
B
B	09143 Cell growth and death
C	04110 Cell cycle [PATH:ko04110]
C	04111 Cell cycle - yeast [PATH:ko04111]
C	04112 Cell cycle - Caulobacter [PATH:ko04112]
D	MA_21954g0010	K03531	ftsZ	cell division protein FtsZ
C	04113 Meiosis - yeast [PATH:ko04113]
C	04114 Oocyte meiosis [PATH:ko04114]
C	04210 Apoptosis [PATH:ko04210]
C	04214 Apoptosis - fly [PATH:ko04214]
D	MA_92546g0010	K03386	PRDX2_4, ahpC	peroxiredoxin (alkyl hydroperoxide reductase subunit C) [EC:1.11.1.15]
C	04215 Apoptosis - multiple species [PATH:ko04215]
C	04216 Ferroptosis [PATH:ko04216]
C	04217 Necroptosis [PATH:ko04217]
D	MA_9199701g0010	K01915	glnA, GLUL	glutamine synthetase [EC:6.3.1.2]
D	MA_14581g0010	K00688	PYG, glgP	glycogen phosphorylase [EC:2.4.1.1]
D	MA_10436440g0030	K10802	HMGB1	high mobility group protein B1
C	04115 p53 signaling pathway [PATH:ko04115]
D	MA_10436849g0010	K10140	DDB2	DNA damage-binding protein 2
D	MA_10430569g0010	K10808	RRM2	ribonucleoside-diphosphate reductase subunit M2 [EC:1.17.4.1]
C	04218 Cellular senescence [PATH:ko04218]
D	MA_9273744g0010	K10752	RBBP4, HAT2, CAF1, MIS16	histone-binding protein RBBP4
B
B	09144 Cellular community - eukaryotes
C	04510 Focal adhesion [PATH:ko04510]
C	04520 Adherens junction [PATH:ko04520]
C	04530 Tight junction [PATH:ko04530]
D	MA_3499g0020	K07198	PRKAA, AMPK	5'-AMP-activated protein kinase, catalytic alpha subunit [EC:2.7.11.11]
C	04540 Gap junction [PATH:ko04540]
C	04550 Signaling pathways regulating pluripotency of stem cells [PATH:ko04550]
B
B	09145 Cellular community - prokaryotes
C	02024 Quorum sensing [PATH:ko02024]
D	MA_54864g0010	K01626	E2.5.1.54, aroF, aroG, aroH	3-deoxy-7-phosphoheptulonate synthase [EC:2.5.1.54]
D	MA_10431705g0020	K01580	E4.1.1.15, gadB, gadA, GAD	glutamate decarboxylase [EC:4.1.1.15]
D	MA_10274946g0010	K03106	SRP54, ffh	signal recognition particle subunit SRP54 [EC:3.6.5.4]
C	05111 Biofilm formation - Vibrio cholerae [PATH:ko05111]
C	02025 Biofilm formation - Pseudomonas aeruginosa [PATH:ko02025]
C	02026 Biofilm formation - Escherichia coli [PATH:ko02026]
D	MA_14581g0010	K00688	PYG, glgP	glycogen phosphorylase [EC:2.4.1.1]
B
B	09142 Cell motility
C	02030 Bacterial chemotaxis [PATH:ko02030]
C	02040 Flagellar assembly [PATH:ko02040]
C	04810 Regulation of actin cytoskeleton [PATH:ko04810]
#
A	09150 Organismal Systems
B
B	09151 Immune system
C	04640 Hematopoietic cell lineage [PATH:ko04640]
C	04610 Complement and coagulation cascades [PATH:ko04610]
C	04611 Platelet activation [PATH:ko04611]
C	04620 Toll-like receptor signaling pathway [PATH:ko04620]
D	MA_10427145g0010	K04733	IRAK4	interleukin-1 receptor-associated kinase 4 [EC:2.7.11.1]
D	MA_10436349g0010	K04733	IRAK4	interleukin-1 receptor-associated kinase 4 [EC:2.7.11.1]
C	04624 Toll and Imd signaling pathway [PATH:ko04624]
D	MA_10427145g0010	K04733	IRAK4	interleukin-1 receptor-associated kinase 4 [EC:2.7.11.1]
D	MA_10436349g0010	K04733	IRAK4	interleukin-1 receptor-associated kinase 4 [EC:2.7.11.1]
C	04621 NOD-like receptor signaling pathway [PATH:ko04621]
D	MA_29361g0010	K03671	trxA	thioredoxin 1
D	MA_10437005g0010	K20899	GBP1_3_4_7	guanylate-binding protein 1/3/4/7
D	MA_10427145g0010	K04733	IRAK4	interleukin-1 receptor-associated kinase 4 [EC:2.7.11.1]
D	MA_10436349g0010	K04733	IRAK4	interleukin-1 receptor-associated kinase 4 [EC:2.7.11.1]
C	04622 RIG-I-like receptor signaling pathway [PATH:ko04622]
C	04623 Cytosolic DNA-sensing pathway [PATH:ko04623]
C	04625 C-type lectin receptor signaling pathway [PATH:ko04625]
C	04650 Natural killer cell mediated cytotoxicity [PATH:ko04650]
C	04612 Antigen processing and presentation [PATH:ko04612]
C	04660 T cell receptor signaling pathway [PATH:ko04660]
C	04658 Th1 and Th2 cell differentiation [PATH:ko04658]
C	04659 Th17 cell differentiation [PATH:ko04659]
C	04657 IL-17 signaling pathway [PATH:ko04657]
C	04662 B cell receptor signaling pathway [PATH:ko04662]
C	04664 Fc epsilon RI signaling pathway [PATH:ko04664]
C	04666 Fc gamma R-mediated phagocytosis [PATH:ko04666]
C	04670 Leukocyte transendothelial migration [PATH:ko04670]
C	04672 Intestinal immune network for IgA production [PATH:ko04672]
C	04062 Chemokine signaling pathway [PATH:ko04062]
B
B	09152 Endocrine system
C	04911 Insulin secretion [PATH:ko04911]
C	04910 Insulin signaling pathway [PATH:ko04910]
D	MA_14581g0010	K00688	PYG, glgP	glycogen phosphorylase [EC:2.4.1.1]
D	MA_10431232g0010	K07195	EXOC7, EXO70	exocyst complex component 7
D	MA_3499g0020	K07198	PRKAA, AMPK	5'-AMP-activated protein kinase, catalytic alpha subunit [EC:2.7.11.11]
D	MA_104409g0010	K03841	FBP, fbp	fructose-1,6-bisphosphatase I [EC:3.1.3.11]
D	MA_41114g0010	K03841	FBP, fbp	fructose-1,6-bisphosphatase I [EC:3.1.3.11]
C	04922 Glucagon signaling pathway [PATH:ko04922]
D	MA_14581g0010	K00688	PYG, glgP	glycogen phosphorylase [EC:2.4.1.1]
D	MA_3499g0020	K07198	PRKAA, AMPK	5'-AMP-activated protein kinase, catalytic alpha subunit [EC:2.7.11.11]
C	04923 Regulation of lipolysis in adipocytes [PATH:ko04923]
C	04920 Adipocytokine signaling pathway [PATH:ko04920]
D	MA_3499g0020	K07198	PRKAA, AMPK	5'-AMP-activated protein kinase, catalytic alpha subunit [EC:2.7.11.11]
C	03320 PPAR signaling pathway [PATH:ko03320]
C	04912 GnRH signaling pathway [PATH:ko04912]
C	04913 Ovarian steroidogenesis [PATH:ko04913]
C	04915 Estrogen signaling pathway [PATH:ko04915]
C	04914 Progesterone-mediated oocyte maturation [PATH:ko04914]
C	04917 Prolactin signaling pathway [PATH:ko04917]
C	04921 Oxytocin signaling pathway [PATH:ko04921]
D	MA_3499g0020	K07198	PRKAA, AMPK	5'-AMP-activated protein kinase, catalytic alpha subunit [EC:2.7.11.11]
C	04926 Relaxin signaling pathway [PATH:ko04926]
C	04918 Thyroid hormone synthesis [PATH:ko04918]
C	04919 Thyroid hormone signaling pathway [PATH:ko04919]
C	04928 Parathyroid hormone synthesis, secretion and action [PATH:ko04928]
C	04916 Melanogenesis [PATH:ko04916]
C	04924 Renin secretion [PATH:ko04924]
C	04614 Renin-angiotensin system [PATH:ko04614]
C	04925 Aldosterone synthesis and secretion [PATH:ko04925]
C	04927 Cortisol synthesis and secretion [PATH:ko04927]
B
B	09153 Circulatory system
C	04260 Cardiac muscle contraction [PATH:ko04260]
C	04261 Adrenergic signaling in cardiomyocytes [PATH:ko04261]
C	04270 Vascular smooth muscle contraction [PATH:ko04270]
B
B	09154 Digestive system
C	04970 Salivary secretion [PATH:ko04970]
C	04971 Gastric acid secretion [PATH:ko04971]
C	04972 Pancreatic secretion [PATH:ko04972]
D	MA_204401g0010	K07904	RAB11A	Ras-related protein Rab-11A
C	04976 Bile secretion [PATH:ko04976]
C	04973 Carbohydrate digestion and absorption [PATH:ko04973]
D	MA_242539g0010	K01176	AMY, amyA, malS	alpha-amylase [EC:3.2.1.1]
C	04974 Protein digestion and absorption [PATH:ko04974]
C	04975 Fat digestion and absorption [PATH:ko04975]
C	04979 Cholesterol metabolism [PATH:ko04979]
D	MA_10433835g0010	K01052	LIPA	lysosomal acid lipase/cholesteryl ester hydrolase [EC:3.1.1.13]
C	04977 Vitamin digestion and absorption [PATH:ko04977]
C	04978 Mineral absorption [PATH:ko04978]
B
B	09155 Excretory system
C	04962 Vasopressin-regulated water reabsorption [PATH:ko04962]
D	MA_204401g0010	K07904	RAB11A	Ras-related protein Rab-11A
D	MA_361612g0010	K07889	RAB5C	Ras-related protein Rab-5C
C	04960 Aldosterone-regulated sodium reabsorption [PATH:ko04960]
C	04961 Endocrine and other factor-regulated calcium reabsorption [PATH:ko04961]
D	MA_204401g0010	K07904	RAB11A	Ras-related protein Rab-11A
C	04964 Proximal tubule bicarbonate reclamation [PATH:ko04964]
D	MA_10436068g0010	K00025	MDH1	malate dehydrogenase [EC:1.1.1.37]
C	04966 Collecting duct acid secretion [PATH:ko04966]
B
B	09156 Nervous system
C	04724 Glutamatergic synapse [PATH:ko04724]
D	MA_9199701g0010	K01915	glnA, GLUL	glutamine synthetase [EC:6.3.1.2]
C	04727 GABAergic synapse [PATH:ko04727]
D	MA_10431705g0020	K01580	E4.1.1.15, gadB, gadA, GAD	glutamate decarboxylase [EC:4.1.1.15]
D	MA_10427248g0010	K15376	GPHN	gephyrin [EC:2.10.1.1 2.7.7.75]
D	MA_9199701g0010	K01915	glnA, GLUL	glutamine synthetase [EC:6.3.1.2]
C	04725 Cholinergic synapse [PATH:ko04725]
C	04728 Dopaminergic synapse [PATH:ko04728]
C	04726 Serotonergic synapse [PATH:ko04726]
C	04720 Long-term potentiation [PATH:ko04720]
C	04730 Long-term depression [PATH:ko04730]
C	04723 Retrograde endocannabinoid signaling [PATH:ko04723]
D	MA_10389009g0010	K03881	ND4	NADH-ubiquinone oxidoreductase chain 4 [EC:7.1.1.2]
C	04721 Synaptic vesicle cycle [PATH:ko04721]
C	04722 Neurotrophin signaling pathway [PATH:ko04722]
D	MA_10427145g0010	K04733	IRAK4	interleukin-1 receptor-associated kinase 4 [EC:2.7.11.1]
D	MA_10436349g0010	K04733	IRAK4	interleukin-1 receptor-associated kinase 4 [EC:2.7.11.1]
B
B	09157 Sensory system
C	04744 Phototransduction [PATH:ko04744]
C	04745 Phototransduction - fly [PATH:ko04745]
C	04740 Olfactory transduction [PATH:ko04740]
C	04742 Taste transduction [PATH:ko04742]
C	04750 Inflammatory mediator regulation of TRP channels [PATH:ko04750]
B
B	09158 Development
C	04320 Dorso-ventral axis formation [PATH:ko04320]
C	04360 Axon guidance [PATH:ko04360]
C	04380 Osteoclast differentiation [PATH:ko04380]
B
B	09149 Aging
C	04211 Longevity regulating pathway [PATH:ko04211]
D	MA_10437148g0010	K03781	katE, CAT, catB, srpA	catalase [EC:1.11.1.6]
D	MA_3499g0020	K07198	PRKAA, AMPK	5'-AMP-activated protein kinase, catalytic alpha subunit [EC:2.7.11.11]
C	04212 Longevity regulating pathway - worm [PATH:ko04212]
D	MA_10437148g0010	K03781	katE, CAT, catB, srpA	catalase [EC:1.11.1.6]
C	04213 Longevity regulating pathway - multiple species [PATH:ko04213]
D	MA_10437148g0010	K03781	katE, CAT, catB, srpA	catalase [EC:1.11.1.6]
D	MA_3499g0020	K07198	PRKAA, AMPK	5'-AMP-activated protein kinase, catalytic alpha subunit [EC:2.7.11.11]
B
B	09159 Environmental adaptation
C	04710 Circadian rhythm [PATH:ko04710]
D	MA_3499g0020	K07198	PRKAA, AMPK	5'-AMP-activated protein kinase, catalytic alpha subunit [EC:2.7.11.11]
C	04713 Circadian entrainment [PATH:ko04713]
C	04711 Circadian rhythm - fly [PATH:ko04711]
C	04712 Circadian rhythm - plant [PATH:ko04712]
D	MA_29186g0010	K12126	PIF3	phytochrome-interacting factor 3
C	04714 Thermogenesis [PATH:ko04714]
D	MA_126442g0010	K15601	KDM3	lysine-specific demethylase 3 [EC:1.14.11.-]
D	MA_3499g0020	K07198	PRKAA, AMPK	5'-AMP-activated protein kinase, catalytic alpha subunit [EC:2.7.11.11]
D	MA_10389009g0010	K03881	ND4	NADH-ubiquinone oxidoreductase chain 4 [EC:7.1.1.2]
C	04626 Plant-pathogen interaction [PATH:ko04626]
D	MA_10146548g0020	K13459	RPS2	disease resistance protein RPS2
D	MA_10429016g0010	K13460	RPS5	disease resistance protein RPS5
#
A	09160 Human Diseases
B
B	09161 Cancers: Overview
C	05200 Pathways in cancer [PATH:ko05200]
D	MA_10436849g0010	K10140	DDB2	DNA damage-binding protein 2
D	MA_10426104g0010	K00799	GST, gst	glutathione S-transferase [EC:2.5.1.18]
D	MA_137828g0010	K00799	GST, gst	glutathione S-transferase [EC:2.5.1.18]
C	05230 Central carbon metabolism in cancer [PATH:ko05230]
C	05231 Choline metabolism in cancer [PATH:ko05231]
D	MA_11699g0020	K00968	PCYT1	choline-phosphate cytidylyltransferase [EC:2.7.7.15]
C	05202 Transcriptional misregulation in cancer [PATH:ko05202]
D	MA_210354g0010	K11253	H3	histone H3
D	MA_56411g0010	K11253	H3	histone H3
D	MA_10436849g0010	K10140	DDB2	DNA damage-binding protein 2
C	05206 MicroRNAs in cancer [PATH:ko05206]
C	05205 Proteoglycans in cancer [PATH:ko05205]
C	05204 Chemical carcinogenesis [PATH:ko05204]
D	MA_10426104g0010	K00799	GST, gst	glutathione S-transferase [EC:2.5.1.18]
D	MA_137828g0010	K00799	GST, gst	glutathione S-transferase [EC:2.5.1.18]
D	MA_10432751g0020	K00121	frmA, ADH5, adhC	S-(hydroxymethyl)glutathione dehydrogenase / alcohol dehydrogenase [EC:1.1.1.284 1.1.1.1]
C	05203 Viral carcinogenesis [PATH:ko05203]
D	MA_77198g0010	K11252	H2B	histone H2B
D	MA_10426331g0010	K11838	USP7, UBP15	ubiquitin carboxyl-terminal hydrolase 7 [EC:3.4.19.12]
B
B	09162 Cancers: Specific types
C	05210 Colorectal cancer [PATH:ko05210]
D	MA_10436849g0010	K10140	DDB2	DNA damage-binding protein 2
C	05212 Pancreatic cancer [PATH:ko05212]
D	MA_10436849g0010	K10140	DDB2	DNA damage-binding protein 2
C	05225 Hepatocellular carcinoma [PATH:ko05225]
D	MA_10436849g0010	K10140	DDB2	DNA damage-binding protein 2
D	MA_10426104g0010	K00799	GST, gst	glutathione S-transferase [EC:2.5.1.18]
D	MA_137828g0010	K00799	GST, gst	glutathione S-transferase [EC:2.5.1.18]
C	05226 Gastric cancer [PATH:ko05226]
D	MA_10436849g0010	K10140	DDB2	DNA damage-binding protein 2
C	05214 Glioma [PATH:ko05214]
D	MA_10436849g0010	K10140	DDB2	DNA damage-binding protein 2
C	05216 Thyroid cancer [PATH:ko05216]
D	MA_10436849g0010	K10140	DDB2	DNA damage-binding protein 2
C	05221 Acute myeloid leukemia [PATH:ko05221]
C	05220 Chronic myeloid leukemia [PATH:ko05220]
D	MA_10436849g0010	K10140	DDB2	DNA damage-binding protein 2
C	05217 Basal cell carcinoma [PATH:ko05217]
D	MA_10436849g0010	K10140	DDB2	DNA damage-binding protein 2
C	05218 Melanoma [PATH:ko05218]
D	MA_10436849g0010	K10140	DDB2	DNA damage-binding protein 2
C	05211 Renal cell carcinoma [PATH:ko05211]
C	05219 Bladder cancer [PATH:ko05219]
C	05215 Prostate cancer [PATH:ko05215]
C	05213 Endometrial cancer [PATH:ko05213]
D	MA_10436849g0010	K10140	DDB2	DNA damage-binding protein 2
C	05224 Breast cancer [PATH:ko05224]
D	MA_10436849g0010	K10140	DDB2	DNA damage-binding protein 2
C	05222 Small cell lung cancer [PATH:ko05222]
D	MA_10436849g0010	K10140	DDB2	DNA damage-binding protein 2
C	05223 Non-small cell lung cancer [PATH:ko05223]
D	MA_10436849g0010	K10140	DDB2	DNA damage-binding protein 2
B
B	09163 Immune diseases
C	05310 Asthma [PATH:ko05310]
C	05322 Systemic lupus erythematosus [PATH:ko05322]
D	MA_77198g0010	K11252	H2B	histone H2B
D	MA_210354g0010	K11253	H3	histone H3
D	MA_56411g0010	K11253	H3	histone H3
C	05323 Rheumatoid arthritis [PATH:ko05323]
C	05320 Autoimmune thyroid disease [PATH:ko05320]
C	05321 Inflammatory bowel disease (IBD) [PATH:ko05321]
C	05330 Allograft rejection [PATH:ko05330]
C	05332 Graft-versus-host disease [PATH:ko05332]
C	05340 Primary immunodeficiency [PATH:ko05340]
B
B	09164 Neurodegenerative diseases
C	05010 Alzheimer disease [PATH:ko05010]
D	MA_18411g0010	K20720	RTN4	reticulon-4
C	05012 Parkinson disease [PATH:ko05012]
D	MA_10389009g0010	K03881	ND4	NADH-ubiquinone oxidoreductase chain 4 [EC:7.1.1.2]
C	05014 Amyotrophic lateral sclerosis (ALS) [PATH:ko05014]
D	MA_10437148g0010	K03781	katE, CAT, catB, srpA	catalase [EC:1.11.1.6]
C	05016 Huntington disease [PATH:ko05016]
C	05020 Prion diseases [PATH:ko05020]
B
B	09165 Substance dependence
C	05030 Cocaine addiction [PATH:ko05030]
C	05031 Amphetamine addiction [PATH:ko05031]
C	05032 Morphine addiction [PATH:ko05032]
C	05033 Nicotine addiction [PATH:ko05033]
C	05034 Alcoholism [PATH:ko05034]
D	MA_77198g0010	K11252	H2B	histone H2B
D	MA_210354g0010	K11253	H3	histone H3
D	MA_56411g0010	K11253	H3	histone H3
B
B	09166 Cardiovascular diseases
C	05418 Fluid shear stress and atherosclerosis [PATH:ko05418]
D	MA_10426104g0010	K00799	GST, gst	glutathione S-transferase [EC:2.5.1.18]
D	MA_137828g0010	K00799	GST, gst	glutathione S-transferase [EC:2.5.1.18]
D	MA_29361g0010	K03671	trxA	thioredoxin 1
D	MA_3499g0020	K07198	PRKAA, AMPK	5'-AMP-activated protein kinase, catalytic alpha subunit [EC:2.7.11.11]
C	05410 Hypertrophic cardiomyopathy (HCM) [PATH:ko05410]
D	MA_3499g0020	K07198	PRKAA, AMPK	5'-AMP-activated protein kinase, catalytic alpha subunit [EC:2.7.11.11]
C	05412 Arrhythmogenic right ventricular cardiomyopathy (ARVC) [PATH:ko05412]
C	05414 Dilated cardiomyopathy (DCM) [PATH:ko05414]
C	05416 Viral myocarditis [PATH:ko05416]
B
B	09167 Endocrine and metabolic diseases
C	04930 Type II diabetes mellitus [PATH:ko04930]
C	04940 Type I diabetes mellitus [PATH:ko04940]
D	MA_10431705g0020	K01580	E4.1.1.15, gadB, gadA, GAD	glutamate decarboxylase [EC:4.1.1.15]
C	04950 Maturity onset diabetes of the young [PATH:ko04950]
C	04932 Non-alcoholic fatty liver disease (NAFLD) [PATH:ko04932]
D	MA_3499g0020	K07198	PRKAA, AMPK	5'-AMP-activated protein kinase, catalytic alpha subunit [EC:2.7.11.11]
C	04931 Insulin resistance [PATH:ko04931]
D	MA_3499g0020	K07198	PRKAA, AMPK	5'-AMP-activated protein kinase, catalytic alpha subunit [EC:2.7.11.11]
D	MA_14581g0010	K00688	PYG, glgP	glycogen phosphorylase [EC:2.4.1.1]
C	04933 AGE-RAGE signaling pathway in diabetic complications [PATH:ko04933]
C	04934 Cushing syndrome [PATH:ko04934]
B
B	09171 Infectious diseases: Bacterial
C	05110 Vibrio cholerae infection [PATH:ko05110]
C	05120 Epithelial cell signaling in Helicobacter pylori infection [PATH:ko05120]
C	05130 Pathogenic Escherichia coli infection [PATH:ko05130]
D	MA_10434075g0010	K11294	NCL, NSR1	nucleolin
C	05132 Salmonella infection [PATH:ko05132]
D	MA_84159g0010	K07897	RAB7A	Ras-related protein Rab-7A
C	05131 Shigellosis [PATH:ko05131]
C	05133 Pertussis [PATH:ko05133]
D	MA_10427145g0010	K04733	IRAK4	interleukin-1 receptor-associated kinase 4 [EC:2.7.11.1]
D	MA_10436349g0010	K04733	IRAK4	interleukin-1 receptor-associated kinase 4 [EC:2.7.11.1]
C	05134 Legionellosis [PATH:ko05134]
C	05150 Staphylococcus aureus infection [PATH:ko05150]
C	05152 Tuberculosis [PATH:ko05152]
D	MA_10427145g0010	K04733	IRAK4	interleukin-1 receptor-associated kinase 4 [EC:2.7.11.1]
D	MA_10436349g0010	K04733	IRAK4	interleukin-1 receptor-associated kinase 4 [EC:2.7.11.1]
D	MA_361612g0010	K07889	RAB5C	Ras-related protein Rab-5C
D	MA_84159g0010	K07897	RAB7A	Ras-related protein Rab-7A
C	05100 Bacterial invasion of epithelial cells [PATH:ko05100]
B
B	09172 Infectious diseases: Viral
C	05166 Human T-cell leukemia virus 1 infection [PATH:ko05166]
C	05170 Human immunodeficiency virus 1 infection [PATH:ko05170]
D	MA_10427145g0010	K04733	IRAK4	interleukin-1 receptor-associated kinase 4 [EC:2.7.11.1]
D	MA_10436349g0010	K04733	IRAK4	interleukin-1 receptor-associated kinase 4 [EC:2.7.11.1]
C	05162 Measles [PATH:ko05162]
D	MA_10427145g0010	K04733	IRAK4	interleukin-1 receptor-associated kinase 4 [EC:2.7.11.1]
D	MA_10436349g0010	K04733	IRAK4	interleukin-1 receptor-associated kinase 4 [EC:2.7.11.1]
C	05164 Influenza A [PATH:ko05164]
D	MA_10427145g0010	K04733	IRAK4	interleukin-1 receptor-associated kinase 4 [EC:2.7.11.1]
D	MA_10436349g0010	K04733	IRAK4	interleukin-1 receptor-associated kinase 4 [EC:2.7.11.1]
C	05161 Hepatitis B [PATH:ko05161]
D	MA_10436849g0010	K10140	DDB2	DNA damage-binding protein 2
D	MA_10427145g0010	K04733	IRAK4	interleukin-1 receptor-associated kinase 4 [EC:2.7.11.1]
D	MA_10436349g0010	K04733	IRAK4	interleukin-1 receptor-associated kinase 4 [EC:2.7.11.1]
C	05160 Hepatitis C [PATH:ko05160]
C	05168 Herpes simplex infection [PATH:ko05168]
D	MA_10426331g0010	K11838	USP7, UBP15	ubiquitin carboxyl-terminal hydrolase 7 [EC:3.4.19.12]
C	05163 Human cytomegalovirus infection [PATH:ko05163]
C	05167 Kaposi sarcoma-associated herpesvirus infection [PATH:ko05167]
C	05169 Epstein-Barr virus infection [PATH:ko05169]
D	MA_10427145g0010	K04733	IRAK4	interleukin-1 receptor-associated kinase 4 [EC:2.7.11.1]
D	MA_10436349g0010	K04733	IRAK4	interleukin-1 receptor-associated kinase 4 [EC:2.7.11.1]
D	MA_10426331g0010	K11838	USP7, UBP15	ubiquitin carboxyl-terminal hydrolase 7 [EC:3.4.19.12]
D	MA_10436849g0010	K10140	DDB2	DNA damage-binding protein 2
C	05165 Human papillomavirus infection [PATH:ko05165]
B
B	09174 Infectious diseases: Parasitic
C	05146 Amoebiasis [PATH:ko05146]
D	MA_361612g0010	K07889	RAB5C	Ras-related protein Rab-5C
D	MA_84159g0010	K07897	RAB7A	Ras-related protein Rab-7A
C	05144 Malaria [PATH:ko05144]
C	05145 Toxoplasmosis [PATH:ko05145]
D	MA_10427145g0010	K04733	IRAK4	interleukin-1 receptor-associated kinase 4 [EC:2.7.11.1]
D	MA_10436349g0010	K04733	IRAK4	interleukin-1 receptor-associated kinase 4 [EC:2.7.11.1]
C	05140 Leishmaniasis [PATH:ko05140]
D	MA_10427145g0010	K04733	IRAK4	interleukin-1 receptor-associated kinase 4 [EC:2.7.11.1]
D	MA_10436349g0010	K04733	IRAK4	interleukin-1 receptor-associated kinase 4 [EC:2.7.11.1]
C	05142 Chagas disease (American trypanosomiasis) [PATH:ko05142]
D	MA_10427145g0010	K04733	IRAK4	interleukin-1 receptor-associated kinase 4 [EC:2.7.11.1]
D	MA_10436349g0010	K04733	IRAK4	interleukin-1 receptor-associated kinase 4 [EC:2.7.11.1]
C	05143 African trypanosomiasis [PATH:ko05143]
B
B	09175 Drug resistance: Antimicrobial
C	01501 beta-Lactam resistance [PATH:ko01501]
C	01502 Vancomycin resistance [PATH:ko01502]
C	01503 Cationic antimicrobial peptide (CAMP) resistance [PATH:ko01503]
B
B	09176 Drug resistance: Antineoplastic
C	01521 EGFR tyrosine kinase inhibitor resistance [PATH:ko01521]
C	01524 Platinum drug resistance [PATH:ko01524]
D	MA_10426104g0010	K00799	GST, gst	glutathione S-transferase [EC:2.5.1.18]
D	MA_137828g0010	K00799	GST, gst	glutathione S-transferase [EC:2.5.1.18]
C	01523 Antifolate resistance [PATH:ko01523]
D	MA_277563g0010	K01930	FPGS	folylpolyglutamate synthase [EC:6.3.2.17]
D	MA_905984g0010	K00600	glyA, SHMT	glycine hydroxymethyltransferase [EC:2.1.2.1]
D	MA_81112g0010	K00297	metF, MTHFR	methylenetetrahydrofolate reductase (NADPH) [EC:1.5.1.20]
C	01522 Endocrine resistance [PATH:ko01522]
#
A	09180 Brite Hierarchies
B
B	09181 Protein families: metabolism
C	01000 Enzymes [BR:ko01000]
C	01001 Protein kinases [BR:ko01001]
D	MA_10574g0010	K08790	STK38, NDR	serine/threonine kinase 38 [EC:2.7.11.1]
D	MA_178953g0010	K20715	PHOT	phototropin [EC:2.7.11.1]
D	MA_3499g0020	K07198	PRKAA, AMPK	5'-AMP-activated protein kinase, catalytic alpha subunit [EC:2.7.11.11]
D	MA_10427145g0010	K04733	IRAK4	interleukin-1 receptor-associated kinase 4 [EC:2.7.11.1]
D	MA_10436349g0010	K04733	IRAK4	interleukin-1 receptor-associated kinase 4 [EC:2.7.11.1]
D	MA_72175g0010	K08851	TP53RK, PRPK, BUD32	TP53 regulating kinase and related kinases [EC:2.7.11.1]
D	MA_10363121g0010	K08873	SMG1	serine/threonine-protein kinase SMG1 [EC:2.7.11.1]
C	01009 Protein phosphatases and associated proteins [BR:ko01009]
D	MA_10430504g0030	K11498	CENPE	centromeric protein E
D	MA_12714g0010	K11498	CENPE	centromeric protein E
D	MA_66942g0010	K17492	UBN	ubinuclein
D	MA_10427903g0010	K04457	PPM1A, PP2CA	protein phosphatase 1A [EC:3.1.3.16]
C	01002 Peptidases [BR:ko01002]
D	MA_10426331g0010	K11838	USP7, UBP15	ubiquitin carboxyl-terminal hydrolase 7 [EC:3.4.19.12]
D	MA_185611g0010	K00284	GLU, gltS	glutamate synthase (ferredoxin) [EC:1.4.7.1]
D	MA_64524g0010	K08955	YME1	ATP-dependent metalloprotease [EC:3.4.24.-]
D	MA_10430632g0010	K01076	ABHD17	abhydrolase domain-containing protein 17 [EC:3.1.2.22]
D	MA_10431002g0010	K16296	SCPL-I	serine carboxypeptidase-like clade I [EC:3.4.16.-]
C	01003 Glycosyltransferases [BR:ko01003]
D	MA_23554g0010	K13667	RUMI, KTELC1	protein glucosyltransferase [EC:2.4.1.-]
D	MA_50379g0010	K21362	SFR2	galactolipid galactosyltransferase [EC:2.4.1.184]
D	MA_140410g0010	K10999	CESA	cellulose synthase A [EC:2.4.1.12]
D	MA_4943g0010	K10999	CESA	cellulose synthase A [EC:2.4.1.12]
D	MA_10431360g0010	K13648	GAUT	alpha-1,4-galacturonosyltransferase [EC:2.4.1.43]
D	MA_10429529g0010	K20889	IRX7, FRA8, F8H	probable glucuronoxylan glucuronosyltransferase IRX7 [EC2.4.1.-]
D	MA_495649g0010	K13496	UGT73C	UDP-glucosyl transferase 73C [EC:2.4.1.-]
D	MA_8779645g0010	K13496	UGT73C	UDP-glucosyl transferase 73C [EC:2.4.1.-]
D	MA_10434239g0010	K08237	E2.4.1.218	hydroquinone glucosyltransferase [EC:2.4.1.218]
C	01005 Lipopolysaccharide biosynthesis proteins [BR:ko01005]
C	01011 Peptidoglycan biosynthesis and degradation proteins [BR:ko01011]
C	01004 Lipid biosynthesis proteins [BR:ko01004]
D	MA_10428839g0010	K09458	fabF	3-oxoacyl-[acyl-carrier-protein] synthase II [EC:2.3.1.179]
D	MA_10430632g0010	K01076	ABHD17	abhydrolase domain-containing protein 17 [EC:3.1.2.22]
D	MA_130415g0010	K10255	FAD6, desA	acyl-lipid omega-6 desaturase (Delta-12 desaturase) [EC:1.14.19.23 1.14.19.45]
C	01008 Polyketide biosynthesis proteins [BR:ko01008]
C	01006 Prenyltransferases [BR:ko01006]
C	01007 Amino acid related enzymes [BR:ko01007]
D	MA_10431987g0010	K01885	EARS, gltX	glutamyl-tRNA synthetase [EC:6.1.1.17]
D	MA_251870g0010	K01875	SARS, serS	seryl-tRNA synthetase [EC:6.1.1.11]
D	MA_10435490g0010	K01868	TARS, thrS	threonyl-tRNA synthetase [EC:6.1.1.3]
C	00199 Cytochrome P450 [BR:ko00199]
D	MA_625571g0010	K01723	AOS	hydroperoxide dehydratase [EC:4.2.1.92]
D	MA_10433782g0020	K20556	CYP76C	cytochrome P450 family 76 subfamily C
D	MA_10434424g0010	K21995	CYP77A4	unsaturated fatty acid epoxidase [EC:1.14.-.-]
D	MA_31668g0010	K09590	CYP85A1, BR6OX1	brassinosteroid-6-oxidase 1 [EC:1.14.-.-]
D	MA_10435761g0010	K15398	CYP86A4S	fatty acid omega-hydroxylase [EC:1.14.-.-]
D	MA_10431921g0010	K20623	CYP92A6	typhasterol/6-deoxotyphasterol 2alpha-hydroxylase
D	MA_10432870g0020	K20562	CYP736A	biphenyl-4-hydroxylase
C	00194 Photosynthesis proteins [BR:ko00194]
D	MA_10427622g0010	K02704	psbB	photosystem II CP47 chlorophyll apoprotein
D	MA_10431364g0010	K02704	psbB	photosystem II CP47 chlorophyll apoprotein
D	MA_571554g0010	K03542	psbS	photosystem II 22kDa protein
D	MA_575444g0010	K03542	psbS	photosystem II 22kDa protein
D	MA_10435672g0010	K02689	psaA	photosystem I P700 chlorophyll a apoprotein A1
D	MA_10356500g0030	K02690	psaB	photosystem I P700 chlorophyll a apoprotein A2
D	MA_733845g0010	K02636	petC	cytochrome b6-f complex iron-sulfur subunit [EC:7.1.1.6]
D	MA_193431g0010	K02641	petH	ferredoxin--NADP+ reductase [EC:1.18.1.2]
D	MA_657g0010	K02113	ATPF1D, atpH	F-type H+-transporting ATPase subunit delta
D	MA_128169g0010	K02109	ATPF0B, atpF	F-type H+-transporting ATPase subunit b
D	MA_10431493g0010	K08907	LHCA1	light-harvesting complex I chlorophyll a/b binding protein 1
D	MA_815900g0010	K08909	LHCA3	light-harvesting complex I chlorophyll a/b binding protein 3
B
B	09182 Protein families: genetic information processing
C	03000 Transcription factors [BR:ko03000]
D	MA_19634g0010	K14432	ABF	ABA responsive element binding factor
D	MA_29186g0010	K12126	PIF3	phytochrome-interacting factor 3
D	MA_130615g0020	K09338	HD-ZIP	homeobox-leucine zipper protein
D	MA_93471g0010	K09338	HD-ZIP	homeobox-leucine zipper protein
D	MA_223201g0010	K09422	MYBP	transcription factor MYB, plant
D	MA_23242g0010	K09422	MYBP	transcription factor MYB, plant
D	MA_62361g0010	K09422	MYBP	transcription factor MYB, plant
D	MA_17919g0010	K09264	K09264	MADS-box transcription factor, plant
D	MA_92600g0020	K09272	SSRP1	structure-specific recognition protein 1
D	MA_425410g0010	K09286	EREBP	EREBP-like factor
D	MA_10436315g0010	K09287	RAV	RAV-like factor
D	MA_246350g0010	K09287	RAV	RAV-like factor
C	03021 Transcription machinery [BR:ko03021]
D	MA_92714g0010	K03086	rpoD	RNA polymerase primary sigma factor
C	03019 Messenger RNA biogenesis [BR:ko03019]
D	MA_61272g0010	K18726	FAF2, UBXD8	FAS-associated factor 2
D	MA_10363121g0010	K08873	SMG1	serine/threonine-protein kinase SMG1 [EC:2.7.11.1]
D	MA_9874324g0010	K12608	CAF16	CCR4-NOT complex subunit CAF16
D	MA_10425930g0020	K14442	DHX36, RHAU	ATP-dependent RNA helicase DHX36 [EC:3.6.4.13]
C	03041 Spliceosome [BR:ko03041]
D	MA_10434449g0010	K12820	DHX15, PRP43	pre-mRNA-splicing factor ATP-dependent RNA helicase DHX15/PRP43 [EC:3.6.4.13]
D	MA_1460g0010	K13195	CIRBP	cold-inducible RNA-binding protein
C	03011 Ribosome [BR:ko03011]
D	MA_10429326g0010	K02990	RP-S6, MRPS6, rpsF	small subunit ribosomal protein S6
D	MA_54628g0010	K02933	RP-L6, MRPL6, rplF	large subunit ribosomal protein L6
D	MA_10435476g0020	K02878	RP-L16, MRPL16, rplP	large subunit ribosomal protein L16
D	MA_10429786g0010	K02879	RP-L17, MRPL17, rplQ	large subunit ribosomal protein L17
D	MA_10435476g0030	K02890	RP-L22, MRPL22, rplV	large subunit ribosomal protein L22
D	MA_181338g0010	K02916	RP-L35, MRPL35, rpmI	large subunit ribosomal protein L35
D	MA_10431457g0010	K02904	RP-L29, rpmC	large subunit ribosomal protein L29
C	03009 Ribosome biogenesis [BR:ko03009]
D	MA_10434449g0010	K12820	DHX15, PRP43	pre-mRNA-splicing factor ATP-dependent RNA helicase DHX15/PRP43 [EC:3.6.4.13]
D	MA_10289569g0010	K14787	MRD1, RBM19	multiple RNA-binding domain-containing protein 1
D	MA_10434075g0010	K11294	NCL, NSR1	nucleolin
D	MA_10425844g0010	K16911	DDX21	ATP-dependent RNA helicase DDX21 [EC:3.6.4.13]
D	MA_10430244g0010	K06949	rsgA, engC	ribosome biogenesis GTPase / thiamine phosphate phosphatase [EC:3.6.1.- 3.1.3.100]
D	MA_10437248g0010	K03665	hflX	GTPase
C	03016 Transfer RNA biogenesis [BR:ko03016]
D	MA_10431987g0010	K01885	EARS, gltX	glutamyl-tRNA synthetase [EC:6.1.1.17]
D	MA_10435490g0010	K01868	TARS, thrS	threonyl-tRNA synthetase [EC:6.1.1.3]
D	MA_251870g0010	K01875	SARS, serS	seryl-tRNA synthetase [EC:6.1.1.11]
D	MA_72175g0010	K08851	TP53RK, PRPK, BUD32	TP53 regulating kinase and related kinases [EC:2.7.11.1]
C	03012 Translation factors [BR:ko03012]
D	MA_4340g0010	K02519	infB, MTIF2	translation initiation factor IF-2
D	MA_10433171g0010	K03255	TIF31, CLU1	protein TIF31
D	MA_10436966g0010	K03255	TIF31, CLU1	protein TIF31
D	MA_169329g0010	K03255	TIF31, CLU1	protein TIF31
D	MA_10436165g0010	K02357	tsf, TSFM	elongation factor Ts
D	MA_942991g0010	K02358	tuf, TUFM	elongation factor Tu
D	MA_10432566g0010	K15032	MTERFD	mTERF domain-containing protein, mitochondrial
D	MA_10434956g0010	K15032	MTERFD	mTERF domain-containing protein, mitochondrial
C	03110 Chaperones and folding catalysts [BR:ko03110]
D	MA_10427210g0040	K13993	HSP20	HSP20 family protein
D	MA_29361g0010	K03671	trxA	thioredoxin 1
D	MA_692g0010	K22519	PTAC5	protein disulfide-isomerase [EC:5.3.4.1]
D	MA_122077g0010	K22520	LQY1	protein disulfide-isomerase [EC:5.3.4.1]
C	04131 Membrane trafficking [BR:ko04131]
D	MA_10431232g0010	K07195	EXOC7, EXO70	exocyst complex component 7
D	MA_10430766g0010	K08506	SYP7	syntaxin of plants SYP7
D	MA_361612g0010	K07889	RAB5C	Ras-related protein Rab-5C
D	MA_140058g0010	K12486	SMAP	stromal membrane-associated protein
D	MA_84159g0010	K07897	RAB7A	Ras-related protein Rab-7A
D	MA_204401g0010	K07904	RAB11A	Ras-related protein Rab-11A
D	MA_50146g0010	K18443	GBF1	golgi-specific brefeldin A-resistance guanine nucleotide exchange factor 1
D	MA_10430919g0010	K14007	SEC24	protein transport protein SEC24
D	MA_18411g0010	K20720	RTN4	reticulon-4
D	MA_10427257g0010	K22698	SEY1	protein SEY1 [EC:3.6.5.-]
D	MA_3499g0020	K07198	PRKAA, AMPK	5'-AMP-activated protein kinase, catalytic alpha subunit [EC:2.7.11.11]
C	04121 Ubiquitin system [BR:ko04121]
D	MA_927296g0010	K11979	UBR7	E3 ubiquitin-protein ligase UBR7 [EC:2.3.2.27]
D	MA_133071g0010	K10666	RNF5	E3 ubiquitin-protein ligase RNF5 [EC:2.3.2.27]
D	MA_82028g0010	K16276	K16276, BTS	zinc finger protein-like protein
D	MA_10430779g0010	K19044	XBAT32_33	E3 ubiquitin-protein ligase XBAT32/33 [EC:2.3.2.27]
D	MA_10436849g0010	K10140	DDB2	DNA damage-binding protein 2
D	MA_7439g0010	K11807	WDTC1	WD and tetratricopeptide repeats protein 1
D	MA_10426331g0010	K11838	USP7, UBP15	ubiquitin carboxyl-terminal hydrolase 7 [EC:3.4.19.12]
C	03051 Proteasome [BR:ko03051]
D	MA_92154g0010	K11886	ECM29	proteasome component ECM29
C	03032 DNA replication proteins [BR:ko03032]
D	MA_9257454g0010	K10737	MCM8	DNA helicase MCM8 [EC:3.6.4.12]
C	03036 Chromosome and associated proteins [BR:ko03036]
D	MA_77198g0010	K11252	H2B	histone H2B
D	MA_210354g0010	K11253	H3	histone H3
D	MA_56411g0010	K11253	H3	histone H3
D	MA_9273744g0010	K10752	RBBP4, HAT2, CAF1, MIS16	histone-binding protein RBBP4
D	MA_10434075g0010	K11294	NCL, NSR1	nucleolin
D	MA_10436440g0030	K10802	HMGB1	high mobility group protein B1
D	MA_10436500g0010	K11423	SETD2, SET2	histone-lysine N-methyltransferase SETD2 [EC:2.1.1.43]
D	MA_10431032g0010	K19199	SETD3	histone-lysine N-methyltransferase SETD3 [EC:2.1.1.43]
D	MA_112985g0010	K05302	SETD6	N-lysine methyltransferase SETD6 [EC:2.1.1.-]
D	MA_126442g0010	K15601	KDM3	lysine-specific demethylase 3 [EC:1.14.11.-]
D	MA_10430504g0030	K11498	CENPE	centromeric protein E
D	MA_12714g0010	K11498	CENPE	centromeric protein E
D	MA_10431232g0010	K07195	EXOC7, EXO70	exocyst complex component 7
D	MA_208203g0010	K10405	KIFC1	kinesin family member C1
D	MA_18411g0010	K20720	RTN4	reticulon-4
D	MA_10427567g0010	K16812	TPX2	targeting protein for Xklp2
D	MA_10425844g0010	K16911	DDX21	ATP-dependent RNA helicase DDX21 [EC:3.6.4.13]
D	MA_31242g0010	K11671	NFRKB, INO80G	nuclear factor related to kappa-B-binding protein
D	MA_66942g0010	K17492	UBN	ubinuclein
D	MA_21954g0010	K03531	ftsZ	cell division protein FtsZ
C	03400 DNA repair and recombination proteins [BR:ko03400]
D	MA_10436440g0030	K10802	HMGB1	high mobility group protein B1
D	MA_10436849g0010	K10140	DDB2	DNA damage-binding protein 2
D	MA_10430569g0010	K10808	RRM2	ribonucleoside-diphosphate reductase subunit M2 [EC:1.17.4.1]
C	03029 Mitochondrial biogenesis [BR:ko03029]
D	MA_10389009g0010	K03881	ND4	NADH-ubiquinone oxidoreductase chain 4 [EC:7.1.1.2]
D	MA_4340g0010	K02519	infB, MTIF2	translation initiation factor IF-2
D	MA_10436165g0010	K02357	tsf, TSFM	elongation factor Ts
D	MA_942991g0010	K02358	tuf, TUFM	elongation factor Tu
D	MA_10432566g0010	K15032	MTERFD	mTERF domain-containing protein, mitochondrial
D	MA_10434956g0010	K15032	MTERFD	mTERF domain-containing protein, mitochondrial
D	MA_10429326g0010	K02990	RP-S6, MRPS6, rpsF	small subunit ribosomal protein S6
D	MA_10431656g0010	K17680	PEO1	twinkle protein [EC:3.6.4.12]
D	MA_10434422g0010	K22074	NFU1, HIRIP5	NFU1 iron-sulfur cluster scaffold homolog, mitochondrial
D	MA_3499g0020	K07198	PRKAA, AMPK	5'-AMP-activated protein kinase, catalytic alpha subunit [EC:2.7.11.11]
B
B	09183 Protein families: signaling and cellular processes
C	02000 Transporters [BR:ko02000]
D	MA_5932g0010	K02069	ABC.X2.P	putative ABC transport system permease protein
D	MA_6507g0010	K14611	SLC23A1_2, SVCT1_2	solute carrier family 23 (nucleobase transporter), member 1/2
D	MA_117364g0010	K13754	SLC24A6, NCKX6	solute carrier family 24 (sodium/potassium/calcium exchanger), member 6
D	MA_10434464g0010	K14684	SLC25A23S	solute carrier family 25 (mitochondrial phosphate transporter), member 23/24/25/41
D	MA_10428353g0020	K15283	SLC35E1	solute carrier family 35, member E1
D	MA_121663g0010	K14709	SLC39A1_2_3, ZIP1_2_3	solute carrier family 39 (zinc transporter), member 1/2/3
D	MA_10436549g0010	K03327	TC.MATE, SLC47A, norM, mdtK, dinF	multidrug resistance protein, MATE family
D	MA_123647g0010	K03327	TC.MATE, SLC47A, norM, mdtK, dinF	multidrug resistance protein, MATE family
D	MA_9267g0020	K03327	TC.MATE, SLC47A, norM, mdtK, dinF	multidrug resistance protein, MATE family
D	MA_1083g0010	K15382	SLC50A, SWEET	solute carrier family 50 (sugar transporter)
D	MA_10426104g0010	K00799	GST, gst	glutathione S-transferase [EC:2.5.1.18]
D	MA_137828g0010	K00799	GST, gst	glutathione S-transferase [EC:2.5.1.18]
D	MA_10432708g0010	K17471	SULTR3	sulfate transporter 3
D	MA_831591g0010	K08360	CYB561	cytochrome b-561 [EC:7.2.1.3]
D	MA_140410g0010	K10999	CESA	cellulose synthase A [EC:2.4.1.12]
D	MA_4943g0010	K10999	CESA	cellulose synthase A [EC:2.4.1.12]
C	02044 Secretion system [BR:ko02044]
D	MA_10274946g0010	K03106	SRP54, ffh	signal recognition particle subunit SRP54 [EC:3.6.5.4]
C	02042 Bacterial toxins [BR:ko02042]
C	02022 Two-component system [BR:ko02022]
C	02035 Bacterial motility proteins [BR:ko02035]
C	04812 Cytoskeleton proteins [BR:ko04812]
D	MA_10430509g0010	K10400	KIF15	kinesin family member 15
D	MA_208203g0010	K10405	KIFC1	kinesin family member C1
D	MA_105116g0010	K10406	KIFC2_3	kinesin family member C2/C3
D	MA_21954g0010	K03531	ftsZ	cell division protein FtsZ
C	04147 Exosome [BR:ko04147]
D	MA_108616g0010	K00927	PGK, pgk	phosphoglycerate kinase [EC:2.7.2.3]
D	MA_232104g0010	K00927	PGK, pgk	phosphoglycerate kinase [EC:2.7.2.3]
D	MA_92546g0010	K03386	PRDX2_4, ahpC	peroxiredoxin (alkyl hydroperoxide reductase subunit C) [EC:1.11.1.15]
D	MA_942991g0010	K02358	tuf, TUFM	elongation factor Tu
D	MA_361612g0010	K07889	RAB5C	Ras-related protein Rab-5C
D	MA_84159g0010	K07897	RAB7A	Ras-related protein Rab-7A
D	MA_77198g0010	K11252	H2B	histone H2B
D	MA_210354g0010	K11253	H3	histone H3
D	MA_56411g0010	K11253	H3	histone H3
D	MA_20550g0010	K17279	REEP5_6	receptor expression-enhancing protein 5/6
D	MA_104409g0010	K03841	FBP, fbp	fructose-1,6-bisphosphatase I [EC:3.1.3.11]
D	MA_41114g0010	K03841	FBP, fbp	fructose-1,6-bisphosphatase I [EC:3.1.3.11]
D	MA_9199701g0010	K01915	glnA, GLUL	glutamine synthetase [EC:6.3.1.2]
D	MA_204401g0010	K07904	RAB11A	Ras-related protein Rab-11A
D	MA_959793g0010	K18266	NDRG1	protein NDRG1
D	MA_10436440g0030	K10802	HMGB1	high mobility group protein B1
C	02048 Prokaryotic defense system [BR:ko02048]
D	MA_21954g0010	K03531	ftsZ	cell division protein FtsZ
D	MA_10431987g0010	K01885	EARS, gltX	glutamyl-tRNA synthetase [EC:6.1.1.17]
C	04030 G protein-coupled receptors [BR:ko04030]
D	MA_71034g0010	K22985	GPR107	G protein-coupled receptor 107
D	MA_10429914g0010	K08472	MLO	mlo protein
C	04050 Cytokine receptors [BR:ko04050]
C	04054 Pattern recognition receptors [BR:ko04054]
C	03310 Nuclear receptors [BR:ko03310]
C	04040 Ion channels [BR:ko04040]
D	MA_10430853g0010	K05387	GRIP	glutamate receptor, ionotropic, plant
D	MA_170713g0010	K05389	KCNKF	potassium channel subfamily K, other eukaryote
C	04031 GTP-binding proteins [BR:ko04031]
D	MA_361612g0010	K07889	RAB5C	Ras-related protein Rab-5C
D	MA_84159g0010	K07897	RAB7A	Ras-related protein Rab-7A
D	MA_204401g0010	K07904	RAB11A	Ras-related protein Rab-11A
C	04052 Cytokines and growth factors [BR:ko04052]
C	04515 Cell adhesion molecules [BR:ko04515]
C	04090 CD molecules [BR:ko04090]
C	00535 Proteoglycans [BR:ko00535]
C	00536 Glycosaminoglycan binding proteins [BR:ko00536]
C	00537 Glycosylphosphatidylinositol (GPI)-anchored proteins [BR:ko00537]
D	MA_9241891g0010	K19891	GN1_2_3	glucan endo-1,3-beta-glucosidase 1/2/3 [EC:3.2.1.39]
C	04091 Lectins [BR:ko04091]
C	01504 Antimicrobial resistance genes [BR:ko01504]
C	03200 Viral proteins [BR:ko03200]
B
B	09184 RNA family
C	03100 Non-coding RNAs [BR:ko03100]
#
A	09190 Not Included in Pathway or Brite
B
B	09191 Unclassified: metabolism
C	99980 Enzymes with EC numbers
D	MA_9608589g0010	K08070	E1.3.1.74	2-alkenal reductase [EC:1.3.1.74]
D	MA_7192798g0010	K23050	PCBER1	phenylcoumaran benzylic ether reductase [EC:1.3.1.-]
D	MA_10197498g0010	K03564	BCP, PRXQ, DOT5	peroxiredoxin Q/BCP [EC:1.11.1.15]
D	MA_10197498g0020	K03564	BCP, PRXQ, DOT5	peroxiredoxin Q/BCP [EC:1.11.1.15]
D	MA_11106g0010	K00521	E1.16.1.7	ferric-chelate reductase [EC:1.16.1.7]
D	MA_10272508g0010	K19747	DCR	BAHD acyltransferase [EC:2.3.1.-]
D	MA_8628986g0010	K00924	E2.7.1.-	kinase [EC:2.7.1.-]
C	99981 Carbohydrate metabolism
C	99982 Energy metabolism
C	99983 Lipid metabolism
C	99984 Nucleotide metabolism
C	99985 Amino acid metabolism
C	99986 Glycan metabolism
C	99987 Cofactor metabolism
C	99988 Secondary metabolism
C	99999 Others
B
B	09192 Unclassified: genetic information processing
C	99973 Transcription
C	99974 Translation
C	99975 Protein processing
C	99976 Replication and repair
D	MA_90280g0010	K07478	ycaJ	putative ATPase
C	99998 Others
D	MA_572791g0010	K03969	pspA	phage shock protein A
B
B	09193 Unclassified: signaling and cellular processes
C	99977 Transport
D	MA_10428243g0010	K03301	TC.AAA	ATP:ADP antiporter, AAA family
C	99978 Cell growth
C	99993 Cell motility
C	99995 Signaling proteins
D	MA_138810g0010	K06207	typA, bipA	GTP-binding protein
C	99992 Structural proteins
C	99994 Others
D	MA_10309954g0010	K03926	cutA	periplasmic divalent cation tolerance protein
C	99979 Unclassified viral proteins
B
B	09194 Poorly characterized
C	99996 General function prediction only
C	99997 Function unknown
!
#	<hr>
#	<b>[ <a href="/kegg/ko.html">KO</a> | <a href="/kegg/brite.html">BRITE</a> | <a href="/kegg/kegg2.html">KEGG2</a> | <a href="/kegg/">KEGG</a> ]</b><br>
#	Last updated: January 28, 2019

## Sheet: 39dpi Resume
39dpi OVER			39dpi UNDER
Metabolism			Metabolism
Carbohydrate metabolism	Annotation entries		Carbohydrate metabolism	Annotation entries
00010 Glycolysis / Gluconeogenesis	13		00010 Glycolysis / Gluconeogenesis	11
00020 Citrate cycle (TCA cycle)	4		00020 Citrate cycle (TCA cycle)	3
00030 Pentose phosphate pathway	5		00030 Pentose phosphate pathway	7
00040 Pentose and glucuronate interconversions	4		00040 Pentose and glucuronate interconversions	5
00051 Fructose and mannose metabolism	6		00051 Fructose and mannose metabolism	4
00052 Galactose metabolism	5		00052 Galactose metabolism	1
00053 Ascorbate and aldarate metabolism	4		00053 Ascorbate and aldarate metabolism	6
00500 Starch and sucrose metabolism	11		00500 Starch and sucrose metabolism	4
00520 Amino sugar and nucleotide sugar metabolism	9		00520 Amino sugar and nucleotide sugar metabolism	4
00620 Pyruvate metabolism	5		00620 Pyruvate metabolism	7
00630 Glyoxylate and dicarboxylate metabolism	4		00630 Glyoxylate and dicarboxylate metabolism	17
00640 Propanoate metabolism			00640 Propanoate metabolism	2
00650 Butanoate metabolism	1		00650 Butanoate metabolism	1
00660 C5-Branched dibasic acid metabolism	1		00660 C5-Branched dibasic acid metabolism
00562 Inositol phosphate metabolism	4		00562 Inositol phosphate metabolism	3
Energy metabolism			Energy metabolism
00190 Oxidative phosphorylation	6		00190 Oxidative phosphorylation	5
00195 Photosynthesis			00195 Photosynthesis	27
00196 Photosynthesis - antenna proteins			00196 Photosynthesis - antenna proteins	7
00710 Carbon fixation in photosynthetic organisms	4		00710 Carbon fixation in photosynthetic organisms	17
00910 Nitrogen metabolism	2		00910 Nitrogen metabolism	3
00920 Sulfur metabolism	3		00920 Sulfur metabolism
Lipid metabolism			Lipid metabolism
00061 Fatty acid biosynthesis	1		00061 Fatty acid biosynthesis	3
00062 Fatty acid elongation	2		00062 Fatty acid elongation	2
00071 Fatty acid degradation	6		00071 Fatty acid degradation	5
00072 Synthesis and degradation of ketone bodies			00072 Synthesis and degradation of ketone bodies
00073 Cutin, suberine and wax biosynthesis			00073 Cutin, suberine and wax biosynthesis	2
00100 Steroid biosynthesis	1		00100 Steroid biosynthesis
00561 Glycerolipid metabolism	5		00561 Glycerolipid metabolism	1
00564 Glycerophospholipid metabolism	3		00564 Glycerophospholipid metabolism
00565 Ether lipid metabolism	2		00565 Ether lipid metabolism
00600 Sphingolipid metabolism	5		00600 Sphingolipid metabolism	2
00590 Arachidonic acid metabolism			00590 Arachidonic acid metabolism	1
00591 Linoleic acid metabolism	1		00591 Linoleic acid metabolism	1
00592 alpha-Linolenic acid metabolism	4		00592 alpha-Linolenic acid metabolism	3
01040 Biosynthesis of unsaturated fatty acids	4		01040 Biosynthesis of unsaturated fatty acids	2
Nucleotide metabolism			Nucleotide metabolism
00230 Purine metabolism	5		00230 Purine metabolism	4
00240 Pyrimidine metabolism	4		00240 Pyrimidine metabolism	1
Amino acid metabolism			Amino acid metabolism
00250 Alanine, aspartate and glutamate metabolism	4		00250 Alanine, aspartate and glutamate metabolism	4
00260 Glycine, serine and threonine metabolism	6		00260 Glycine, serine and threonine metabolism	6
00270 Cysteine and methionine metabolism	9		00270 Cysteine and methionine metabolism	4
00280 Valine, leucine and isoleucine degradation	3		00280 Valine, leucine and isoleucine degradation
00290 Valine, leucine and isoleucine biosynthesis	1		00290 Valine, leucine and isoleucine biosynthesis
00300 Lysine biosynthesis	1		00300 Lysine biosynthesis
00310 Lysine degradation	2		00310 Lysine degradation
00220 Arginine biosynthesis	1		00220 Arginine biosynthesis	4
00330 Arginine and proline metabolism	5		00330 Arginine and proline metabolism	3
00340 Histidine metabolism	2		00340 Histidine metabolism
00350 Tyrosine metabolism	4		00350 Tyrosine metabolism	5
00360 Phenylalanine metabolism	4		00360 Phenylalanine metabolism	3
00380 Tryptophan metabolism	4		00380 Tryptophan metabolism	2
00400 Phenylalanine, tyrosine and tryptophan biosynthesis	2		00400 Phenylalanine, tyrosine and tryptophan biosynthesis	3
Metabolism of other amino acids			Metabolism of other amino acids
00410 beta-Alanine metabolism	6		00410 beta-Alanine metabolism
00430 Taurine and hypotaurine metabolism	1		00430 Taurine and hypotaurine metabolism	1
[truncated: 99 more rows]

[truncated: 2 more sheets: 39dpi OVER, 39dpi UNDER]
