# Supplementary material for: RNA-Seq and secondary metabolite analyses reveal a putative defence-transcriptome in Norway spruce (Picea abies) against needle bladder rust (Chrysomyxa rhododendri) infection
Source: BMC Genomics. 2020 May 1;21:336. doi: 10.1186/s12864-020-6587-z (PMC7195740; doi:10.1186/s12864-020-6587-z)
Supplement: Supplementary file 7 — Additional file 7: Table S5. List of putative defense related genes differentially expressed by Picea abies infected by Chrysomyxa rhododendri. Genes arranged according to the related KEGG pathways (several genes are shared by more than one pathway). Selection was done based on literature, therefore also pathways and genes not included in this list could be relevant for defense response (see Additional file 6: Table S4). For 39 dpi, only symptomatic needles were compared with controls. (XLS 696 kb) [file 12864_2020_6587_MOESM7_ESM.xls]

## Sheet: Table S5
Pathway / Picea abies gene (MA_XgX)		KO	Definition	Performance
04626 Plant-pathogen interaction
MA_10204459g0010	K02183	CALM	calmodulin	4dpi under	X	21dpi over	X
MA_10280648g0010	K02183	CALM	calmodulin	4dpi under	X	X	39dpi over
MA_10178643g0010	K13420	FLS2	LRR receptor-like serine/threonine-protein kinase FLS2 [EC:2.7.11.1]	4dpi under	X	X	X
MA_10431770g0010	K09487	HSP90B, TRA1	heat shock protein 90kDa beta	4dpi under	X	X	39dpi under
MA_10434030g0010	K04079	HSP90A, htpG	molecular chaperone HtpG	4dpi under	X	21dpi over	39dpi over
MA_115550g0010	K13412	CPK	calcium-dependent protein kinase [EC:2.7.11.1]	X	X	21dpi over	39dpi over
MA_9458g0010	K13412	CPK	calcium-dependent protein kinase [EC:2.7.11.1]	X	X	21dpi over	X
MA_18112g0010	K02183	CALM	calmodulin	X	X	21dpi over	X
MA_52889g0010	K02183 / K13448	CALM / CML	calmodulin / calcium-binding protein CML	X	X	21dpi over	39dpi over
MA_10431324g0020	K13448	CML	calcium-binding protein CML	X	X	21dpi over	39dpi over
MA_18054g0010	K13448	CML	calcium-binding protein CML	X	X	21dpi over	X
MA_440031g0010	K13448	CML	calcium-binding protein CML	X	X	21dpi over	X
MA_472945g0010	K13448	CML	calcium-binding protein CML	X	X	21dpi over	39dpi over
MA_501572g0010	K13449	PR1	pathogenesis-related protein 1	X	X	21dpi over	X
MA_53673g0010	K13449	PR1	pathogenesis-related protein 1	X	X	21dpi over	39dpi over
MA_133206g0010	K12795	SUGT1, SGT1	suppressor of G2 allele of SKP1	X	X	21dpi over	39dpi over
MA_40679g0010	K12795	SUGT1, SGT1	suppressor of G2 allele of SKP1	X	X	21dpi over	X
MA_10431031g0010	K09487	HSP90B, TRA1	heat shock protein 90kDa beta	X	X	21dpi over	39dpi over
MA_137838g0010	K09487	HSP90B, TRA1	heat shock protein 90kDa beta	X	X	21dpi over	X
MA_12191g0010	K04079	HSP90A, htpG	molecular chaperone HtpG	X	X	21dpi over	39dpi over
MA_37473g0010	K13459	RPS2	disease resistance protein RPS2	X	X	21dpi over	39dpi over
MA_48202g0010	K13459	RPS2	disease resistance protein RPS2	X	X	21dpi over	39dpi over
MA_101621g0020	K18875	EDS1	enhanced disease susceptibility 1 protein	X	X	21dpi over	39dpi over
MA_10431201g0020	K18875	EDS1	enhanced disease susceptibility 1 protein	X	X	21dpi over	39dpi over
MA_10437224g0010	K18875	EDS1	enhanced disease susceptibility 1 protein	X	X	21dpi over	X
MA_10146548g0020	K13459	RPS2	disease resistance protein RPS2	X	X	21dpi under	X
MA_10429016g0010	K13460	RPS5	disease resistance protein RPS5	X	X	21dpi under	X
MA_18674g0010	K13447	RBOH	respiratory burst oxidase [EC:1.6.3.- 1.11.1.-]	X	X	X	39dpi over
MA_10429336g0010	K02183	CALM	calmodulin	X	X	X	39dpi over
MA_45528g0010	K13448	CML	calcium-binding protein CML	X	X	X	39dpi over
MA_10430892g0010	K00864	glpK, GK	glycerol kinase [EC:2.7.1.30]	X	X	X	39dpi over
MA_895110g0010	K13459	RPS2	disease resistance protein RPS2	X	X	X	39dpi over
MA_167620g0010	K05391	CNGC	cyclic nucleotide gated channel, plant	X	X	X	39dpi under
MA_81330g0010	K13427	NOA1	nitric-oxide synthase, plant [EC:1.14.13.39]	X	X	X	39dpi under
MA_45658g0010	K13428	EFR	LRR receptor-like serine/threonine-protein kinase EFR [EC:2.7.11.1]	X	X	X	39dpi under
MA_460348g0010	K13459	RPS2	disease resistance protein RPS2	X	X	X	39dpi under
MA_10428795g0010	K18875	EDS1	enhanced disease susceptibility 1 protein	X	X	X	39dpi under
04016 MAPK signaling pathway - plant
MA_10178643g0010	K13420	FLS2	LRR receptor-like serine/threonine-protein kinase FLS2 [EC:2.7.11.1]	4dpi under	X	X	X
MA_1578433g0010	K20716	MAPKKK17_18	mitogen-activated protein kinase kinase kinase 17/18	4dpi under	X	X	X
MA_10204459g0010	K02183	CALM	calmodulin	4dpi under	X	21dpi over	X
MA_10280648g0010	K02183	CALM	calmodulin	4dpi under	X	X	39dpi over
MA_10437020g0010	K14512	MPK6	mitogen-activated protein kinase 6 [EC:2.7.11.24]	X	X	21dpi over	X
MA_501572g0010	K13449	PR1	pathogenesis-related protein 1	X	X	21dpi over	X
MA_53673g0010	K13449	PR1	pathogenesis-related protein 1	X	X	21dpi over	39dpi over
MA_10436004g0030	K00940	ndk, NME	nucleoside-diphosphate kinase [EC:2.7.4.6]	X	X	21dpi over	X
MA_35694g0010	K14510	CTR1	serine/threonine-protein kinase CTR1 [EC:2.7.11.1]	X	X	21dpi over	X
MA_10194g0020	K20604	MKK9	mitogen-activated protein kinase kinase 9 [EC:2.7.12.2]	X	X	21dpi over	39dpi over
MA_20516g0010	K14514	EIN3	ethylene-insensitive protein 3	X	X	21dpi over	X
MA_10313114g0010	K20547	CHIB	basic endochitinase B [EC:3.2.1.14]	X	X	21dpi over	39dpi over
MA_8921185g0010	K20547	CHIB	basic endochitinase B [EC:3.2.1.14]	X	X	21dpi over	X
MA_10435905g0020	K13422	MYC2	transcription factor MYC2	X	X	21dpi over	X
MA_106297g0010	K20716	MAPKKK17_18	mitogen-activated protein kinase kinase kinase 17/18	X	X	21dpi over	X
MA_72906g0010	K20716	MAPKKK17_18	mitogen-activated protein kinase kinase kinase 17/18	X	X	21dpi over	X
MA_10427891g0010	K03781	katE, CAT, catB, srpA	catalase [EC:1.11.1.6]	X	X	21dpi over	39dpi over
MA_18112g0010	K02183	CALM	calmodulin	X	X	21dpi over	X
MA_52889g0010	K02183	CALM	calmodulin	X	X	21dpi over	X
MA_10437148g0010	K03781	katE, CAT, catB, srpA	catalase [EC:1.11.1.6]	X	X	21dpi over	39dpi under
MA_168804g0010	K20726	TMEM222	transmembrane protein 222	X	X	X	39dpi over
MA_132897g0010	K14514	EIN3	ethylene-insensitive protein 3	X	X	X	39dpi over
MA_17425g0010	K14513	EIN2	ethylene-insensitive protein 2	X	X	X	39dpi over
MA_27987g0010	K14496	PYL	abscisic acid receptor PYR/PYL family	X	X	X	39dpi over
MA_10430272g0020	K14498	SNRK2	serine/threonine-protein kinase SRK2 [EC:2.7.11.1]	X	X	X	39dpi over
MA_10429336g0010	K02183	CALM	calmodulin	X	X	X	39dpi over
MA_18674g0010	K13447	RBOH	respiratory burst oxidase [EC:1.6.3.- 1.11.1.-]	X	X	X	39dpi over
04075 Plant hormone signal transduction
MA_131574g0010	K13946	AUX1, LAX	auxin influx carrier (AUX1 LAX family)	X	X	21dpi over	X
MA_27909g0020	K14485	TIR1	transport inhibitor response 1	X	X	21dpi over	X
MA_69378g0010	K14488	SAUR	SAUR family protein	X	X	21dpi over	X
MA_210494g0010	K14491	ARR-B	two-component response regulator ARR-B family	X	X	21dpi over	X
MA_35694g0010	K14510	CTR1	serine/threonine-protein kinase CTR1 [EC:2.7.11.1]	X	X	21dpi over	X
MA_10437020g0010	K14512	MPK6	mitogen-activated protein kinase 6 [EC:2.7.11.24]	X	X	21dpi over	X
MA_20516g0010	K14514	EIN3	ethylene-insensitive protein 3	X	X	21dpi over	X
MA_10430703g0010	K14504	TCH4	xyloglucan:xyloglucosyl transferase TCH4 [EC:2.4.1.207]	X	X	21dpi over	X
MA_10432086g0010	K14504	TCH4	xyloglucan:xyloglucosyl transferase TCH4 [EC:2.4.1.207]	X	X	21dpi over	X
MA_10433497g0010	K13464	JAZ	jasmonate ZIM domain-containing protein	X	X	21dpi over	X
MA_10435905g0020	K13422	MYC2	transcription factor MYC2	X	X	21dpi over	X
MA_501572g0010	K13449	PR1	pathogenesis-related protein 1	X	X	21dpi over	X
MA_53673g0010	K13449	PR1	pathogenesis-related protein 1	X	X	21dpi over	39dpi over
MA_123046g0010	K14484	IAA	auxin-responsive protein IAA	X	X	21dpi under	X
MA_38g0010	K14484	IAA	auxin-responsive protein IAA	X	X	21dpi under	39dpi under
MA_138556g0010	K14488	SAUR	SAUR family protein	X	X	21dpi under	39dpi under
MA_10427616g0010	K14490	AHP	histidine-containing phosphotransfer peotein	X	X	21dpi under	X
MA_10431144g0010	K14492	ARR-A	two-component response regulator ARR-A family	X	X	21dpi under	39dpi over
MA_8219061g0010	K14493	GID1	gibberellin receptor GID1 [EC:3.-.-.-]	X	X	21dpi under	X
MA_29186g0010	K12126	PIF3	phytochrome-interacting factor 3	X	X	21dpi under	X
MA_19634g0010	K14432	ABF	ABA responsive element binding factor	X	X	21dpi under	X
MA_10189662g0010	K14485	TIR1	transport inhibitor response 1	X	X	X	39dpi over
MA_92836g0010	K14495	GID2, SLY1	F-box protein GID2	X	X	X	39dpi over
MA_27987g0010	K14496	PYL	abscisic acid receptor PYR/PYL family	X	X	X	39dpi over
MA_10430272g0020	K14498	SNRK2	serine/threonine-protein kinase SRK2 [EC:2.7.11.1]	X	X	X	39dpi over
MA_17425g0010	K14513	EIN2	ethylene-insensitive protein 2	X	X	X	39dpi over
MA_132897g0010	K14514	EIN3	ethylene-insensitive protein 3	X	X	X	39dpi over
MA_52346g0010	K14499	BKI1	BRI1 kinase inhibitor 1	X	X	X	39dpi over
MA_10436930g0020	K14508	NPR1	regulatory protein NPR1	X	X	X	39dpi over
MA_100975g0010	K14487	GH3	auxin responsive GH3 gene family	X	X	X	39dpi under
00400 Phenylalanine, tyrosine and tryptophan biosynthesis [PATH:ko00400]
MA_82198g0010	K05359	ADT, PDT	arogenate/prephenate dehydratase [EC:4.2.1.91 4.2.1.51]	4dpi under	X	X	39dpi under
MA_647307g0010	K05359	ADT, PDT	arogenate/prephenate dehydratase [EC:4.2.1.91 4.2.1.51]	X	X	21dpi over	X
MA_102057g0010	K00815	TAT	tyrosine aminotransferase [EC:2.6.1.5]	X	X	21dpi over	39dpi over
MA_54864g0010	K01626	E2.5.1.54, aroF, aroG, aroH	3-deoxy-7-phosphoheptulonate synthase [EC:2.5.1.54]	X	X	21dpi under	39dpi under
MA_10433830g0010	K01609	trpC	indole-3-glycerol phosphate synthase [EC:4.1.1.48]	X	X	21dpi under	X
MA_10436080g0010	K13832	aroDE, DHQ-SDH	3-dehydroquinate dehydratase / shikimate dehydrogenase [EC:4.2.1.10 1.1.1.25]	X	X	X	39dpi over
MA_10038541g0010	K05359	ADT, PDT	arogenate/prephenate dehydratase [EC:4.2.1.91 4.2.1.51]	X	X	X	39dpi under
MA_17674g0010	K00811	ASP5	aspartate aminotransferase, chloroplastic [EC:2.6.1.1]	X	X	X	39dpi under
MA_99207g0020	K00811	ASP5	aspartate aminotransferase, chloroplastic [EC:2.6.1.1]	X	X	X	39dpi under
00940 Phenylpropanoid biosynthesis
MA_57932g0010	K00430	E1.11.1.7	peroxidase [EC:1.11.1.7]	4dpi over	X	21dpi over	39dpi over
MA_15852g0010	K10775	PAL	phenylalanine ammonia-lyase [EC:4.3.1.24]	X	X	21dpi over	39dpi over
MA_10437038g0010	K05349	bglX	beta-glucosidase [EC:3.2.1.21]	X	X	21dpi over	X
MA_10435536g0010	K00487	CYP73A	trans-cinnamate 4-monooxygenase [EC:1.14.14.91]	X	X	21dpi over	X
MA_138834g0010	K12355	REF1	coniferyl-aldehyde dehydrogenase [EC:1.2.1.68]	X	X	21dpi over	X
MA_10432110g0010	K00083	E1.1.1.195	cinnamyl-alcohol dehydrogenase [EC:1.1.1.195]	X	X	21dpi over	39dpi over
MA_186285g0010	K22395	K22395	cinnamyl-alcohol dehydrogenase [EC:1.1.1.195]	X	X	21dpi over	X
MA_10430613g0010	K00430	E1.11.1.7	peroxidase [EC:1.11.1.7]	X	X	21dpi over	X
MA_10430775g0010	K00430	E1.11.1.7	peroxidase [EC:1.11.1.7]	X	X	21dpi over	39dpi over
MA_10430929g0010	K00430	E1.11.1.7	peroxidase [EC:1.11.1.7]	X	X	21dpi over	39dpi over
MA_10436898g0010	K00430	E1.11.1.7	peroxidase [EC:1.11.1.7]	X	X	21dpi over	X
MA_119796g0010	K00430	E1.11.1.7	peroxidase [EC:1.11.1.7]	X	X	21dpi over	39dpi over
MA_66201g0010	K00430	E1.11.1.7	peroxidase [EC:1.11.1.7]	X	X	21dpi over	39dpi over
MA_73034g0010	K00430	E1.11.1.7	peroxidase [EC:1.11.1.7]	X	X	21dpi over	X
MA_10432987g0020	K13066	E2.1.1.68, COMT	caffeic acid 3-O-methyltransferase [EC:2.1.1.68]	X	X	21dpi over	X
MA_10111432g0010	K00588	E2.1.1.104	caffeoyl-CoA O-methyltransferase [EC:2.1.1.104]	X	X	21dpi over	X
MA_10429279g0010	K10775	PAL	phenylalanine ammonia-lyase [EC:4.3.1.24]	X	X	X	39dpi over
MA_139193g0010	K01188	E3.2.1.21	beta-glucosidase [EC:3.2.1.21]	X	X	X	39dpi over
MA_4535g0010	K01188	E3.2.1.21	beta-glucosidase [EC:3.2.1.21]	X	X	X	39dpi over
MA_10426788g0030	K09753	CCR	cinnamoyl-CoA reductase [EC:1.2.1.44]	X	X	X	39dpi over
MA_10425995g0010	K00430	E1.11.1.7	peroxidase [EC:1.11.1.7]	X	X	X	39dpi over
MA_10426168g0010	K00430	E1.11.1.7	peroxidase [EC:1.11.1.7]	X	X	X	39dpi over
MA_10427936g0010	K00430	E1.11.1.7	peroxidase [EC:1.11.1.7]	X	X	X	39dpi over
MA_10431507g0020	K00430	E1.11.1.7	peroxidase [EC:1.11.1.7]	X	X	X	39dpi over
MA_106573g0010	K13065	E2.3.1.133, HCT	shikimate O-hydroxycinnamoyltransferase [EC:2.3.1.133]	X	X	X	39dpi over
MA_10432099g0010	K13066	E2.1.1.68, COMT	caffeic acid 3-O-methyltransferase [EC:2.1.1.68]	X	X	X	39dpi over
MA_362678g0010	K00588	E2.1.1.104	caffeoyl-CoA O-methyltransferase [EC:2.1.1.104]	X	X	X	39dpi over
MA_6931g0010	K00588	E2.1.1.104	caffeoyl-CoA O-methyltransferase [EC:2.1.1.104]	X	X	X	39dpi over
MA_940685g0010	K01188	E3.2.1.21	beta-glucosidase [EC:3.2.1.21]	X	X	X	39dpi under
MA_8033g0010	K05350	bglB	beta-glucosidase [EC:3.2.1.21]	X	X	X	39dpi under
MA_480797g0010	K00430	E1.11.1.7	peroxidase [EC:1.11.1.7]	X	X	X	39dpi under
MA_10428317g0010	K00588	E2.1.1.104	caffeoyl-CoA O-methyltransferase [EC:2.1.1.104]	X	X	X	39dpi under
MA_681896g0010	K00588	E2.1.1.104	caffeoyl-CoA O-methyltransferase [EC:2.1.1.104]	X	X	X	39dpi under
00945 Stilbenoid, diarylheptanoid and gingerol biosynthesis
MA_10435536g0010	K00487	CYP73A	trans-cinnamate 4-monooxygenase [EC:1.14.14.91]	X	X	21dpi over	X
MA_10111432g0010	K00588	E2.1.1.104	caffeoyl-CoA O-methyltransferase [EC:2.1.1.104]	X	X	21dpi over	X
MA_106573g0010	K13065	E2.3.1.133, HCT	shikimate O-hydroxycinnamoyltransferase [EC:2.3.1.133]	X	X	X	39dpi over
MA_362678g0010	K00588	E2.1.1.104	caffeoyl-CoA O-methyltransferase [EC:2.1.1.104]	X	X	X	39dpi over
MA_6931g0010	K00588	E2.1.1.104	caffeoyl-CoA O-methyltransferase [EC:2.1.1.104]	X	X	X	39dpi over
MA_10428317g0010	K00588	E2.1.1.104	caffeoyl-CoA O-methyltransferase [EC:2.1.1.104]	X	X	X	39dpi under
MA_681896g0010	K00588	E2.1.1.104	caffeoyl-CoA O-methyltransferase [EC:2.1.1.104]	X	X	X	39dpi under
00941 Flavonoid biosynthesis
MA_20764g0010	K00660	CHS	chalcone synthase [EC:2.3.1.74]	4dpi under	X	21dpi over	X
MA_502949g0010	K01859	E5.5.1.6	chalcone isomerase [EC:5.5.1.6]	4dpi under	X	X	X
MA_10432784g0020	K13082	DFR	bifunctional dihydroflavonol 4-reductase/flavanone 4-reductase [EC:1.1.1.219 1.1.1.234]	4dpi under	X	X	X
MA_5735g0010	K00660	CHS	chalcone synthase [EC:2.3.1.74]	X	X	21dpi over	X
MA_10435536g0010	K00487	CYP73A	trans-cinnamate 4-monooxygenase [EC:1.14.14.91]	X	X	21dpi over	X
MA_76780g0010	K05280	CYP75B1	flavonoid 3'-monooxygenase [EC:1.14.14.82]	X	X	21dpi over	39dpi over
MA_10433569g0010	K13082	DFR	bifunctional dihydroflavonol 4-reductase/flavanone 4-reductase [EC:1.1.1.219 1.1.1.234]	X	X	21dpi over	X
MA_78410g0010	K13082	DFR	bifunctional dihydroflavonol 4-reductase/flavanone 4-reductase [EC:1.1.1.219 1.1.1.234]	X	X	21dpi over	39dpi over
MA_10111432g0010	K00588	E2.1.1.104	caffeoyl-CoA O-methyltransferase [EC:2.1.1.104]	X	X	21dpi over	X
MA_106573g0010	K13065	E2.3.1.133, HCT	shikimate O-hydroxycinnamoyltransferase [EC:2.3.1.133]	X	X	X	39dpi over
MA_362678g0010	K00588	E2.1.1.104	caffeoyl-CoA O-methyltransferase [EC:2.1.1.104]	X	X	X	39dpi over
MA_6931g0010	K00588	E2.1.1.104	caffeoyl-CoA O-methyltransferase [EC:2.1.1.104]	X	X	X	39dpi over
MA_203441g0010	K13082	DFR	bifunctional dihydroflavonol 4-reductase/flavanone 4-reductase [EC:1.1.1.219 1.1.1.234]	X	X	X	39dpi under
MA_927736g0010	K13082	DFR	bifunctional dihydroflavonol 4-reductase/flavanone 4-reductase [EC:1.1.1.219 1.1.1.234]	X	X	X	39dpi under
MA_52620g0020	K08695	ANR	anthocyanidin reductase [EC:1.3.1.77]	X	X	X	39dpi under
MA_10428317g0010	K00588	E2.1.1.104	caffeoyl-CoA O-methyltransferase [EC:2.1.1.104]	X	X	X	39dpi under
MA_681896g0010	K00588	E2.1.1.104	caffeoyl-CoA O-methyltransferase [EC:2.1.1.104]	X	X	X	39dpi under
00944 Flavone and flavonol biosynthesis
MA_76780g0010	K05280	CYP75B1	flavonoid 3'-monooxygenase [EC:1.14.14.82]			21dpi over	39dpi over
MA_477384g0010	K22772	FG2	flavonol-3-O-glucoside L-rhamnosyltransferase [EC:2.4.1.159]			21dpi over	39dpi over
MA_30352g0010	K22772	FG2	flavonol-3-O-glucoside L-rhamnosyltransferase [EC:2.4.1.159]			21dpi under
MA_940843g0010	K22772	FG2	flavonol-3-O-glucoside L-rhamnosyltransferase [EC:2.4.1.159]				39dpi under
00900 Terpenoid backbone biosynthesis
MA_138828g0010	K13789	GGPS	geranylgeranyl diphosphate synthase, type II [EC:2.5.1.1 2.5.1.10 2.5.1.29]	X	9dpi under	X	X
MA_16234g0010	K00021	HMGCR	hydroxymethylglutaryl-CoA reductase (NADPH) [EC:1.1.1.34]	X	X	21dpi over	X
MA_454112g0010	K00021	HMGCR	hydroxymethylglutaryl-CoA reductase (NADPH) [EC:1.1.1.34]	X	X	21dpi over	39dpi over
MA_8877544g0010	K00938	E2.7.4.2, mvaK2	phosphomevalonate kinase [EC:2.7.4.2]	X	X	21dpi over	39dpi over
MA_13901g0010	K01597	MVD, mvaD	diphosphomevalonate decarboxylase [EC:4.1.1.33]	X	X	21dpi over	39dpi over
MA_961185g0010	K01597	MVD, mvaD	diphosphomevalonate decarboxylase [EC:4.1.1.33]	X	X	21dpi over	X
MA_10435706g0010	K12742	ispS	isoprene synthase [EC:4.2.3.27]	X	X	21dpi over	X
MA_10435221g0010	K05906	PCYOX1, FCLY	prenylcysteine oxidase / farnesylcysteine lyase [EC:1.8.3.5 1.8.3.6]	X	X	21dpi over	39dpi over
MA_42312g0010	K15892	FOLK	farnesol kinase [EC:2.7.1.216]	X	X	21dpi over	X
MA_189742g0010	K10960	chlP, bchP	geranylgeranyl diphosphate/geranylgeranyl-bacteriochlorophyllide a reductase [EC:1.3.1.83 1.3.1.111]	X	X	21dpi under	39dpi under
MA_10196363g0010	K12742	ispS	isoprene synthase [EC:4.2.3.27]	X	X	21dpi under	X
MA_10208488g0010	K15892	FOLK	farnesol kinase [EC:2.7.1.216]	X	X	21dpi under	39dpi under
MA_10434542g0010	K12742	ispS	isoprene synthase [EC:4.2.3.27]	X	X	X	39dpi over
MA_10431651g0010	K03527	ispH, lytB	4-hydroxy-3-methylbut-2-en-1-yl diphosphate reductase [EC:1.17.7.4]	X	X	X	39dpi under
MA_194998g0010	K13789	GGPS	geranylgeranyl diphosphate synthase, type II [EC:2.5.1.1 2.5.1.10 2.5.1.29]	X	X	X	39dpi under
00073 Cutin, suberine and wax biosynthesis
MA_10434495g0020	K15403	ACE, HTH	fatty acid omega-hydroxy dehydrogenase [EC:1.1.-.-]	4dpi under	X	X	X
MA_10432975g0010	K15402	CYP86B1	fatty acid omega-hydroxylase [EC:1.14.-.-]	X	9dpi under	X	X
MA_10435761g0010	K15398	CYP86A4S	fatty acid omega-hydroxylase [EC:1.14.-.-]	X	X	21dpi under	X
MA_10433324g0010	K15400	HHT1	omega-hydroxypalmitate O-feruloyl transferase [EC:2.3.1.188]	X	X	21dpi under	X
MA_10432456g0010	K15404	K15404, CER1	aldehyde decarbonylase [EC:4.1.99.5]	X	X	21dpi under	X
MA_10430051g0010	K20495	CYP704B1	long-chain fatty acid omega-monooxygenase [EC:1.14.14.80]	X	X	X	39dpi under
MA_9307243g0010	K15400	HHT1	omega-hydroxypalmitate O-feruloyl transferase [EC:2.3.1.188]	X	X	X	39dpi under
