# Supplementary material for: RNA-Seq and secondary metabolite analyses reveal a putative defence-transcriptome in Norway spruce (Picea abies) against needle bladder rust (Chrysomyxa rhododendri) infection
Source: BMC Genomics. 2020 May 1;21:336. doi: 10.1186/s12864-020-6587-z (PMC7195740; doi:10.1186/s12864-020-6587-z)
Supplement: Supplementary file 9 — Additional file 9: Table S6. Thirty nine dpi symptomatic vs. non-symptomatic (S-NS) differential expression analysis. A) DEGs overlapped between 39 dpi symptomatic vs. control (S-C) and 39 dpi symptomatic vs. non-symptomatic (S-NS), B) Gene ontology (GO) term enrichment analysis for symptomatic vs. non-symptomatic (S-NS) DEGs, C) KEGG Orthology assignment for symptomatic vs. non-symptomatic (S-NS) DEGs, D) KEGG pathways for symptomatic vs. non-symptomatic (S-NS) DEGs, E) KEGG Orthology detailed output for symptomatic vs. non-symptomatic (S-NS) over-expressed genes, GF) KEGG Orthology detailed output for symptomatic vs. non-symptomatic (S-NS) under-expressed genes. (XLS 61 kb) [file 12864_2020_6587_MOESM9_ESM.xls]

## Sheet: A
	under	%	over	%
S-C/S-NS	702		800			TOTAL
Exclusive S-C	286	71.0526	656	54.9451		1502	61.4566
TOTAL S-C	988	100	1456	100		2444	100
Exclusive S-NS	237	74.7604	289	73.4619		1502	74.0631
TOTAL S-NS	939	100	1089	100		2028	100

## Sheet: B
OVER-EXPRESSED	Biological process		Pval (corrected)
	metabolic process	224	4.15116e-09
	protein metabolic process	81	4.75295e-09
	cellular process	245	5.21868e-09
	response to stress	99	6.45246e-09
	response to endogenous stimulus	53	2.30795e-08
	response to abiotic stimulus	67	6.92157e-08
	catabolic process	56	2.44331e-07
	transport	76	3.68566e-07
	signal transduction	42	9.85381e-05
	cellular protein modification process	45	0.000630723
	response to biotic stimulus	35	0.000760064
	biosynthetic process	74	0.0112266
	cell growth	17	0.0117243
	growth	18	0.0139714
	secondary metabolic process	15	0.0149436
	cellular component organization	53	0.0183862
	cellular homeostasis	8	0.018698
	carbohydrate metabolic process	37	0.0241297
	Cellular component		Pval (corrected)
	cytosol	56	7.32698e-06
	plasma membrane	57	1.55493e-05
	membrane	96	0.00012605
	cell wall	27	0.000169991
	Golgi apparatus	26	0.000179299
	external encapsulating structure	27	0.000193794
	vacuole	15	0.0119231
	endosome	5	0.0135282
	Molecular function		Pval (corrected)
	binding	181	3.89937e-09
	nucleotide binding	72	4.10686e-09
	catalytic activity	223	5.14632e-09
	hydrolase activity	80	2.33824e-08
	protein binding	54	4.1436e-08
	transferase activity	89	5.90804e-07
	transporter activity	31	0.00330701
	DNA binding	25	0.0168187
	nucleic acid binding	38	0.0208681
	sequence-specific DNA binding transcription factor activity	15	0.0254885
	enzyme regulator activity	6	0.0277679
	carbohydrate binding	4	0.0329421
UNDER-EXPRESSED	Biological process		Pval (corrected)
	photosynthesis	14	2.85982e-10
	generation of precursor metabolites and energy	42	5.27999e-10
	biosynthetic process	150	7.67603e-10
	lipid metabolic process	62	7.76955e-10
	catabolic process	70	8.77281e-10
	carbohydrate metabolic process	70	9.21511e-10
	nucleobase-containing compound metabolic process	91	9.76708e-10
	cellular component organization	98	1.16225e-09
	response to abiotic stimulus	67	1.1819e-09
	cellular process	259	1.29691e-09
	metabolic process	269	1.314e-09
	translation	19	5.87909e-08
	response to stress	73	1.05006e-06
	anatomical structure morphogenesis	33	1.79689e-06
	embryo development	19	1.49304e-05
	transport	60	0.000255503
	cellular homeostasis	10	0.000605077
	secondary metabolic process	16	0.00125564
	response to biotic stimulus	29	0.00585191
	protein metabolic process	51	0.0153168
	fruit ripening	2	0.024285
	cell death	4	0.0424208
	death	4	0.0424208
	reproduction	2	0.046747
	Cellular component		Pval (corrected)
	thylakoid	29	9.41659e-10		Pvalues (Corrected)
	plastid	77	1.76284e-09		From		To
	membrane	115	4.29109e-09		1e-08	-	1e-11
	ribosome	16	2.20821e-05		1e-05	-	1e-08
	mitochondrion	35	0.0326516		0.05	-	1e-05
	Molecular function		Pval (corrected)
	catalytic activity	215	3.18804e-09
	binding	167	6.36896e-09
	structural molecule activity	19	1.55874e-06
	nucleotide binding	55	4.24142e-05
	RNA binding	17	0.000119778
	nucleic acid binding	40	0.000775954
	transferase activity	68	0.00209286
	hydrolase activity	50	0.048566

## Sheet: C
39 dpi over S-H	KO		39 dpi under S-H	KO
MA_10006601g0010			MA_10018366g0010	K02895
MA_100136g0010			MA_10038541g0010	K05359
MA_10014137g0010	K00128		MA_100508g0010
MA_10019515g0010			MA_100722g0010	K03453
MA_10021649g0010			MA_10076142g0010
MA_10027972g0010			MA_10082944g0010
MA_10029973g0010			MA_10090427g0010	K02694
MA_100396g0010			MA_100910g0020	K08905
MA_100402g0010	K08770		MA_10097865g0010
MA_10053g0010			MA_10123473g0010	K02961
MA_10064139g0010			MA_101536g0010
MA_10069323g0010			MA_10155901g0010	K13691
MA_100933g0010			MA_10171712g0010
MA_101038g0020	K09560		MA_10184136g0010
MA_10104334g0010			MA_10188586g0010
MA_101107g0010	K00103		MA_10192193g0010
MA_10111432g0010	K00588		MA_10192193g0020
MA_10120262g0010			MA_10197498g0010	K03564
MA_10136758g0010			MA_10197498g0020	K03564
MA_101402g0010	K09580		MA_10203758g0010
MA_10142119g0010	K09595		MA_10208488g0010	K15892
MA_10143671g0010	K22736		MA_10209801g0010
MA_10144809g0010			MA_10211598g0010	K19269
MA_10148419g0010	K00130		MA_10212g0010
MA_10151561g0010			MA_102149g0010	K00615
MA_101601g0010			MA_10216419g0010	K18187
MA_101621g0020	K18875		MA_10220g0010
MA_10163020g0010	K00033		MA_10231644g0010
MA_101646g0010	K01610		MA_102330g0020
MA_10166468g0010			MA_10236943g0010
MA_10168324g0010	K16465		MA_102427g0010
MA_10168585g0010	K13525		MA_10267514g0010	K00036
MA_10187685g0010			MA_10272510g0010
MA_10189662g0010	K14485		MA_10272714g0010
MA_101924g0020	K07874		MA_10273429g0010
MA_10194g0020	K20604		MA_10274946g0010	K03106
MA_102057g0010	K00815		MA_10277514g0010
MA_10206478g0010	K04733		MA_102793g0010	K01759
MA_10210517g0010			MA_102821g0020	K11372
MA_10212234g0010			MA_10282285g0020	K04730
MA_10212526g0010			MA_10285551g0010	K07198
MA_10213388g0010			MA_10287740g0010
MA_10216136g0010			MA_10288547g0010
MA_10216549g0010			MA_10294942g0010
MA_10218065g0010			MA_10301477g0010
MA_10222569g0010	K01373		MA_10335576g0010
MA_10243509g0010			MA_10342g0010	K15535
MA_10244886g0010	K20286		MA_103523g0020
MA_10248111g0010			MA_10356500g0030	K02690
MA_102534g0030			MA_10359162g0010	K18468
MA_102552g0010			MA_103636g0010	K01601
MA_10257270g0010	K03083		MA_10364621g0010
MA_10259759g0010	K08237		MA_103920g0010
MA_102653g0020	K22419		MA_103964g0010
MA_10265639g0010			MA_10397863g0020	K03935
MA_10269244g0010	K05280		MA_104052g0010	K01522
MA_102713g0010	K00430		MA_10425784g0010
MA_10275802g0010			MA_10425833g0010
MA_102794g0010	K14791		MA_10425844g0010	K16911
MA_10292445g0010			MA_10425860g0010
MA_103063g0010			MA_10425884g0010	K04120
MA_103104g0010	K13993		MA_10425912g0010	K19044
MA_1031168g0010			MA_10426104g0010	K00799
MA_10311708g0010			MA_10426246g0010	K22530
MA_10313114g0010	K20547		MA_10426290g0020
MA_10341128g0010			MA_10426373g0010
MA_10342253g0010			MA_10426384g0010
MA_103581g0010	K03549		MA_10426390g0020
MA_10360085g0010			MA_10426467g0010	K13680
MA_10367487g0010			MA_10426487g0010
MA_103726g0010			MA_10426524g0010
MA_10375324g0010			MA_10426544g0020	K00134
MA_103794g0010			MA_10426553g0010
MA_10385961g0010			MA_10426564g0020	K06215
MA_103867g0010	K14009		MA_10426568g0010	K14652
MA_10410805g0010			MA_10426581g0010	K02902
MA_10425810g0010	K14972		MA_10426593g0010
MA_10425831g0010			MA_10426618g0010
MA_10425897g0010			MA_10426641g0010	K03428
MA_10425915g0010			MA_10426721g0010
MA_10426033g0010			MA_10426781g0010
MA_10426218g0010	K18696		MA_10426891g0010	K00021
MA_10426242g0030	K00016		MA_10426913g0010
MA_10426249g0010	K00799		MA_10426940g0010	K02355
MA_10426304g0010			MA_10426944g0020	K13496
MA_10426350g0010			MA_10426951g0010
MA_10426365g0010			MA_10427036g0020
MA_10426386g0010			MA_10427124g0010
MA_10426407g0030			MA_10427145g0010	K04733
MA_10426472g0010			MA_10427181g0010	K11254
MA_10426496g0010	K22911		MA_10427210g0020
MA_10426614g0010	K13993		MA_10427281g0010	K01100
MA_10426614g0020			MA_10427295g0010
MA_10426753g0010	K01785		MA_10427341g0010
MA_10426788g0030	K09753		MA_10427346g0010
MA_10426796g0010			MA_10427506g0010	K15718
MA_10426802g0020			MA_10427515g0010	K20556
MA_10426858g0010			MA_10427522g0010
MA_10426907g0010	K22683		MA_10427595g0010	K01061
MA_10426936g0010			MA_10427622g0010	K02704
MA_10426953g0010	K01761		MA_10427693g0010
MA_10427039g0010	K03696		MA_10427730g0010
MA_10427092g0030			MA_10427806g0010	K08237
MA_10427106g0010			MA_10427889g0020	K02638
MA_10427109g0010			MA_10427903g0010	K04457
MA_10427172g0020			MA_10427978g0010	K00858
MA_10427218g0010	K00029		MA_10428013g0010	K00873
MA_10427269g0010			MA_10428021g0010
MA_10427280g0030	K17839		MA_10428085g0010
MA_10427294g0010			MA_10428117g0010	K08873
MA_10427338g0020	K19613		MA_10428132g0010
MA_10427344g0010			MA_10428142g0010
MA_10427429g0010			MA_10428144g0010	K14638
MA_10427483g0010	K11838		MA_10428243g0010	K03301
MA_10427494g0010			MA_10428317g0010	K00588
MA_10427496g0020			MA_10428343g0010
MA_10427561g0020			MA_10428345g0020
MA_10427636g0010			MA_10428348g0010
MA_10427678g0010			MA_10428386g0020
MA_10427743g0020			MA_10428445g0020
MA_10427822g0010	K14085		MA_10428599g0010
MA_10427823g0010			MA_10428698g0020
MA_10427891g0010	K03781		MA_10428735g0010
MA_10427895g0010			MA_10428839g0010	K09458
MA_10427910g0010	K13993		MA_10428860g0010
MA_10427953g0010			MA_10428861g0010
MA_10427968g0010	K08054		MA_10428889g0010
MA_10427982g0010			MA_10428940g0010
MA_10427996g0010			MA_10428991g0010
MA_10428138g0010	K11498		MA_10429170g0010
MA_10428266g0010	K01115		MA_10429284g0010	K00605
MA_10428272g0010			MA_10429326g0010	K02990
MA_10428360g0010			MA_10429332g0010
MA_10428386g0010			MA_10429356g0010
MA_10428481g0010			MA_10429360g0010
MA_10428572g0010			MA_10429530g0010
MA_10428577g0010			MA_10429585g0010
MA_10428615g0010			MA_10429664g0020	K08070
MA_10428700g0020	K16732		MA_10429697g0010
MA_10428716g0010	K19613		MA_10429712g0010	K02634
MA_10428741g0020			MA_10429734g0010	K10956
MA_10428887g0010	K09377		MA_10429786g0010	K02879
MA_10428902g0010			MA_10429833g0010
MA_10428947g0010	K08238		MA_10429871g0010
MA_10428969g0010			MA_10429894g0010
MA_10429140g0010			MA_10429941g0010
MA_10429144g0020			MA_10429955g0010	K05539
MA_10429295g0010	K04567		MA_10429973g0010
MA_10429303g0020			MA_10430027g0010	K00432
MA_10429476g0010			MA_10430067g0010
MA_10429625g0010			MA_10430096g0010	K00485
MA_10429751g0010	K13420		MA_10430129g0010
MA_10429757g0020	K13348		MA_10430129g0020	K01381
MA_10429784g0010	K00847		MA_10430135g0010
MA_10429870g0020	K15777		MA_10430146g0010
MA_10429891g0010			MA_10430161g0010	K04078
MA_10429923g0030			MA_10430174g0010	K22063
MA_10429946g0010			MA_10430213g0010
MA_10429951g0010	K01885		MA_10430254g0020	K05280
MA_10430052g0010			MA_10430373g0010
MA_10430064g0020			MA_10430405g0010
MA_10430110g0020	K00384		MA_10430415g0010
MA_10430220g0010	K09422		MA_10430444g0010	K02909
MA_10430261g0010			MA_10430462g0010
MA_10430268g0010	K08145		MA_10430480g0010	K01051
MA_10430280g0010			MA_10430504g0030	K11498
MA_10430285g0010			MA_10430508g0010
MA_10430340g0010			MA_10430527g0010	K04728
MA_10430346g0010			MA_10430608g0010
MA_10430416g0010			MA_10430631g0010
MA_10430419g0020			MA_10430664g0010
MA_10430475g0020	K10779		MA_10430693g0010
MA_10430492g0030			MA_10430730g0020
MA_10430494g0010	K12462		MA_10430790g0010
MA_10430553g0010			MA_10430866g0010	K13545
MA_10430683g0010			MA_10430893g0010	K00345
MA_10430694g0010	K01792		MA_10430949g0010	K06118
MA_10430744g0030			MA_10431002g0010	K16296
MA_10430749g0010			MA_10431132g0020
MA_10430775g0010	K00430		MA_10431162g0010
MA_10430793g0020	K01802		MA_10431216g0010
MA_10430831g0010	K14494		MA_10431241g0010	K02952
MA_10430846g0010			MA_10431268g0010
MA_10430876g0010	K05909		MA_10431300g0020	K08913
MA_10430878g0010			MA_10431343g0010
MA_10430886g0020	K06269		MA_10431364g0010	K02704
MA_10430929g0010	K00430		MA_10431457g0010	K02904
MA_10430963g0010			MA_10431459g0010	K00008
MA_10430964g0010			MA_10431493g0010	K08907
MA_10430973g0010	K12486		MA_10431532g0010	K02721
MA_10430977g0020	K08770		MA_10431533g0010	K03768
MA_10431031g0010	K09487		MA_10431582g0010
MA_10431114g0020	K15925		MA_10431611g0010
MA_10431151g0010	K18980		MA_10431745g0020	K02997
MA_10431201g0020	K18875		MA_10431748g0020	K08770
MA_10431316g0010			MA_10431763g0010	K01883
MA_10431321g0020			MA_10431764g0010
MA_10431324g0020	K13448		MA_10431788g0010	K12742
MA_10431414g0010			MA_10431940g0010
MA_10431507g0020	K00430		MA_10432069g0020	K10526
MA_10431629g0010	K17893		MA_10432098g0010
MA_10431641g0010			MA_10432136g0020
MA_10431705g0010			MA_10432148g0010	K02946
MA_10431838g0030			MA_10432158g0010	K00939
MA_10431881g0010	K21625		MA_10432174g0010
MA_10431883g0020			MA_10432313g0010
MA_10431913g0010			MA_10432416g0010	K22857
MA_10431920g0010			MA_10432417g0010
MA_10431966g0030	K00128		MA_10432432g0010
MA_10431990g0020			MA_10432460g0010	K22013
MA_10432082g0010	K20168		MA_10432544g0020
MA_10432097g0010	K17301		MA_10432546g0010
MA_10432106g0010	K00276		MA_10432566g0010
MA_10432110g0010	K23232		MA_10432567g0010
MA_10432202g0010			MA_10432583g0010	K08234
MA_10432210g0010			MA_10432591g0010
MA_10432285g0020			MA_10432592g0010
MA_10432299g0010			MA_10432627g0010
MA_10432302g0010			MA_10432633g0010
MA_10432359g0010			MA_10432683g0020
MA_10432366g0010			MA_10432735g0010
MA_10432431g0010	K12825		MA_10432748g0010	K04733
MA_10432457g0010			MA_10432791g0010
MA_10432491g0010	K11108		MA_10432831g0010	K02906
MA_10432535g0010	K03257		MA_10432870g0020
MA_10432588g0010			MA_10432881g0010
MA_10432594g0020	K01674		MA_10432995g0010
MA_10432644g0010			MA_10433005g0010
MA_10432649g0010			MA_10433010g0010
MA_10432681g0010			MA_10433023g0010
MA_10432693g0010	K18857		MA_10433066g0010	K20623
MA_10432716g0010			MA_10433134g0010
MA_10432716g0020			MA_10433171g0010	K03255
MA_10432788g0010			MA_10433177g0020
MA_10432856g0030			MA_10433317g0020	K10661
MA_10432880g0010			MA_10433318g0010	K02905
MA_10432943g0020			MA_10433395g0010
MA_10432956g0020	K06995		MA_10433400g0010	K02871
MA_10432987g0020	K13066		MA_10433424g0010
MA_10432997g0010			MA_10433456g0010
MA_10433109g0010			MA_10433550g0010	K12501
MA_10433186g0010	K01166		MA_10433575g0010
MA_10433267g0010	K01110		MA_10433659g0010	K02115
MA_10433299g0030	K09503		MA_10433730g0010
MA_10433321g0010			MA_10433782g0010
MA_10433327g0010			MA_10433782g0020
MA_10433367g0010			MA_10433842g0010	K15744
MA_10433406g0020			MA_10433855g0010
MA_10433417g0010			MA_10433955g0020	K04035
MA_10433454g0020	K01251		MA_10434044g0010
MA_10433463g0010			MA_10434072g0010
MA_10433486g0010			MA_10434075g0010	K11294
MA_10433567g0010	K09531		MA_10434104g0010
MA_10433604g0010	K13863		MA_10434213g0010
MA_10433631g0010	K00705		MA_10434226g0010	K16075
MA_10433644g0010	K01528		MA_10434238g0010
MA_10433660g0010			MA_10434239g0010
MA_10433679g0010	K10696		MA_10434291g0010
MA_10433746g0010	K00558		MA_10434370g0010	K18134
MA_10433793g0030	K17906		MA_10434424g0010	K21995
MA_10433801g0010	K16279		MA_10434433g0010	K11252
MA_10433815g0030	K17609		MA_10434495g0020	K15403
MA_10433876g0020			MA_10434580g0010
MA_10433992g0010			MA_10434850g0010
MA_10433998g0010			MA_10434852g0010	K00231
MA_10434015g0010			MA_10434956g0010
MA_10434016g0010			MA_10435028g0010
MA_10434030g0010	K04079		MA_10435071g0010
MA_10434037g0010			MA_10435122g0010	K00031
MA_10434037g0020			MA_10435143g0020
MA_10434174g0010			MA_10435208g0010
MA_10434223g0010			MA_10435233g0020
MA_10434249g0020			MA_10435335g0010
MA_10434259g0010			MA_10435433g0010
MA_10434295g0010			MA_10435476g0040	K02886
MA_10434336g0020			MA_10435492g0010	K00434
MA_10434382g0020	K03062		MA_10435566g0010	K17262
MA_10434386g0010	K18655		MA_10435618g0010	K09838
MA_10434421g0010			MA_10435626g0040	K01807
MA_10434542g0010	K12742		MA_10435639g0020	K10999
MA_10434571g0010			MA_10435640g0010
MA_10434576g0010			MA_10435644g0010
MA_10434601g0010			MA_10435712g0010
MA_10434613g0010			MA_10435761g0010	K15398
MA_10434618g0010	K14652		MA_10435764g0010
MA_10434729g0020	K13496		MA_10435792g0010
MA_10434785g0010			MA_10435817g0010
MA_10434796g0010			MA_10435831g0010
MA_10434976g0010			MA_10435867g0010	K18857
MA_10435015g0010			MA_10435932g0010	K00465
MA_10435015g0020	K01373		MA_10435955g0020
MA_10435034g0030			MA_10436021g0010
MA_10435137g0010			MA_10436030g0010	K04733
MA_10435244g0010			MA_10436068g0010	K00025
MA_10435293g0010			MA_10436193g0010
MA_10435305g0010			MA_10436240g0010
MA_10435428g0020			MA_10436249g0010	K22200
MA_10435450g0010			MA_10436257g0010
MA_10435468g0020	K08900		MA_10436268g0010
MA_10435548g0010			MA_10436362g0020
MA_10435550g0030	K23136		MA_10436435g0010
MA_10435552g0010			MA_10436440g0030	K10802
MA_10435613g0010			MA_10436441g0020
MA_10435659g0010	K01191		MA_10436457g0010	K02335
MA_10435679g0010			MA_10436486g0010
MA_10435755g0010			MA_10436505g0020	K22390
MA_10435790g0010			MA_10436520g0010
MA_10435809g0020			MA_10436520g0020
MA_10435813g0010			MA_10436581g0010
MA_10435863g0020			MA_10436585g0010
MA_10435875g0030			MA_10436643g0020
MA_10435887g0040	K00031		MA_10436663g0010
MA_10436042g0030			MA_10436708g0010
MA_10436069g0010			MA_10436783g0020	K03118
MA_10436101g0010			MA_10436784g0010
MA_10436101g0020			MA_10436816g0010	K01551
MA_10436108g0010			MA_10436871g0030
MA_10436135g0010			MA_10436898g0010	K00430
MA_10436196g0010			MA_10436979g0010
MA_10436206g0020	K22390		MA_10437095g0010
MA_10436294g0010			MA_10437148g0010	K03781
MA_10436322g0010	K07513		MA_10437176g0030
MA_10436421g0010	K17592		MA_10437191g0010	K02836
MA_10436426g0010			MA_10437197g0020
MA_10436445g0020			MA_10437203g0020
MA_10436447g0020			MA_10437236g0010
MA_10436572g0010	K12818		MA_10437242g0030	K01749
MA_10436594g0010			MA_10437246g0020
MA_10436601g0010	K22063		MA_10437246g0030
MA_10436602g0020	K04733		MA_10437259g0030
MA_10436626g0020			MA_10437269g0010	K06444
MA_10436633g0010	K19613		MA_10437278g0030
MA_10436680g0010	K14766		MA_104409g0010	K03841
MA_10436695g0010	K05749		MA_10447g0010
MA_10436704g0010			MA_10520g0010	K12898
MA_10436716g0020	K12893		MA_10655g0010	K03255
MA_10436877g0010			MA_10744g0010	K02113
MA_10436888g0010			MA_108278g0010	K03403
MA_10436930g0020	K14508		MA_1083g0010	K15382
MA_10436974g0020	K13993		MA_108401g0010
MA_10436984g0050			MA_108616g0010
MA_10437046g0010	K21398		MA_109497g0010
MA_10437049g0010	K01115		MA_11106g0010	K00521
MA_10437064g0010	K14611		MA_111858g0010
MA_10437104g0020			MA_113173g0010	K01897
MA_10437146g0020			MA_114887g0010
MA_10437187g0010			MA_115261g0010
MA_10437230g0040			MA_11645g0010	K18857
MA_10437245g0020			MA_117676g0010
MA_105093g0010			MA_11768g0010
MA_105216g0020			MA_117808g0010	K00913
MA_105240g0010	K01381		MA_117901g0010
MA_106166g0010			MA_11806g0010
MA_106167g0010			MA_118674g0010	K20867
MA_106428g0010	K13420		MA_118719g0010
MA_106449g0010	K13993		MA_11912g0010
MA_106551g0010			MA_119766g0010	K00281
MA_106573g0010	K13065		MA_12000g0010	K02865
MA_107341g0010			MA_120841g0010
MA_107468g0010			MA_121263g0010
MA_10754g0010			MA_12201g0010	K02723
MA_108306g0010			MA_122077g0010	K22520
MA_10861g0010			MA_122179g0010	K03500
MA_109402g0010			MA_122378g0010	K08906
MA_109421g0010			MA_122492g0010	K23025
MA_109428g0010	K13249		MA_122505g0010
MA_111005g0010			MA_123124g0020
MA_111188g0010			MA_123211g0010	K08238
MA_111456g0010			MA_123466g0010
MA_111590g0010			MA_124714g0010
MA_11225g0010			MA_125123g0020
MA_11258g0010	K15113		MA_12527g0010
MA_113276g0030	K01883		MA_125282g0010
MA_113542g0010			MA_125465g0010
MA_11354g0010			MA_125488g0010
MA_113573g0010	K04733		MA_126299g0010
MA_114475g0010	K19042		MA_126622g0010	K23222
MA_114773g0010	K08790		MA_128169g0010	K02109
MA_11492g0010			MA_129206g0010	K08915
MA_115173g0010			MA_129930g0010	K01623
MA_11552g0010			MA_12995g0010
MA_115550g0010	K13412		MA_129980g0010
MA_116011g0010	K08057		MA_13026g0010
MA_116648g0010			MA_130415g0010	K10255
MA_116648g0020			MA_13061g0010	K13210
MA_11699g0020	K00968		MA_131460g0010	K03940
MA_117002g0010			MA_131587g0010	K08912
MA_117157g0010			MA_132558g0010
MA_117567g0010	K00799		MA_133071g0010	K10666
MA_11783g0010	K02437		MA_133089g0010
MA_11862g0010	K20856		MA_133154g0010	K01090
MA_118970g0010			MA_1364759g0010
MA_119453g0010			MA_136668g0010
MA_11956g0010			MA_137202g0010
MA_119918g0010	K16465		MA_137828g0010	K00799
MA_120020g0010			MA_138082g0010	K15032
MA_120403g0010	K07025		MA_138676g0010
MA_12044g0010			MA_139200g0010
MA_12061g0010			MA_139263g0010	K20523
MA_120638g0010			MA_139754g0010	K06617
MA_121326g0010			MA_140124g0010	K15920
MA_121533g0010	K09422		MA_14025g0020
MA_121643g0010			MA_140292g0010	K10257
MA_12186g0010	K13648		MA_140305g0010	K00521
MA_12191g0010	K04079		MA_140838g0010
MA_122233g0010			MA_140852g0010	K01358
MA_12242g0010	K09584		MA_141060g0010	K00655
MA_122499g0010	K20043		MA_141642g0010
MA_12301g0010			MA_141g0010
MA_123133g0010			MA_142317g0010
MA_123993g0020			MA_14659g0010
MA_125131g0010	K00432		MA_14663g0020	K20562
MA_125308g0010			MA_14707g0010	K03798
MA_125758g0010			MA_15537g0010
MA_125929g0010			MA_155591g0010	K02967
MA_126170g0010	K23048		MA_1578433g0010	K20716
MA_126371g0010			MA_158054g0010	K01177
MA_12670g0020	K06630		MA_1581613g0010	K02707
MA_126866g0010	K10144		MA_15820g0010	K11517
MA_127355g0010	K00850		MA_158595g0010
MA_127644g0010			MA_158671g0010
MA_12775g0020			MA_158744g0010	K22596
MA_128084g0010			MA_15876g0010	K15032
MA_128387g0010			MA_159611g0010
MA_128422g0010			MA_16054g0010	K02698
MA_130180g0010	K18749		MA_16057g0010	K14948
MA_13020g0010	K06689		MA_160677g0010
MA_130948g0020	K09284		MA_16089g0010	K10573
MA_13110g0010	K13412		MA_161133g0010	K01568
MA_131585g0010	K21407		MA_16143g0010
MA_131998g0010	K12836		MA_16172g0010
MA_132005g0010			MA_163659g0010
MA_132289g0010	K00670		MA_1640g0010
MA_132750g0010			MA_166295g0010	K06995
MA_132916g0010			MA_167620g0010	K05391
MA_133206g0010	K12795		MA_169947g0010	K16281
MA_133359g0030			MA_170724g0010	K03216
MA_133864g0010			MA_172106g0010	K04708
MA_133g0010			MA_17217g0020
MA_134293g0010			MA_172388g0010	K06677
MA_134669g0010	K21483		MA_172950g0010
MA_13545g0010			MA_173127g0010
MA_136021g0010			MA_173882g0010
MA_136308g0010			MA_17408g0010	K12581
MA_136684g0010			MA_174190g0010
MA_136705g0010			MA_174309g0010
MA_13697g0010	K03680		MA_175330g0010
MA_137116g0020			MA_175611g0010
MA_137928g0010			MA_176279g0010	K08916
MA_138441g0010	K01052		MA_17658g0010
MA_138621g0010			MA_17674g0010	K00811
MA_138932g0010			MA_176956g0010
MA_139640g0010	K19996		MA_17913g0010
MA_139896g0010			MA_17919g0010	K09264
MA_140138g0020			MA_179977g0010	K04773
MA_140175g0010			MA_180270g0010
MA_14076g0010			MA_181156g0010
MA_140980g0010			MA_181338g0010	K02916
MA_141029g0010			MA_18142g0010	K00830
MA_14136g0010	K05658		MA_181618g0010
MA_14148g0010	K06630		MA_18349g0010	K08903
MA_141669g0010	K15639		MA_184421g0010	K02639
MA_141991g0010			MA_184421g0020
MA_14534g0010			MA_185098g0010
MA_14667g0010			MA_185166g0020
MA_1481g0010	K01937		MA_185611g0010	K00284
MA_14830g0010			MA_188257g0010	K03798
MA_148447g0010			MA_189742g0010	K10960
MA_1489g0010			MA_190693g0010
MA_1500g0010			MA_1914g0020
MA_151992g0010			MA_19229g0020
MA_15224g0010	K03260		MA_1925779g0010
MA_15462g0010			MA_193431g0010	K02641
MA_15508g0010	K01915		MA_19490g0010	K02899
MA_15543g0010			MA_194998g0010	K13789
MA_15683g0010			MA_195659g0010	K04078
MA_15755g0030	K01381		MA_196108g0010
MA_158424g0020			MA_19638g0010
MA_15847g0010			MA_19782g0010	K00857
MA_15852g0010	K10775		MA_199003g0010	K14709
MA_158699g0010			MA_199851g0010
MA_159389g0020			MA_200169g0010
MA_16062g0010			MA_20113g0010
MA_16066g0010			MA_20242g0010	K00434
MA_163198g0010			MA_202598g0010	K19033
MA_165515g0010	K02331		MA_20265g0010	K02437
MA_165604g0010	K18787		MA_203441g0010	K13082
MA_165691g0010			MA_20586g0010	K17497
MA_166248g0010	K09286		MA_207439g0010
MA_167307g0010	K13699		MA_207797g0010
MA_167434g0010			MA_2086189g0010
MA_167448g0020			MA_209704g0010
MA_167628g0010			MA_210354g0010	K11253
MA_168276g0010			MA_210555g0010	K00855
MA_1682g0010			MA_210947g0010
MA_16835g0010			MA_211817g0010
MA_168626g0010			MA_212115g0010
MA_168804g0010	K20726		MA_212137g0010	K15919
MA_169305g0010	K09338		MA_213142g0010
MA_169541g0010			MA_21574g0010
MA_169758g0010			MA_216190g0010	K03122
MA_171460g0010			MA_217899g0010	K08176
MA_17334g0010	K01363		MA_217947g0010
MA_17339g0040	K19893		MA_218163g0010
MA_174731g0010			MA_218996g0010	K08901
MA_17523g0010			MA_219331g0010
MA_17536g0010	K04713		MA_222556g0010
MA_175870g0010	K13496		MA_224992g0010
MA_175873g0010			MA_22562g0010
MA_17708g0010	K08867		MA_229452g0010
MA_177186g0010			MA_229590g0010
MA_179062g0010			MA_2315568g0010	K02926
MA_17966g0010	K00276		MA_23242g0010	K09422
MA_18002g0010			MA_232471g0010	K19035
MA_18005g0010	K13126		MA_23257g0010
MA_180744g0010	K19307		MA_234750g0010
MA_180788g0010	K16297		MA_234941g0010	K03969
MA_18139g0010			MA_23554g0010	K13667
MA_18153g0010			MA_237930g0010
MA_18154g0010			MA_238038g0010
MA_181799g0010			MA_238844g0010
MA_18237g0010			MA_23994g0010
MA_18241g0010	K11644		MA_2402g0010
MA_1824g0020	K05658		MA_24093g0010
MA_183104g0010			MA_242223g0010
MA_18343g0010			MA_24252g0010
MA_183768g0010	K10268		MA_245199g0010
MA_18470g0010			MA_245237g0010	K11717
MA_18571g0010	K04354		MA_245601g0010	K09903
MA_18674g0010	K13447		MA_249305g0010
MA_18738g0010			MA_2511606g0010
MA_18770g0010			MA_2515983g0010
MA_188532g0010	K13094		MA_251870g0010	K01875
MA_188576g0010			MA_25325g0010	K01673
MA_188810g0010	K00799		MA_255406g0010
MA_188833g0010	K00232		MA_255552g0010
MA_18889g0010			MA_258624g0010	K01673
MA_18942g0010	K09264		MA_26087g0010	K02867
MA_18947g0010			MA_268175g0010
MA_189637g0010			MA_269999g0010	K06207
MA_189802g0010			MA_273360g0010	K07374
MA_19090g0010			MA_2734383g0010
MA_19101g0010			MA_275653g0010	K03768
MA_19102g0010			MA_282013g0010
MA_191372g0010			MA_282261g0010
MA_1920179g0010			MA_28251g0010
MA_192059g0010			MA_282g0010	K03541
MA_19229g0010	K16296		MA_283144g0010
MA_19370g0010	K01535		MA_28336g0010
MA_19406g0010	K09571		MA_28618g0010	K11254
MA_19604g0010			MA_287168g0010
MA_196504g0010			MA_291756g0010
MA_197097g0010			MA_292200g0010
MA_19715g0010	K15108		MA_29361g0010	K03671
MA_1981240g0010			MA_2998g0020
MA_19953g0020			MA_3000363g0010
MA_19954g0010			MA_3005g0010	K02717
MA_1999g0010	K01057		MA_30073g0010	K01433
MA_200725g0010			MA_302947g0010	K06184
MA_202029g0010			MA_30402g0010	K03146
MA_20230g0010	K00921		MA_30565g0010
MA_20384g0010			MA_30699g0010	K08341
MA_20406g0010			MA_307070g0010
MA_20409g0010			MA_310797g0010	K02863
MA_204527g0010	K09512		MA_312221g0010
MA_20544g0010			MA_31479g0010	K05275
MA_206473g0010			MA_317435g0010
MA_207601g0010			MA_320479g0010	K11294
MA_212053g0010			MA_322724g0010
MA_214031g0010			MA_32523g0010	K02636
MA_215039g0010			MA_3268g0010	K02183
MA_21662g0010	K07088		MA_33066g0010
MA_216711g0010			MA_332596g0010
MA_2168g0030	K00799		MA_334610g0010
MA_21726g0010	K13113		MA_337512g0010
MA_217446g0010	K01114		MA_337980g0010	K00051
MA_217472g0010			MA_339926g0020
MA_21753g0010			MA_3403026g0010	K02699
MA_217935g0010			MA_34171g0010	K12670
MA_219456g0010			MA_34359g0010
MA_219500g0010			MA_347045g0010
MA_22012g0010			MA_348255g0010	K02701
MA_22140g0010	K09422		MA_350032g0010	K11253
MA_22384g0010			MA_3527g0010
MA_224276g0010			MA_3535524g0010
MA_225933g0010	K00705		MA_356104g0010
MA_226001g0010	K03320		MA_366838g0010	K11275
MA_22613g0010			MA_37009g0010	K02875
MA_22632g0010	K00029		MA_374514g0010	K01873
MA_226827g0010	K03327		MA_37496g0010	K03531
MA_230138g0010	K17301		MA_375561g0020
MA_230170g0010	K08900		MA_376557g0010
MA_230904g0010			MA_3766934g0010
MA_230960g0010			MA_376741g0010
MA_2313535g0010			MA_381619g0010	K01922
MA_23278g0010	K08592		MA_388061g0020
MA_2329g0010			MA_390290g0010
MA_233898g0010			MA_391059g0010
MA_235928g0010	K08099		MA_391409g0020
MA_239561g0010			MA_39164g0010
MA_240476g0010	K03283		MA_391725g0010
MA_2409g0010			MA_3928409g0010
MA_2434g0010			MA_40034g0010
MA_24390g0010			MA_4056g0010
MA_24539g0010	K20562		MA_405932g0010	K01792
MA_24774g0010	K13993		MA_409389g0010
MA_248619g0010			MA_41114g0010	K03841
MA_24872g0010			MA_412007g0010	K01190
MA_252255g0010			MA_417207g0010	K14379
MA_25308g0010			MA_42151g0010
MA_255g0010	K00856		MA_42169g0010	K15746
MA_25624g0020	K20174		MA_422522g0010
MA_25773g0010			MA_42427g0020
MA_262g0010			MA_430956g0010
MA_263854g0010			MA_433610g0010
MA_2646g0010			MA_433673g0010
MA_26482g0010			MA_43615g0010
MA_264882g0010			MA_43637g0010	K21568
MA_264971g0010			MA_4370g0010
MA_26738g0010	K04125		MA_4399472g0010
MA_270209g0010			MA_441480g0010
MA_27021g0010			MA_44185g0010
MA_27352g0010	K00207		MA_44916g0010
MA_281368g0010			MA_449467g0010
MA_286258g0010			MA_453913g0010	K15032
MA_28638g0010			MA_456304g0010
MA_2896391g0010			MA_456907g0010	K04716
MA_291382g0010			MA_4586g0010
MA_29241g0010	K22991		MA_45931g0010
MA_293357g0010			MA_460253g0010	K22450
MA_29448g0010			MA_460348g0010	K13459
MA_301324g0020			MA_460362g0010	K08145
MA_301724g0010			MA_463504g0010	K19747
MA_304461g0010			MA_464043g0010
MA_30471g0010			MA_4652333g0010
MA_30723g0010	K16055		MA_46635g0010
MA_30833g0010			MA_472579g0010
MA_30833g0020	K01176		MA_474303g0010	K03671
MA_30848g0010	K09422		MA_474396g0010	K11294
MA_31068g0010			MA_475289g0010
MA_31203g0010	K07198		MA_476097g0010
MA_31294g0010	K06630		MA_47626g0010	K01602
MA_320401g0010	K22133		MA_478623g0010
MA_32448g0010			MA_480797g0010	K00430
MA_325926g0010			MA_48250g0010	K03405
MA_32640g0010			MA_482994g0010	K13126
MA_327445g0010	K04733		MA_483364g0010	K02864
MA_3294g0010			MA_48348g0010
MA_33097g0010	K09291		MA_48594g0010	K17479
MA_33469g0010			MA_4893566g0010
MA_33479g0010			MA_491379g0010	K02716
MA_3370g0020			MA_492311g0010	K15402
MA_3380g0010	K19040		MA_494509g0010
MA_3393g0010			MA_494797g0010	K00016
MA_34216g0010			MA_495649g0010	K13496
MA_34380g0020			MA_500183g0010	K11275
MA_3443g0010			MA_500401g0010
MA_345915g0010			MA_501670g0010
MA_34709g0010			MA_50261g0010
MA_348099g0010	K19761		MA_504598g0010
MA_348915g0010			MA_50915g0010
MA_35169g0010			MA_509g0010	K20495
MA_356114g0010			MA_5168g0010	K15901
MA_35694g0010	K14510		MA_517290g0010
MA_357117g0010			MA_51782g0010
MA_35923g0010			MA_519482g0010	K03978
MA_360253g0010			MA_5195g0010
MA_3650g0010	K09872		MA_5229g0010
MA_366520g0010			MA_524595g0010
MA_367459g0010			MA_52620g0020	K08695
MA_3677g0010			MA_5289g0010
MA_3682g0010			MA_5323630g0010	K03798
MA_3688g0010	K09338		MA_5327146g0010
MA_37077g0020			MA_53390g0010
MA_373403g0010			MA_5350942g0010
MA_3739695g0010			MA_537118g0010
MA_3745g0010			MA_53795g0010
MA_37473g0010	K13459		MA_541g0010
MA_37513g0010	K08737		MA_54628g0010	K02933
MA_37764g0010			MA_54864g0010	K01626
MA_37766g0010	K09286		MA_55006g0010
MA_3821g0010			MA_550626g0010
MA_382378g0010	K04733		MA_55260g0010	K04392
MA_38686g0010	K03354		MA_55416g0010
MA_38801g0010			MA_5548047g0010
MA_39057g0010	K00627		MA_55906g0010	K01358
MA_390667g0010			MA_56269g0010	K15400
MA_39143g0020			MA_5633g0010
MA_395590g0010			MA_5654558g0010
MA_40151g0020			MA_571554g0010	K03542
MA_403263g0010			MA_572791g0010	K03969
MA_405016g0010			MA_57501g0010
MA_40639g0010	K08286		MA_575444g0010	K03542
MA_40797g0010			MA_5781602g0010	K01870
MA_408078g0010			MA_58127g0010
MA_40811g0010	K00924		MA_58353g0010
MA_4084805g0010			MA_5849416g0010
MA_408535g0010			MA_58536g0010
MA_408628g0010			MA_58652g0010
MA_409075g0020			MA_58673g0010	K13941
MA_410141g0010			MA_5932g0010	K02069
MA_411136g0010			MA_593g0010
MA_41252g0020	K09419		MA_59693g0010
MA_4125493g0010			MA_60075g0010
MA_41397g0010			MA_6076895g0010
MA_429654g0010			MA_6081360g0010
MA_43158g0010			MA_6089g0010	K07088
MA_43229g0010	K01193		MA_61158g0010
MA_43296g0010			MA_61321g0010	K20562
MA_43325g0010			MA_62006g0010
MA_43488g0010			MA_625323g0010	K01723
MA_4379g0010			MA_625571g0010	K01723
MA_442130g0010	K01580		MA_6268g0020	K11436
MA_44287g0010			MA_63231g0010	K05298
MA_44472g0010			MA_637485g0010
MA_444738g0010			MA_644153g0010	K14272
MA_445017g0010	K21568		MA_65144g0010
MA_44596g0010			MA_652592g0010
MA_4460g0020	K14802		MA_65259g0010	K02695
MA_447480g0010			MA_65346g0010	K08910
MA_4477g0010			MA_65477g0010
MA_453182g0010			MA_657g0010	K02113
MA_454112g0010	K00021		MA_66902g0010
MA_45528g0010	K13448		MA_673025g0010
MA_45581g0020			MA_6776087g0010
MA_45653g0010	K00411		MA_6787038g0010
MA_4590835g0010			MA_681896g0010	K00588
MA_4602g0020			MA_68372g0010
MA_46113g0010	K15397		MA_68401g0010	K15109
MA_4660g0010			MA_684351g0010
MA_467252g0010	K14638		MA_69352g0010
MA_469702g0010	K04712		MA_694512g0010	K02945
MA_46972g0010	K07213		MA_69620g0010	K03265
MA_4699696g0010			MA_69667g0010	K01802
MA_469g0010	K00820		MA_69727g0010	K05298
MA_47548g0010	K02937		MA_69922g0010
MA_475809g0010			MA_704868g0010
MA_4803g0010	K18995		MA_70588g0010	K06972
MA_481153g0010			MA_7062541g0010
MA_48202g0010	K13459		MA_7063g0010
MA_482647g0010			MA_711045g0010	K07025
MA_484639g0010			MA_711712g0010
MA_48747g0010	K16465		MA_71519g0020	K15601
MA_489540g0010			MA_71816g0010	K03320
MA_491606g0010	K08288		MA_71865g0010	K17710
MA_49332g0010	K13691		MA_7192798g0010
MA_49467g0010			MA_724630g0010	K15028
MA_49854g0010			MA_72565g0010
MA_4992g0010	K16297		MA_726207g0010
MA_499839g0010	K03843		MA_72741g0020	K01792
MA_500227g0010			MA_72912g0010
MA_50270g0010			MA_73291g0010
MA_5029466g0010			MA_733845g0010	K02636
MA_50745g0010	K09522		MA_734074g0010
MA_50g0010			MA_734271g0010
MA_5131941g0010			MA_7452g0010	K00951
MA_51451g0010			MA_74926g0010	K03797
MA_51890g0010	K05280		MA_75023g0010
MA_52346g0010	K14499		MA_75319g0010
MA_52440g0010			MA_75417g0010	K10802
MA_52511g0010			MA_7567986g0010	K03232
MA_52763g0010	K08679		MA_7614511g0010	K00799
MA_5278g0010			MA_762051g0010
MA_52889g0010	K02183		MA_76209g0010	K00605
MA_53004g0010	K14514		MA_762282g0010
MA_53043g0010	K12158		MA_76296g0010
MA_531047g0010			MA_764368g0010	K07573
MA_531422g0010			MA_766311g0010	K01866
MA_53252g0020			MA_76686g0010
MA_53407g0010			MA_7687529g0010
MA_5342438g0010			MA_77080g0010
MA_5353g0010	K09490		MA_77198g0010	K11252
MA_53567g0010	K03283		MA_7732837g0010
MA_53673g0010	K13449		MA_773806g0010
MA_5395g0010	K01537		MA_7742378g0010	K00966
MA_5395g0030	K01537		MA_777801g0010
MA_53961g0010	K08150		MA_780013g0010	K10258
MA_54204g0010			MA_78196g0010	K15032
MA_5433154g0010			MA_7833066g0010
MA_54369g0010	K20783		MA_7844926g0010	K13195
MA_54954g0010			MA_785227g0010
MA_55097g0010			MA_7887662g0010
MA_55379g0010			MA_79145g0010	K20660
MA_55439g0010	K07375		MA_791871g0010
MA_55514g0010			MA_79203g0010
MA_5611g0010	K07877		MA_794523g0010
MA_56308g0010			MA_7953935g0010
MA_564112g0010			MA_797592g0010
MA_564355g0010			MA_7978614g0010
MA_56566g0010			MA_799401g0010
MA_5732482g0010	K13648		MA_802289g0010
MA_5748192g0010	K09287		MA_8033g0010	K05350
MA_579296g0010	K14803		MA_80427g0010
MA_57932g0010	K00430		MA_8047450g0010
MA_579484g0010			MA_8052136g0010
MA_57988g0010	K08770		MA_805240g0010	K15032
MA_580238g0010			MA_80564g0010
MA_5816145g0010			MA_8065g0010	K11252
MA_58275g0010			MA_80683g0010
MA_5838759g0010			MA_806g0010	K01358
MA_58851g0010	K20723		MA_806g0020
MA_5887272g0010			MA_8074171g0010
MA_58875g0010			MA_8075895g0010
MA_589691g0010			MA_8117g0020	K03696
MA_5897519g0010			MA_81231g0010
MA_589906g0010	K00844		MA_81330g0010	K13427
MA_5925983g0010			MA_815900g0010	K08909
MA_59283g0010			MA_8177242g0010
MA_59309g0010			MA_8201g0010
MA_59438g0010			MA_82169g0010
MA_59480g0010	K09489		MA_8219g0010
MA_595151g0010	K01183		MA_82777g0010
MA_59638g0010	K23136		MA_83110g0010
MA_5963g0010	K07374		MA_831591g0010	K08360
MA_5978g0020			MA_83329g0010
MA_60133g0010			MA_834680g0010	K17872
MA_6025923g0010			MA_8404570g0010
MA_60392g0010	K01369		MA_844622g0010
MA_60543g0010	K09338		MA_8449684g0010
MA_605776g0010	K13993		MA_845170g0010	K12271
MA_6119g0010	K08486		MA_8485418g0010
MA_61356g0010			MA_8494227g0010
MA_6160g0010			MA_8498125g0010
MA_6174661g0010			MA_8545799g0010
MA_6198g0010	K00975		MA_8624541g0010
MA_6199g0020	K02896		MA_8633814g0010
MA_62264g0010	K17609		MA_86404g0010	K02931
MA_6239955g0010			MA_8643028g0010	K01599
MA_625682g0010	K13691		MA_86450g0010	K21888
MA_63056g0010			MA_86657g0010	K03257
MA_63468g0010			MA_8708760g0010
MA_63516g0020			MA_87134g0010	K02876
MA_63860g0010			MA_87479g0010
MA_648065g0010			MA_8765665g0010
MA_64950g0010			MA_8779645g0010	K13496
MA_6505g0010			MA_87937g0010	K00026
MA_653463g0010	K11718		MA_88006g0010	K03526
MA_65404g0010			MA_8824317g0010
MA_65580g0010			MA_88280g0010
MA_6570g0010			MA_884361g0010
MA_6618g0020			MA_8858201g0010
MA_66201g0010	K00430		MA_886549g0010
MA_663295g0010			MA_8874g0010	K10395
MA_663612g0010	K00820		MA_888237g0010
MA_666523g0010			MA_89214g0010
MA_6669g0010			MA_8923g0010
MA_67006g0010			MA_8933673g0010
MA_6713093g0010			MA_894565g0010
MA_671655g0010	K09872		MA_8953275g0010
MA_67531g0010	K14509		MA_89548g0010
MA_68152g0010			MA_8985g0010
MA_68171g0010			MA_8992423g0010
MA_6824769g0010			MA_902507g0010
MA_686181g0010			MA_9033878g0010
MA_6875874g0010	K00640		MA_90573g0010	K09840
MA_69304g0010			MA_905984g0010	K00600
MA_69602g0010			MA_907189g0010
MA_69695g0010			MA_907319g0010
MA_697231g0010			MA_90792g0010
MA_6985771g0010			MA_9121164g0010	K02881
MA_7013651g0010	K01955		MA_9144819g0010
MA_7024577g0010			MA_9145140g0010
MA_704702g0010			MA_9153293g0010	K00001
MA_70500g0010	K06063		MA_9169733g0010	K02692
MA_70859g0010			MA_917315g0010
MA_7100218g0010			MA_91782g0010	K00218
MA_71027g0010			MA_9199701g0010	K01915
MA_712978g0010			MA_9212404g0010
MA_71532g0010			MA_92274g0010
MA_7183g0010			MA_923430g0010
MA_71850g0010			MA_92393g0010
MA_72094g0010	K22013		MA_92421g0010	K00927
MA_722404g0010			MA_925722g0010
MA_72395g0010	K09872		MA_926365g0010
MA_7241g0010			MA_926447g0010
MA_72460g0010	K00895		MA_9267g0020	K03327
MA_7263500g0010	K08770		MA_92681g0010	K22503
MA_72639g0010			MA_92792g0010	K23050
MA_72754g0010			MA_92814g0010	K01783
MA_728914g0010	K23050		MA_9287008g0010
MA_7295g0020	K10592		MA_929727g0010
MA_734639g0010			MA_9307243g0010	K15400
MA_7351645g0010			MA_9332662g0010
MA_73785g0010			MA_93555g0010
MA_738434g0010			MA_93674g0010	K23025
MA_7394g0010			MA_93816g0010
MA_74014g0010			MA_93993g0010	K02519
MA_74264g0010			MA_940685g0010	K01188
MA_74264g0020	K20283		MA_940843g0010	K22772
MA_746697g0010			MA_9428230g0010
MA_7469g0010	K01681		MA_942991g0010	K02358
MA_747193g0010	K00763		MA_94496g0010
MA_74873g0010			MA_9456315g0010
MA_7489059g0010			MA_9458287g0010	K02221
MA_7494g0020			MA_9472752g0010
MA_7544918g0010	K01183		MA_948289g0010	K02367
MA_754688g0010	K16285		MA_94911g0010
MA_7548333g0010			MA_95003g0010
MA_75520g0010	K05863		MA_95157g0010
MA_7558g0020			MA_9526611g0020
MA_75635g0010			MA_95274g0010
MA_75734g0010	K10592		MA_9529545g0010
MA_759345g0010			MA_95356g0010	K00261
MA_7600339g0010	K01177		MA_955366g0010
MA_76641g0010	K05765		MA_9567992g0010
MA_7719740g0010			MA_9576050g0010
MA_775305g0010			MA_958339g0010
MA_7766880g0010	K18819		MA_9592888g0010
MA_77746g0010			MA_95955g0010	K03942
MA_78410g0010	K13082		MA_9606879g0010
MA_786911g0010			MA_9608589g0010
MA_7924g0020	K14686		MA_962142g0010	K00948
MA_7929538g0010			MA_96369g0010
MA_79519g0010			MA_9641858g0010
MA_7958448g0010	K10691		MA_97011g0010
MA_79622g0010	K14411		MA_97274g0010
MA_7991915g0010			MA_97315g0010	K08912
MA_7993g0010	K00819		MA_9736731g0010	K07198
MA_8027600g0010			MA_9739622g0010
MA_803464g0010			MA_9751563g0010
MA_8062g0010			MA_97909g0010
MA_8063418g0010			MA_9833971g0010	K09587
MA_80729g0030			MA_98654g0010	K01623
MA_808469g0010			MA_98678g0010
MA_8090186g0010	K09284		MA_9887482g0010
MA_810002g0010			MA_98979g0010	K01803
MA_815561g0010			MA_9916158g0010
MA_81703g0010			MA_99207g0010
MA_818610g0010			MA_99207g0020	K00811
MA_81876g0010			MA_99276g0010	K00600
MA_8192332g0010			MA_99302g0010
MA_8194534g0010			MA_99496g0010
MA_81952g0010			MA_9955898g0010
MA_8222690g0010			MA_9963699g0010
MA_82407g0010			MA_9973625g0010	K22683
MA_825097g0010	K05359		MA_9974463g0010	K12879
MA_82642g0010			MA_9976707g0010
MA_828166g0010			MA_99789g0010
MA_8291837g0010	K01583		MA_9982261g0010	K04730
MA_8333131g0010
MA_83505g0010	K01183
MA_8365429g0010	K16803
MA_837745g0010	K23136
MA_83793g0010	K09480
MA_83g0010
MA_8407559g0010
MA_841019g0010
MA_8424039g0010	K12837
MA_8460112g0010
MA_84660g0010	K07297
MA_84713g0010
MA_8475g0020	K03695
MA_84846g0010	K01244
MA_8498773g0010	K04733
MA_8503g0010	K12833
MA_8518489g0010	K09286
MA_8519251g0010
MA_852535g0010
MA_85409g0010	K08511
MA_8560890g0010
MA_8574220g0010
MA_86162g0010
MA_8640242g0010
MA_865199g0010
MA_8674188g0010	K17302
MA_8682761g0010
MA_86965g0010
MA_87057g0010
MA_87403g0010
MA_87590g0010
MA_876100g0010
MA_8787g0010	K16296
MA_88101g0010
MA_881825g0010	K23050
MA_8845025g0010	K10999
MA_88519g0010
MA_8851g0010
MA_8877544g0010	K00938
MA_8879638g0010
MA_8882769g0010
MA_88963g0010	K21398
MA_8948319g0010	K02866
MA_8950g0010	K10143
MA_895155g0010
MA_89787g0010
MA_8980g0010
MA_902407g0010	K16271
MA_90245g0010	K03549
MA_90285g0010
MA_9035900g0010	K13993
MA_903825g0010
MA_9055473g0010	K01087
MA_90896g0010
MA_908g0010
MA_909581g0010
MA_9099535g0010
MA_9114055g0010	K01507
MA_9122586g0010
MA_91228g0010
MA_9125g0010
MA_9134g0010	K00278
MA_913862g0010
MA_9143g0010	K12261
MA_914887g0010
MA_9152101g0010
MA_9159456g0010
MA_91598g0010
MA_916238g0010	K03671
MA_91680g0010	K04506
MA_917988g0010
MA_9182156g0010	K21398
MA_9184971g0010
MA_91889g0010	K09534
MA_9195168g0010
MA_9219060g0010
MA_9232233g0010
MA_9251g0010	K15305
MA_9257811g0010	K09841
MA_9263807g0010
MA_9278227g0010
MA_9278416g0010
MA_92878g0010
MA_929480g0010
MA_930545g0010
MA_93085g0010
MA_9308767g0010	K10592
MA_931263g0010	K12852
MA_9333705g0010
MA_93670g0010	K13354
MA_9367g0020	K01051
MA_93797g0010
MA_9396473g0010	K01590
MA_94070g0010
MA_94077g0010
MA_94092g0010
MA_9412g0010
MA_94136g0010
MA_941729g0010
MA_945295g0010	K05909
MA_945339g0010
MA_94624g0010	K15235
MA_948460g0010
MA_948595g0010
MA_9486g0010
MA_94870g0010
MA_949559g0010
MA_950574g0010
MA_951514g0010	K08070
MA_955041g0010
MA_95828g0010	K18327
MA_958g0010
MA_9594015g0010
MA_959414g0010
MA_959589g0010
MA_9600415g0010	K02948
MA_9603551g0010
MA_960362g0010	K11000
MA_96110g0010	K12191
MA_96120g0010	K16297
MA_96367g0010	K15718
MA_96441g0010
MA_96717g0010
MA_9719g0010
MA_9758274g0010	K13034
MA_9762311g0010
MA_9763001g0010
MA_9777560g0010	K12581
MA_9790207g0010
MA_98041g0010	K12275
MA_98236g0010
MA_9829489g0010
MA_9835458g0010
MA_98378g0010
MA_9848062g0010
MA_98513g0010
MA_9860344g0010
MA_9888127g0010
MA_9895888g0010
MA_99004g0010
MA_9917796g0010
MA_99538g0010
MA_9979742g0010
MA_9989648g0010

## Sheet: D
Metabolism	39dpi
Carbohydrate metabolism	OVER	UNDER
00010 Glycolysis / Gluconeogenesis	11	11
00020 Citrate cycle (TCA cycle)	4	3
00030 Pentose phosphate pathway	4	7
00040 Pentose and glucuronate interconversions	1	3
00051 Fructose and mannose metabolism	4	6
00052 Galactose metabolism	5	2
00053 Ascorbate and aldarate metabolism	3	2
00500 Starch and sucrose metabolism	10	3
00520 Amino sugar and nucleotide sugar metabolism	8	4
00620 Pyruvate metabolism	6	6
00630 Glyoxylate and dicarboxylate metabolism	5	17
00640 Propanoate metabolism	1	1
00650 Butanoate metabolism	1
00660 C5-Branched dibasic acid metabolism
00562 Inositol phosphate metabolism	3	2
Energy metabolism
00190 Oxidative phosphorylation	3	6
00195 Photosynthesis		27
00196 Photosynthesis - antenna proteins		7
00710 Carbon fixation in photosynthetic organisms	2	17
00910 Nitrogen metabolism	2	4
00920 Sulfur metabolism	2
Lipid metabolism
00061 Fatty acid biosynthesis		2
00062 Fatty acid elongation	1	1
00071 Fatty acid degradation	5	4
00072 Synthesis and degradation of ketone bodies
00073 Cutin, suberine and wax biosynthesis		5
00100 Steroid biosynthesis	1
00561 Glycerolipid metabolism	3	2
00564 Glycerophospholipid metabolism	4	1
00565 Ether lipid metabolism	2
00600 Sphingolipid metabolism	2	3
00590 Arachidonic acid metabolism	1	1
00591 Linoleic acid metabolism	1	1
00592 alpha-Linolenic acid metabolism	3	3
01040 Biosynthesis of unsaturated fatty acids	2	1
Nucleotide metabolism
00230 Purine metabolism	1	5
00240 Pyrimidine metabolism	3	2
Amino acid metabolism
00250 Alanine, aspartate and glutamate metabolism	5	5
00260 Glycine, serine and threonine metabolism	4	7
00270 Cysteine and methionine metabolism	8	4
00280 Valine, leucine and isoleucine degradation	3
00290 Valine, leucine and isoleucine biosynthesis
00300 Lysine biosynthesis
00310 Lysine degradation	2
00220 Arginine biosynthesis	1	5
00330 Arginine and proline metabolism	5	2
00340 Histidine metabolism	3
00350 Tyrosine metabolism	3	3
00360 Phenylalanine metabolism	4	2
00380 Tryptophan metabolism	3	2
00400 Phenylalanine, tyrosine and tryptophan biosynthesis	2	3
Metabolism of other amino acids
00410 beta-Alanine metabolism	6
00430 Taurine and hypotaurine metabolism	1
00440 Phosphonate and phosphinate metabolism	1
00450 Selenocompound metabolism	2	1
00460 Cyanoamino acid metabolism	1	3
00480 Glutathione metabolism	4	7
Glycan biosynthesis and metabolism
00510 N-Glycan biosynthesis	1	1
00515 Mannose type O-glycan biosynthesis
00514 Other types of O-glycan biosynthesis	1	2
00531 Glycosaminoglycan degradation
00563 Glycosylphosphatidylinositol (GPI)-anchor biosynthesis
00601 Glycosphingolipid biosynthesis - lacto and neolacto series
00603 Glycosphingolipid biosynthesis - globo and isoglobo series
00604 Glycosphingolipid biosynthesis - ganglio series
00511 Other glycan degradation	1	1
Metabolism of cofactors and vitamins
00730 Thiamine metabolism	1	2
00740 Riboflavin metabolism	1	2
00750 Vitamin B6 metabolism		2
00760 Nicotinate and nicotinamide metabolism	2	1
00770 Pantothenate and CoA biosynthesis	1	1
00780 Biotin metabolism		1
00785 Lipoic acid metabolism
00790 Folate biosynthesis	1	2
00670 One carbon pool by folate		3
00860 Porphyrin and chlorophyll metabolism	3	11
00130 Ubiquinone and other terpenoid-quinone biosynthesis	1	2
Metabolism of terpenoids and polyketides
00900 Terpenoid backbone biosynthesis	3	6
00902 Monoterpenoid biosynthesis	1
00909 Sesquiterpenoid and triterpenoid biosynthesis
00904 Diterpenoid biosynthesis	1	1
00906 Carotenoid biosynthesis	1	5
00905 Brassinosteroid biosynthesis	1	2
00908 Zeatin biosynthesis
Biosynthesis of other secondary metabolites
00940 Phenylpropanoid biosynthesis	6	4
00945 Stilbenoid, diarylheptanoid and gingerol biosynthesis	2	1
00941 Flavonoid biosynthesis	4	4
00944 Flavone and flavonol biosynthesis	1	2
00942 Anthocyanin biosynthesis
00901 Indole alkaloid biosynthesis
00901 Indole alkaloid biosynthesis
00950 Isoquinoline alkaloid biosynthesis	2	1
00960 Tropane, piperidine and pyridine alkaloid biosynthesis	2	1
01058 Acridone alkaloid biosynthesis
00232 Caffeine metabolism
00965 Betalain biosynthesis	1
00966 Glucosinolate biosynthesis
00402 Benzoxazinoid biosynthesis
00261 Monobactam biosynthesis
00999 Biosynthesis of secondary metabolites - unclassified	1	1
Genetic Information Processing
Transcription
03020 RNA polymerase
03022 Basal transcription factors		1
03040 Spliceosome	9	1
Translation
03010 Ribosome	4	28
00970 Aminoacyl-tRNA biosynthesis	3	6
03013 RNA transport	6	3
03015 mRNA surveillance pathway	4	3
03008 Ribosome biogenesis in eukaryotes	1
Folding, sorting and degradation
03060 Protein export	2	3
04141 Protein processing in endoplasmic reticulum	17	4
04130 SNARE interactions in vesicular transport	1
04120 Ubiquitin mediated proteolysis	6	1
04122 Sulfur relay system
03050 Proteasome	1
03018 RNA degradation	3	3
Replication and repair
03030 DNA replication		1
03410 Base excision repair		2
03420 Nucleotide excision repair		1
03430 Mismatch repair	1
03440 Homologous recombination		2
03450 Non-homologous end-joining
Environmental Information Processing
Membrane transport
02010 ABC transporters	1
Signal transduction
04016 MAPK signaling pathway - plant	11	3
04070 Phosphatidylinositol signaling system	3	2
04075 Plant hormone signal transduction	8
Cellular Processes
Transport and catabolism
04144 Endocytosis	5	1
04145 Phagosome	5	3
04146 Peroxisome	7	5
04136 Autophagy - other	1	1
Organismal Systems
Environmental adaptation
04712 Circadian rhythm - plant	1
04626 Plant-pathogen interaction	11	4
Human Diseases
Endocrine and metabolic diseases
04933 AGE-RAGE signaling pathway in diabetic complications		1
Drug resistance: Antimicrobial
01502 Vancomycin resistance

## Sheet: E
Hierarchy	Pathway / Picea abies gene (MA_XgX)	KO	Name	Definition
A	09100 Metabolism
B
B	09101 Carbohydrate metabolism
C	00010 Glycolysis / Gluconeogenesis [PATH:ko00010]
D	MA_589906g0010	K00844	HK	hexokinase [EC:2.7.1.1]
D	MA_127355g0010	K00850	pfkA, PFK	6-phosphofructokinase 1 [EC:2.7.1.11]
D	MA_72460g0010	K00895	pfp, PFP	diphosphate-dependent phosphofructokinase [EC:2.7.1.90]
D	MA_39057g0010	K00627	DLAT, aceF, pdhC	pyruvate dehydrogenase E2 component (dihydrolipoamide acetyltransferase) [EC:2.3.1.12]
D	MA_10426242g0030	K00016	LDH, ldh	L-lactate dehydrogenase [EC:1.1.1.27]
D	MA_10432693g0010	K18857	ADH1	alcohol dehydrogenase class-P [EC:1.1.1.1]
D	MA_10014137g0010	K00128	ALDH	aldehyde dehydrogenase (NAD+) [EC:1.2.1.3]
D	MA_10431966g0030	K00128	ALDH	aldehyde dehydrogenase (NAD+) [EC:1.2.1.3]
D	MA_10427822g0010	K14085	ALDH7A1	aldehyde dehydrogenase family 7 member A1 [EC:1.2.1.31 1.2.1.8 1.2.1.3]
D	MA_10426753g0010	K01785	galM, GALM	aldose 1-epimerase [EC:5.1.3.3]
D	MA_10430694g0010	K01792	E5.1.3.15	glucose-6-phosphate 1-epimerase [EC:5.1.3.15]
D	MA_101646g0010	K01610	E4.1.1.49, pckA	phosphoenolpyruvate carboxykinase (ATP) [EC:4.1.1.49]
C	00020 Citrate cycle (TCA cycle) [PATH:ko00020]
D	MA_7469g0010	K01681	ACO, acnA	aconitate hydratase [EC:4.2.1.3]
D	MA_10435887g0040	K00031	IDH1, IDH2, icd	isocitrate dehydrogenase [EC:1.1.1.42]
D	MA_101646g0010	K01610	E4.1.1.49, pckA	phosphoenolpyruvate carboxykinase (ATP) [EC:4.1.1.49]
D	MA_39057g0010	K00627	DLAT, aceF, pdhC	pyruvate dehydrogenase E2 component (dihydrolipoamide acetyltransferase) [EC:2.3.1.12]
C	00030 Pentose phosphate pathway [PATH:ko00030]
D	MA_1999g0010	K01057	PGLS, pgl, devB	6-phosphogluconolactonase [EC:3.1.1.31]
D	MA_10163020g0010	K00033	PGD, gnd, gntZ	6-phosphogluconate dehydrogenase [EC:1.1.1.44 1.1.1.343]
D	MA_127355g0010	K00850	pfkA, PFK	6-phosphofructokinase 1 [EC:2.7.1.11]
D	MA_72460g0010	K00895	pfp, PFP	diphosphate-dependent phosphofructokinase [EC:2.7.1.90]
C	00040 Pentose and glucuronate interconversions [PATH:ko00040]
D	MA_9367g0020	K01051	E3.1.1.11	pectinesterase [EC:3.1.1.11]
C	00051 Fructose and mannose metabolism [PATH:ko00051]
D	MA_10429784g0010	K00847	E2.7.1.4, scrK	fructokinase [EC:2.7.1.4]
D	MA_589906g0010	K00844	HK	hexokinase [EC:2.7.1.1]
D	MA_127355g0010	K00850	pfkA, PFK	6-phosphofructokinase 1 [EC:2.7.1.11]
D	MA_72460g0010	K00895	pfp, PFP	diphosphate-dependent phosphofructokinase [EC:2.7.1.90]
C	00052 Galactose metabolism [PATH:ko00052]
D	MA_10426753g0010	K01785	galM, GALM	aldose 1-epimerase [EC:5.1.3.3]
D	MA_589906g0010	K00844	HK	hexokinase [EC:2.7.1.1]
D	MA_7766880g0010	K18819	GOLS	inositol 3-alpha-galactosyltransferase [EC:2.4.1.123]
D	MA_127355g0010	K00850	pfkA, PFK	6-phosphofructokinase 1 [EC:2.7.1.11]
D	MA_43229g0010	K01193	INV, sacA	beta-fructofuranosidase [EC:3.2.1.26]
C	00053 Ascorbate and aldarate metabolism [PATH:ko00053]
D	MA_101107g0010	K00103	GULO	L-gulonolactone oxidase [EC:1.1.3.8]
D	MA_10014137g0010	K00128	ALDH	aldehyde dehydrogenase (NAD+) [EC:1.2.1.3]
D	MA_10431966g0030	K00128	ALDH	aldehyde dehydrogenase (NAD+) [EC:1.2.1.3]
D	MA_10427822g0010	K14085	ALDH7A1	aldehyde dehydrogenase family 7 member A1 [EC:1.2.1.31 1.2.1.8 1.2.1.3]
C	00500 Starch and sucrose metabolism [PATH:ko00500]
D	MA_43229g0010	K01193	INV, sacA	beta-fructofuranosidase [EC:3.2.1.26]
D	MA_17339g0040	K19893	GN5_6	glucan endo-1,3-beta-glucosidase 5/6 [EC:3.2.1.39]
D	MA_6198g0010	K00975	glgC	glucose-1-phosphate adenylyltransferase [EC:2.7.7.27]
D	MA_30833g0020	K01176	AMY, amyA, malS	alpha-amylase [EC:3.2.1.1]
D	MA_7600339g0010	K01177	E3.2.1.2	beta-amylase [EC:3.2.1.2]
D	MA_10433631g0010	K00705	malQ	4-alpha-glucanotransferase [EC:2.4.1.25]
D	MA_225933g0010	K00705	malQ	4-alpha-glucanotransferase [EC:2.4.1.25]
D	MA_9055473g0010	K01087	otsB	trehalose 6-phosphate phosphatase [EC:3.1.3.12]
D	MA_30723g0010	K16055	TPS	trehalose 6-phosphate synthase/phosphatase [EC:2.4.1.15 3.1.3.12]
D	MA_589906g0010	K00844	HK	hexokinase [EC:2.7.1.1]
D	MA_10429784g0010	K00847	E2.7.1.4, scrK	fructokinase [EC:2.7.1.4]
C	00520 Amino sugar and nucleotide sugar metabolism [PATH:ko00520]
D	MA_595151g0010	K01183	E3.2.1.14	chitinase [EC:3.2.1.14]
D	MA_7544918g0010	K01183	E3.2.1.14	chitinase [EC:3.2.1.14]
D	MA_83505g0010	K01183	E3.2.1.14	chitinase [EC:3.2.1.14]
D	MA_10313114g0010	K20547	CHIB	basic endochitinase B [EC:3.2.1.14]
D	MA_589906g0010	K00844	HK	hexokinase [EC:2.7.1.1]
D	MA_10429784g0010	K00847	E2.7.1.4, scrK	fructokinase [EC:2.7.1.4]
D	MA_469g0010	K00820	glmS, GFPT	glucosamine---fructose-6-phosphate aminotransferase (isomerizing) [EC:2.6.1.16]
D	MA_663612g0010	K00820	glmS, GFPT	glucosamine---fructose-6-phosphate aminotransferase (isomerizing) [EC:2.6.1.16]
D	MA_52763g0010	K08679	E5.1.3.6	UDP-glucuronate 4-epimerase [EC:5.1.3.6]
D	MA_12186g0010	K13648	GAUT	alpha-1,4-galacturonosyltransferase [EC:2.4.1.43]
D	MA_5732482g0010	K13648	GAUT	alpha-1,4-galacturonosyltransferase [EC:2.4.1.43]
D	MA_6198g0010	K00975	glgC	glucose-1-phosphate adenylyltransferase [EC:2.7.7.27]
C	00620 Pyruvate metabolism [PATH:ko00620]
D	MA_39057g0010	K00627	DLAT, aceF, pdhC	pyruvate dehydrogenase E2 component (dihydrolipoamide acetyltransferase) [EC:2.3.1.12]
D	MA_10014137g0010	K00128	ALDH	aldehyde dehydrogenase (NAD+) [EC:1.2.1.3]
D	MA_10431966g0030	K00128	ALDH	aldehyde dehydrogenase (NAD+) [EC:1.2.1.3]
D	MA_10427822g0010	K14085	ALDH7A1	aldehyde dehydrogenase family 7 member A1 [EC:1.2.1.31 1.2.1.8 1.2.1.3]
D	MA_10426242g0030	K00016	LDH, ldh	L-lactate dehydrogenase [EC:1.1.1.27]
D	MA_10427218g0010	K00029	E1.1.1.40, maeB	malate dehydrogenase (oxaloacetate-decarboxylating)(NADP+) [EC:1.1.1.40]
D	MA_22632g0010	K00029	E1.1.1.40, maeB	malate dehydrogenase (oxaloacetate-decarboxylating)(NADP+) [EC:1.1.1.40]
D	MA_101646g0010	K01610	E4.1.1.49, pckA	phosphoenolpyruvate carboxykinase (ATP) [EC:4.1.1.49]
C	00630 Glyoxylate and dicarboxylate metabolism [PATH:ko00630]
D	MA_7469g0010	K01681	ACO, acnA	aconitate hydratase [EC:4.2.1.3]
D	MA_10427891g0010	K03781	katE, CAT, catB, srpA	catalase [EC:1.11.1.6]
D	MA_15508g0010	K01915	glnA, GLUL	glutamine synthetase [EC:6.3.1.2]
D	MA_11783g0010	K02437	gcvH, GCSH	glycine cleavage system H protein
D	MA_320401g0010	K22133	AAE3	oxalate---CoA ligase [EC:6.2.1.8]
C	00640 Propanoate metabolism [PATH:ko00640]
D	MA_10426242g0030	K00016	LDH, ldh	L-lactate dehydrogenase [EC:1.1.1.27]
C	00650 Butanoate metabolism [PATH:ko00650]
D	MA_442130g0010	K01580	E4.1.1.15, gadB, gadA, GAD	glutamate decarboxylase [EC:4.1.1.15]
C	00660 C5-Branched dibasic acid metabolism [PATH:ko00660]
C	00562 Inositol phosphate metabolism [PATH:ko00562]
D	MA_10433267g0010	K01110	PTEN	phosphatidylinositol-3,4,5-trisphosphate 3-phosphatase and dual-specificity protein phosphatase PTEN [EC:3.1.3.16 3.1.3.48 3.1.3.67]
D	MA_20230g0010	K00921	PIKFYVE, FAB1	1-phosphatidylinositol-3-phosphate 5-kinase [EC:2.7.1.150]
D	MA_217446g0010	K01114	plc	phospholipase C [EC:3.1.4.3]
B
B	09102 Energy metabolism
C	00190 Oxidative phosphorylation [PATH:ko00190]
D	MA_45653g0010	K00411	UQCRFS1, RIP1, petA	ubiquinol-cytochrome c reductase iron-sulfur subunit [EC:7.1.1.8]
D	MA_19370g0010	K01535	PMA1, PMA2	H+-transporting ATPase [EC:7.1.2.1]
D	MA_9114055g0010	K01507	ppa	inorganic pyrophosphatase [EC:3.6.1.1]
C	00195 Photosynthesis [PATH:ko00195]
C	00196 Photosynthesis - antenna proteins [PATH:ko00196]
C	00710 Carbon fixation in photosynthetic organisms [PATH:ko00710]
D	MA_101646g0010	K01610	E4.1.1.49, pckA	phosphoenolpyruvate carboxykinase (ATP) [EC:4.1.1.49]
D	MA_10427218g0010	K00029	E1.1.1.40, maeB	malate dehydrogenase (oxaloacetate-decarboxylating)(NADP+) [EC:1.1.1.40]
D	MA_22632g0010	K00029	E1.1.1.40, maeB	malate dehydrogenase (oxaloacetate-decarboxylating)(NADP+) [EC:1.1.1.40]
C	00720 Carbon fixation pathways in prokaryotes [PATH:ko00720]
D	MA_10435887g0040	K00031	IDH1, IDH2, icd	isocitrate dehydrogenase [EC:1.1.1.42]
D	MA_7469g0010	K01681	ACO, acnA	aconitate hydratase [EC:4.2.1.3]
C	00680 Methane metabolism [PATH:ko00680]
D	MA_127355g0010	K00850	pfkA, PFK	6-phosphofructokinase 1 [EC:2.7.1.11]
C	00910 Nitrogen metabolism [PATH:ko00910]
D	MA_15508g0010	K01915	glnA, GLUL	glutamine synthetase [EC:6.3.1.2]
D	MA_10432594g0020	K01674	cah	carbonic anhydrase [EC:4.2.1.1]
C	00920 Sulfur metabolism [PATH:ko00920]
D	MA_6875874g0010	K00640	cysE	serine O-acetyltransferase [EC:2.3.1.30]
D	MA_9758274g0010	K13034	ATCYSC1	L-3-cyanoalanine synthase/ cysteine synthase [EC:2.5.1.47 4.4.1.9]
B
B	09103 Lipid metabolism
C	00061 Fatty acid biosynthesis [PATH:ko00061]
C	00062 Fatty acid elongation [PATH:ko00062]
D	MA_46113g0010	K15397	KCS	3-ketoacyl-CoA synthase [EC:2.3.1.199]
C	00071 Fatty acid degradation [PATH:ko00071]
D	MA_10436322g0010	K07513	ACAA1	acetyl-CoA acyltransferase 1 [EC:2.3.1.16]
D	MA_188833g0010	K00232	E1.3.3.6, ACOX1, ACOX3	acyl-CoA oxidase [EC:1.3.3.6]
D	MA_10432693g0010	K18857	ADH1	alcohol dehydrogenase class-P [EC:1.1.1.1]
D	MA_10014137g0010	K00128	ALDH	aldehyde dehydrogenase (NAD+) [EC:1.2.1.3]
D	MA_10431966g0030	K00128	ALDH	aldehyde dehydrogenase (NAD+) [EC:1.2.1.3]
D	MA_10427822g0010	K14085	ALDH7A1	aldehyde dehydrogenase family 7 member A1 [EC:1.2.1.31 1.2.1.8 1.2.1.3]
C	00072 Synthesis and degradation of ketone bodies [PATH:ko00072]
C	00073 Cutin, suberine and wax biosynthesis [PATH:ko00073]
C	00100 Steroid biosynthesis [PATH:ko00100]
D	MA_138441g0010	K01052	LIPA	lysosomal acid lipase/cholesteryl ester hydrolase [EC:3.1.1.13]
C	00120 Primary bile acid biosynthesis [PATH:ko00120]
C	00121 Secondary bile acid biosynthesis [PATH:ko00121]
C	00140 Steroid hormone biosynthesis [PATH:ko00140]
C	00561 Glycerolipid metabolism [PATH:ko00561]
D	MA_10014137g0010	K00128	ALDH	aldehyde dehydrogenase (NAD+) [EC:1.2.1.3]
D	MA_10431966g0030	K00128	ALDH	aldehyde dehydrogenase (NAD+) [EC:1.2.1.3]
D	MA_10427822g0010	K14085	ALDH7A1	aldehyde dehydrogenase family 7 member A1 [EC:1.2.1.31 1.2.1.8 1.2.1.3]
D	MA_83793g0010	K09480	DGD	digalactosyldiacylglycerol synthase [EC:2.4.1.241]
C	00564 Glycerophospholipid metabolism [PATH:ko00564]
D	MA_217446g0010	K01114	plc	phospholipase C [EC:3.1.4.3]
D	MA_10428266g0010	K01115	PLD1_2	phospholipase D1/2 [EC:3.1.4.4]
D	MA_10437049g0010	K01115	PLD1_2	phospholipase D1/2 [EC:3.1.4.4]
D	MA_10426218g0010	K18696	GDE1	glycerophosphodiester phosphodiesterase [EC:3.1.4.46]
D	MA_11699g0020	K00968	PCYT1	choline-phosphate cytidylyltransferase [EC:2.7.7.15]
C	00565 Ether lipid metabolism [PATH:ko00565]
D	MA_217446g0010	K01114	plc	phospholipase C [EC:3.1.4.3]
D	MA_10428266g0010	K01115	PLD1_2	phospholipase D1/2 [EC:3.1.4.4]
D	MA_10437049g0010	K01115	PLD1_2	phospholipase D1/2 [EC:3.1.4.4]
C	00600 Sphingolipid metabolism [PATH:ko00600]
D	MA_469702g0010	K04712	DEGS	sphingolipid 4-desaturase/C4-monooxygenase [EC:1.14.19.17 1.14.18.5]
D	MA_17536g0010	K04713	SUR2	sphinganine C4-monooxygenase [EC:1.14.18.5]
C	00590 Arachidonic acid metabolism [PATH:ko00590]
D	MA_125131g0010	K00432	gpx	glutathione peroxidase [EC:1.11.1.9]
C	00591 Linoleic acid metabolism [PATH:ko00591]
D	MA_96367g0010	K15718	LOX1_5	linoleate 9S-lipoxygenase [EC:1.13.11.58]
C	00592 alpha-Linolenic acid metabolism [PATH:ko00592]
D	MA_188833g0010	K00232	E1.3.3.6, ACOX1, ACOX3	acyl-CoA oxidase [EC:1.3.3.6]
D	MA_10436322g0010	K07513	ACAA1	acetyl-CoA acyltransferase 1 [EC:2.3.1.16]
D	MA_10432693g0010	K18857	ADH1	alcohol dehydrogenase class-P [EC:1.1.1.1]
C	01040 Biosynthesis of unsaturated fatty acids [PATH:ko01040]
D	MA_188833g0010	K00232	E1.3.3.6, ACOX1, ACOX3	acyl-CoA oxidase [EC:1.3.3.6]
D	MA_10436322g0010	K07513	ACAA1	acetyl-CoA acyltransferase 1 [EC:2.3.1.16]
B
B	09104 Nucleotide metabolism
C	00230 Purine metabolism [PATH:ko00230]
D	MA_255g0010	K00856	E2.7.1.20, ADK	adenosine kinase [EC:2.7.1.20]
C	00240 Pyrimidine metabolism [PATH:ko00240]
D	MA_7013651g0010	K01955	carB, CPA2	carbamoyl-phosphate synthase large subunit [EC:6.3.5.5]
D	MA_1481g0010	K01937	pyrG, CTPS	CTP synthase [EC:6.3.4.2]
D	MA_27352g0010	K00207	DPYD	dihydropyrimidine dehydrogenase (NADP+) [EC:1.3.1.2]
B
B	09105 Amino acid metabolism
C	00250 Alanine, aspartate and glutamate metabolism [PATH:ko00250]
D	MA_9134g0010	K00278	nadB	L-aspartate oxidase [EC:1.4.3.16]
D	MA_442130g0010	K01580	E4.1.1.15, gadB, gadA, GAD	glutamate decarboxylase [EC:4.1.1.15]
D	MA_15508g0010	K01915	glnA, GLUL	glutamine synthetase [EC:6.3.1.2]
D	MA_7013651g0010	K01955	carB, CPA2	carbamoyl-phosphate synthase large subunit [EC:6.3.5.5]
D	MA_469g0010	K00820	glmS, GFPT	glucosamine---fructose-6-phosphate aminotransferase (isomerizing) [EC:2.6.1.16]
D	MA_663612g0010	K00820	glmS, GFPT	glucosamine---fructose-6-phosphate aminotransferase (isomerizing) [EC:2.6.1.16]
C	00260 Glycine, serine and threonine metabolism [PATH:ko00260]
D	MA_10432106g0010	K00276	AOC3, AOC2, tynA	primary-amine oxidase [EC:1.4.3.21]
D	MA_17966g0010	K00276	AOC3, AOC2, tynA	primary-amine oxidase [EC:1.4.3.21]
D	MA_11783g0010	K02437	gcvH, GCSH	glycine cleavage system H protein
D	MA_10148419g0010	K00130	betB, gbsA	betaine-aldehyde dehydrogenase [EC:1.2.1.8]
D	MA_10427822g0010	K14085	ALDH7A1	aldehyde dehydrogenase family 7 member A1 [EC:1.2.1.31 1.2.1.8 1.2.1.3]
C	00270 Cysteine and methionine metabolism [PATH:ko00270]
D	MA_6875874g0010	K00640	cysE	serine O-acetyltransferase [EC:2.3.1.30]
D	MA_9758274g0010	K13034	ATCYSC1	L-3-cyanoalanine synthase/ cysteine synthase [EC:2.5.1.47 4.4.1.9]
D	MA_84846g0010	K01244	MTN	5'-methylthioadenosine nucleosidase [EC:3.2.2.16]
D	MA_102057g0010	K00815	TAT	tyrosine aminotransferase [EC:2.6.1.5]
D	MA_10433746g0010	K00558	DNMT1, dcm	DNA (cytosine-5)-methyltransferase 1 [EC:2.1.1.37]
D	MA_10433454g0020	K01251	E3.3.1.1, ahcY	adenosylhomocysteinase [EC:3.3.1.1]
D	MA_10426242g0030	K00016	LDH, ldh	L-lactate dehydrogenase [EC:1.1.1.27]
D	MA_10426953g0010	K01761	E4.4.1.11	methionine-gamma-lyase [EC:4.4.1.11]
C	00280 Valine, leucine and isoleucine degradation [PATH:ko00280]
D	MA_10436322g0010	K07513	ACAA1	acetyl-CoA acyltransferase 1 [EC:2.3.1.16]
D	MA_10014137g0010	K00128	ALDH	aldehyde dehydrogenase (NAD+) [EC:1.2.1.3]
D	MA_10431966g0030	K00128	ALDH	aldehyde dehydrogenase (NAD+) [EC:1.2.1.3]
D	MA_10427822g0010	K14085	ALDH7A1	aldehyde dehydrogenase family 7 member A1 [EC:1.2.1.31 1.2.1.8 1.2.1.3]
C	00290 Valine, leucine and isoleucine biosynthesis [PATH:ko00290]
C	00300 Lysine biosynthesis [PATH:ko00300]
C	00310 Lysine degradation [PATH:ko00310]
D	MA_10427822g0010	K14085	ALDH7A1	aldehyde dehydrogenase family 7 member A1 [EC:1.2.1.31 1.2.1.8 1.2.1.3]
D	MA_10014137g0010	K00128	ALDH	aldehyde dehydrogenase (NAD+) [EC:1.2.1.3]
D	MA_10431966g0030	K00128	ALDH	aldehyde dehydrogenase (NAD+) [EC:1.2.1.3]
C	00220 Arginine biosynthesis [PATH:ko00220]
D	MA_15508g0010	K01915	glnA, GLUL	glutamine synthetase [EC:6.3.1.2]
C	00330 Arginine and proline metabolism [PATH:ko00330]
D	MA_8291837g0010	K01583	E4.1.1.19	arginine decarboxylase [EC:4.1.1.19]
D	MA_10427280g0030	K17839	PAO4, PAO3, PAO2	polyamine oxidase [EC:1.5.3.17 1.5.3.-]
D	MA_10014137g0010	K00128	ALDH	aldehyde dehydrogenase (NAD+) [EC:1.2.1.3]
D	MA_10431966g0030	K00128	ALDH	aldehyde dehydrogenase (NAD+) [EC:1.2.1.3]
D	MA_10427822g0010	K14085	ALDH7A1	aldehyde dehydrogenase family 7 member A1 [EC:1.2.1.31 1.2.1.8 1.2.1.3]
D	MA_7993g0010	K00819	rocD, OAT	ornithine--oxo-acid transaminase [EC:2.6.1.13]
C	00340 Histidine metabolism [PATH:ko00340]
D	MA_9396473g0010	K01590	hdc, HDC	histidine decarboxylase [EC:4.1.1.22]
D	MA_10014137g0010	K00128	ALDH	aldehyde dehydrogenase (NAD+) [EC:1.2.1.3]
D	MA_10431966g0030	K00128	ALDH	aldehyde dehydrogenase (NAD+) [EC:1.2.1.3]
D	MA_10427822g0010	K14085	ALDH7A1	aldehyde dehydrogenase family 7 member A1 [EC:1.2.1.31 1.2.1.8 1.2.1.3]
C	00350 Tyrosine metabolism [PATH:ko00350]
D	MA_102057g0010	K00815	TAT	tyrosine aminotransferase [EC:2.6.1.5]
D	MA_10432106g0010	K00276	AOC3, AOC2, tynA	primary-amine oxidase [EC:1.4.3.21]
D	MA_17966g0010	K00276	AOC3, AOC2, tynA	primary-amine oxidase [EC:1.4.3.21]
D	MA_10432693g0010	K18857	ADH1	alcohol dehydrogenase class-P [EC:1.1.1.1]
C	00360 Phenylalanine metabolism [PATH:ko00360]
D	MA_10432106g0010	K00276	AOC3, AOC2, tynA	primary-amine oxidase [EC:1.4.3.21]
D	MA_17966g0010	K00276	AOC3, AOC2, tynA	primary-amine oxidase [EC:1.4.3.21]
D	MA_102057g0010	K00815	TAT	tyrosine aminotransferase [EC:2.6.1.5]
D	MA_15852g0010	K10775	PAL	phenylalanine ammonia-lyase [EC:4.3.1.24]
D	MA_10111432g0010	K00588	E2.1.1.104	caffeoyl-CoA O-methyltransferase [EC:2.1.1.104]
C	00380 Tryptophan metabolism [PATH:ko00380]
D	MA_10014137g0010	K00128	ALDH	aldehyde dehydrogenase (NAD+) [EC:1.2.1.3]
D	MA_10431966g0030	K00128	ALDH	aldehyde dehydrogenase (NAD+) [EC:1.2.1.3]
D	MA_10427822g0010	K14085	ALDH7A1	aldehyde dehydrogenase family 7 member A1 [EC:1.2.1.31 1.2.1.8 1.2.1.3]
D	MA_10427891g0010	K03781	katE, CAT, catB, srpA	catalase [EC:1.11.1.6]
C	00400 Phenylalanine, tyrosine and tryptophan biosynthesis [PATH:ko00400]
D	MA_825097g0010	K05359	ADT, PDT	arogenate/prephenate dehydratase [EC:4.2.1.91 4.2.1.51]
D	MA_102057g0010	K00815	TAT	tyrosine aminotransferase [EC:2.6.1.5]
B
B	09106 Metabolism of other amino acids
C	00410 beta-Alanine metabolism [PATH:ko00410]
D	MA_442130g0010	K01580	E4.1.1.15, gadB, gadA, GAD	glutamate decarboxylase [EC:4.1.1.15]
D	MA_10427280g0030	K17839	PAO4, PAO3, PAO2	polyamine oxidase [EC:1.5.3.17 1.5.3.-]
D	MA_10432106g0010	K00276	AOC3, AOC2, tynA	primary-amine oxidase [EC:1.4.3.21]
D	MA_17966g0010	K00276	AOC3, AOC2, tynA	primary-amine oxidase [EC:1.4.3.21]
D	MA_10014137g0010	K00128	ALDH	aldehyde dehydrogenase (NAD+) [EC:1.2.1.3]
D	MA_10431966g0030	K00128	ALDH	aldehyde dehydrogenase (NAD+) [EC:1.2.1.3]
D	MA_10427822g0010	K14085	ALDH7A1	aldehyde dehydrogenase family 7 member A1 [EC:1.2.1.31 1.2.1.8 1.2.1.3]
D	MA_27352g0010	K00207	DPYD	dihydropyrimidine dehydrogenase (NADP+) [EC:1.3.1.2]
C	00430 Taurine and hypotaurine metabolism [PATH:ko00430]
D	MA_442130g0010	K01580	E4.1.1.15, gadB, gadA, GAD	glutamate decarboxylase [EC:4.1.1.15]
C	00440 Phosphonate and phosphinate metabolism [PATH:ko00440]
D	MA_11699g0020	K00968	PCYT1	choline-phosphate cytidylyltransferase [EC:2.7.7.15]
C	00450 Selenocompound metabolism [PATH:ko00450]
D	MA_10426953g0010	K01761	E4.4.1.11	methionine-gamma-lyase [EC:4.4.1.11]
D	MA_10430110g0020	K00384	trxB, TRR	thioredoxin reductase (NADPH) [EC:1.8.1.9]
C	00460 Cyanoamino acid metabolism [PATH:ko00460]
D	MA_9758274g0010	K13034	ATCYSC1	L-3-cyanoalanine synthase/ cysteine synthase [EC:2.5.1.47 4.4.1.9]
C	00471 D-Glutamine and D-glutamate metabolism [PATH:ko00471]
C	00472 D-Arginine and D-ornithine metabolism [PATH:ko00472]
C	00473 D-Alanine metabolism [PATH:ko00473]
C	00480 Glutathione metabolism [PATH:ko00480]
D	MA_10426249g0010	K00799	GST, gst	glutathione S-transferase [EC:2.5.1.18]
D	MA_117567g0010	K00799	GST, gst	glutathione S-transferase [EC:2.5.1.18]
D	MA_188810g0010	K00799	GST, gst	glutathione S-transferase [EC:2.5.1.18]
D	MA_2168g0030	K00799	GST, gst	glutathione S-transferase [EC:2.5.1.18]
D	MA_10435887g0040	K00031	IDH1, IDH2, icd	isocitrate dehydrogenase [EC:1.1.1.42]
D	MA_10163020g0010	K00033	PGD, gnd, gntZ	6-phosphogluconate dehydrogenase [EC:1.1.1.44 1.1.1.343]
D	MA_125131g0010	K00432	gpx	glutathione peroxidase [EC:1.11.1.9]
B
B	09107 Glycan biosynthesis and metabolism
C	00510 N-Glycan biosynthesis [PATH:ko00510]
D	MA_499839g0010	K03843	ALG2	alpha-1,3/alpha-1,6-mannosyltransferase [EC:2.4.1.132 2.4.1.257]
C	00513 Various types of N-glycan biosynthesis [PATH:ko00513]
D	MA_499839g0010	K03843	ALG2	alpha-1,3/alpha-1,6-mannosyltransferase [EC:2.4.1.132 2.4.1.257]
C	00512 Mucin type O-glycan biosynthesis [PATH:ko00512]
C	00515 Mannose type O-glycan biosynthesis [PATH:ko00515]
C	00514 Other types of O-glycan biosynthesis [PATH:ko00514]
D	MA_54369g0010	K20783	RRA	arabinosyltransferase [EC:2.4.2.-]
C	00532 Glycosaminoglycan biosynthesis - chondroitin sulfate / dermatan sulfate [PATH:ko00532]
C	00534 Glycosaminoglycan biosynthesis - heparan sulfate / heparin [PATH:ko00534]
C	00533 Glycosaminoglycan biosynthesis - keratan sulfate [PATH:ko00533]
C	00531 Glycosaminoglycan degradation [PATH:ko00531]
C	00563 Glycosylphosphatidylinositol (GPI)-anchor biosynthesis [PATH:ko00563]
C	00601 Glycosphingolipid biosynthesis - lacto and neolacto series [PATH:ko00601]
C	00603 Glycosphingolipid biosynthesis - globo and isoglobo series [PATH:ko00603]
C	00604 Glycosphingolipid biosynthesis - ganglio series [PATH:ko00604]
C	00540 Lipopolysaccharide biosynthesis [PATH:ko00540]
C	00550 Peptidoglycan biosynthesis [PATH:ko00550]
C	00511 Other glycan degradation [PATH:ko00511]
D	MA_10435659g0010	K01191	MAN2C1	alpha-mannosidase [EC:3.2.1.24]
C	00571 Lipoarabinomannan (LAM) biosynthesis [PATH:ko00571]
C	00572 Arabinogalactan biosynthesis - Mycobacterium [PATH:ko00572]
B
B	09108 Metabolism of cofactors and vitamins
C	00730 Thiamine metabolism [PATH:ko00730]
D	MA_10426496g0010	K22911	TH2	thiamine phosphate phosphatase / amino-HMP aminohydrolase [EC:3.1.3.100 3.5.99.-]
C	00740 Riboflavin metabolism [PATH:ko00740]
D	MA_10434618g0010	K14652	ribBA	3,4-dihydroxy 2-butanone 4-phosphate synthase / GTP cyclohydrolase II [EC:4.1.99.12 3.5.4.25]
C	00750 Vitamin B6 metabolism [PATH:ko00750]
C	00760 Nicotinate and nicotinamide metabolism [PATH:ko00760]
D	MA_9134g0010	K00278	nadB	L-aspartate oxidase [EC:1.4.3.16]
D	MA_747193g0010	K00763	pncB, NAPRT1	nicotinate phosphoribosyltransferase [EC:6.3.4.21]
C	00770 Pantothenate and CoA biosynthesis [PATH:ko00770]
D	MA_27352g0010	K00207	DPYD	dihydropyrimidine dehydrogenase (NADP+) [EC:1.3.1.2]
C	00780 Biotin metabolism [PATH:ko00780]
C	00785 Lipoic acid metabolism [PATH:ko00785]
C	00790 Folate biosynthesis [PATH:ko00790]
D	MA_10434618g0010	K14652	ribBA	3,4-dihydroxy 2-butanone 4-phosphate synthase / GTP cyclohydrolase II [EC:4.1.99.12 3.5.4.25]
C	00670 One carbon pool by folate [PATH:ko00670]
C	00830 Retinol metabolism [PATH:ko00830]
C	00860 Porphyrin and chlorophyll metabolism [PATH:ko00860]
D	MA_10429951g0010	K01885	EARS, gltX	glutamyl-tRNA synthetase [EC:6.1.1.17]
D	MA_235928g0010	K08099	E3.1.1.14	chlorophyllase [EC:3.1.1.14]
D	MA_72094g0010	K22013	SGR, SGRL	magnesium dechelatase [EC:4.99.1.10]
C	00130 Ubiquinone and other terpenoid-quinone biosynthesis [PATH:ko00130]
D	MA_102057g0010	K00815	TAT	tyrosine aminotransferase [EC:2.6.1.5]
B
B	09109 Metabolism of terpenoids and polyketides
C	00900 Terpenoid backbone biosynthesis [PATH:ko00900]
D	MA_454112g0010	K00021	HMGCR	hydroxymethylglutaryl-CoA reductase (NADPH) [EC:1.1.1.34]
D	MA_8877544g0010	K00938	E2.7.4.2, mvaK2	phosphomevalonate kinase [EC:2.7.4.2]
D	MA_10434542g0010	K12742	ispS	isoprene synthase [EC:4.2.3.27]
C	00902 Monoterpenoid biosynthesis [PATH:ko00902]
D	MA_10432110g0010	K23232	10HGO	8-hydroxygeraniol dehydrogenase [EC:1.1.1.324]
C	00909 Sesquiterpenoid and triterpenoid biosynthesis [PATH:ko00909]
C	00904 Diterpenoid biosynthesis [PATH:ko00904]
D	MA_26738g0010	K04125	E1.14.11.13	gibberellin 2beta-dioxygenase [EC:1.14.11.13]
C	00906 Carotenoid biosynthesis [PATH:ko00906]
D	MA_9257811g0010	K09841	ABA2	xanthoxin dehydrogenase [EC:1.1.1.288]
C	00905 Brassinosteroid biosynthesis [PATH:ko00905]
D	MA_141669g0010	K15639	CYP734A1, BAS1	PHYB activation tagged suppressor 1 [EC:1.14.-.-]
C	00981 Insect hormone biosynthesis [PATH:ko00981]
D	MA_10014137g0010	K00128	ALDH	aldehyde dehydrogenase (NAD+) [EC:1.2.1.3]
D	MA_10431966g0030	K00128	ALDH	aldehyde dehydrogenase (NAD+) [EC:1.2.1.3]
C	00908 Zeatin biosynthesis [PATH:ko00908]
C	00903 Limonene and pinene degradation [PATH:ko00903]
D	MA_10014137g0010	K00128	ALDH	aldehyde dehydrogenase (NAD+) [EC:1.2.1.3]
D	MA_10431966g0030	K00128	ALDH	aldehyde dehydrogenase (NAD+) [EC:1.2.1.3]
C	00281 Geraniol degradation [PATH:ko00281]
C	01052 Type I polyketide structures [PATH:ko01052]
C	00522 Biosynthesis of 12-, 14- and 16-membered macrolides [PATH:ko00522]
C	01051 Biosynthesis of ansamycins [PATH:ko01051]
C	01059 Biosynthesis of enediyne antibiotics [PATH:ko01059]
C	01056 Biosynthesis of type II polyketide backbone [PATH:ko01056]
C	01057 Biosynthesis of type II polyketide products [PATH:ko01057]
C	00253 Tetracycline biosynthesis [PATH:ko00253]
C	00523 Polyketide sugar unit biosynthesis [PATH:ko00523]
C	01054 Nonribosomal peptide structures [PATH:ko01054]
C	01053 Biosynthesis of siderophore group nonribosomal peptides [PATH:ko01053]
C	01055 Biosynthesis of vancomycin group antibiotics [PATH:ko01055]
B
B	09110 Biosynthesis of other secondary metabolites
C	00940 Phenylpropanoid biosynthesis [PATH:ko00940]
D	MA_15852g0010	K10775	PAL	phenylalanine ammonia-lyase [EC:4.3.1.24]
D	MA_10426788g0030	K09753	CCR	cinnamoyl-CoA reductase [EC:1.2.1.44]
D	MA_102713g0010	K00430	E1.11.1.7	peroxidase [EC:1.11.1.7]
D	MA_10430775g0010	K00430	E1.11.1.7	peroxidase [EC:1.11.1.7]
D	MA_10430929g0010	K00430	E1.11.1.7	peroxidase [EC:1.11.1.7]
D	MA_10431507g0020	K00430	E1.11.1.7	peroxidase [EC:1.11.1.7]
D	MA_57932g0010	K00430	E1.11.1.7	peroxidase [EC:1.11.1.7]
D	MA_66201g0010	K00430	E1.11.1.7	peroxidase [EC:1.11.1.7]
D	MA_106573g0010	K13065	E2.3.1.133, HCT	shikimate O-hydroxycinnamoyltransferase [EC:2.3.1.133]
D	MA_10432987g0020	K13066	E2.1.1.68, COMT	caffeic acid 3-O-methyltransferase [EC:2.1.1.68]
D	MA_10111432g0010	K00588	E2.1.1.104	caffeoyl-CoA O-methyltransferase [EC:2.1.1.104]
C	00945 Stilbenoid, diarylheptanoid and gingerol biosynthesis [PATH:ko00945]
D	MA_106573g0010	K13065	E2.3.1.133, HCT	shikimate O-hydroxycinnamoyltransferase [EC:2.3.1.133]
D	MA_10111432g0010	K00588	E2.1.1.104	caffeoyl-CoA O-methyltransferase [EC:2.1.1.104]
C	00941 Flavonoid biosynthesis [PATH:ko00941]
D	MA_10269244g0010	K05280	CYP75B1	flavonoid 3'-monooxygenase [EC:1.14.14.82]
D	MA_51890g0010	K05280	CYP75B1	flavonoid 3'-monooxygenase [EC:1.14.14.82]
D	MA_78410g0010	K13082	DFR	bifunctional dihydroflavonol 4-reductase/flavanone 4-reductase [EC:1.1.1.219 1.1.1.234]
D	MA_106573g0010	K13065	E2.3.1.133, HCT	shikimate O-hydroxycinnamoyltransferase [EC:2.3.1.133]
D	MA_10111432g0010	K00588	E2.1.1.104	caffeoyl-CoA O-methyltransferase [EC:2.1.1.104]
C	00944 Flavone and flavonol biosynthesis [PATH:ko00944]
D	MA_10269244g0010	K05280	CYP75B1	flavonoid 3'-monooxygenase [EC:1.14.14.82]
D	MA_51890g0010	K05280	CYP75B1	flavonoid 3'-monooxygenase [EC:1.14.14.82]
C	00942 Anthocyanin biosynthesis [PATH:ko00942]
C	00943 Isoflavonoid biosynthesis [PATH:ko00943]
C	00901 Indole alkaloid biosynthesis [PATH:ko00901]
C	00403 Indole diterpene alkaloid biosynthesis [PATH:ko00403]
C	00950 Isoquinoline alkaloid biosynthesis [PATH:ko00950]
D	MA_102057g0010	K00815	TAT	tyrosine aminotransferase [EC:2.6.1.5]
D	MA_10432106g0010	K00276	AOC3, AOC2, tynA	primary-amine oxidase [EC:1.4.3.21]
D	MA_17966g0010	K00276	AOC3, AOC2, tynA	primary-amine oxidase [EC:1.4.3.21]
C	00960 Tropane, piperidine and pyridine alkaloid biosynthesis [PATH:ko00960]
D	MA_10432106g0010	K00276	AOC3, AOC2, tynA	primary-amine oxidase [EC:1.4.3.21]
D	MA_17966g0010	K00276	AOC3, AOC2, tynA	primary-amine oxidase [EC:1.4.3.21]
D	MA_102057g0010	K00815	TAT	tyrosine aminotransferase [EC:2.6.1.5]
C	01058 Acridone alkaloid biosynthesis [PATH:ko01058]
C	00232 Caffeine metabolism [PATH:ko00232]
C	00965 Betalain biosynthesis [PATH:ko00965]
D	MA_10429870g0020	K15777	DOPA	4,5-DOPA dioxygenase extradiol [EC:1.13.11.-]
C	00966 Glucosinolate biosynthesis [PATH:ko00966]
C	00402 Benzoxazinoid biosynthesis [PATH:ko00402]
C	00311 Penicillin and cephalosporin biosynthesis [PATH:ko00311]
C	00332 Carbapenem biosynthesis [PATH:ko00332]
C	00261 Monobactam biosynthesis [PATH:ko00261]
C	00331 Clavulanic acid biosynthesis [PATH:ko00331]
C	00521 Streptomycin biosynthesis [PATH:ko00521]
D	MA_589906g0010	K00844	HK	hexokinase [EC:2.7.1.1]
C	00524 Neomycin, kanamycin and gentamicin biosynthesis [PATH:ko00524]
D	MA_589906g0010	K00844	HK	hexokinase [EC:2.7.1.1]
C	00525 Acarbose and validamycin biosynthesis [PATH:ko00525]
C	00231 Puromycin biosynthesis [PATH:ko00231]
C	00401 Novobiocin biosynthesis [PATH:ko00401]
D	MA_102057g0010	K00815	TAT	tyrosine aminotransferase [EC:2.6.1.5]
C	00404 Staurosporine biosynthesis [PATH:ko00404]
C	00405 Phenazine biosynthesis [PATH:ko00405]
C	00333 Prodigiosin biosynthesis [PATH:ko00333]
C	00254 Aflatoxin biosynthesis [PATH:ko00254]
C	00999 Biosynthesis of secondary metabolites - unclassified [PATH:ko00999]
D	MA_445017g0010	K21568	PLR	pinoresinol/lariciresinol reductase [EC:1.23.1.1 1.23.1.2 1.23.1.3 1.23.1.4]
B
B	09111 Xenobiotics biodegradation and metabolism
C	00362 Benzoate degradation [PATH:ko00362]
C	00627 Aminobenzoate degradation [PATH:ko00627]
C	00364 Fluorobenzoate degradation [PATH:ko00364]
C	00625 Chloroalkane and chloroalkene degradation [PATH:ko00625]
D	MA_10014137g0010	K00128	ALDH	aldehyde dehydrogenase (NAD+) [EC:1.2.1.3]
D	MA_10431966g0030	K00128	ALDH	aldehyde dehydrogenase (NAD+) [EC:1.2.1.3]
C	00361 Chlorocyclohexane and chlorobenzene degradation [PATH:ko00361]
C	00623 Toluene degradation [PATH:ko00623]
C	00622 Xylene degradation [PATH:ko00622]
C	00633 Nitrotoluene degradation [PATH:ko00633]
C	00642 Ethylbenzene degradation [PATH:ko00642]
C	00643 Styrene degradation [PATH:ko00643]
C	00791 Atrazine degradation [PATH:ko00791]
C	00930 Caprolactam degradation [PATH:ko00930]
C	00363 Bisphenol degradation [PATH:ko00363]
C	00621 Dioxin degradation [PATH:ko00621]
C	00626 Naphthalene degradation [PATH:ko00626]
C	00624 Polycyclic aromatic hydrocarbon degradation [PATH:ko00624]
C	00365 Furfural degradation [PATH:ko00365]
C	00984 Steroid degradation [PATH:ko00984]
C	00980 Metabolism of xenobiotics by cytochrome P450 [PATH:ko00980]
D	MA_10426249g0010	K00799	GST, gst	glutathione S-transferase [EC:2.5.1.18]
D	MA_117567g0010	K00799	GST, gst	glutathione S-transferase [EC:2.5.1.18]
D	MA_188810g0010	K00799	GST, gst	glutathione S-transferase [EC:2.5.1.18]
D	MA_2168g0030	K00799	GST, gst	glutathione S-transferase [EC:2.5.1.18]
C	00982 Drug metabolism - cytochrome P450 [PATH:ko00982]
D	MA_10426249g0010	K00799	GST, gst	glutathione S-transferase [EC:2.5.1.18]
D	MA_117567g0010	K00799	GST, gst	glutathione S-transferase [EC:2.5.1.18]
D	MA_188810g0010	K00799	GST, gst	glutathione S-transferase [EC:2.5.1.18]
D	MA_2168g0030	K00799	GST, gst	glutathione S-transferase [EC:2.5.1.18]
C	00983 Drug metabolism - other enzymes [PATH:ko00983]
D	MA_27352g0010	K00207	DPYD	dihydropyrimidine dehydrogenase (NADP+) [EC:1.3.1.2]
D	MA_10426249g0010	K00799	GST, gst	glutathione S-transferase [EC:2.5.1.18]
D	MA_117567g0010	K00799	GST, gst	glutathione S-transferase [EC:2.5.1.18]
D	MA_188810g0010	K00799	GST, gst	glutathione S-transferase [EC:2.5.1.18]
D	MA_2168g0030	K00799	GST, gst	glutathione S-transferase [EC:2.5.1.18]
B
B	09112 Not included in regular maps
C	09113 Global maps only
#
A	09120 Genetic Information Processing
B
B	09121 Transcription
C	03020 RNA polymerase [PATH:ko03020]
C	03022 Basal transcription factors [PATH:ko03022]
C	03040 Spliceosome [PATH:ko03040]
D	MA_10436572g0010	K12818	DHX8, PRP22	ATP-dependent RNA helicase DHX8/PRP22 [EC:3.6.4.13]
D	MA_10432431g0010	K12825	SF3A1, SAP114	splicing factor 3A subunit 1
D	MA_8503g0010	K12833	SF3B14	pre-mRNA branch site protein p14
D	MA_131998g0010	K12836	U2AF1	splicing factor U2AF 35 kDa subunit
D	MA_8424039g0010	K12837	U2AF2	splicing factor U2AF 65 kDa subunit
D	MA_931263g0010	K12852	EFTUD2	116 kDa U5 small nuclear ribonucleoprotein component
D	MA_240476g0010	K03283	HSPA1s	heat shock 70kDa protein 1/2/6/8
D	MA_53567g0010	K03283	HSPA1s	heat shock 70kDa protein 1/2/6/8
D	MA_70500g0010	K06063	SNW1, SKIIP, SKIP	SNW domain-containing protein 1
D	MA_10436716g0020	K12893	SFRS4_5_6	splicing factor, arginine/serine-rich 4/5/6
B
B	09122 Translation
C	03010 Ribosome [PATH:ko03010]
D	MA_9600415g0010	K02948	RP-S11, MRPS11, rpsK	small subunit ribosomal protein S11
D	MA_47548g0010	K02937	RP-L7e, RPL7	large subunit ribosomal protein L7e
D	MA_8948319g0010	K02866	RP-L10e, RPL10	large subunit ribosomal protein L10e
D	MA_6199g0020	K02896	RP-L24e, RPL24	large subunit ribosomal protein L24e
C	00970 Aminoacyl-tRNA biosynthesis [PATH:ko00970]
D	MA_10429951g0010	K01885	EARS, gltX	glutamyl-tRNA synthetase [EC:6.1.1.17]
D	MA_113276g0030	K01883	CARS, cysS	cysteinyl-tRNA synthetase [EC:6.1.1.16]
D	MA_10429295g0010	K04567	KARS, lysS	lysyl-tRNA synthetase, class II [EC:6.1.1.6]
C	03013 RNA transport [PATH:ko03013]
D	MA_33097g0010	K09291	TPR, MLP1, MLP2	nucleoprotein TPR
D	MA_13697g0010	K03680	EIF2B4	translation initiation factor eIF-2B subunit delta
D	MA_15224g0010	K03260	EIF4G	translation initiation factor 4G
D	MA_10432535g0010	K03257	EIF4A	translation initiation factor 4A
D	MA_18005g0010	K13126	PABPC	polyadenylate-binding protein
D	MA_10436695g0010	K05749	CYFIP	cytoplasmic FMR1 interacting protein
C	03015 mRNA surveillance pathway [PATH:ko03015]
D	MA_10430886g0020	K06269	PPP1C	serine/threonine-protein phosphatase PP1 catalytic subunit [EC:3.1.3.16]
D	MA_79622g0010	K14411	MSI	RNA-binding protein Musashi
D	MA_18005g0010	K13126	PABPC	polyadenylate-binding protein
D	MA_18571g0010	K04354	PPP2R2	serine/threonine-protein phosphatase 2A regulatory subunit B
C	03008 Ribosome biogenesis in eukaryotes [PATH:ko03008]
D	MA_10432491g0010	K11108	RCL1	RNA 3'-terminal phosphate cyclase-like protein
B
B	09123 Folding, sorting and degradation
C	03060 Protein export [PATH:ko03060]
D	MA_98041g0010	K12275	SEC62	translocation protein SEC62
D	MA_5353g0010	K09490	HSPA5, BIP	heat shock 70kDa protein 5
C	04141 Protein processing in endoplasmic reticulum [PATH:ko04141]
D	MA_98041g0010	K12275	SEC62	translocation protein SEC62
D	MA_5353g0010	K09490	HSPA5, BIP	heat shock 70kDa protein 5
D	MA_10431031g0010	K09487	HSP90B, TRA1	heat shock protein 90kDa beta
D	MA_491606g0010	K08288	PRKCSH	protein kinase C substrate 80K-H
D	MA_10427968g0010	K08054	CANX	calnexin
D	MA_116011g0010	K08057	CALR	calreticulin
D	MA_653463g0010	K11718	HUGT	UDP-glucose:glycoprotein glucosyltransferase [EC:2.4.1.-]
D	MA_101402g0010	K09580	PDIA1, P4HB	protein disulfide-isomerase A1 [EC:5.3.4.1]
D	MA_12242g0010	K09584	PDIA6, TXNDC7	protein disulfide-isomerase A6 [EC:5.3.4.1]
D	MA_109428g0010	K13249	SSR1	translocon-associated protein subunit alpha
D	MA_103867g0010	K14009	BCAP31, BAP31	B-cell receptor-associated protein 31
D	MA_10168585g0010	K13525	VCP, CDC48	transitional endoplasmic reticulum ATPase
D	MA_240476g0010	K03283	HSPA1s	heat shock 70kDa protein 1/2/6/8
D	MA_53567g0010	K03283	HSPA1s	heat shock 70kDa protein 1/2/6/8
D	MA_10433299g0030	K09503	DNAJA2	DnaJ homolog subfamily A member 2
D	MA_10434030g0010	K04079	HSP90A, htpG	molecular chaperone HtpG
D	MA_12191g0010	K04079	HSP90A, htpG	molecular chaperone HtpG
D	MA_103104g0010	K13993	HSP20	HSP20 family protein
D	MA_10426614g0010	K13993	HSP20	HSP20 family protein
D	MA_10427910g0010	K13993	HSP20	HSP20 family protein
D	MA_10436974g0020	K13993	HSP20	HSP20 family protein
D	MA_106449g0010	K13993	HSP20	HSP20 family protein
D	MA_24774g0010	K13993	HSP20	HSP20 family protein
D	MA_605776g0010	K13993	HSP20	HSP20 family protein
D	MA_9035900g0010	K13993	HSP20	HSP20 family protein
D	MA_13020g0010	K06689	UBE2D, UBC4, UBC5	ubiquitin-conjugating enzyme E2 D [EC:2.3.2.23]
C	04130 SNARE interactions in vesicular transport [PATH:ko04130]
D	MA_6119g0010	K08486	STX1B_2_3	syntaxin 1B/2/3
C	04120 Ubiquitin mediated proteolysis [PATH:ko04120]
D	MA_13020g0010	K06689	UBE2D, UBC4, UBC5	ubiquitin-conjugating enzyme E2 D [EC:2.3.2.23]
D	MA_7295g0020	K10592	HUWE1, MULE, ARF-BP1	E3 ubiquitin-protein ligase HUWE1 [EC:2.3.2.26]
D	MA_75734g0010	K10592	HUWE1, MULE, ARF-BP1	E3 ubiquitin-protein ligase HUWE1 [EC:2.3.2.26]
D	MA_9308767g0010	K10592	HUWE1, MULE, ARF-BP1	E3 ubiquitin-protein ligase HUWE1 [EC:2.3.2.26]
D	MA_91680g0010	K04506	SIAH1	E3 ubiquitin-protein ligase SIAH1 [EC:2.3.2.27]
D	MA_8950g0010	K10143	RFWD2, COP1	E3 ubiquitin-protein ligase RFWD2 [EC:2.3.2.27]
D	MA_126866g0010	K10144	RCHY1, PIRH2	RING finger and CHY zinc finger domain-containing protein 1 [EC:2.3.2.27]
D	MA_38686g0010	K03354	APC7	anaphase-promoting complex subunit 7
C	04122 Sulfur relay system [PATH:ko04122]
C	03050 Proteasome [PATH:ko03050]
D	MA_10434382g0020	K03062	PSMC1, RPT2	26S proteasome regulatory subunit T2
C	03018 RNA degradation [PATH:ko03018]
D	MA_9777560g0010	K12581	CNOT7_8, CAF1, POP2	CCR4-NOT transcription complex subunit 7/8
D	MA_18005g0010	K13126	PABPC	polyadenylate-binding protein
D	MA_127355g0010	K00850	pfkA, PFK	6-phosphofructokinase 1 [EC:2.7.1.11]
B
B	09124 Replication and repair
C	03030 DNA replication [PATH:ko03030]
C	03410 Base excision repair [PATH:ko03410]
C	03420 Nucleotide excision repair [PATH:ko03420]
C	03430 Mismatch repair [PATH:ko03430]
D	MA_37513g0010	K08737	MSH6	DNA mismatch repair protein MSH6
C	03440 Homologous recombination [PATH:ko03440]
C	03450 Non-homologous end-joining [PATH:ko03450]
C	03460 Fanconi anemia pathway [PATH:ko03460]
#
A	09130 Environmental Information Processing
B
B	09131 Membrane transport
C	02010 ABC transporters [PATH:ko02010]
D	MA_14136g0010	K05658	ABCB1, CD243	ATP-binding cassette, subfamily B (MDR/TAP), member 1 [EC:7.6.2.2]
D	MA_1824g0020	K05658	ABCB1, CD243	ATP-binding cassette, subfamily B (MDR/TAP), member 1 [EC:7.6.2.2]
C	02060 Phosphotransferase system (PTS) [PATH:ko02060]
C	03070 Bacterial secretion system [PATH:ko03070]
B
B	09132 Signal transduction
C	02020 Two-component system [PATH:ko02020]
D	MA_15508g0010	K01915	glnA, GLUL	glutamine synthetase [EC:6.3.1.2]
D	MA_45653g0010	K00411	UQCRFS1, RIP1, petA	ubiquinol-cytochrome c reductase iron-sulfur subunit [EC:7.1.1.8]
C	04014 Ras signaling pathway [PATH:ko04014]
D	MA_52889g0010	K02183	CALM	calmodulin
D	MA_10427338g0020	K19613	SHOC2, SUR8	leucine-rich repeat protein SHOC2
D	MA_10428716g0010	K19613	SHOC2, SUR8	leucine-rich repeat protein SHOC2
D	MA_10436633g0010	K19613	SHOC2, SUR8	leucine-rich repeat protein SHOC2
D	MA_10428266g0010	K01115	PLD1_2	phospholipase D1/2 [EC:3.1.4.4]
D	MA_10437049g0010	K01115	PLD1_2	phospholipase D1/2 [EC:3.1.4.4]
C	04015 Rap1 signaling pathway [PATH:ko04015]
D	MA_52889g0010	K02183	CALM	calmodulin
C	04010 MAPK signaling pathway [PATH:ko04010]
D	MA_10206478g0010	K04733	IRAK4	interleukin-1 receptor-associated kinase 4 [EC:2.7.11.1]
D	MA_10436602g0020	K04733	IRAK4	interleukin-1 receptor-associated kinase 4 [EC:2.7.11.1]
D	MA_113573g0010	K04733	IRAK4	interleukin-1 receptor-associated kinase 4 [EC:2.7.11.1]
D	MA_327445g0010	K04733	IRAK4	interleukin-1 receptor-associated kinase 4 [EC:2.7.11.1]
D	MA_382378g0010	K04733	IRAK4	interleukin-1 receptor-associated kinase 4 [EC:2.7.11.1]
D	MA_8498773g0010	K04733	IRAK4	interleukin-1 receptor-associated kinase 4 [EC:2.7.11.1]
D	MA_240476g0010	K03283	HSPA1s	heat shock 70kDa protein 1/2/6/8
D	MA_53567g0010	K03283	HSPA1s	heat shock 70kDa protein 1/2/6/8
C	04013 MAPK signaling pathway - fly [PATH:ko04013]
D	MA_91680g0010	K04506	SIAH1	E3 ubiquitin-protein ligase SIAH1 [EC:2.3.2.27]
D	MA_13020g0010	K06689	UBE2D, UBC4, UBC5	ubiquitin-conjugating enzyme E2 D [EC:2.3.2.23]
C	04016 MAPK signaling pathway - plant [PATH:ko04016]
D	MA_10429751g0010	K13420	FLS2	LRR receptor-like serine/threonine-protein kinase FLS2 [EC:2.7.11.1]
D	MA_106428g0010	K13420	FLS2	LRR receptor-like serine/threonine-protein kinase FLS2 [EC:2.7.11.1]
D	MA_53673g0010	K13449	PR1	pathogenesis-related protein 1
D	MA_67531g0010	K14509	ETR, ERS	ethylene receptor [EC:2.7.13.-]
D	MA_35694g0010	K14510	CTR1	serine/threonine-protein kinase CTR1 [EC:2.7.11.1]
D	MA_168804g0010	K20726	TMEM222	transmembrane protein 222
D	MA_10194g0020	K20604	MKK9	mitogen-activated protein kinase kinase 9 [EC:2.7.12.2]
D	MA_53004g0010	K14514	EIN3	ethylene-insensitive protein 3
D	MA_10313114g0010	K20547	CHIB	basic endochitinase B [EC:3.2.1.14]
D	MA_10427891g0010	K03781	katE, CAT, catB, srpA	catalase [EC:1.11.1.6]
D	MA_52889g0010	K02183	CALM	calmodulin
D	MA_18674g0010	K13447	RBOH	respiratory burst oxidase [EC:1.6.3.- 1.11.1.-]
C	04011 MAPK signaling pathway - yeast [PATH:ko04011]
D	MA_10427891g0010	K03781	katE, CAT, catB, srpA	catalase [EC:1.11.1.6]
D	MA_12670g0020	K06630	YWHAE	14-3-3 protein epsilon
D	MA_14148g0010	K06630	YWHAE	14-3-3 protein epsilon
D	MA_31294g0010	K06630	YWHAE	14-3-3 protein epsilon
C	04012 ErbB signaling pathway [PATH:ko04012]
D	MA_10257270g0010	K03083	GSK3B	glycogen synthase kinase 3 beta [EC:2.7.11.26]
C	04310 Wnt signaling pathway [PATH:ko04310]
D	MA_10257270g0010	K03083	GSK3B	glycogen synthase kinase 3 beta [EC:2.7.11.26]
D	MA_91680g0010	K04506	SIAH1	E3 ubiquitin-protein ligase SIAH1 [EC:2.3.2.27]
C	04330 Notch signaling pathway [PATH:ko04330]
D	MA_70500g0010	K06063	SNW1, SKIIP, SKIP	SNW domain-containing protein 1
C	04340 Hedgehog signaling pathway [PATH:ko04340]
D	MA_10257270g0010	K03083	GSK3B	glycogen synthase kinase 3 beta [EC:2.7.11.26]
C	04341 Hedgehog signaling pathway - fly [PATH:ko04341]
D	MA_10257270g0010	K03083	GSK3B	glycogen synthase kinase 3 beta [EC:2.7.11.26]
C	04350 TGF-beta signaling pathway [PATH:ko04350]
C	04390 Hippo signaling pathway [PATH:ko04390]
D	MA_18571g0010	K04354	PPP2R2	serine/threonine-protein phosphatase 2A regulatory subunit B
D	MA_10430886g0020	K06269	PPP1C	serine/threonine-protein phosphatase PP1 catalytic subunit [EC:3.1.3.16]
D	MA_12670g0020	K06630	YWHAE	14-3-3 protein epsilon
D	MA_14148g0010	K06630	YWHAE	14-3-3 protein epsilon
D	MA_31294g0010	K06630	YWHAE	14-3-3 protein epsilon
D	MA_10257270g0010	K03083	GSK3B	glycogen synthase kinase 3 beta [EC:2.7.11.26]
C	04391 Hippo signaling pathway - fly [PATH:ko04391]
D	MA_18571g0010	K04354	PPP2R2	serine/threonine-protein phosphatase 2A regulatory subunit B
D	MA_12670g0020	K06630	YWHAE	14-3-3 protein epsilon
D	MA_14148g0010	K06630	YWHAE	14-3-3 protein epsilon
D	MA_31294g0010	K06630	YWHAE	14-3-3 protein epsilon
C	04392 Hippo signaling pathway - multiple species [PATH:ko04392]
C	04370 VEGF signaling pathway [PATH:ko04370]
C	04371 Apelin signaling pathway [PATH:ko04371]
D	MA_52889g0010	K02183	CALM	calmodulin
D	MA_31203g0010	K07198	PRKAA, AMPK	5'-AMP-activated protein kinase, catalytic alpha subunit [EC:2.7.11.11]
C	04630 Jak-STAT signaling pathway [PATH:ko04630]
C	04064 NF-kappa B signaling pathway [PATH:ko04064]
D	MA_10206478g0010	K04733	IRAK4	interleukin-1 receptor-associated kinase 4 [EC:2.7.11.1]
D	MA_10436602g0020	K04733	IRAK4	interleukin-1 receptor-associated kinase 4 [EC:2.7.11.1]
D	MA_113573g0010	K04733	IRAK4	interleukin-1 receptor-associated kinase 4 [EC:2.7.11.1]
D	MA_327445g0010	K04733	IRAK4	interleukin-1 receptor-associated kinase 4 [EC:2.7.11.1]
D	MA_382378g0010	K04733	IRAK4	interleukin-1 receptor-associated kinase 4 [EC:2.7.11.1]
D	MA_8498773g0010	K04733	IRAK4	interleukin-1 receptor-associated kinase 4 [EC:2.7.11.1]
C	04668 TNF signaling pathway [PATH:ko04668]
C	04066 HIF-1 signaling pathway [PATH:ko04066]
D	MA_589906g0010	K00844	HK	hexokinase [EC:2.7.1.1]
C	04068 FoxO signaling pathway [PATH:ko04068]
D	MA_31203g0010	K07198	PRKAA, AMPK	5'-AMP-activated protein kinase, catalytic alpha subunit [EC:2.7.11.11]
D	MA_10427483g0010	K11838	USP7, UBP15	ubiquitin carboxyl-terminal hydrolase 7 [EC:3.4.19.12]
D	MA_10433267g0010	K01110	PTEN	phosphatidylinositol-3,4,5-trisphosphate 3-phosphatase and dual-specificity protein phosphatase PTEN [EC:3.1.3.16 3.1.3.48 3.1.3.67]
D	MA_10427891g0010	K03781	katE, CAT, catB, srpA	catalase [EC:1.11.1.6]
C	04020 Calcium signaling pathway [PATH:ko04020]
D	MA_75520g0010	K05863	SLC25A4S, ANT	solute carrier family 25 (mitochondrial adenine nucleotide translocator), member 4/5/6/31
D	MA_52889g0010	K02183	CALM	calmodulin
C	04070 Phosphatidylinositol signaling system [PATH:ko04070]
D	MA_10433267g0010	K01110	PTEN	phosphatidylinositol-3,4,5-trisphosphate 3-phosphatase and dual-specificity protein phosphatase PTEN [EC:3.1.3.16 3.1.3.48 3.1.3.67]
D	MA_20230g0010	K00921	PIKFYVE, FAB1	1-phosphatidylinositol-3-phosphate 5-kinase [EC:2.7.1.150]
D	MA_52889g0010	K02183	CALM	calmodulin
C	04072 Phospholipase D signaling pathway [PATH:ko04072]
D	MA_10428266g0010	K01115	PLD1_2	phospholipase D1/2 [EC:3.1.4.4]
D	MA_10437049g0010	K01115	PLD1_2	phospholipase D1/2 [EC:3.1.4.4]
D	MA_10433644g0010	K01528	DNM	dynamin GTPase [EC:3.6.5.5]
C	04071 Sphingolipid signaling pathway [PATH:ko04071]
D	MA_469702g0010	K04712	DEGS	sphingolipid 4-desaturase/C4-monooxygenase [EC:1.14.19.17 1.14.18.5]
D	MA_18571g0010	K04354	PPP2R2	serine/threonine-protein phosphatase 2A regulatory subunit B
D	MA_10428266g0010	K01115	PLD1_2	phospholipase D1/2 [EC:3.1.4.4]
D	MA_10437049g0010	K01115	PLD1_2	phospholipase D1/2 [EC:3.1.4.4]
D	MA_10433267g0010	K01110	PTEN	phosphatidylinositol-3,4,5-trisphosphate 3-phosphatase and dual-specificity protein phosphatase PTEN [EC:3.1.3.16 3.1.3.48 3.1.3.67]
C	04024 cAMP signaling pathway [PATH:ko04024]
D	MA_52889g0010	K02183	CALM	calmodulin
D	MA_10428266g0010	K01115	PLD1_2	phospholipase D1/2 [EC:3.1.4.4]
D	MA_10437049g0010	K01115	PLD1_2	phospholipase D1/2 [EC:3.1.4.4]
D	MA_10430886g0020	K06269	PPP1C	serine/threonine-protein phosphatase PP1 catalytic subunit [EC:3.1.3.16]
D	MA_188833g0010	K00232	E1.3.3.6, ACOX1, ACOX3	acyl-CoA oxidase [EC:1.3.3.6]
C	04022 cGMP-PKG signaling pathway [PATH:ko04022]
D	MA_10430886g0020	K06269	PPP1C	serine/threonine-protein phosphatase PP1 catalytic subunit [EC:3.1.3.16]
D	MA_52889g0010	K02183	CALM	calmodulin
D	MA_75520g0010	K05863	SLC25A4S, ANT	solute carrier family 25 (mitochondrial adenine nucleotide translocator), member 4/5/6/31
C	04151 PI3K-Akt signaling pathway [PATH:ko04151]
D	MA_31203g0010	K07198	PRKAA, AMPK	5'-AMP-activated protein kinase, catalytic alpha subunit [EC:2.7.11.11]
D	MA_10433267g0010	K01110	PTEN	phosphatidylinositol-3,4,5-trisphosphate 3-phosphatase and dual-specificity protein phosphatase PTEN [EC:3.1.3.16 3.1.3.48 3.1.3.67]
D	MA_18571g0010	K04354	PPP2R2	serine/threonine-protein phosphatase 2A regulatory subunit B
D	MA_10434030g0010	K04079	HSP90A, htpG	molecular chaperone HtpG
D	MA_12191g0010	K04079	HSP90A, htpG	molecular chaperone HtpG
D	MA_10431031g0010	K09487	HSP90B, TRA1	heat shock protein 90kDa beta
D	MA_10257270g0010	K03083	GSK3B	glycogen synthase kinase 3 beta [EC:2.7.11.26]
D	MA_12670g0020	K06630	YWHAE	14-3-3 protein epsilon
D	MA_14148g0010	K06630	YWHAE	14-3-3 protein epsilon
D	MA_31294g0010	K06630	YWHAE	14-3-3 protein epsilon
C	04152 AMPK signaling pathway [PATH:ko04152]
D	MA_84660g0010	K07297	ADIPOR	adiponectin receptor
D	MA_31203g0010	K07198	PRKAA, AMPK	5'-AMP-activated protein kinase, catalytic alpha subunit [EC:2.7.11.11]
D	MA_127355g0010	K00850	pfkA, PFK	6-phosphofructokinase 1 [EC:2.7.1.11]
D	MA_454112g0010	K00021	HMGCR	hydroxymethylglutaryl-CoA reductase (NADPH) [EC:1.1.1.34]
D	MA_18571g0010	K04354	PPP2R2	serine/threonine-protein phosphatase 2A regulatory subunit B
D	MA_5611g0010	K07877	RAB2A	Ras-related protein Rab-2A
C	04150 mTOR signaling pathway [PATH:ko04150]
D	MA_31203g0010	K07198	PRKAA, AMPK	5'-AMP-activated protein kinase, catalytic alpha subunit [EC:2.7.11.11]
D	MA_10257270g0010	K03083	GSK3B	glycogen synthase kinase 3 beta [EC:2.7.11.26]
D	MA_10433267g0010	K01110	PTEN	phosphatidylinositol-3,4,5-trisphosphate 3-phosphatase and dual-specificity protein phosphatase PTEN [EC:3.1.3.16 3.1.3.48 3.1.3.67]
C	04075 Plant hormone signal transduction [PATH:ko04075]
D	MA_10189662g0010	K14485	TIR1	transport inhibitor response 1
D	MA_10430831g0010	K14494	DELLA	DELLA protein
D	MA_67531g0010	K14509	ETR, ERS	ethylene receptor [EC:2.7.13.-]
D	MA_35694g0010	K14510	CTR1	serine/threonine-protein kinase CTR1 [EC:2.7.11.1]
D	MA_53004g0010	K14514	EIN3	ethylene-insensitive protein 3
D	MA_52346g0010	K14499	BKI1	BRI1 kinase inhibitor 1
D	MA_10436930g0020	K14508	NPR1	regulatory protein NPR1
D	MA_53673g0010	K13449	PR1	pathogenesis-related protein 1
B
B	09133 Signaling molecules and interaction
C	04080 Neuroactive ligand-receptor interaction [PATH:ko04080]
C	04060 Cytokine-cytokine receptor interaction [PATH:ko04060]
C	04512 ECM-receptor interaction [PATH:ko04512]
C	04514 Cell adhesion molecules (CAMs) [PATH:ko04514]
#
A	09140 Cellular Processes
B
B	09141 Transport and catabolism
C	04144 Endocytosis [PATH:ko04144]
D	MA_10428266g0010	K01115	PLD1_2	phospholipase D1/2 [EC:3.1.4.4]
D	MA_10437049g0010	K01115	PLD1_2	phospholipase D1/2 [EC:3.1.4.4]
D	MA_10433644g0010	K01528	DNM	dynamin GTPase [EC:3.6.5.5]
D	MA_240476g0010	K03283	HSPA1s	heat shock 70kDa protein 1/2/6/8
D	MA_53567g0010	K03283	HSPA1s	heat shock 70kDa protein 1/2/6/8
D	MA_96110g0010	K12191	CHMP2A	charged multivesicular body protein 2A
D	MA_10430973g0010	K12486	SMAP	stromal membrane-associated protein
C	04145 Phagosome [PATH:ko04145]
D	MA_5963g0010	K07374	TUBA	tubulin alpha
D	MA_55439g0010	K07375	TUBB	tubulin beta
D	MA_20230g0010	K00921	PIKFYVE, FAB1	1-phosphatidylinositol-3-phosphate 5-kinase [EC:2.7.1.150]
D	MA_116011g0010	K08057	CALR	calreticulin
D	MA_10427968g0010	K08054	CANX	calnexin
C	04142 Lysosome [PATH:ko04142]
D	MA_17334g0010	K01363	CTSB	cathepsin B [EC:3.4.22.1]
D	MA_10222569g0010	K01373	CTSF	cathepsin F [EC:3.4.22.41]
D	MA_10435015g0020	K01373	CTSF	cathepsin F [EC:3.4.22.41]
D	MA_60392g0010	K01369	LGMN	legumain [EC:3.4.22.34]
D	MA_138441g0010	K01052	LIPA	lysosomal acid lipase/cholesteryl ester hydrolase [EC:3.1.1.13]
D	MA_10437046g0010	K21398	SLC11A2, DMT1, NRAMP2	natural resistance-associated macrophage protein 2
D	MA_88963g0010	K21398	SLC11A2, DMT1, NRAMP2	natural resistance-associated macrophage protein 2
D	MA_9182156g0010	K21398	SLC11A2, DMT1, NRAMP2	natural resistance-associated macrophage protein 2
C	04146 Peroxisome [PATH:ko04146]
D	MA_10429757g0020	K13348	MPV17	protein Mpv17
D	MA_93670g0010	K13354	SLC25A17, PMP34	solute carrier family 25 (peroxisomal adenine nucleotide transporter), member 17
D	MA_9143g0010	K12261	HACL1	2-hydroxyacyl-CoA lyase 1 [EC:4.1.-.-]
D	MA_188833g0010	K00232	E1.3.3.6, ACOX1, ACOX3	acyl-CoA oxidase [EC:1.3.3.6]
D	MA_10436322g0010	K07513	ACAA1	acetyl-CoA acyltransferase 1 [EC:2.3.1.16]
D	MA_10435887g0040	K00031	IDH1, IDH2, icd	isocitrate dehydrogenase [EC:1.1.1.42]
D	MA_10427891g0010	K03781	katE, CAT, catB, srpA	catalase [EC:1.11.1.6]
C	04140 Autophagy - animal [PATH:ko04140]
D	MA_10433267g0010	K01110	PTEN	phosphatidylinositol-3,4,5-trisphosphate 3-phosphatase and dual-specificity protein phosphatase PTEN [EC:3.1.3.16 3.1.3.48 3.1.3.67]
D	MA_10433793g0030	K17906	ATG2	autophagy-related protein 2
D	MA_31203g0010	K07198	PRKAA, AMPK	5'-AMP-activated protein kinase, catalytic alpha subunit [EC:2.7.11.11]
D	MA_17334g0010	K01363	CTSB	cathepsin B [EC:3.4.22.1]
C	04138 Autophagy - yeast [PATH:ko04138]
D	MA_10433793g0030	K17906	ATG2	autophagy-related protein 2
D	MA_105240g0010	K01381	PEP4	saccharopepsin [EC:3.4.23.25]
D	MA_15755g0030	K01381	PEP4	saccharopepsin [EC:3.4.23.25]
C	04136 Autophagy - other [PATH:ko04136]
D	MA_10433793g0030	K17906	ATG2	autophagy-related protein 2
C	04137 Mitophagy - animal [PATH:ko04137]
D	MA_10432082g0010	K20168	TBC1D15	TBC1 domain family member 15
C	04139 Mitophagy - yeast [PATH:ko04139]
D	MA_18241g0010	K11644	SIN3A	paired amphipathic helix protein Sin3a
B
B	09143 Cell growth and death
C	04110 Cell cycle [PATH:ko04110]
D	MA_10257270g0010	K03083	GSK3B	glycogen synthase kinase 3 beta [EC:2.7.11.26]
D	MA_12670g0020	K06630	YWHAE	14-3-3 protein epsilon
D	MA_14148g0010	K06630	YWHAE	14-3-3 protein epsilon
D	MA_31294g0010	K06630	YWHAE	14-3-3 protein epsilon
D	MA_38686g0010	K03354	APC7	anaphase-promoting complex subunit 7
C	04111 Cell cycle - yeast [PATH:ko04111]
D	MA_38686g0010	K03354	APC7	anaphase-promoting complex subunit 7
D	MA_18571g0010	K04354	PPP2R2	serine/threonine-protein phosphatase 2A regulatory subunit B
C	04112 Cell cycle - Caulobacter [PATH:ko04112]
C	04113 Meiosis - yeast [PATH:ko04113]
D	MA_10430886g0020	K06269	PPP1C	serine/threonine-protein phosphatase PP1 catalytic subunit [EC:3.1.3.16]
D	MA_38686g0010	K03354	APC7	anaphase-promoting complex subunit 7
C	04114 Oocyte meiosis [PATH:ko04114]
D	MA_12670g0020	K06630	YWHAE	14-3-3 protein epsilon
D	MA_14148g0010	K06630	YWHAE	14-3-3 protein epsilon
D	MA_31294g0010	K06630	YWHAE	14-3-3 protein epsilon
D	MA_10430886g0020	K06269	PPP1C	serine/threonine-protein phosphatase PP1 catalytic subunit [EC:3.1.3.16]
D	MA_38686g0010	K03354	APC7	anaphase-promoting complex subunit 7
D	MA_52889g0010	K02183	CALM	calmodulin
C	04210 Apoptosis [PATH:ko04210]
D	MA_5963g0010	K07374	TUBA	tubulin alpha
D	MA_17334g0010	K01363	CTSB	cathepsin B [EC:3.4.22.1]
D	MA_10222569g0010	K01373	CTSF	cathepsin F [EC:3.4.22.41]
D	MA_10435015g0020	K01373	CTSF	cathepsin F [EC:3.4.22.41]
C	04214 Apoptosis - fly [PATH:ko04214]
C	04215 Apoptosis - multiple species [PATH:ko04215]
C	04216 Ferroptosis [PATH:ko04216]
D	MA_10437046g0010	K21398	SLC11A2, DMT1, NRAMP2	natural resistance-associated macrophage protein 2
D	MA_88963g0010	K21398	SLC11A2, DMT1, NRAMP2	natural resistance-associated macrophage protein 2
D	MA_9182156g0010	K21398	SLC11A2, DMT1, NRAMP2	natural resistance-associated macrophage protein 2
C	04217 Necroptosis [PATH:ko04217]
D	MA_75520g0010	K05863	SLC25A4S, ANT	solute carrier family 25 (mitochondrial adenine nucleotide translocator), member 4/5/6/31
D	MA_15508g0010	K01915	glnA, GLUL	glutamine synthetase [EC:6.3.1.2]
D	MA_96110g0010	K12191	CHMP2A	charged multivesicular body protein 2A
D	MA_10434030g0010	K04079	HSP90A, htpG	molecular chaperone HtpG
D	MA_12191g0010	K04079	HSP90A, htpG	molecular chaperone HtpG
C	04115 p53 signaling pathway [PATH:ko04115]
D	MA_91680g0010	K04506	SIAH1	E3 ubiquitin-protein ligase SIAH1 [EC:2.3.2.27]
D	MA_10433267g0010	K01110	PTEN	phosphatidylinositol-3,4,5-trisphosphate 3-phosphatase and dual-specificity protein phosphatase PTEN [EC:3.1.3.16 3.1.3.48 3.1.3.67]
D	MA_8950g0010	K10143	RFWD2, COP1	E3 ubiquitin-protein ligase RFWD2 [EC:2.3.2.27]
D	MA_126866g0010	K10144	RCHY1, PIRH2	RING finger and CHY zinc finger domain-containing protein 1 [EC:2.3.2.27]
C	04218 Cellular senescence [PATH:ko04218]
D	MA_10433267g0010	K01110	PTEN	phosphatidylinositol-3,4,5-trisphosphate 3-phosphatase and dual-specificity protein phosphatase PTEN [EC:3.1.3.16 3.1.3.48 3.1.3.67]
D	MA_10430886g0020	K06269	PPP1C	serine/threonine-protein phosphatase PP1 catalytic subunit [EC:3.1.3.16]
D	MA_52889g0010	K02183	CALM	calmodulin
D	MA_75520g0010	K05863	SLC25A4S, ANT	solute carrier family 25 (mitochondrial adenine nucleotide translocator), member 4/5/6/31
B
B	09144 Cellular community - eukaryotes
C	04510 Focal adhesion [PATH:ko04510]
D	MA_10430886g0020	K06269	PPP1C	serine/threonine-protein phosphatase PP1 catalytic subunit [EC:3.1.3.16]
D	MA_10257270g0010	K03083	GSK3B	glycogen synthase kinase 3 beta [EC:2.7.11.26]
D	MA_10433267g0010	K01110	PTEN	phosphatidylinositol-3,4,5-trisphosphate 3-phosphatase and dual-specificity protein phosphatase PTEN [EC:3.1.3.16 3.1.3.48 3.1.3.67]
C	04520 Adherens junction [PATH:ko04520]
C	04530 Tight junction [PATH:ko04530]
D	MA_18571g0010	K04354	PPP2R2	serine/threonine-protein phosphatase 2A regulatory subunit B
D	MA_59480g0010	K09489	HSPA4	heat shock 70kDa protein 4
D	MA_31203g0010	K07198	PRKAA, AMPK	5'-AMP-activated protein kinase, catalytic alpha subunit [EC:2.7.11.11]
D	MA_5963g0010	K07374	TUBA	tubulin alpha
C	04540 Gap junction [PATH:ko04540]
D	MA_5963g0010	K07374	TUBA	tubulin alpha
D	MA_55439g0010	K07375	TUBB	tubulin beta
C	04550 Signaling pathways regulating pluripotency of stem cells [PATH:ko04550]
D	MA_10257270g0010	K03083	GSK3B	glycogen synthase kinase 3 beta [EC:2.7.11.26]
B
B	09145 Cellular community - prokaryotes
C	02024 Quorum sensing [PATH:ko02024]
D	MA_442130g0010	K01580	E4.1.1.15, gadB, gadA, GAD	glutamate decarboxylase [EC:4.1.1.15]
D	MA_217446g0010	K01114	plc	phospholipase C [EC:3.1.4.3]
C	05111 Biofilm formation - Vibrio cholerae [PATH:ko05111]
D	MA_6875874g0010	K00640	cysE	serine O-acetyltransferase [EC:2.3.1.30]
C	02025 Biofilm formation - Pseudomonas aeruginosa [PATH:ko02025]
C	02026 Biofilm formation - Escherichia coli [PATH:ko02026]
D	MA_6198g0010	K00975	glgC	glucose-1-phosphate adenylyltransferase [EC:2.7.7.27]
B
B	09142 Cell motility
C	02030 Bacterial chemotaxis [PATH:ko02030]
C	02040 Flagellar assembly [PATH:ko02040]
C	04810 Regulation of actin cytoskeleton [PATH:ko04810]
D	MA_10430886g0020	K06269	PPP1C	serine/threonine-protein phosphatase PP1 catalytic subunit [EC:3.1.3.16]
D	MA_20230g0010	K00921	PIKFYVE, FAB1	1-phosphatidylinositol-3-phosphate 5-kinase [EC:2.7.1.150]
D	MA_10436695g0010	K05749	CYFIP	cytoplasmic FMR1 interacting protein
D	MA_76641g0010	K05765	CFL	cofilin
#
A	09150 Organismal Systems
B
B	09151 Immune system
C	04640 Hematopoietic cell lineage [PATH:ko04640]
C	04610 Complement and coagulation cascades [PATH:ko04610]
C	04611 Platelet activation [PATH:ko04611]
D	MA_10430886g0020	K06269	PPP1C	serine/threonine-protein phosphatase PP1 catalytic subunit [EC:3.1.3.16]
C	04620 Toll-like receptor signaling pathway [PATH:ko04620]
D	MA_10206478g0010	K04733	IRAK4	interleukin-1 receptor-associated kinase 4 [EC:2.7.11.1]
D	MA_10436602g0020	K04733	IRAK4	interleukin-1 receptor-associated kinase 4 [EC:2.7.11.1]
D	MA_113573g0010	K04733	IRAK4	interleukin-1 receptor-associated kinase 4 [EC:2.7.11.1]
D	MA_327445g0010	K04733	IRAK4	interleukin-1 receptor-associated kinase 4 [EC:2.7.11.1]
D	MA_382378g0010	K04733	IRAK4	interleukin-1 receptor-associated kinase 4 [EC:2.7.11.1]
D	MA_8498773g0010	K04733	IRAK4	interleukin-1 receptor-associated kinase 4 [EC:2.7.11.1]
C	04624 Toll and Imd signaling pathway [PATH:ko04624]
D	MA_10206478g0010	K04733	IRAK4	interleukin-1 receptor-associated kinase 4 [EC:2.7.11.1]
D	MA_10436602g0020	K04733	IRAK4	interleukin-1 receptor-associated kinase 4 [EC:2.7.11.1]
D	MA_113573g0010	K04733	IRAK4	interleukin-1 receptor-associated kinase 4 [EC:2.7.11.1]
D	MA_327445g0010	K04733	IRAK4	interleukin-1 receptor-associated kinase 4 [EC:2.7.11.1]
D	MA_382378g0010	K04733	IRAK4	interleukin-1 receptor-associated kinase 4 [EC:2.7.11.1]
D	MA_8498773g0010	K04733	IRAK4	interleukin-1 receptor-associated kinase 4 [EC:2.7.11.1]
D	MA_13020g0010	K06689	UBE2D, UBC4, UBC5	ubiquitin-conjugating enzyme E2 D [EC:2.3.2.23]
C	04621 NOD-like receptor signaling pathway [PATH:ko04621]
D	MA_133206g0010	K12795	SUGT1, SGT1	suppressor of G2 allele of SKP1
D	MA_17334g0010	K01363	CTSB	cathepsin B [EC:3.4.22.1]
D	MA_916238g0010	K03671	trxA	thioredoxin 1
D	MA_10434030g0010	K04079	HSP90A, htpG	molecular chaperone HtpG
D	MA_12191g0010	K04079	HSP90A, htpG	molecular chaperone HtpG
D	MA_10206478g0010	K04733	IRAK4	interleukin-1 receptor-associated kinase 4 [EC:2.7.11.1]
D	MA_10436602g0020	K04733	IRAK4	interleukin-1 receptor-associated kinase 4 [EC:2.7.11.1]
D	MA_113573g0010	K04733	IRAK4	interleukin-1 receptor-associated kinase 4 [EC:2.7.11.1]
D	MA_327445g0010	K04733	IRAK4	interleukin-1 receptor-associated kinase 4 [EC:2.7.11.1]
D	MA_382378g0010	K04733	IRAK4	interleukin-1 receptor-associated kinase 4 [EC:2.7.11.1]
D	MA_8498773g0010	K04733	IRAK4	interleukin-1 receptor-associated kinase 4 [EC:2.7.11.1]
C	04622 RIG-I-like receptor signaling pathway [PATH:ko04622]
C	04623 Cytosolic DNA-sensing pathway [PATH:ko04623]
C	04625 C-type lectin receptor signaling pathway [PATH:ko04625]
D	MA_52889g0010	K02183	CALM	calmodulin
C	04650 Natural killer cell mediated cytotoxicity [PATH:ko04650]
C	04612 Antigen processing and presentation [PATH:ko04612]
D	MA_240476g0010	K03283	HSPA1s	heat shock 70kDa protein 1/2/6/8
D	MA_53567g0010	K03283	HSPA1s	heat shock 70kDa protein 1/2/6/8
D	MA_59480g0010	K09489	HSPA4	heat shock 70kDa protein 4
D	MA_10434030g0010	K04079	HSP90A, htpG	molecular chaperone HtpG
D	MA_12191g0010	K04079	HSP90A, htpG	molecular chaperone HtpG
D	MA_10427968g0010	K08054	CANX	calnexin
D	MA_116011g0010	K08057	CALR	calreticulin
D	MA_60392g0010	K01369	LGMN	legumain [EC:3.4.22.34]
D	MA_17334g0010	K01363	CTSB	cathepsin B [EC:3.4.22.1]
C	04660 T cell receptor signaling pathway [PATH:ko04660]
D	MA_10257270g0010	K03083	GSK3B	glycogen synthase kinase 3 beta [EC:2.7.11.26]
C	04658 Th1 and Th2 cell differentiation [PATH:ko04658]
C	04659 Th17 cell differentiation [PATH:ko04659]
D	MA_10434030g0010	K04079	HSP90A, htpG	molecular chaperone HtpG
D	MA_12191g0010	K04079	HSP90A, htpG	molecular chaperone HtpG
C	04657 IL-17 signaling pathway [PATH:ko04657]
D	MA_10434030g0010	K04079	HSP90A, htpG	molecular chaperone HtpG
D	MA_12191g0010	K04079	HSP90A, htpG	molecular chaperone HtpG
D	MA_10431031g0010	K09487	HSP90B, TRA1	heat shock protein 90kDa beta
D	MA_10257270g0010	K03083	GSK3B	glycogen synthase kinase 3 beta [EC:2.7.11.26]
C	04662 B cell receptor signaling pathway [PATH:ko04662]
D	MA_10257270g0010	K03083	GSK3B	glycogen synthase kinase 3 beta [EC:2.7.11.26]
C	04664 Fc epsilon RI signaling pathway [PATH:ko04664]
C	04666 Fc gamma R-mediated phagocytosis [PATH:ko04666]
D	MA_10428266g0010	K01115	PLD1_2	phospholipase D1/2 [EC:3.1.4.4]
D	MA_10437049g0010	K01115	PLD1_2	phospholipase D1/2 [EC:3.1.4.4]
D	MA_76641g0010	K05765	CFL	cofilin
C	04670 Leukocyte transendothelial migration [PATH:ko04670]
C	04672 Intestinal immune network for IgA production [PATH:ko04672]
C	04062 Chemokine signaling pathway [PATH:ko04062]
D	MA_10257270g0010	K03083	GSK3B	glycogen synthase kinase 3 beta [EC:2.7.11.26]
B
B	09152 Endocrine system
C	04911 Insulin secretion [PATH:ko04911]
C	04910 Insulin signaling pathway [PATH:ko04910]
D	MA_10257270g0010	K03083	GSK3B	glycogen synthase kinase 3 beta [EC:2.7.11.26]
D	MA_10430886g0020	K06269	PPP1C	serine/threonine-protein phosphatase PP1 catalytic subunit [EC:3.1.3.16]
D	MA_52889g0010	K02183	CALM	calmodulin
D	MA_589906g0010	K00844	HK	hexokinase [EC:2.7.1.1]
D	MA_31203g0010	K07198	PRKAA, AMPK	5'-AMP-activated protein kinase, catalytic alpha subunit [EC:2.7.11.11]
C	04922 Glucagon signaling pathway [PATH:ko04922]
D	MA_52889g0010	K02183	CALM	calmodulin
D	MA_31203g0010	K07198	PRKAA, AMPK	5'-AMP-activated protein kinase, catalytic alpha subunit [EC:2.7.11.11]
D	MA_10426242g0030	K00016	LDH, ldh	L-lactate dehydrogenase [EC:1.1.1.27]
C	04923 Regulation of lipolysis in adipocytes [PATH:ko04923]
D	MA_167307g0010	K13699	ABHD5, CGI-58	abhydrolase domain-containing protein 5 [EC:2.3.1.51]
C	04920 Adipocytokine signaling pathway [PATH:ko04920]
D	MA_31203g0010	K07198	PRKAA, AMPK	5'-AMP-activated protein kinase, catalytic alpha subunit [EC:2.7.11.11]
D	MA_84660g0010	K07297	ADIPOR	adiponectin receptor
C	03320 PPAR signaling pathway [PATH:ko03320]
D	MA_10436322g0010	K07513	ACAA1	acetyl-CoA acyltransferase 1 [EC:2.3.1.16]
D	MA_188833g0010	K00232	E1.3.3.6, ACOX1, ACOX3	acyl-CoA oxidase [EC:1.3.3.6]
D	MA_100402g0010	K08770	UBC	ubiquitin C
D	MA_10430977g0020	K08770	UBC	ubiquitin C
D	MA_57988g0010	K08770	UBC	ubiquitin C
D	MA_7263500g0010	K08770	UBC	ubiquitin C
C	04912 GnRH signaling pathway [PATH:ko04912]
D	MA_52889g0010	K02183	CALM	calmodulin
D	MA_10428266g0010	K01115	PLD1_2	phospholipase D1/2 [EC:3.1.4.4]
D	MA_10437049g0010	K01115	PLD1_2	phospholipase D1/2 [EC:3.1.4.4]
C	04913 Ovarian steroidogenesis [PATH:ko04913]
C	04915 Estrogen signaling pathway [PATH:ko04915]
D	MA_10434030g0010	K04079	HSP90A, htpG	molecular chaperone HtpG
D	MA_12191g0010	K04079	HSP90A, htpG	molecular chaperone HtpG
D	MA_10431031g0010	K09487	HSP90B, TRA1	heat shock protein 90kDa beta
D	MA_19406g0010	K09571	FKBP4_5	FK506-binding protein 4/5 [EC:5.2.1.8]
D	MA_240476g0010	K03283	HSPA1s	heat shock 70kDa protein 1/2/6/8
D	MA_53567g0010	K03283	HSPA1s	heat shock 70kDa protein 1/2/6/8
D	MA_52889g0010	K02183	CALM	calmodulin
C	04914 Progesterone-mediated oocyte maturation [PATH:ko04914]
D	MA_10434030g0010	K04079	HSP90A, htpG	molecular chaperone HtpG
D	MA_12191g0010	K04079	HSP90A, htpG	molecular chaperone HtpG
D	MA_38686g0010	K03354	APC7	anaphase-promoting complex subunit 7
C	04917 Prolactin signaling pathway [PATH:ko04917]
D	MA_10257270g0010	K03083	GSK3B	glycogen synthase kinase 3 beta [EC:2.7.11.26]
C	04921 Oxytocin signaling pathway [PATH:ko04921]
D	MA_52889g0010	K02183	CALM	calmodulin
D	MA_31203g0010	K07198	PRKAA, AMPK	5'-AMP-activated protein kinase, catalytic alpha subunit [EC:2.7.11.11]
D	MA_10430886g0020	K06269	PPP1C	serine/threonine-protein phosphatase PP1 catalytic subunit [EC:3.1.3.16]
C	04926 Relaxin signaling pathway [PATH:ko04926]
C	04918 Thyroid hormone synthesis [PATH:ko04918]
D	MA_5353g0010	K09490	HSPA5, BIP	heat shock 70kDa protein 5
D	MA_10431031g0010	K09487	HSP90B, TRA1	heat shock protein 90kDa beta
D	MA_10427968g0010	K08054	CANX	calnexin
D	MA_125131g0010	K00432	gpx	glutathione peroxidase [EC:1.11.1.9]
C	04919 Thyroid hormone signaling pathway [PATH:ko04919]
D	MA_18241g0010	K11644	SIN3A	paired amphipathic helix protein Sin3a
D	MA_217446g0010	K01114	plc	phospholipase C [EC:3.1.4.3]
D	MA_10257270g0010	K03083	GSK3B	glycogen synthase kinase 3 beta [EC:2.7.11.26]
C	04928 Parathyroid hormone synthesis, secretion and action [PATH:ko04928]
D	MA_10428266g0010	K01115	PLD1_2	phospholipase D1/2 [EC:3.1.4.4]
D	MA_10437049g0010	K01115	PLD1_2	phospholipase D1/2 [EC:3.1.4.4]
C	04916 Melanogenesis [PATH:ko04916]
D	MA_10257270g0010	K03083	GSK3B	glycogen synthase kinase 3 beta [EC:2.7.11.26]
D	MA_52889g0010	K02183	CALM	calmodulin
C	04924 Renin secretion [PATH:ko04924]
D	MA_52889g0010	K02183	CALM	calmodulin
D	MA_17334g0010	K01363	CTSB	cathepsin B [EC:3.4.22.1]
C	04614 Renin-angiotensin system [PATH:ko04614]
C	04925 Aldosterone synthesis and secretion [PATH:ko04925]
D	MA_52889g0010	K02183	CALM	calmodulin
C	04927 Cortisol synthesis and secretion [PATH:ko04927]
B
B	09153 Circulatory system
C	04260 Cardiac muscle contraction [PATH:ko04260]
D	MA_45653g0010	K00411	UQCRFS1, RIP1, petA	ubiquinol-cytochrome c reductase iron-sulfur subunit [EC:7.1.1.8]
C	04261 Adrenergic signaling in cardiomyocytes [PATH:ko04261]
D	MA_52889g0010	K02183	CALM	calmodulin
D	MA_18571g0010	K04354	PPP2R2	serine/threonine-protein phosphatase 2A regulatory subunit B
D	MA_10430886g0020	K06269	PPP1C	serine/threonine-protein phosphatase PP1 catalytic subunit [EC:3.1.3.16]
C	04270 Vascular smooth muscle contraction [PATH:ko04270]
D	MA_52889g0010	K02183	CALM	calmodulin
D	MA_10430886g0020	K06269	PPP1C	serine/threonine-protein phosphatase PP1 catalytic subunit [EC:3.1.3.16]
B
B	09154 Digestive system
C	04970 Salivary secretion [PATH:ko04970]
D	MA_52889g0010	K02183	CALM	calmodulin
C	04971 Gastric acid secretion [PATH:ko04971]
D	MA_52889g0010	K02183	CALM	calmodulin
C	04972 Pancreatic secretion [PATH:ko04972]
C	04976 Bile secretion [PATH:ko04976]
D	MA_454112g0010	K00021	HMGCR	hydroxymethylglutaryl-CoA reductase (NADPH) [EC:1.1.1.34]
D	MA_14136g0010	K05658	ABCB1, CD243	ATP-binding cassette, subfamily B (MDR/TAP), member 1 [EC:7.6.2.2]
D	MA_1824g0020	K05658	ABCB1, CD243	ATP-binding cassette, subfamily B (MDR/TAP), member 1 [EC:7.6.2.2]
C	04973 Carbohydrate digestion and absorption [PATH:ko04973]
D	MA_30833g0020	K01176	AMY, amyA, malS	alpha-amylase [EC:3.2.1.1]
D	MA_589906g0010	K00844	HK	hexokinase [EC:2.7.1.1]
C	04974 Protein digestion and absorption [PATH:ko04974]
C	04975 Fat digestion and absorption [PATH:ko04975]
C	04979 Cholesterol metabolism [PATH:ko04979]
D	MA_138441g0010	K01052	LIPA	lysosomal acid lipase/cholesteryl ester hydrolase [EC:3.1.1.13]
C	04977 Vitamin digestion and absorption [PATH:ko04977]
C	04978 Mineral absorption [PATH:ko04978]
D	MA_10437046g0010	K21398	SLC11A2, DMT1, NRAMP2	natural resistance-associated macrophage protein 2
D	MA_88963g0010	K21398	SLC11A2, DMT1, NRAMP2	natural resistance-associated macrophage protein 2
D	MA_9182156g0010	K21398	SLC11A2, DMT1, NRAMP2	natural resistance-associated macrophage protein 2
D	MA_7924g0020	K14686	SLC31A1, CTR1	solute carrier family 31 (copper transporter), member 1
D	MA_46972g0010	K07213	ATOX1, ATX1, copZ, golB	copper chaperone
B
B	09155 Excretory system
C	04962 Vasopressin-regulated water reabsorption [PATH:ko04962]
D	MA_10430494g0010	K12462	ARHGDI, RHOGDI	Rho GDP-dissociation inhibitor
C	04960 Aldosterone-regulated sodium reabsorption [PATH:ko04960]
C	04961 Endocrine and other factor-regulated calcium reabsorption [PATH:ko04961]
D	MA_10433644g0010	K01528	DNM	dynamin GTPase [EC:3.6.5.5]
C	04964 Proximal tubule bicarbonate reclamation [PATH:ko04964]
C	04966 Collecting duct acid secretion [PATH:ko04966]
B
B	09156 Nervous system
C	04724 Glutamatergic synapse [PATH:ko04724]
D	MA_10428266g0010	K01115	PLD1_2	phospholipase D1/2 [EC:3.1.4.4]
D	MA_10437049g0010	K01115	PLD1_2	phospholipase D1/2 [EC:3.1.4.4]
D	MA_15508g0010	K01915	glnA, GLUL	glutamine synthetase [EC:6.3.1.2]
C	04727 GABAergic synapse [PATH:ko04727]
D	MA_442130g0010	K01580	E4.1.1.15, gadB, gadA, GAD	glutamate decarboxylase [EC:4.1.1.15]
D	MA_15508g0010	K01915	glnA, GLUL	glutamine synthetase [EC:6.3.1.2]
C	04725 Cholinergic synapse [PATH:ko04725]
C	04728 Dopaminergic synapse [PATH:ko04728]
D	MA_52889g0010	K02183	CALM	calmodulin
D	MA_10430886g0020	K06269	PPP1C	serine/threonine-protein phosphatase PP1 catalytic subunit [EC:3.1.3.16]
D	MA_18571g0010	K04354	PPP2R2	serine/threonine-protein phosphatase 2A regulatory subunit B
D	MA_10257270g0010	K03083	GSK3B	glycogen synthase kinase 3 beta [EC:2.7.11.26]
C	04726 Serotonergic synapse [PATH:ko04726]
C	04720 Long-term potentiation [PATH:ko04720]
D	MA_10430886g0020	K06269	PPP1C	serine/threonine-protein phosphatase PP1 catalytic subunit [EC:3.1.3.16]
D	MA_52889g0010	K02183	CALM	calmodulin
C	04730 Long-term depression [PATH:ko04730]
C	04723 Retrograde endocannabinoid signaling [PATH:ko04723]
C	04721 Synaptic vesicle cycle [PATH:ko04721]
D	MA_6119g0010	K08486	STX1B_2_3	syntaxin 1B/2/3
D	MA_10433644g0010	K01528	DNM	dynamin GTPase [EC:3.6.5.5]
C	04722 Neurotrophin signaling pathway [PATH:ko04722]
D	MA_10257270g0010	K03083	GSK3B	glycogen synthase kinase 3 beta [EC:2.7.11.26]
D	MA_52889g0010	K02183	CALM	calmodulin
D	MA_10430494g0010	K12462	ARHGDI, RHOGDI	Rho GDP-dissociation inhibitor
D	MA_12670g0020	K06630	YWHAE	14-3-3 protein epsilon
D	MA_14148g0010	K06630	YWHAE	14-3-3 protein epsilon
D	MA_31294g0010	K06630	YWHAE	14-3-3 protein epsilon
D	MA_10206478g0010	K04733	IRAK4	interleukin-1 receptor-associated kinase 4 [EC:2.7.11.1]
D	MA_10436602g0020	K04733	IRAK4	interleukin-1 receptor-associated kinase 4 [EC:2.7.11.1]
D	MA_113573g0010	K04733	IRAK4	interleukin-1 receptor-associated kinase 4 [EC:2.7.11.1]
D	MA_327445g0010	K04733	IRAK4	interleukin-1 receptor-associated kinase 4 [EC:2.7.11.1]
D	MA_382378g0010	K04733	IRAK4	interleukin-1 receptor-associated kinase 4 [EC:2.7.11.1]
D	MA_8498773g0010	K04733	IRAK4	interleukin-1 receptor-associated kinase 4 [EC:2.7.11.1]
B
B	09157 Sensory system
C	04744 Phototransduction [PATH:ko04744]
D	MA_52889g0010	K02183	CALM	calmodulin
C	04745 Phototransduction - fly [PATH:ko04745]
D	MA_52889g0010	K02183	CALM	calmodulin
C	04740 Olfactory transduction [PATH:ko04740]
D	MA_52889g0010	K02183	CALM	calmodulin
C	04742 Taste transduction [PATH:ko04742]
C	04750 Inflammatory mediator regulation of TRP channels [PATH:ko04750]
D	MA_10430886g0020	K06269	PPP1C	serine/threonine-protein phosphatase PP1 catalytic subunit [EC:3.1.3.16]
D	MA_52889g0010	K02183	CALM	calmodulin
B
B	09158 Development
C	04320 Dorso-ventral axis formation [PATH:ko04320]
C	04360 Axon guidance [PATH:ko04360]
D	MA_76641g0010	K05765	CFL	cofilin
D	MA_10257270g0010	K03083	GSK3B	glycogen synthase kinase 3 beta [EC:2.7.11.26]
C	04380 Osteoclast differentiation [PATH:ko04380]
B
B	09149 Aging
C	04211 Longevity regulating pathway [PATH:ko04211]
D	MA_10427891g0010	K03781	katE, CAT, catB, srpA	catalase [EC:1.11.1.6]
D	MA_84660g0010	K07297	ADIPOR	adiponectin receptor
D	MA_31203g0010	K07198	PRKAA, AMPK	5'-AMP-activated protein kinase, catalytic alpha subunit [EC:2.7.11.11]
C	04212 Longevity regulating pathway - worm [PATH:ko04212]
D	MA_10433267g0010	K01110	PTEN	phosphatidylinositol-3,4,5-trisphosphate 3-phosphatase and dual-specificity protein phosphatase PTEN [EC:3.1.3.16 3.1.3.48 3.1.3.67]
D	MA_10427891g0010	K03781	katE, CAT, catB, srpA	catalase [EC:1.11.1.6]
D	MA_21726g0010	K13113	UBL5, HUB1	ubiquitin-like protein 5
C	04213 Longevity regulating pathway - multiple species [PATH:ko04213]
D	MA_10427891g0010	K03781	katE, CAT, catB, srpA	catalase [EC:1.11.1.6]
D	MA_31203g0010	K07198	PRKAA, AMPK	5'-AMP-activated protein kinase, catalytic alpha subunit [EC:2.7.11.11]
D	MA_240476g0010	K03283	HSPA1s	heat shock 70kDa protein 1/2/6/8
D	MA_53567g0010	K03283	HSPA1s	heat shock 70kDa protein 1/2/6/8
D	MA_8475g0020	K03695	clpB	ATP-dependent Clp protease ATP-binding subunit ClpB
B
B	09159 Environmental adaptation
C	04710 Circadian rhythm [PATH:ko04710]
D	MA_31203g0010	K07198	PRKAA, AMPK	5'-AMP-activated protein kinase, catalytic alpha subunit [EC:2.7.11.11]
C	04713 Circadian entrainment [PATH:ko04713]
D	MA_52889g0010	K02183	CALM	calmodulin
C	04711 Circadian rhythm - fly [PATH:ko04711]
D	MA_10257270g0010	K03083	GSK3B	glycogen synthase kinase 3 beta [EC:2.7.11.26]
C	04712 Circadian rhythm - plant [PATH:ko04712]
D	MA_8950g0010	K10143	RFWD2, COP1	E3 ubiquitin-protein ligase RFWD2 [EC:2.3.2.27]
C	04714 Thermogenesis [PATH:ko04714]
D	MA_31203g0010	K07198	PRKAA, AMPK	5'-AMP-activated protein kinase, catalytic alpha subunit [EC:2.7.11.11]
D	MA_45653g0010	K00411	UQCRFS1, RIP1, petA	ubiquinol-cytochrome c reductase iron-sulfur subunit [EC:7.1.1.8]
C	04626 Plant-pathogen interaction [PATH:ko04626]
D	MA_115550g0010	K13412	CPK	calcium-dependent protein kinase [EC:2.7.11.1]
D	MA_13110g0010	K13412	CPK	calcium-dependent protein kinase [EC:2.7.11.1]
D	MA_18674g0010	K13447	RBOH	respiratory burst oxidase [EC:1.6.3.- 1.11.1.-]
D	MA_52889g0010	K02183	CALM	calmodulin
D	MA_10431324g0020	K13448	CML	calcium-binding protein CML
D	MA_45528g0010	K13448	CML	calcium-binding protein CML
D	MA_10429751g0010	K13420	FLS2	LRR receptor-like serine/threonine-protein kinase FLS2 [EC:2.7.11.1]
D	MA_106428g0010	K13420	FLS2	LRR receptor-like serine/threonine-protein kinase FLS2 [EC:2.7.11.1]
D	MA_53673g0010	K13449	PR1	pathogenesis-related protein 1
D	MA_133206g0010	K12795	SUGT1, SGT1	suppressor of G2 allele of SKP1
D	MA_10431031g0010	K09487	HSP90B, TRA1	heat shock protein 90kDa beta
D	MA_10434030g0010	K04079	HSP90A, htpG	molecular chaperone HtpG
D	MA_12191g0010	K04079	HSP90A, htpG	molecular chaperone HtpG
D	MA_37473g0010	K13459	RPS2	disease resistance protein RPS2
D	MA_48202g0010	K13459	RPS2	disease resistance protein RPS2
D	MA_101621g0020	K18875	EDS1	enhanced disease susceptibility 1 protein
D	MA_10431201g0020	K18875	EDS1	enhanced disease susceptibility 1 protein
#
A	09160 Human Diseases
B
B	09161 Cancers: Overview
C	05200 Pathways in cancer [PATH:ko05200]
D	MA_10257270g0010	K03083	GSK3B	glycogen synthase kinase 3 beta [EC:2.7.11.26]
D	MA_10433267g0010	K01110	PTEN	phosphatidylinositol-3,4,5-trisphosphate 3-phosphatase and dual-specificity protein phosphatase PTEN [EC:3.1.3.16 3.1.3.48 3.1.3.67]
D	MA_33097g0010	K09291	TPR, MLP1, MLP2	nucleoprotein TPR
D	MA_52889g0010	K02183	CALM	calmodulin
D	MA_37513g0010	K08737	MSH6	DNA mismatch repair protein MSH6
D	MA_10426249g0010	K00799	GST, gst	glutathione S-transferase [EC:2.5.1.18]
D	MA_117567g0010	K00799	GST, gst	glutathione S-transferase [EC:2.5.1.18]
D	MA_188810g0010	K00799	GST, gst	glutathione S-transferase [EC:2.5.1.18]
D	MA_2168g0030	K00799	GST, gst	glutathione S-transferase [EC:2.5.1.18]
D	MA_10434030g0010	K04079	HSP90A, htpG	molecular chaperone HtpG
D	MA_12191g0010	K04079	HSP90A, htpG	molecular chaperone HtpG
D	MA_10431031g0010	K09487	HSP90B, TRA1	heat shock protein 90kDa beta
C	05230 Central carbon metabolism in cancer [PATH:ko05230]
D	MA_589906g0010	K00844	HK	hexokinase [EC:2.7.1.1]
D	MA_127355g0010	K00850	pfkA, PFK	6-phosphofructokinase 1 [EC:2.7.1.11]
D	MA_10433267g0010	K01110	PTEN	phosphatidylinositol-3,4,5-trisphosphate 3-phosphatase and dual-specificity protein phosphatase PTEN [EC:3.1.3.16 3.1.3.48 3.1.3.67]
C	05231 Choline metabolism in cancer [PATH:ko05231]
D	MA_10428266g0010	K01115	PLD1_2	phospholipase D1/2 [EC:3.1.4.4]
D	MA_10437049g0010	K01115	PLD1_2	phospholipase D1/2 [EC:3.1.4.4]
D	MA_11699g0020	K00968	PCYT1	choline-phosphate cytidylyltransferase [EC:2.7.7.15]
C	05202 Transcriptional misregulation in cancer [PATH:ko05202]
D	MA_18241g0010	K11644	SIN3A	paired amphipathic helix protein Sin3a
C	05206 MicroRNAs in cancer [PATH:ko05206]
D	MA_10433267g0010	K01110	PTEN	phosphatidylinositol-3,4,5-trisphosphate 3-phosphatase and dual-specificity protein phosphatase PTEN [EC:3.1.3.16 3.1.3.48 3.1.3.67]
D	MA_10433604g0010	K13863	SLC7A1, ATRC1	solute carrier family 7 (cationic amino acid transporter), member 1
D	MA_10433746g0010	K00558	DNMT1, dcm	DNA (cytosine-5)-methyltransferase 1 [EC:2.1.1.37]
D	MA_14136g0010	K05658	ABCB1, CD243	ATP-binding cassette, subfamily B (MDR/TAP), member 1 [EC:7.6.2.2]
D	MA_1824g0020	K05658	ABCB1, CD243	ATP-binding cassette, subfamily B (MDR/TAP), member 1 [EC:7.6.2.2]
C	05205 Proteoglycans in cancer [PATH:ko05205]
D	MA_10430886g0020	K06269	PPP1C	serine/threonine-protein phosphatase PP1 catalytic subunit [EC:3.1.3.16]
C	05204 Chemical carcinogenesis [PATH:ko05204]
D	MA_10426249g0010	K00799	GST, gst	glutathione S-transferase [EC:2.5.1.18]
D	MA_117567g0010	K00799	GST, gst	glutathione S-transferase [EC:2.5.1.18]
D	MA_188810g0010	K00799	GST, gst	glutathione S-transferase [EC:2.5.1.18]
D	MA_2168g0030	K00799	GST, gst	glutathione S-transferase [EC:2.5.1.18]
C	05203 Viral carcinogenesis [PATH:ko05203]
D	MA_12670g0020	K06630	YWHAE	14-3-3 protein epsilon
D	MA_14148g0010	K06630	YWHAE	14-3-3 protein epsilon
D	MA_31294g0010	K06630	YWHAE	14-3-3 protein epsilon
D	MA_10427483g0010	K11838	USP7, UBP15	ubiquitin carboxyl-terminal hydrolase 7 [EC:3.4.19.12]
D	MA_70500g0010	K06063	SNW1, SKIIP, SKIP	SNW domain-containing protein 1
D	MA_10434382g0020	K03062	PSMC1, RPT2	26S proteasome regulatory subunit T2
D	MA_7958448g0010	K10691	UBR4, ZUBR1	E3 ubiquitin-protein ligase UBR4 [EC:2.3.2.27]
D	MA_9251g0010	K15305	VAC14, TAX1BP2	vacuole morphology and inheritance protein 14
B
B	09162 Cancers: Specific types
C	05210 Colorectal cancer [PATH:ko05210]
D	MA_10257270g0010	K03083	GSK3B	glycogen synthase kinase 3 beta [EC:2.7.11.26]
D	MA_37513g0010	K08737	MSH6	DNA mismatch repair protein MSH6
C	05212 Pancreatic cancer [PATH:ko05212]
C	05225 Hepatocellular carcinoma [PATH:ko05225]
D	MA_10433267g0010	K01110	PTEN	phosphatidylinositol-3,4,5-trisphosphate 3-phosphatase and dual-specificity protein phosphatase PTEN [EC:3.1.3.16 3.1.3.48 3.1.3.67]
D	MA_10257270g0010	K03083	GSK3B	glycogen synthase kinase 3 beta [EC:2.7.11.26]
D	MA_10426249g0010	K00799	GST, gst	glutathione S-transferase [EC:2.5.1.18]
D	MA_117567g0010	K00799	GST, gst	glutathione S-transferase [EC:2.5.1.18]
D	MA_188810g0010	K00799	GST, gst	glutathione S-transferase [EC:2.5.1.18]
D	MA_2168g0030	K00799	GST, gst	glutathione S-transferase [EC:2.5.1.18]
C	05226 Gastric cancer [PATH:ko05226]
D	MA_14136g0010	K05658	ABCB1, CD243	ATP-binding cassette, subfamily B (MDR/TAP), member 1 [EC:7.6.2.2]
D	MA_1824g0020	K05658	ABCB1, CD243	ATP-binding cassette, subfamily B (MDR/TAP), member 1 [EC:7.6.2.2]
D	MA_10257270g0010	K03083	GSK3B	glycogen synthase kinase 3 beta [EC:2.7.11.26]
C	05214 Glioma [PATH:ko05214]
D	MA_52889g0010	K02183	CALM	calmodulin
D	MA_10433267g0010	K01110	PTEN	phosphatidylinositol-3,4,5-trisphosphate 3-phosphatase and dual-specificity protein phosphatase PTEN [EC:3.1.3.16 3.1.3.48 3.1.3.67]
C	05216 Thyroid cancer [PATH:ko05216]
D	MA_33097g0010	K09291	TPR, MLP1, MLP2	nucleoprotein TPR
C	05221 Acute myeloid leukemia [PATH:ko05221]
C	05220 Chronic myeloid leukemia [PATH:ko05220]
C	05217 Basal cell carcinoma [PATH:ko05217]
D	MA_10257270g0010	K03083	GSK3B	glycogen synthase kinase 3 beta [EC:2.7.11.26]
C	05218 Melanoma [PATH:ko05218]
D	MA_10433267g0010	K01110	PTEN	phosphatidylinositol-3,4,5-trisphosphate 3-phosphatase and dual-specificity protein phosphatase PTEN [EC:3.1.3.16 3.1.3.48 3.1.3.67]
C	05211 Renal cell carcinoma [PATH:ko05211]
C	05219 Bladder cancer [PATH:ko05219]
C	05215 Prostate cancer [PATH:ko05215]
D	MA_10433267g0010	K01110	PTEN	phosphatidylinositol-3,4,5-trisphosphate 3-phosphatase and dual-specificity protein phosphatase PTEN [EC:3.1.3.16 3.1.3.48 3.1.3.67]
D	MA_10257270g0010	K03083	GSK3B	glycogen synthase kinase 3 beta [EC:2.7.11.26]
D	MA_10434030g0010	K04079	HSP90A, htpG	molecular chaperone HtpG
D	MA_12191g0010	K04079	HSP90A, htpG	molecular chaperone HtpG
D	MA_10431031g0010	K09487	HSP90B, TRA1	heat shock protein 90kDa beta
C	05213 Endometrial cancer [PATH:ko05213]
D	MA_10433267g0010	K01110	PTEN	phosphatidylinositol-3,4,5-trisphosphate 3-phosphatase and dual-specificity protein phosphatase PTEN [EC:3.1.3.16 3.1.3.48 3.1.3.67]
D	MA_10257270g0010	K03083	GSK3B	glycogen synthase kinase 3 beta [EC:2.7.11.26]
C	05224 Breast cancer [PATH:ko05224]
D	MA_10433267g0010	K01110	PTEN	phosphatidylinositol-3,4,5-trisphosphate 3-phosphatase and dual-specificity protein phosphatase PTEN [EC:3.1.3.16 3.1.3.48 3.1.3.67]
D	MA_10257270g0010	K03083	GSK3B	glycogen synthase kinase 3 beta [EC:2.7.11.26]
C	05222 Small cell lung cancer [PATH:ko05222]
D	MA_10433267g0010	K01110	PTEN	phosphatidylinositol-3,4,5-trisphosphate 3-phosphatase and dual-specificity protein phosphatase PTEN [EC:3.1.3.16 3.1.3.48 3.1.3.67]
C	05223 Non-small cell lung cancer [PATH:ko05223]
B
B	09163 Immune diseases
C	05310 Asthma [PATH:ko05310]
C	05322 Systemic lupus erythematosus [PATH:ko05322]
C	05323 Rheumatoid arthritis [PATH:ko05323]
C	05320 Autoimmune thyroid disease [PATH:ko05320]
C	05321 Inflammatory bowel disease (IBD) [PATH:ko05321]
C	05330 Allograft rejection [PATH:ko05330]
C	05332 Graft-versus-host disease [PATH:ko05332]
C	05340 Primary immunodeficiency [PATH:ko05340]
B
B	09164 Neurodegenerative diseases
C	05010 Alzheimer disease [PATH:ko05010]
D	MA_58851g0010	K20723	RTN3	reticulon-3
D	MA_45653g0010	K00411	UQCRFS1, RIP1, petA	ubiquinol-cytochrome c reductase iron-sulfur subunit [EC:7.1.1.8]
D	MA_52889g0010	K02183	CALM	calmodulin
D	MA_10257270g0010	K03083	GSK3B	glycogen synthase kinase 3 beta [EC:2.7.11.26]
C	05012 Parkinson disease [PATH:ko05012]
D	MA_45653g0010	K00411	UQCRFS1, RIP1, petA	ubiquinol-cytochrome c reductase iron-sulfur subunit [EC:7.1.1.8]
D	MA_75520g0010	K05863	SLC25A4S, ANT	solute carrier family 25 (mitochondrial adenine nucleotide translocator), member 4/5/6/31
C	05014 Amyotrophic lateral sclerosis (ALS) [PATH:ko05014]
D	MA_10427891g0010	K03781	katE, CAT, catB, srpA	catalase [EC:1.11.1.6]
C	05016 Huntington disease [PATH:ko05016]
D	MA_18241g0010	K11644	SIN3A	paired amphipathic helix protein Sin3a
D	MA_45653g0010	K00411	UQCRFS1, RIP1, petA	ubiquinol-cytochrome c reductase iron-sulfur subunit [EC:7.1.1.8]
D	MA_75520g0010	K05863	SLC25A4S, ANT	solute carrier family 25 (mitochondrial adenine nucleotide translocator), member 4/5/6/31
C	05020 Prion diseases [PATH:ko05020]
D	MA_5353g0010	K09490	HSPA5, BIP	heat shock 70kDa protein 5
B
B	09165 Substance dependence
C	05030 Cocaine addiction [PATH:ko05030]
C	05031 Amphetamine addiction [PATH:ko05031]
D	MA_52889g0010	K02183	CALM	calmodulin
D	MA_10430886g0020	K06269	PPP1C	serine/threonine-protein phosphatase PP1 catalytic subunit [EC:3.1.3.16]
C	05032 Morphine addiction [PATH:ko05032]
C	05033 Nicotine addiction [PATH:ko05033]
C	05034 Alcoholism [PATH:ko05034]
D	MA_52889g0010	K02183	CALM	calmodulin
D	MA_10430886g0020	K06269	PPP1C	serine/threonine-protein phosphatase PP1 catalytic subunit [EC:3.1.3.16]
B
B	09166 Cardiovascular diseases
C	05418 Fluid shear stress and atherosclerosis [PATH:ko05418]
D	MA_10434030g0010	K04079	HSP90A, htpG	molecular chaperone HtpG
D	MA_12191g0010	K04079	HSP90A, htpG	molecular chaperone HtpG
D	MA_10431031g0010	K09487	HSP90B, TRA1	heat shock protein 90kDa beta
D	MA_52889g0010	K02183	CALM	calmodulin
D	MA_10426249g0010	K00799	GST, gst	glutathione S-transferase [EC:2.5.1.18]
D	MA_117567g0010	K00799	GST, gst	glutathione S-transferase [EC:2.5.1.18]
D	MA_188810g0010	K00799	GST, gst	glutathione S-transferase [EC:2.5.1.18]
D	MA_2168g0030	K00799	GST, gst	glutathione S-transferase [EC:2.5.1.18]
D	MA_916238g0010	K03671	trxA	thioredoxin 1
D	MA_31203g0010	K07198	PRKAA, AMPK	5'-AMP-activated protein kinase, catalytic alpha subunit [EC:2.7.11.11]
C	05410 Hypertrophic cardiomyopathy (HCM) [PATH:ko05410]
D	MA_31203g0010	K07198	PRKAA, AMPK	5'-AMP-activated protein kinase, catalytic alpha subunit [EC:2.7.11.11]
C	05412 Arrhythmogenic right ventricular cardiomyopathy (ARVC) [PATH:ko05412]
C	05414 Dilated cardiomyopathy (DCM) [PATH:ko05414]
C	05416 Viral myocarditis [PATH:ko05416]
D	MA_15224g0010	K03260	EIF4G	translation initiation factor 4G
B
B	09167 Endocrine and metabolic diseases
C	04930 Type II diabetes mellitus [PATH:ko04930]
D	MA_589906g0010	K00844	HK	hexokinase [EC:2.7.1.1]
C	04940 Type I diabetes mellitus [PATH:ko04940]
D	MA_442130g0010	K01580	E4.1.1.15, gadB, gadA, GAD	glutamate decarboxylase [EC:4.1.1.15]
C	04950 Maturity onset diabetes of the young [PATH:ko04950]
C	04932 Non-alcoholic fatty liver disease (NAFLD) [PATH:ko04932]
D	MA_10257270g0010	K03083	GSK3B	glycogen synthase kinase 3 beta [EC:2.7.11.26]
D	MA_84660g0010	K07297	ADIPOR	adiponectin receptor
D	MA_31203g0010	K07198	PRKAA, AMPK	5'-AMP-activated protein kinase, catalytic alpha subunit [EC:2.7.11.11]
D	MA_45653g0010	K00411	UQCRFS1, RIP1, petA	ubiquinol-cytochrome c reductase iron-sulfur subunit [EC:7.1.1.8]
C	04931 Insulin resistance [PATH:ko04931]
D	MA_10430886g0020	K06269	PPP1C	serine/threonine-protein phosphatase PP1 catalytic subunit [EC:3.1.3.16]
D	MA_10257270g0010	K03083	GSK3B	glycogen synthase kinase 3 beta [EC:2.7.11.26]
D	MA_31203g0010	K07198	PRKAA, AMPK	5'-AMP-activated protein kinase, catalytic alpha subunit [EC:2.7.11.11]
D	MA_10433267g0010	K01110	PTEN	phosphatidylinositol-3,4,5-trisphosphate 3-phosphatase and dual-specificity protein phosphatase PTEN [EC:3.1.3.16 3.1.3.48 3.1.3.67]
D	MA_469g0010	K00820	glmS, GFPT	glucosamine---fructose-6-phosphate aminotransferase (isomerizing) [EC:2.6.1.16]
D	MA_663612g0010	K00820	glmS, GFPT	glucosamine---fructose-6-phosphate aminotransferase (isomerizing) [EC:2.6.1.16]
C	04933 AGE-RAGE signaling pathway in diabetic complications [PATH:ko04933]
C	04934 Cushing syndrome [PATH:ko04934]
D	MA_10257270g0010	K03083	GSK3B	glycogen synthase kinase 3 beta [EC:2.7.11.26]
B
B	09171 Infectious diseases: Bacterial
C	05110 Vibrio cholerae infection [PATH:ko05110]
C	05120 Epithelial cell signaling in Helicobacter pylori infection [PATH:ko05120]
C	05130 Pathogenic Escherichia coli infection [PATH:ko05130]
D	MA_5963g0010	K07374	TUBA	tubulin alpha
D	MA_55439g0010	K07375	TUBB	tubulin beta
C	05132 Salmonella infection [PATH:ko05132]
C	05131 Shigellosis [PATH:ko05131]
D	MA_131998g0010	K12836	U2AF1	splicing factor U2AF 35 kDa subunit
C	05133 Pertussis [PATH:ko05133]
D	MA_52889g0010	K02183	CALM	calmodulin
D	MA_76641g0010	K05765	CFL	cofilin
D	MA_10206478g0010	K04733	IRAK4	interleukin-1 receptor-associated kinase 4 [EC:2.7.11.1]
D	MA_10436602g0020	K04733	IRAK4	interleukin-1 receptor-associated kinase 4 [EC:2.7.11.1]
D	MA_113573g0010	K04733	IRAK4	interleukin-1 receptor-associated kinase 4 [EC:2.7.11.1]
D	MA_327445g0010	K04733	IRAK4	interleukin-1 receptor-associated kinase 4 [EC:2.7.11.1]
D	MA_382378g0010	K04733	IRAK4	interleukin-1 receptor-associated kinase 4 [EC:2.7.11.1]
D	MA_8498773g0010	K04733	IRAK4	interleukin-1 receptor-associated kinase 4 [EC:2.7.11.1]
C	05134 Legionellosis [PATH:ko05134]
D	MA_101924g0020	K07874	RAB1A	Ras-related protein Rab-1A
D	MA_10168585g0010	K13525	VCP, CDC48	transitional endoplasmic reticulum ATPase
D	MA_240476g0010	K03283	HSPA1s	heat shock 70kDa protein 1/2/6/8
D	MA_53567g0010	K03283	HSPA1s	heat shock 70kDa protein 1/2/6/8
C	05150 Staphylococcus aureus infection [PATH:ko05150]
C	05152 Tuberculosis [PATH:ko05152]
D	MA_10206478g0010	K04733	IRAK4	interleukin-1 receptor-associated kinase 4 [EC:2.7.11.1]
D	MA_10436602g0020	K04733	IRAK4	interleukin-1 receptor-associated kinase 4 [EC:2.7.11.1]
D	MA_113573g0010	K04733	IRAK4	interleukin-1 receptor-associated kinase 4 [EC:2.7.11.1]
D	MA_327445g0010	K04733	IRAK4	interleukin-1 receptor-associated kinase 4 [EC:2.7.11.1]
D	MA_382378g0010	K04733	IRAK4	interleukin-1 receptor-associated kinase 4 [EC:2.7.11.1]
D	MA_8498773g0010	K04733	IRAK4	interleukin-1 receptor-associated kinase 4 [EC:2.7.11.1]
D	MA_52889g0010	K02183	CALM	calmodulin
C	05100 Bacterial invasion of epithelial cells [PATH:ko05100]
D	MA_10433644g0010	K01528	DNM	dynamin GTPase [EC:3.6.5.5]
B
B	09172 Infectious diseases: Viral
C	05166 Human T-cell leukemia virus 1 infection [PATH:ko05166]
D	MA_116011g0010	K08057	CALR	calreticulin
D	MA_10427968g0010	K08054	CANX	calnexin
D	MA_75520g0010	K05863	SLC25A4S, ANT	solute carrier family 25 (mitochondrial adenine nucleotide translocator), member 4/5/6/31
D	MA_9251g0010	K15305	VAC14, TAX1BP2	vacuole morphology and inheritance protein 14
D	MA_38686g0010	K03354	APC7	anaphase-promoting complex subunit 7
D	MA_10433267g0010	K01110	PTEN	phosphatidylinositol-3,4,5-trisphosphate 3-phosphatase and dual-specificity protein phosphatase PTEN [EC:3.1.3.16 3.1.3.48 3.1.3.67]
C	05170 Human immunodeficiency virus 1 infection [PATH:ko05170]
D	MA_52889g0010	K02183	CALM	calmodulin
D	MA_76641g0010	K05765	CFL	cofilin
D	MA_10206478g0010	K04733	IRAK4	interleukin-1 receptor-associated kinase 4 [EC:2.7.11.1]
D	MA_10436602g0020	K04733	IRAK4	interleukin-1 receptor-associated kinase 4 [EC:2.7.11.1]
D	MA_113573g0010	K04733	IRAK4	interleukin-1 receptor-associated kinase 4 [EC:2.7.11.1]
D	MA_327445g0010	K04733	IRAK4	interleukin-1 receptor-associated kinase 4 [EC:2.7.11.1]
D	MA_382378g0010	K04733	IRAK4	interleukin-1 receptor-associated kinase 4 [EC:2.7.11.1]
D	MA_8498773g0010	K04733	IRAK4	interleukin-1 receptor-associated kinase 4 [EC:2.7.11.1]
D	MA_116011g0010	K08057	CALR	calreticulin
C	05162 Measles [PATH:ko05162]
D	MA_10257270g0010	K03083	GSK3B	glycogen synthase kinase 3 beta [EC:2.7.11.26]
D	MA_10206478g0010	K04733	IRAK4	interleukin-1 receptor-associated kinase 4 [EC:2.7.11.1]
D	MA_10436602g0020	K04733	IRAK4	interleukin-1 receptor-associated kinase 4 [EC:2.7.11.1]
D	MA_113573g0010	K04733	IRAK4	interleukin-1 receptor-associated kinase 4 [EC:2.7.11.1]
D	MA_327445g0010	K04733	IRAK4	interleukin-1 receptor-associated kinase 4 [EC:2.7.11.1]
D	MA_382378g0010	K04733	IRAK4	interleukin-1 receptor-associated kinase 4 [EC:2.7.11.1]
D	MA_8498773g0010	K04733	IRAK4	interleukin-1 receptor-associated kinase 4 [EC:2.7.11.1]
D	MA_240476g0010	K03283	HSPA1s	heat shock 70kDa protein 1/2/6/8
D	MA_53567g0010	K03283	HSPA1s	heat shock 70kDa protein 1/2/6/8
D	MA_126866g0010	K10144	RCHY1, PIRH2	RING finger and CHY zinc finger domain-containing protein 1 [EC:2.3.2.27]
C	05164 Influenza A [PATH:ko05164]
D	MA_240476g0010	K03283	HSPA1s	heat shock 70kDa protein 1/2/6/8
D	MA_53567g0010	K03283	HSPA1s	heat shock 70kDa protein 1/2/6/8
D	MA_10206478g0010	K04733	IRAK4	interleukin-1 receptor-associated kinase 4 [EC:2.7.11.1]
D	MA_10436602g0020	K04733	IRAK4	interleukin-1 receptor-associated kinase 4 [EC:2.7.11.1]
D	MA_113573g0010	K04733	IRAK4	interleukin-1 receptor-associated kinase 4 [EC:2.7.11.1]
D	MA_327445g0010	K04733	IRAK4	interleukin-1 receptor-associated kinase 4 [EC:2.7.11.1]
D	MA_382378g0010	K04733	IRAK4	interleukin-1 receptor-associated kinase 4 [EC:2.7.11.1]
D	MA_8498773g0010	K04733	IRAK4	interleukin-1 receptor-associated kinase 4 [EC:2.7.11.1]
D	MA_10257270g0010	K03083	GSK3B	glycogen synthase kinase 3 beta [EC:2.7.11.26]
C	05161 Hepatitis B [PATH:ko05161]
D	MA_10206478g0010	K04733	IRAK4	interleukin-1 receptor-associated kinase 4 [EC:2.7.11.1]
D	MA_10436602g0020	K04733	IRAK4	interleukin-1 receptor-associated kinase 4 [EC:2.7.11.1]
D	MA_113573g0010	K04733	IRAK4	interleukin-1 receptor-associated kinase 4 [EC:2.7.11.1]
D	MA_327445g0010	K04733	IRAK4	interleukin-1 receptor-associated kinase 4 [EC:2.7.11.1]
D	MA_382378g0010	K04733	IRAK4	interleukin-1 receptor-associated kinase 4 [EC:2.7.11.1]
D	MA_8498773g0010	K04733	IRAK4	interleukin-1 receptor-associated kinase 4 [EC:2.7.11.1]
C	05160 Hepatitis C [PATH:ko05160]
D	MA_18571g0010	K04354	PPP2R2	serine/threonine-protein phosphatase 2A regulatory subunit B
D	MA_12670g0020	K06630	YWHAE	14-3-3 protein epsilon
D	MA_14148g0010	K06630	YWHAE	14-3-3 protein epsilon
D	MA_31294g0010	K06630	YWHAE	14-3-3 protein epsilon
D	MA_10257270g0010	K03083	GSK3B	glycogen synthase kinase 3 beta [EC:2.7.11.26]
C	05168 Herpes simplex virus 1 infection [PATH:ko05168]
D	MA_10206478g0010	K04733	IRAK4	interleukin-1 receptor-associated kinase 4 [EC:2.7.11.1]
D	MA_10436602g0020	K04733	IRAK4	interleukin-1 receptor-associated kinase 4 [EC:2.7.11.1]
D	MA_113573g0010	K04733	IRAK4	interleukin-1 receptor-associated kinase 4 [EC:2.7.11.1]
D	MA_327445g0010	K04733	IRAK4	interleukin-1 receptor-associated kinase 4 [EC:2.7.11.1]
D	MA_382378g0010	K04733	IRAK4	interleukin-1 receptor-associated kinase 4 [EC:2.7.11.1]
D	MA_8498773g0010	K04733	IRAK4	interleukin-1 receptor-associated kinase 4 [EC:2.7.11.1]
D	MA_10430886g0020	K06269	PPP1C	serine/threonine-protein phosphatase PP1 catalytic subunit [EC:3.1.3.16]
D	MA_13697g0010	K03680	EIF2B4	translation initiation factor eIF-2B subunit delta
D	MA_116011g0010	K08057	CALR	calreticulin
D	MA_10436716g0020	K12893	SFRS4_5_6	splicing factor, arginine/serine-rich 4/5/6
C	05163 Human cytomegalovirus infection [PATH:ko05163]
D	MA_52889g0010	K02183	CALM	calmodulin
D	MA_10257270g0010	K03083	GSK3B	glycogen synthase kinase 3 beta [EC:2.7.11.26]
D	MA_116011g0010	K08057	CALR	calreticulin
C	05167 Kaposi sarcoma-associated herpesvirus infection [PATH:ko05167]
D	MA_52889g0010	K02183	CALM	calmodulin
D	MA_10257270g0010	K03083	GSK3B	glycogen synthase kinase 3 beta [EC:2.7.11.26]
C	05169 Epstein-Barr virus infection [PATH:ko05169]
D	MA_10206478g0010	K04733	IRAK4	interleukin-1 receptor-associated kinase 4 [EC:2.7.11.1]
D	MA_10436602g0020	K04733	IRAK4	interleukin-1 receptor-associated kinase 4 [EC:2.7.11.1]
D	MA_113573g0010	K04733	IRAK4	interleukin-1 receptor-associated kinase 4 [EC:2.7.11.1]
D	MA_327445g0010	K04733	IRAK4	interleukin-1 receptor-associated kinase 4 [EC:2.7.11.1]
D	MA_382378g0010	K04733	IRAK4	interleukin-1 receptor-associated kinase 4 [EC:2.7.11.1]
D	MA_8498773g0010	K04733	IRAK4	interleukin-1 receptor-associated kinase 4 [EC:2.7.11.1]
D	MA_10434382g0020	K03062	PSMC1, RPT2	26S proteasome regulatory subunit T2
D	MA_116011g0010	K08057	CALR	calreticulin
D	MA_70500g0010	K06063	SNW1, SKIIP, SKIP	SNW domain-containing protein 1
D	MA_18241g0010	K11644	SIN3A	paired amphipathic helix protein Sin3a
D	MA_10427483g0010	K11838	USP7, UBP15	ubiquitin carboxyl-terminal hydrolase 7 [EC:3.4.19.12]
C	05165 Human papillomavirus infection [PATH:ko05165]
D	MA_10257270g0010	K03083	GSK3B	glycogen synthase kinase 3 beta [EC:2.7.11.26]
D	MA_10433267g0010	K01110	PTEN	phosphatidylinositol-3,4,5-trisphosphate 3-phosphatase and dual-specificity protein phosphatase PTEN [EC:3.1.3.16 3.1.3.48 3.1.3.67]
D	MA_18571g0010	K04354	PPP2R2	serine/threonine-protein phosphatase 2A regulatory subunit B
D	MA_10434382g0020	K03062	PSMC1, RPT2	26S proteasome regulatory subunit T2
D	MA_103867g0010	K14009	BCAP31, BAP31	B-cell receptor-associated protein 31
D	MA_7958448g0010	K10691	UBR4, ZUBR1	E3 ubiquitin-protein ligase UBR4 [EC:2.3.2.27]
B
B	09174 Infectious diseases: Parasitic
C	05146 Amoebiasis [PATH:ko05146]
C	05144 Malaria [PATH:ko05144]
C	05145 Toxoplasmosis [PATH:ko05145]
D	MA_10206478g0010	K04733	IRAK4	interleukin-1 receptor-associated kinase 4 [EC:2.7.11.1]
D	MA_10436602g0020	K04733	IRAK4	interleukin-1 receptor-associated kinase 4 [EC:2.7.11.1]
D	MA_113573g0010	K04733	IRAK4	interleukin-1 receptor-associated kinase 4 [EC:2.7.11.1]
D	MA_327445g0010	K04733	IRAK4	interleukin-1 receptor-associated kinase 4 [EC:2.7.11.1]
D	MA_382378g0010	K04733	IRAK4	interleukin-1 receptor-associated kinase 4 [EC:2.7.11.1]
D	MA_8498773g0010	K04733	IRAK4	interleukin-1 receptor-associated kinase 4 [EC:2.7.11.1]
D	MA_240476g0010	K03283	HSPA1s	heat shock 70kDa protein 1/2/6/8
D	MA_53567g0010	K03283	HSPA1s	heat shock 70kDa protein 1/2/6/8
D	MA_115550g0010	K13412	CPK	calcium-dependent protein kinase [EC:2.7.11.1]
D	MA_13110g0010	K13412	CPK	calcium-dependent protein kinase [EC:2.7.11.1]
C	05140 Leishmaniasis [PATH:ko05140]
D	MA_10206478g0010	K04733	IRAK4	interleukin-1 receptor-associated kinase 4 [EC:2.7.11.1]
D	MA_10436602g0020	K04733	IRAK4	interleukin-1 receptor-associated kinase 4 [EC:2.7.11.1]
D	MA_113573g0010	K04733	IRAK4	interleukin-1 receptor-associated kinase 4 [EC:2.7.11.1]
D	MA_327445g0010	K04733	IRAK4	interleukin-1 receptor-associated kinase 4 [EC:2.7.11.1]
D	MA_382378g0010	K04733	IRAK4	interleukin-1 receptor-associated kinase 4 [EC:2.7.11.1]
D	MA_8498773g0010	K04733	IRAK4	interleukin-1 receptor-associated kinase 4 [EC:2.7.11.1]
C	05142 Chagas disease (American trypanosomiasis) [PATH:ko05142]
D	MA_10206478g0010	K04733	IRAK4	interleukin-1 receptor-associated kinase 4 [EC:2.7.11.1]
D	MA_10436602g0020	K04733	IRAK4	interleukin-1 receptor-associated kinase 4 [EC:2.7.11.1]
D	MA_113573g0010	K04733	IRAK4	interleukin-1 receptor-associated kinase 4 [EC:2.7.11.1]
D	MA_327445g0010	K04733	IRAK4	interleukin-1 receptor-associated kinase 4 [EC:2.7.11.1]
D	MA_382378g0010	K04733	IRAK4	interleukin-1 receptor-associated kinase 4 [EC:2.7.11.1]
D	MA_8498773g0010	K04733	IRAK4	interleukin-1 receptor-associated kinase 4 [EC:2.7.11.1]
D	MA_18571g0010	K04354	PPP2R2	serine/threonine-protein phosphatase 2A regulatory subunit B
D	MA_116011g0010	K08057	CALR	calreticulin
C	05143 African trypanosomiasis [PATH:ko05143]
B
B	09175 Drug resistance: Antimicrobial
C	01501 beta-Lactam resistance [PATH:ko01501]
C	01502 Vancomycin resistance [PATH:ko01502]
C	01503 Cationic antimicrobial peptide (CAMP) resistance [PATH:ko01503]
B
B	09176 Drug resistance: Antineoplastic
C	01521 EGFR tyrosine kinase inhibitor resistance [PATH:ko01521]
D	MA_10433267g0010	K01110	PTEN	phosphatidylinositol-3,4,5-trisphosphate 3-phosphatase and dual-specificity protein phosphatase PTEN [EC:3.1.3.16 3.1.3.48 3.1.3.67]
D	MA_10257270g0010	K03083	GSK3B	glycogen synthase kinase 3 beta [EC:2.7.11.26]
C	01524 Platinum drug resistance [PATH:ko01524]
D	MA_7924g0020	K14686	SLC31A1, CTR1	solute carrier family 31 (copper transporter), member 1
D	MA_10426249g0010	K00799	GST, gst	glutathione S-transferase [EC:2.5.1.18]
D	MA_117567g0010	K00799	GST, gst	glutathione S-transferase [EC:2.5.1.18]
D	MA_188810g0010	K00799	GST, gst	glutathione S-transferase [EC:2.5.1.18]
D	MA_2168g0030	K00799	GST, gst	glutathione S-transferase [EC:2.5.1.18]
D	MA_37513g0010	K08737	MSH6	DNA mismatch repair protein MSH6
C	01523 Antifolate resistance [PATH:ko01523]
C	01522 Endocrine resistance [PATH:ko01522]
#
A	09180 Brite Hierarchies
B
B	09181 Protein families: metabolism
C	01000 Enzymes [BR:ko01000]
C	01001 Protein kinases [BR:ko01001]
D	MA_114773g0010	K08790	STK38, NDR	serine/threonine kinase 38 [EC:2.7.11.1]
D	MA_31203g0010	K07198	PRKAA, AMPK	5'-AMP-activated protein kinase, catalytic alpha subunit [EC:2.7.11.11]
D	MA_115550g0010	K13412	CPK	calcium-dependent protein kinase [EC:2.7.11.1]
D	MA_13110g0010	K13412	CPK	calcium-dependent protein kinase [EC:2.7.11.1]
D	MA_10257270g0010	K03083	GSK3B	glycogen synthase kinase 3 beta [EC:2.7.11.26]
D	MA_10194g0020	K20604	MKK9	mitogen-activated protein kinase kinase 9 [EC:2.7.12.2]
D	MA_10206478g0010	K04733	IRAK4	interleukin-1 receptor-associated kinase 4 [EC:2.7.11.1]
D	MA_10436602g0020	K04733	IRAK4	interleukin-1 receptor-associated kinase 4 [EC:2.7.11.1]
D	MA_113573g0010	K04733	IRAK4	interleukin-1 receptor-associated kinase 4 [EC:2.7.11.1]
D	MA_327445g0010	K04733	IRAK4	interleukin-1 receptor-associated kinase 4 [EC:2.7.11.1]
D	MA_382378g0010	K04733	IRAK4	interleukin-1 receptor-associated kinase 4 [EC:2.7.11.1]
D	MA_8498773g0010	K04733	IRAK4	interleukin-1 receptor-associated kinase 4 [EC:2.7.11.1]
D	MA_10429751g0010	K13420	FLS2	LRR receptor-like serine/threonine-protein kinase FLS2 [EC:2.7.11.1]
D	MA_106428g0010	K13420	FLS2	LRR receptor-like serine/threonine-protein kinase FLS2 [EC:2.7.11.1]
D	MA_35694g0010	K14510	CTR1	serine/threonine-protein kinase CTR1 [EC:2.7.11.1]
D	MA_10433801g0010	K16279	KEG	E3 ubiquitin-protein ligase KEG [EC:2.7.11.1 2.3.2.27]
D	MA_17708g0010	K08867	WNK, PRKWNK	WNK lysine deficient protein kinase [EC:2.7.11.1]
C	01009 Protein phosphatases and associated proteins [BR:ko01009]
D	MA_10430886g0020	K06269	PPP1C	serine/threonine-protein phosphatase PP1 catalytic subunit [EC:3.1.3.16]
D	MA_10428138g0010	K11498	CENPE	centromeric protein E
D	MA_10433454g0020	K01251	E3.3.1.1, ahcY	adenosylhomocysteinase [EC:3.3.1.1]
D	MA_127355g0010	K00850	pfkA, PFK	6-phosphofructokinase 1 [EC:2.7.1.11]
D	MA_10436421g0010	K17592	SACS	sacsin
D	MA_17708g0010	K08867	WNK, PRKWNK	WNK lysine deficient protein kinase [EC:2.7.11.1]
D	MA_18571g0010	K04354	PPP2R2	serine/threonine-protein phosphatase 2A regulatory subunit B
D	MA_10433815g0030	K17609	NXN	nucleoredoxin [EC:1.8.1.8]
D	MA_62264g0010	K17609	NXN	nucleoredoxin [EC:1.8.1.8]
D	MA_52889g0010	K02183	CALM	calmodulin
D	MA_10434030g0010	K04079	HSP90A, htpG	molecular chaperone HtpG
D	MA_12191g0010	K04079	HSP90A, htpG	molecular chaperone HtpG
D	MA_240476g0010	K03283	HSPA1s	heat shock 70kDa protein 1/2/6/8
D	MA_53567g0010	K03283	HSPA1s	heat shock 70kDa protein 1/2/6/8
D	MA_579296g0010	K14803	PTC2_3	protein phosphatase PTC2/3 [EC:3.1.3.16]
D	MA_10433267g0010	K01110	PTEN	phosphatidylinositol-3,4,5-trisphosphate 3-phosphatase and dual-specificity protein phosphatase PTEN [EC:3.1.3.16 3.1.3.48 3.1.3.67]
C	01002 Peptidases [BR:ko01002]
D	MA_105240g0010	K01381	PEP4	saccharopepsin [EC:3.4.23.25]
D	MA_15755g0030	K01381	PEP4	saccharopepsin [EC:3.4.23.25]
D	MA_10426907g0010	K22683	APF2	aspartyl protease family protein [EC:3.4.23.-]
D	MA_10142119g0010	K09595	HM13	minor histocompatibility antigen H13 [EC:3.4.23.-]
D	MA_17334g0010	K01363	CTSB	cathepsin B [EC:3.4.22.1]
D	MA_10222569g0010	K01373	CTSF	cathepsin F [EC:3.4.22.41]
D	MA_10435015g0020	K01373	CTSF	cathepsin F [EC:3.4.22.41]
D	MA_60392g0010	K01369	LGMN	legumain [EC:3.4.22.34]
D	MA_10427483g0010	K11838	USP7, UBP15	ubiquitin carboxyl-terminal hydrolase 7 [EC:3.4.19.12]
D	MA_469g0010	K00820	glmS, GFPT	glucosamine---fructose-6-phosphate aminotransferase (isomerizing) [EC:2.6.1.16]
D	MA_663612g0010	K00820	glmS, GFPT	glucosamine---fructose-6-phosphate aminotransferase (isomerizing) [EC:2.6.1.16]
D	MA_23278g0010	K08592	SENP1	sentrin-specific protease 1 [EC:3.4.22.68]
D	MA_94624g0010	K15235	JOSD	josephin [EC:3.4.19.12]
D	MA_19229g0010	K16296	SCPL-I	serine carboxypeptidase-like clade I [EC:3.4.16.-]
D	MA_8787g0010	K16296	SCPL-I	serine carboxypeptidase-like clade I [EC:3.4.16.-]
D	MA_180788g0010	K16297	SCPL-II	serine carboxypeptidase-like clade II [EC:3.4.16.-]
D	MA_4992g0010	K16297	SCPL-II	serine carboxypeptidase-like clade II [EC:3.4.16.-]
D	MA_96120g0010	K16297	SCPL-II	serine carboxypeptidase-like clade II [EC:3.4.16.-]
D	MA_167307g0010	K13699	ABHD5, CGI-58	abhydrolase domain-containing protein 5 [EC:2.3.1.51]
C	01003 Glycosyltransferases [BR:ko01003]
D	MA_499839g0010	K03843	ALG2	alpha-1,3/alpha-1,6-mannosyltransferase [EC:2.4.1.132 2.4.1.257]
D	MA_54369g0010	K20783	RRA	arabinosyltransferase [EC:2.4.2.-]
D	MA_83793g0010	K09480	DGD	digalactosyldiacylglycerol synthase [EC:2.4.1.241]
D	MA_8845025g0010	K10999	CESA	cellulose synthase A [EC:2.4.1.12]
D	MA_960362g0010	K11000	CALS	callose synthase [EC:2.4.1.-]
D	MA_11862g0010	K20856	GALT31A, B3GALT6	beta-1,6-galactosyltransferase [EC:2.4.1.-]
D	MA_12186g0010	K13648	GAUT	alpha-1,4-galacturonosyltransferase [EC:2.4.1.43]
D	MA_5732482g0010	K13648	GAUT	alpha-1,4-galacturonosyltransferase [EC:2.4.1.43]
D	MA_10428947g0010	K08238	XXT	xyloglucan 6-xylosyltransferase [EC:2.4.2.39]
D	MA_49332g0010	K13691	SGT1	pathogen-inducible salicylic acid glucosyltransferase [EC:2.4.1.-]
D	MA_625682g0010	K13691	SGT1	pathogen-inducible salicylic acid glucosyltransferase [EC:2.4.1.-]
D	MA_10434729g0020	K13496	UGT73C	UDP-glucosyl transferase 73C [EC:2.4.1.-]
D	MA_175870g0010	K13496	UGT73C	UDP-glucosyl transferase 73C [EC:2.4.1.-]
D	MA_10259759g0010	K08237	E2.4.1.218	hydroquinone glucosyltransferase [EC:2.4.1.218]
D	MA_653463g0010	K11718	HUGT	UDP-glucose:glycoprotein glucosyltransferase [EC:2.4.1.-]
D	MA_30723g0010	K16055	TPS	trehalose 6-phosphate synthase/phosphatase [EC:2.4.1.15 3.1.3.12]
C	01005 Lipopolysaccharide biosynthesis proteins [BR:ko01005]
C	01011 Peptidoglycan biosynthesis and degradation proteins [BR:ko01011]
C	01004 Lipid biosynthesis proteins [BR:ko01004]
D	MA_469702g0010	K04712	DEGS	sphingolipid 4-desaturase/C4-monooxygenase [EC:1.14.19.17 1.14.18.5]
D	MA_167307g0010	K13699	ABHD5, CGI-58	abhydrolase domain-containing protein 5 [EC:2.3.1.51]
C	01008 Polyketide biosynthesis proteins [BR:ko01008]
C	01006 Prenyltransferases [BR:ko01006]
C	01007 Amino acid related enzymes [BR:ko01007]
D	MA_10429951g0010	K01885	EARS, gltX	glutamyl-tRNA synthetase [EC:6.1.1.17]
D	MA_113276g0030	K01883	CARS, cysS	cysteinyl-tRNA synthetase [EC:6.1.1.16]
D	MA_10429295g0010	K04567	KARS, lysS	lysyl-tRNA synthetase, class II [EC:6.1.1.6]
D	MA_102057g0010	K00815	TAT	tyrosine aminotransferase [EC:2.6.1.5]
D	MA_7993g0010	K00819	rocD, OAT	ornithine--oxo-acid transaminase [EC:2.6.1.13]
C	00199 Cytochrome P450 [BR:ko00199]
D	MA_10269244g0010	K05280	CYP75B1	flavonoid 3'-monooxygenase [EC:1.14.14.82]
D	MA_51890g0010	K05280	CYP75B1	flavonoid 3'-monooxygenase [EC:1.14.14.82]
D	MA_10435550g0030	K23136	CYP82C4	fraxetin 5-hydroxylase [EC:1.14.14.164]
D	MA_59638g0010	K23136	CYP82C4	fraxetin 5-hydroxylase [EC:1.14.14.164]
D	MA_837745g0010	K23136	CYP82C4	fraxetin 5-hydroxylase [EC:1.14.14.164]
D	MA_141669g0010	K15639	CYP734A1, BAS1	PHYB activation tagged suppressor 1 [EC:1.14.-.-]
D	MA_24539g0010	K20562	CYP736A	biphenyl-4-hydroxylase
C	00194 Photosynthesis proteins [BR:ko00194]
B
B	09182 Protein families: genetic information processing
C	03000 Transcription factors [BR:ko03000]
D	MA_10430475g0020	K10779	ATRX	transcriptional regulator ATRX [EC:3.6.4.12]
D	MA_169305g0010	K09338	HD-ZIP	homeobox-leucine zipper protein
D	MA_3688g0010	K09338	HD-ZIP	homeobox-leucine zipper protein
D	MA_60543g0010	K09338	HD-ZIP	homeobox-leucine zipper protein
D	MA_10428887g0010	K09377	CSRP	cysteine and glycine-rich protein
D	MA_41252g0020	K09419	HSFF	heat shock transcription factor, other eukaryote
D	MA_10430220g0010	K09422	MYBP	transcription factor MYB, plant
D	MA_121533g0010	K09422	MYBP	transcription factor MYB, plant
D	MA_22140g0010	K09422	MYBP	transcription factor MYB, plant
D	MA_30848g0010	K09422	MYBP	transcription factor MYB, plant
D	MA_10431881g0010	K21625	DMTF1, DMP1	cyclin-D-binding Myb-like transcription factor 1
D	MA_18942g0010	K09264	K09264	MADS-box transcription factor, plant
D	MA_130948g0020	K09284	AP2	AP2-like factor, euAP2 lineage
D	MA_8090186g0010	K09284	AP2	AP2-like factor, euAP2 lineage
D	MA_166248g0010	K09286	EREBP	EREBP-like factor
D	MA_37766g0010	K09286	EREBP	EREBP-like factor
D	MA_8518489g0010	K09286	EREBP	EREBP-like factor
D	MA_5748192g0010	K09287	RAV	RAV-like factor
D	MA_53004g0010	K14514	EIN3	ethylene-insensitive protein 3
C	03021 Transcription machinery [BR:ko03021]
D	MA_10430886g0020	K06269	PPP1C	serine/threonine-protein phosphatase PP1 catalytic subunit [EC:3.1.3.16]
C	03019 Messenger RNA biogenesis [BR:ko03019]
D	MA_10430886g0020	K06269	PPP1C	serine/threonine-protein phosphatase PP1 catalytic subunit [EC:3.1.3.16]
D	MA_33097g0010	K09291	TPR, MLP1, MLP2	nucleoprotein TPR
D	MA_10168585g0010	K13525	VCP, CDC48	transitional endoplasmic reticulum ATPase
D	MA_10432535g0010	K03257	EIF4A	translation initiation factor 4A
D	MA_15224g0010	K03260	EIF4G	translation initiation factor 4G
D	MA_10436695g0010	K05749	CYFIP	cytoplasmic FMR1 interacting protein
D	MA_18005g0010	K13126	PABPC	polyadenylate-binding protein
D	MA_79622g0010	K14411	MSI	RNA-binding protein Musashi
D	MA_10434386g0010	K18655	DDX19, DBP5	ATP-dependent RNA helicase DDX19/DBP5 [EC:3.6.4.13]
D	MA_130180g0010	K18749	LSM14, RAP55, SCD6	protein LSM14
D	MA_5963g0010	K07374	TUBA	tubulin alpha
D	MA_9777560g0010	K12581	CNOT7_8, CAF1, POP2	CCR4-NOT transcription complex subunit 7/8
D	MA_127355g0010	K00850	pfkA, PFK	6-phosphofructokinase 1 [EC:2.7.1.11]
C	03041 Spliceosome [BR:ko03041]
D	MA_10436716g0020	K12893	SFRS4_5_6	splicing factor, arginine/serine-rich 4/5/6
D	MA_10432431g0010	K12825	SF3A1, SAP114	splicing factor 3A subunit 1
D	MA_8503g0010	K12833	SF3B14	pre-mRNA branch site protein p14
D	MA_131998g0010	K12836	U2AF1	splicing factor U2AF 35 kDa subunit
D	MA_8424039g0010	K12837	U2AF2	splicing factor U2AF 65 kDa subunit
D	MA_188532g0010	K13094	RBM5_10	RNA-binding protein 5/10
D	MA_931263g0010	K12852	EFTUD2	116 kDa U5 small nuclear ribonucleoprotein component
D	MA_240476g0010	K03283	HSPA1s	heat shock 70kDa protein 1/2/6/8
D	MA_53567g0010	K03283	HSPA1s	heat shock 70kDa protein 1/2/6/8
D	MA_70500g0010	K06063	SNW1, SKIIP, SKIP	SNW domain-containing protein 1
D	MA_21726g0010	K13113	UBL5, HUB1	ubiquitin-like protein 5
D	MA_10436572g0010	K12818	DHX8, PRP22	ATP-dependent RNA helicase DHX8/PRP22 [EC:3.6.4.13]
D	MA_18005g0010	K13126	PABPC	polyadenylate-binding protein
D	MA_10430886g0020	K06269	PPP1C	serine/threonine-protein phosphatase PP1 catalytic subunit [EC:3.1.3.16]
C	03011 Ribosome [BR:ko03011]
D	MA_47548g0010	K02937	RP-L7e, RPL7	large subunit ribosomal protein L7e
D	MA_8948319g0010	K02866	RP-L10e, RPL10	large subunit ribosomal protein L10e
D	MA_6199g0020	K02896	RP-L24e, RPL24	large subunit ribosomal protein L24e
D	MA_9600415g0010	K02948	RP-S11, MRPS11, rpsK	small subunit ribosomal protein S11
C	03009 Ribosome biogenesis [BR:ko03009]
D	MA_10436680g0010	K14766	NOP14, UTP2	nucleolar protein 14
D	MA_95828g0010	K18327	REXO4, REX4	RNA exonuclease 4 [EC:3.1.-.-]
D	MA_102794g0010	K14791	PWP1	periodic tryptophan protein 1
D	MA_10432491g0010	K11108	RCL1	RNA 3'-terminal phosphate cyclase-like protein
D	MA_4460g0020	K14802	DRS2, ATP8A	phospholipid-transporting ATPase [EC:7.6.2.1]
D	MA_579296g0010	K14803	PTC2_3	protein phosphatase PTC2/3 [EC:3.1.3.16]
D	MA_240476g0010	K03283	HSPA1s	heat shock 70kDa protein 1/2/6/8
D	MA_53567g0010	K03283	HSPA1s	heat shock 70kDa protein 1/2/6/8
D	MA_180744g0010	K19307	BMT5	25S rRNA (uracil2634-N3)-methyltransferase [EC:2.1.1.313]
C	03016 Transfer RNA biogenesis [BR:ko03016]
D	MA_10433186g0010	K01166	RNASET2	ribonuclease T2 [EC:4.6.1.19]
D	MA_10429951g0010	K01885	EARS, gltX	glutamyl-tRNA synthetase [EC:6.1.1.17]
D	MA_10429295g0010	K04567	KARS, lysS	lysyl-tRNA synthetase, class II [EC:6.1.1.6]
D	MA_113276g0030	K01883	CARS, cysS	cysteinyl-tRNA synthetase [EC:6.1.1.16]
C	03012 Translation factors [BR:ko03012]
D	MA_13697g0010	K03680	EIF2B4	translation initiation factor eIF-2B subunit delta
D	MA_10432535g0010	K03257	EIF4A	translation initiation factor 4A
D	MA_15224g0010	K03260	EIF4G	translation initiation factor 4G
D	MA_4803g0010	K18995	DHX29	ATP-dependent RNA helicase DHX29 [EC:3.6.4.13]
C	03110 Chaperones and folding catalysts [BR:ko03110]
D	MA_8475g0020	K03695	clpB	ATP-dependent Clp protease ATP-binding subunit ClpB
D	MA_10427039g0010	K03696	clpC	ATP-dependent Clp protease ATP-binding subunit ClpC
D	MA_10434030g0010	K04079	HSP90A, htpG	molecular chaperone HtpG
D	MA_12191g0010	K04079	HSP90A, htpG	molecular chaperone HtpG
D	MA_10431031g0010	K09487	HSP90B, TRA1	heat shock protein 90kDa beta
D	MA_240476g0010	K03283	HSPA1s	heat shock 70kDa protein 1/2/6/8
D	MA_53567g0010	K03283	HSPA1s	heat shock 70kDa protein 1/2/6/8
D	MA_59480g0010	K09489	HSPA4	heat shock 70kDa protein 4
D	MA_5353g0010	K09490	HSPA5, BIP	heat shock 70kDa protein 5
D	MA_10433299g0030	K09503	DNAJA2	DnaJ homolog subfamily A member 2
D	MA_204527g0010	K09512	DNAJB6	DnaJ homolog subfamily B member 6
D	MA_50745g0010	K09522	DNAJC2	DnaJ homolog subfamily C member 2
D	MA_10433567g0010	K09531	DNAJC11	DnaJ homolog subfamily C member 11
D	MA_91889g0010	K09534	DNAJC14	DnaJ homolog subfamily C member 14
D	MA_103104g0010	K13993	HSP20	HSP20 family protein
D	MA_10426614g0010	K13993	HSP20	HSP20 family protein
D	MA_10427910g0010	K13993	HSP20	HSP20 family protein
D	MA_10436974g0020	K13993	HSP20	HSP20 family protein
D	MA_106449g0010	K13993	HSP20	HSP20 family protein
D	MA_24774g0010	K13993	HSP20	HSP20 family protein
D	MA_605776g0010	K13993	HSP20	HSP20 family protein
D	MA_9035900g0010	K13993	HSP20	HSP20 family protein
D	MA_10427968g0010	K08054	CANX	calnexin
D	MA_116011g0010	K08057	CALR	calreticulin
D	MA_101038g0020	K09560	ST13	suppressor of tumorigenicity protein 13
D	MA_17334g0010	K01363	CTSB	cathepsin B [EC:3.4.22.1]
D	MA_19406g0010	K09571	FKBP4_5	FK506-binding protein 4/5 [EC:5.2.1.8]
D	MA_916238g0010	K03671	trxA	thioredoxin 1
D	MA_101402g0010	K09580	PDIA1, P4HB	protein disulfide-isomerase A1 [EC:5.3.4.1]
D	MA_12242g0010	K09584	PDIA6, TXNDC7	protein disulfide-isomerase A6 [EC:5.3.4.1]
C	04131 Membrane trafficking [BR:ko04131]
D	MA_10428266g0010	K01115	PLD1_2	phospholipase D1/2 [EC:3.1.4.4]
D	MA_10437049g0010	K01115	PLD1_2	phospholipase D1/2 [EC:3.1.4.4]
D	MA_52889g0010	K02183	CALM	calmodulin
D	MA_139640g0010	K19996	SFH5	phosphatidylinositol transfer protein SFH5
D	MA_6119g0010	K08486	STX1B_2_3	syntaxin 1B/2/3
D	MA_85409g0010	K08511	ATVAMP72	vesicle-associated membrane protein 72
D	MA_10433644g0010	K01528	DNM	dynamin GTPase [EC:3.6.5.5]
D	MA_122499g0010	K20043	SNAP91, AP180, CALM	clathrin coat assembly protein AP180
D	MA_240476g0010	K03283	HSPA1s	heat shock 70kDa protein 1/2/6/8
D	MA_53567g0010	K03283	HSPA1s	heat shock 70kDa protein 1/2/6/8
D	MA_10427968g0010	K08054	CANX	calnexin
D	MA_20230g0010	K00921	PIKFYVE, FAB1	1-phosphatidylinositol-3-phosphate 5-kinase [EC:2.7.1.150]
D	MA_10430973g0010	K12486	SMAP	stromal membrane-associated protein
D	MA_10432082g0010	K20168	TBC1D15	TBC1 domain family member 15
D	MA_25624g0020	K20174	OSBPL1_2, ORP1_2	oxysterol-binding protein-related protein 1/2
D	MA_132289g0010	K00670	NAA30, MAK3	N-alpha-acetyltransferase 30 [EC:2.3.1.256]
D	MA_96110g0010	K12191	CHMP2A	charged multivesicular body protein 2A
D	MA_74264g0020	K20283	GOLGA4	golgin subfamily A member 4
D	MA_10244886g0010	K20286	TMF1	TATA element modulatory factor
D	MA_101402g0010	K09580	PDIA1, P4HB	protein disulfide-isomerase A1 [EC:5.3.4.1]
D	MA_12242g0010	K09584	PDIA6, TXNDC7	protein disulfide-isomerase A6 [EC:5.3.4.1]
D	MA_101924g0020	K07874	RAB1A	Ras-related protein Rab-1A
D	MA_5611g0010	K07877	RAB2A	Ras-related protein Rab-2A
D	MA_5353g0010	K09490	HSPA5, BIP	heat shock 70kDa protein 5
D	MA_10432097g0010	K17301	COPB1, SEC26	coatomer subunit beta
D	MA_230138g0010	K17301	COPB1, SEC26	coatomer subunit beta
D	MA_8674188g0010	K17302	COPB2, SEC27	coatomer subunit beta'
D	MA_58851g0010	K20723	RTN3	reticulon-3
D	MA_10433793g0030	K17906	ATG2	autophagy-related protein 2
D	MA_10435659g0010	K01191	MAN2C1	alpha-mannosidase [EC:3.2.1.24]
D	MA_589906g0010	K00844	HK	hexokinase [EC:2.7.1.1]
D	MA_10168585g0010	K13525	VCP, CDC48	transitional endoplasmic reticulum ATPase
D	MA_10434030g0010	K04079	HSP90A, htpG	molecular chaperone HtpG
D	MA_12191g0010	K04079	HSP90A, htpG	molecular chaperone HtpG
D	MA_101038g0020	K09560	ST13	suppressor of tumorigenicity protein 13
D	MA_31203g0010	K07198	PRKAA, AMPK	5'-AMP-activated protein kinase, catalytic alpha subunit [EC:2.7.11.11]
D	MA_29241g0010	K22991	WDR45, WIPI4, WIPI3	WD repeat-containing protein 45
D	MA_76641g0010	K05765	CFL	cofilin
D	MA_131585g0010	K21407	APMAP	adipocyte plasma membrane-associated protein
C	04121 Ubiquitin system [BR:ko04121]
D	MA_100402g0010	K08770	UBC	ubiquitin C
D	MA_10430977g0020	K08770	UBC	ubiquitin C
D	MA_57988g0010	K08770	UBC	ubiquitin C
D	MA_7263500g0010	K08770	UBC	ubiquitin C
D	MA_53043g0010	K12158	NEDD8	ubiquitin-like protein Nedd8
D	MA_13020g0010	K06689	UBE2D, UBC4, UBC5	ubiquitin-conjugating enzyme E2 D [EC:2.3.2.23]
D	MA_7295g0020	K10592	HUWE1, MULE, ARF-BP1	E3 ubiquitin-protein ligase HUWE1 [EC:2.3.2.26]
D	MA_75734g0010	K10592	HUWE1, MULE, ARF-BP1	E3 ubiquitin-protein ligase HUWE1 [EC:2.3.2.26]
D	MA_9308767g0010	K10592	HUWE1, MULE, ARF-BP1	E3 ubiquitin-protein ligase HUWE1 [EC:2.3.2.26]
D	MA_10433679g0010	K10696	BRE1	E3 ubiquitin-protein ligase BRE1 [EC:2.3.2.27]
D	MA_91680g0010	K04506	SIAH1	E3 ubiquitin-protein ligase SIAH1 [EC:2.3.2.27]
D	MA_7958448g0010	K10691	UBR4, ZUBR1	E3 ubiquitin-protein ligase UBR4 [EC:2.3.2.27]
D	MA_3380g0010	K19040	ATL76S	E3 ubiquitin-protein ligase ATL10/75/76/77/78 [EC:2.3.2.27]
D	MA_126866g0010	K10144	RCHY1, PIRH2	RING finger and CHY zinc finger domain-containing protein 1 [EC:2.3.2.27]
D	MA_8950g0010	K10143	RFWD2, COP1	E3 ubiquitin-protein ligase RFWD2 [EC:2.3.2.27]
D	MA_902407g0010	K16271	RLIM, RNF12	E3 ubiquitin-protein ligase RLIM [EC:2.3.2.27]
D	MA_114475g0010	K19042	BOI	E3 ubiquitin-protein ligase BOI and related proteins [EC:2.3.2.27]
D	MA_10433801g0010	K16279	KEG	E3 ubiquitin-protein ligase KEG [EC:2.7.11.1 2.3.2.27]
D	MA_754688g0010	K16285	XERICO	RING/U-box domain-containing protein [EC:2.3.2.27]
D	MA_183768g0010	K10268	FBXL2_20	F-box and leucine-rich repeat protein 2/20
D	MA_10189662g0010	K14485	TIR1	transport inhibitor response 1
D	MA_10436930g0020	K14508	NPR1	regulatory protein NPR1
D	MA_38686g0010	K03354	APC7	anaphase-promoting complex subunit 7
D	MA_10427483g0010	K11838	USP7, UBP15	ubiquitin carboxyl-terminal hydrolase 7 [EC:3.4.19.12]
D	MA_94624g0010	K15235	JOSD	josephin [EC:3.4.19.12]
D	MA_23278g0010	K08592	SENP1	sentrin-specific protease 1 [EC:3.4.22.68]
C	03051 Proteasome [BR:ko03051]
D	MA_10434382g0020	K03062	PSMC1, RPT2	26S proteasome regulatory subunit T2
D	MA_240476g0010	K03283	HSPA1s	heat shock 70kDa protein 1/2/6/8
D	MA_53567g0010	K03283	HSPA1s	heat shock 70kDa protein 1/2/6/8
D	MA_10434030g0010	K04079	HSP90A, htpG	molecular chaperone HtpG
D	MA_12191g0010	K04079	HSP90A, htpG	molecular chaperone HtpG
C	03032 DNA replication proteins [BR:ko03032]
D	MA_10433746g0010	K00558	DNMT1, dcm	DNA (cytosine-5)-methyltransferase 1 [EC:2.1.1.37]
C	03036 Chromosome and associated proteins [BR:ko03036]
D	MA_18241g0010	K11644	SIN3A	paired amphipathic helix protein Sin3a
D	MA_10425810g0010	K14972	PAXIP1, PTIP	PAX-interacting protein 1
D	MA_10428138g0010	K11498	CENPE	centromeric protein E
D	MA_18571g0010	K04354	PPP2R2	serine/threonine-protein phosphatase 2A regulatory subunit B
D	MA_10430475g0020	K10779	ATRX	transcriptional regulator ATRX [EC:3.6.4.12]
D	MA_10433746g0010	K00558	DNMT1, dcm	DNA (cytosine-5)-methyltransferase 1 [EC:2.1.1.37]
D	MA_10168324g0010	K16465	CETN1	centrin-1
D	MA_119918g0010	K16465	CETN1	centrin-1
D	MA_48747g0010	K16465	CETN1	centrin-1
D	MA_10257270g0010	K03083	GSK3B	glycogen synthase kinase 3 beta [EC:2.7.11.26]
D	MA_5963g0010	K07374	TUBA	tubulin alpha
D	MA_55439g0010	K07375	TUBB	tubulin beta
D	MA_52889g0010	K02183	CALM	calmodulin
D	MA_10428700g0020	K16732	PRC1	protein regulator of cytokinesis 1
D	MA_8365429g0010	K16803	CKAP5, XMAP215	cytoskeleton-associated protein 5
D	MA_58851g0010	K20723	RTN3	reticulon-3
D	MA_38686g0010	K03354	APC7	anaphase-promoting complex subunit 7
D	MA_165515g0010	K02331	POL5, MYBBP1A	DNA polymerase phi [EC:2.7.7.7]
C	03400 DNA repair and recombination proteins [BR:ko03400]
D	MA_37513g0010	K08737	MSH6	DNA mismatch repair protein MSH6
D	MA_12670g0020	K06630	YWHAE	14-3-3 protein epsilon
D	MA_14148g0010	K06630	YWHAE	14-3-3 protein epsilon
D	MA_31294g0010	K06630	YWHAE	14-3-3 protein epsilon
D	MA_165515g0010	K02331	POL5, MYBBP1A	DNA polymerase phi [EC:2.7.7.7]
C	03029 Mitochondrial biogenesis [BR:ko03029]
D	MA_75520g0010	K05863	SLC25A4S, ANT	solute carrier family 25 (mitochondrial adenine nucleotide translocator), member 4/5/6/31
D	MA_11258g0010	K15113	SLC25A28_37, MFRN	solute carrier family 25 (mitochondrial iron transporter), member 28/37
D	MA_10433299g0030	K09503	DNAJA2	DnaJ homolog subfamily A member 2
D	MA_240476g0010	K03283	HSPA1s	heat shock 70kDa protein 1/2/6/8
D	MA_53567g0010	K03283	HSPA1s	heat shock 70kDa protein 1/2/6/8
D	MA_10436601g0010	K22063	ISCA1	iron-sulfur cluster assembly 1
D	MA_31203g0010	K07198	PRKAA, AMPK	5'-AMP-activated protein kinase, catalytic alpha subunit [EC:2.7.11.11]
D	MA_10435468g0020	K08900	BCS1	mitochondrial chaperone BCS1
D	MA_230170g0010	K08900	BCS1	mitochondrial chaperone BCS1
D	MA_10433793g0030	K17906	ATG2	autophagy-related protein 2
D	MA_10434030g0010	K04079	HSP90A, htpG	molecular chaperone HtpG
D	MA_12191g0010	K04079	HSP90A, htpG	molecular chaperone HtpG
B
B	09183 Protein families: signaling and cellular processes
C	02000 Transporters [BR:ko02000]
D	MA_14136g0010	K05658	ABCB1, CD243	ATP-binding cassette, subfamily B (MDR/TAP), member 1 [EC:7.6.2.2]
D	MA_1824g0020	K05658	ABCB1, CD243	ATP-binding cassette, subfamily B (MDR/TAP), member 1 [EC:7.6.2.2]
D	MA_53961g0010	K08150	SLC2A13, ITR	MFS transporter, SP family, solute carrier family 2 (myo-inositol transporter), member 13
D	MA_10433604g0010	K13863	SLC7A1, ATRC1	solute carrier family 7 (cationic amino acid transporter), member 1
D	MA_10437046g0010	K21398	SLC11A2, DMT1, NRAMP2	natural resistance-associated macrophage protein 2
D	MA_88963g0010	K21398	SLC11A2, DMT1, NRAMP2	natural resistance-associated macrophage protein 2
D	MA_9182156g0010	K21398	SLC11A2, DMT1, NRAMP2	natural resistance-associated macrophage protein 2
D	MA_467252g0010	K14638	SLC15A3_4, PHT	solute carrier family 15 (peptide/histidine transporter), member 3/4
D	MA_10437064g0010	K14611	SLC23A1_2, SVCT1_2	solute carrier family 23 (nucleobase transporter), member 1/2
D	MA_75520g0010	K05863	SLC25A4S, ANT	solute carrier family 25 (mitochondrial adenine nucleotide translocator), member 4/5/6/31
D	MA_93670g0010	K13354	SLC25A17, PMP34	solute carrier family 25 (peroxisomal adenine nucleotide transporter), member 17
D	MA_19715g0010	K15108	SLC25A19, DNC, TPC1	solute carrier family 25 (mitochondrial thiamine pyrophosphate transporter), member 19
D	MA_11258g0010	K15113	SLC25A28_37, MFRN	solute carrier family 25 (mitochondrial iron transporter), member 28/37
D	MA_7924g0020	K14686	SLC31A1, CTR1	solute carrier family 31 (copper transporter), member 1
D	MA_226827g0010	K03327	TC.MATE, SLC47A, norM, mdtK, dinF	multidrug resistance protein, MATE family
D	MA_10430268g0010	K08145	SLC2A8, GLUT8	MFS transporter, SP family, solute carrier family 2 (facilitated glucose transporter), member 8
D	MA_3650g0010	K09872	PIP	aquaporin PIP
D	MA_671655g0010	K09872	PIP	aquaporin PIP
D	MA_72395g0010	K09872	PIP	aquaporin PIP
D	MA_226001g0010	K03320	amt, AMT, MEP	ammonium transporter, Amt family
D	MA_10426249g0010	K00799	GST, gst	glutathione S-transferase [EC:2.5.1.18]
D	MA_117567g0010	K00799	GST, gst	glutathione S-transferase [EC:2.5.1.18]
D	MA_188810g0010	K00799	GST, gst	glutathione S-transferase [EC:2.5.1.18]
D	MA_2168g0030	K00799	GST, gst	glutathione S-transferase [EC:2.5.1.18]
D	MA_103581g0010	K03549	kup	KUP system potassium uptake protein
D	MA_90245g0010	K03549	kup	KUP system potassium uptake protein
D	MA_10143671g0010	K22736	VIT	vacuolar iron transporter family protein
D	MA_8845025g0010	K10999	CESA	cellulose synthase A [EC:2.4.1.12]
D	MA_10433793g0030	K17906	ATG2	autophagy-related protein 2
C	02044 Secretion system [BR:ko02044]
D	MA_98041g0010	K12275	SEC62	translocation protein SEC62
C	02042 Bacterial toxins [BR:ko02042]
D	MA_217446g0010	K01114	plc	phospholipase C [EC:3.1.4.3]
C	02022 Two-component system [BR:ko02022]
C	02035 Bacterial motility proteins [BR:ko02035]
C	04812 Cytoskeleton proteins [BR:ko04812]
D	MA_76641g0010	K05765	CFL	cofilin
D	MA_5963g0010	K07374	TUBA	tubulin alpha
D	MA_55439g0010	K07375	TUBB	tubulin beta
D	MA_8365429g0010	K16803	CKAP5, XMAP215	cytoskeleton-associated protein 5
D	MA_10428700g0020	K16732	PRC1	protein regulator of cytokinesis 1
C	04147 Exosome [BR:ko04147]
D	MA_76641g0010	K05765	CFL	cofilin
D	MA_240476g0010	K03283	HSPA1s	heat shock 70kDa protein 1/2/6/8
D	MA_53567g0010	K03283	HSPA1s	heat shock 70kDa protein 1/2/6/8
D	MA_10434030g0010	K04079	HSP90A, htpG	molecular chaperone HtpG
D	MA_12191g0010	K04079	HSP90A, htpG	molecular chaperone HtpG
D	MA_12670g0020	K06630	YWHAE	14-3-3 protein epsilon
D	MA_14148g0010	K06630	YWHAE	14-3-3 protein epsilon
D	MA_31294g0010	K06630	YWHAE	14-3-3 protein epsilon
D	MA_10433644g0010	K01528	DNM	dynamin GTPase [EC:3.6.5.5]
D	MA_5963g0010	K07374	TUBA	tubulin alpha
D	MA_5353g0010	K09490	HSPA5, BIP	heat shock 70kDa protein 5
D	MA_96110g0010	K12191	CHMP2A	charged multivesicular body protein 2A
D	MA_10432535g0010	K03257	EIF4A	translation initiation factor 4A
D	MA_101924g0020	K07874	RAB1A	Ras-related protein Rab-1A
D	MA_5611g0010	K07877	RAB2A	Ras-related protein Rab-2A
D	MA_10430494g0010	K12462	ARHGDI, RHOGDI	Rho GDP-dissociation inhibitor
D	MA_10168585g0010	K13525	VCP, CDC48	transitional endoplasmic reticulum ATPase
D	MA_17334g0010	K01363	CTSB	cathepsin B [EC:3.4.22.1]
D	MA_10426242g0030	K00016	LDH, ldh	L-lactate dehydrogenase [EC:1.1.1.27]
D	MA_6119g0010	K08486	STX1B_2_3	syntaxin 1B/2/3
D	MA_55439g0010	K07375	TUBB	tubulin beta
D	MA_10433454g0020	K01251	E3.3.1.1, ahcY	adenosylhomocysteinase [EC:3.3.1.1]
D	MA_15508g0010	K01915	glnA, GLUL	glutamine synthetase [EC:6.3.1.2]
D	MA_14136g0010	K05658	ABCB1, CD243	ATP-binding cassette, subfamily B (MDR/TAP), member 1 [EC:7.6.2.2]
D	MA_1824g0020	K05658	ABCB1, CD243	ATP-binding cassette, subfamily B (MDR/TAP), member 1 [EC:7.6.2.2]
D	MA_101402g0010	K09580	PDIA1, P4HB	protein disulfide-isomerase A1 [EC:5.3.4.1]
D	MA_52889g0010	K02183	CALM	calmodulin
D	MA_10432097g0010	K17301	COPB1, SEC26	coatomer subunit beta
D	MA_230138g0010	K17301	COPB1, SEC26	coatomer subunit beta
D	MA_8674188g0010	K17302	COPB2, SEC27	coatomer subunit beta'
C	02048 Prokaryotic defense system [BR:ko02048]
D	MA_10433746g0010	K00558	DNMT1, dcm	DNA (cytosine-5)-methyltransferase 1 [EC:2.1.1.37]
D	MA_10429951g0010	K01885	EARS, gltX	glutamyl-tRNA synthetase [EC:6.1.1.17]
C	04030 G protein-coupled receptors [BR:ko04030]
C	04050 Cytokine receptors [BR:ko04050]
C	04054 Pattern recognition receptors [BR:ko04054]
C	03310 Nuclear receptors [BR:ko03310]
C	04040 Ion channels [BR:ko04040]
C	04031 GTP-binding proteins [BR:ko04031]
D	MA_101924g0020	K07874	RAB1A	Ras-related protein Rab-1A
D	MA_5611g0010	K07877	RAB2A	Ras-related protein Rab-2A
C	04052 Cytokines and growth factors [BR:ko04052]
C	04515 Cell adhesion molecules [BR:ko04515]
C	04090 CD molecules [BR:ko04090]
D	MA_14136g0010	K05658	ABCB1, CD243	ATP-binding cassette, subfamily B (MDR/TAP), member 1 [EC:7.6.2.2]
D	MA_1824g0020	K05658	ABCB1, CD243	ATP-binding cassette, subfamily B (MDR/TAP), member 1 [EC:7.6.2.2]
C	00535 Proteoglycans [BR:ko00535]
C	00536 Glycosaminoglycan binding proteins [BR:ko00536]
D	MA_17334g0010	K01363	CTSB	cathepsin B [EC:3.4.22.1]
C	00537 Glycosylphosphatidylinositol (GPI)-anchored proteins [BR:ko00537]
D	MA_17339g0040	K19893	GN5_6	glucan endo-1,3-beta-glucosidase 5/6 [EC:3.2.1.39]
C	04091 Lectins [BR:ko04091]
D	MA_491606g0010	K08288	PRKCSH	protein kinase C substrate 80K-H
D	MA_10427968g0010	K08054	CANX	calnexin
D	MA_116011g0010	K08057	CALR	calreticulin
C	01504 Antimicrobial resistance genes [BR:ko01504]
C	03200 Viral proteins [BR:ko03200]
B
B	09184 RNA family
C	03100 Non-coding RNAs [BR:ko03100]
#
A	09190 Not Included in Pathway or Brite
B
B	09191 Unclassified: metabolism
C	99980 Enzymes with EC numbers
D	MA_102653g0020	K22419	VEP1	Delta4-3-oxosteroid 5beta-reductase [EC:1.3.1.3]
D	MA_951514g0010	K08070	E1.3.1.74	2-alkenal reductase [EC:1.3.1.74]
D	MA_10431151g0010	K18980	EO, FaQR	2-methylene-furan-3-one reductase [EC:1.3.1.105]
D	MA_728914g0010	K23050	PCBER1	phenylcoumaran benzylic ether reductase [EC:1.3.1.-]
D	MA_881825g0010	K23050	PCBER1	phenylcoumaran benzylic ether reductase [EC:1.3.1.-]
D	MA_10430876g0010	K05909	E1.10.3.2	laccase [EC:1.10.3.2]
D	MA_945295g0010	K05909	E1.10.3.2	laccase [EC:1.10.3.2]
D	MA_10431629g0010	K17893	AOX1, AOX2	ubiquinol oxidase [EC:1.10.3.11]
D	MA_134669g0010	K21483	SAMT	salicylate 1-O-methyltransferase [EC:2.1.1.274]
D	MA_348099g0010	K19761	GGACT	gamma-glutamylaminecyclotransferase [EC:2.3.2.-]
D	MA_165604g0010	K18787	ACL5	thermospermine synthase [EC:2.5.1.79]
D	MA_40811g0010	K00924	E2.7.1.-	kinase [EC:2.7.1.-]
D	MA_40639g0010	K08286	E2.7.11.-	protein-serine/threonine kinase [EC:2.7.11.-]
D	MA_10431114g0020	K15925	XYL1	alpha-D-xyloside xylohydrolase [EC:3.2.1.177]
D	MA_10430793g0020	K01802	E5.2.1.8	peptidylprolyl isomerase [EC:5.2.1.8]
D	MA_5395g0010	K01537	ATP2C	P-type Ca2+ transporter type 2C [EC:7.2.2.10]
D	MA_5395g0030	K01537	ATP2C	P-type Ca2+ transporter type 2C [EC:7.2.2.10]
C	99981 Carbohydrate metabolism
C	99982 Energy metabolism
C	99983 Lipid metabolism
C	99984 Nucleotide metabolism
C	99985 Amino acid metabolism
C	99986 Glycan metabolism
C	99987 Cofactor metabolism
C	99988 Secondary metabolism
C	99999 Others
D	MA_10436206g0020	K22390	ACP7	acid phosphatase type 7
B
B	09192 Unclassified: genetic information processing
C	99973 Transcription
C	99974 Translation
D	MA_126170g0010	K23048	UNK	RING finger protein unkempt
C	99975 Protein processing
C	99976 Replication and repair
C	99998 Others
B
B	09193 Unclassified: signaling and cellular processes
C	99977 Transport
C	99978 Cell growth
C	99993 Cell motility
C	99995 Signaling proteins
C	99992 Structural proteins
C	99994 Others
C	99979 Unclassified viral proteins
B
B	09194 Poorly characterized
C	99996 General function prediction only
D	MA_120403g0010	K07025	K07025	putative hydrolase of the HAD superfamily
C	99997 Function unknown
D	MA_10432956g0020	K06995	K06995	uncharacterized protein
D	MA_21662g0010	K07088	K07088	uncharacterized protein

## Sheet: F
Hierarchy	Pathway / Picea abies gene (MA_XgX)	KO	Name	Definition
A	09100 Metabolism
B
B	09101 Carbohydrate metabolism
C	00010 Glycolysis / Gluconeogenesis [PATH:ko00010]
D	MA_104409g0010	K03841	FBP, fbp	fructose-1,6-bisphosphatase I [EC:3.1.3.11]
D	MA_41114g0010	K03841	FBP, fbp	fructose-1,6-bisphosphatase I [EC:3.1.3.11]
D	MA_129930g0010	K01623	ALDO	fructose-bisphosphate aldolase, class I [EC:4.1.2.13]
D	MA_98654g0010	K01623	ALDO	fructose-bisphosphate aldolase, class I [EC:4.1.2.13]
D	MA_98979g0010	K01803	TPI, tpiA	triosephosphate isomerase (TIM) [EC:5.3.1.1]
D	MA_10426544g0020	K00134	GAPDH, gapA	glyceraldehyde 3-phosphate dehydrogenase [EC:1.2.1.12]
D	MA_92421g0010	K00927	PGK, pgk	phosphoglycerate kinase [EC:2.7.2.3]
D	MA_10428013g0010	K00873	PK, pyk	pyruvate kinase [EC:2.7.1.40]
D	MA_494797g0010	K00016	LDH, ldh	L-lactate dehydrogenase [EC:1.1.1.27]
D	MA_161133g0010	K01568	PDC, pdc	pyruvate decarboxylase [EC:4.1.1.1]
D	MA_10435867g0010	K18857	ADH1	alcohol dehydrogenase class-P [EC:1.1.1.1]
D	MA_11645g0010	K18857	ADH1	alcohol dehydrogenase class-P [EC:1.1.1.1]
D	MA_9153293g0010	K00001	E1.1.1.1, adh	alcohol dehydrogenase [EC:1.1.1.1]
D	MA_405932g0010	K01792	E5.1.3.15	glucose-6-phosphate 1-epimerase [EC:5.1.3.15]
D	MA_72741g0020	K01792	E5.1.3.15	glucose-6-phosphate 1-epimerase [EC:5.1.3.15]
C	00020 Citrate cycle (TCA cycle) [PATH:ko00020]
D	MA_10435122g0010	K00031	IDH1, IDH2, icd	isocitrate dehydrogenase [EC:1.1.1.42]
D	MA_10436068g0010	K00025	MDH1	malate dehydrogenase [EC:1.1.1.37]
D	MA_87937g0010	K00026	MDH2	malate dehydrogenase [EC:1.1.1.37]
C	00030 Pentose phosphate pathway [PATH:ko00030]
D	MA_10267514g0010	K00036	G6PD, zwf	glucose-6-phosphate 1-dehydrogenase [EC:1.1.1.49 1.1.1.363]
D	MA_92814g0010	K01783	rpe, RPE	ribulose-phosphate 3-epimerase [EC:5.1.3.1]
D	MA_102149g0010	K00615	E2.2.1.1, tktA, tktB	transketolase [EC:2.2.1.1]
D	MA_10435626g0040	K01807	rpiA	ribose 5-phosphate isomerase A [EC:5.3.1.6]
D	MA_962142g0010	K00948	PRPS, prsA	ribose-phosphate pyrophosphokinase [EC:2.7.6.1]
D	MA_129930g0010	K01623	ALDO	fructose-bisphosphate aldolase, class I [EC:4.1.2.13]
D	MA_98654g0010	K01623	ALDO	fructose-bisphosphate aldolase, class I [EC:4.1.2.13]
D	MA_104409g0010	K03841	FBP, fbp	fructose-1,6-bisphosphatase I [EC:3.1.3.11]
D	MA_41114g0010	K03841	FBP, fbp	fructose-1,6-bisphosphatase I [EC:3.1.3.11]
C	00040 Pentose and glucuronate interconversions [PATH:ko00040]
D	MA_10430480g0010	K01051	E3.1.1.11	pectinesterase [EC:3.1.1.11]
D	MA_92814g0010	K01783	rpe, RPE	ribulose-phosphate 3-epimerase [EC:5.1.3.1]
D	MA_10431459g0010	K00008	SORD, gutB	L-iditol 2-dehydrogenase [EC:1.1.1.14]
C	00051 Fructose and mannose metabolism [PATH:ko00051]
D	MA_20586g0010	K17497	PMM	phosphomannomutase [EC:5.4.2.8]
D	MA_7742378g0010	K00966	GMPP	mannose-1-phosphate guanylyltransferase [EC:2.7.7.13]
D	MA_104409g0010	K03841	FBP, fbp	fructose-1,6-bisphosphatase I [EC:3.1.3.11]
D	MA_41114g0010	K03841	FBP, fbp	fructose-1,6-bisphosphatase I [EC:3.1.3.11]
D	MA_10431459g0010	K00008	SORD, gutB	L-iditol 2-dehydrogenase [EC:1.1.1.14]
D	MA_129930g0010	K01623	ALDO	fructose-bisphosphate aldolase, class I [EC:4.1.2.13]
D	MA_98654g0010	K01623	ALDO	fructose-bisphosphate aldolase, class I [EC:4.1.2.13]
D	MA_98979g0010	K01803	TPI, tpiA	triosephosphate isomerase (TIM) [EC:5.3.1.1]
C	00052 Galactose metabolism [PATH:ko00052]
D	MA_412007g0010	K01190	lacZ	beta-galactosidase [EC:3.2.1.23]
D	MA_139754g0010	K06617	E2.4.1.82	raffinose synthase [EC:2.4.1.82]
C	00053 Ascorbate and aldarate metabolism [PATH:ko00053]
D	MA_10435492g0010	K00434	E1.11.1.11	L-ascorbate peroxidase [EC:1.11.1.11]
D	MA_20242g0010	K00434	E1.11.1.11	L-ascorbate peroxidase [EC:1.11.1.11]
D	MA_86450g0010	K21888	DHAR	glutathione dehydrogenase/transferase [EC:1.8.5.1 2.5.1.18]
C	00500 Starch and sucrose metabolism [PATH:ko00500]
D	MA_940685g0010	K01188	E3.2.1.21	beta-glucosidase [EC:3.2.1.21]
D	MA_8033g0010	K05350	bglB	beta-glucosidase [EC:3.2.1.21]
D	MA_158054g0010	K01177	E3.2.1.2	beta-amylase [EC:3.2.1.2]
C	00520 Amino sugar and nucleotide sugar metabolism [PATH:ko00520]
D	MA_140124g0010	K15920	XYL4	xylan 1,4-beta-xylosidase [EC:3.2.1.37]
D	MA_10430949g0010	K06118	SQD1, sqdB	UDP-sulfoquinovose synthase [EC:3.13.1.1]
D	MA_20586g0010	K17497	PMM	phosphomannomutase [EC:5.4.2.8]
D	MA_7742378g0010	K00966	GMPP	mannose-1-phosphate guanylyltransferase [EC:2.7.7.13]
C	00620 Pyruvate metabolism [PATH:ko00620]
D	MA_10428013g0010	K00873	PK, pyk	pyruvate kinase [EC:2.7.1.40]
D	MA_494797g0010	K00016	LDH, ldh	L-lactate dehydrogenase [EC:1.1.1.27]
D	MA_102793g0010	K01759	GLO1, gloA	lactoylglutathione lyase [EC:4.4.1.5]
D	MA_10436068g0010	K00025	MDH1	malate dehydrogenase [EC:1.1.1.37]
D	MA_87937g0010	K00026	MDH2	malate dehydrogenase [EC:1.1.1.37]
D	MA_337980g0010	K00051	E1.1.1.82	malate dehydrogenase (NADP+) [EC:1.1.1.82]
C	00630 Glyoxylate and dicarboxylate metabolism [PATH:ko00630]
D	MA_10436068g0010	K00025	MDH1	malate dehydrogenase [EC:1.1.1.37]
D	MA_87937g0010	K00026	MDH2	malate dehydrogenase [EC:1.1.1.37]
D	MA_15820g0010	K11517	HAO	(S)-2-hydroxy-acid oxidase [EC:1.1.3.15]
D	MA_10437148g0010	K03781	katE, CAT, catB, srpA	catalase [EC:1.11.1.6]
D	MA_212137g0010	K15919	HPR2_3	glyoxylate/hydroxypyruvate reductase [EC:1.1.1.79 1.1.1.81]
D	MA_10211598g0010	K19269	PGP, PGLP	phosphoglycolate phosphatase [EC:3.1.3.18 3.1.3.48]
D	MA_103636g0010	K01601	rbcL	ribulose-bisphosphate carboxylase large chain [EC:4.1.1.39]
D	MA_47626g0010	K01602	rbcS	ribulose-bisphosphate carboxylase small chain [EC:4.1.1.39]
D	MA_18142g0010	K00830	AGXT	alanine-glyoxylate transaminase / serine-glyoxylate transaminase / serine-pyruvate transaminase [EC:2.6.1.44 2.6.1.45 2.6.1.51]
D	MA_644153g0010	K14272	GGAT	glutamate--glyoxylate aminotransferase [EC:2.6.1.4 2.6.1.2 2.6.1.44]
D	MA_185611g0010	K00284	GLU, gltS	glutamate synthase (ferredoxin) [EC:1.4.7.1]
D	MA_9199701g0010	K01915	glnA, GLUL	glutamine synthetase [EC:6.3.1.2]
D	MA_905984g0010	K00600	glyA, SHMT	glycine hydroxymethyltransferase [EC:2.1.2.1]
D	MA_99276g0010	K00600	glyA, SHMT	glycine hydroxymethyltransferase [EC:2.1.2.1]
D	MA_119766g0010	K00281	GLDC, gcvP	glycine dehydrogenase [EC:1.4.4.2]
D	MA_10429284g0010	K00605	gcvT, AMT	aminomethyltransferase [EC:2.1.2.10]
D	MA_76209g0010	K00605	gcvT, AMT	aminomethyltransferase [EC:2.1.2.10]
D	MA_20265g0010	K02437	gcvH, GCSH	glycine cleavage system H protein
D	MA_30073g0010	K01433	purU	formyltetrahydrofolate deformylase [EC:3.5.1.10]
C	00640 Propanoate metabolism [PATH:ko00640]
D	MA_494797g0010	K00016	LDH, ldh	L-lactate dehydrogenase [EC:1.1.1.27]
C	00650 Butanoate metabolism [PATH:ko00650]
C	00660 C5-Branched dibasic acid metabolism [PATH:ko00660]
C	00562 Inositol phosphate metabolism [PATH:ko00562]
D	MA_117808g0010	K00913	ITPK1	inositol-1,3,4-trisphosphate 5/6-kinase / inositol-tetrakisphosphate 1-kinase [EC:2.7.1.159 2.7.1.134]
D	MA_98979g0010	K01803	TPI, tpiA	triosephosphate isomerase (TIM) [EC:5.3.1.1]
B
B	09102 Energy metabolism
C	00190 Oxidative phosphorylation [PATH:ko00190]
D	MA_10397863g0020	K03935	NDUFS2	NADH dehydrogenase (ubiquinone) Fe-S protein 2 [EC:7.1.1.2 1.6.99.3]
D	MA_131460g0010	K03940	NDUFS7	NADH dehydrogenase (ubiquinone) Fe-S protein 7 [EC:7.1.1.2 1.6.99.3]
D	MA_95955g0010	K03942	NDUFV1	NADH dehydrogenase (ubiquinone) flavoprotein 1 [EC:7.1.1.2 1.6.99.3]
D	MA_10433659g0010	K02115	ATPF1G, atpG	F-type H+-transporting ATPase subunit gamma
D	MA_10744g0010	K02113	ATPF1D, atpH	F-type H+-transporting ATPase subunit delta
D	MA_657g0010	K02113	ATPF1D, atpH	F-type H+-transporting ATPase subunit delta
D	MA_128169g0010	K02109	ATPF0B, atpF	F-type H+-transporting ATPase subunit b
C	00195 Photosynthesis [PATH:ko00195]
D	MA_10427622g0010	K02704	psbB	photosystem II CP47 chlorophyll apoprotein
D	MA_10431364g0010	K02704	psbB	photosystem II CP47 chlorophyll apoprotein
D	MA_1581613g0010	K02707	psbE	photosystem II cytochrome b559 subunit alpha
D	MA_491379g0010	K02716	psbO	photosystem II oxygen-evolving enhancer protein 1
D	MA_3005g0010	K02717	psbP	photosystem II oxygen-evolving enhancer protein 2
D	MA_218996g0010	K08901	psbQ	photosystem II oxygen-evolving enhancer protein 3
D	MA_282g0010	K03541	psbR	photosystem II 10kDa protein
D	MA_571554g0010	K03542	psbS	photosystem II 22kDa protein
D	MA_575444g0010	K03542	psbS	photosystem II 22kDa protein
D	MA_10431532g0010	K02721	psbW	photosystem II PsbW protein
D	MA_12201g0010	K02723	psbY	photosystem II PsbY protein
D	MA_18349g0010	K08903	psb28	photosystem II 13kDa protein
D	MA_10356500g0030	K02690	psaB	photosystem I P700 chlorophyll a apoprotein A2
D	MA_9169733g0010	K02692	psaD	photosystem I subunit II
D	MA_10090427g0010	K02694	psaF	photosystem I subunit III
D	MA_100910g0020	K08905	psaG	photosystem I subunit V
D	MA_65259g0010	K02695	psaH	photosystem I subunit VI
D	MA_16054g0010	K02698	psaK	photosystem I subunit X
D	MA_3403026g0010	K02699	psaL	photosystem I subunit XI
D	MA_348255g0010	K02701	psaN	photosystem I subunit PsaN
D	MA_10429712g0010	K02634	petA	apocytochrome f
D	MA_32523g0010	K02636	petC	cytochrome b6-f complex iron-sulfur subunit [EC:7.1.1.6]
D	MA_733845g0010	K02636	petC	cytochrome b6-f complex iron-sulfur subunit [EC:7.1.1.6]
D	MA_10427889g0020	K02638	petE	plastocyanin
D	MA_184421g0010	K02639	petF	ferredoxin
D	MA_193431g0010	K02641	petH	ferredoxin--NADP+ reductase [EC:1.18.1.2]
D	MA_122378g0010	K08906	petJ	cytochrome c6
D	MA_10433659g0010	K02115	ATPF1G, atpG	F-type H+-transporting ATPase subunit gamma
D	MA_10744g0010	K02113	ATPF1D, atpH	F-type H+-transporting ATPase subunit delta
D	MA_657g0010	K02113	ATPF1D, atpH	F-type H+-transporting ATPase subunit delta
D	MA_128169g0010	K02109	ATPF0B, atpF	F-type H+-transporting ATPase subunit b
C	00196 Photosynthesis - antenna proteins [PATH:ko00196]
D	MA_10431493g0010	K08907	LHCA1	light-harvesting complex I chlorophyll a/b binding protein 1
D	MA_815900g0010	K08909	LHCA3	light-harvesting complex I chlorophyll a/b binding protein 3
D	MA_65346g0010	K08910	LHCA4	light-harvesting complex I chlorophyll a/b binding protein 4
D	MA_131587g0010	K08912	LHCB1	light-harvesting complex II chlorophyll a/b binding protein 1
D	MA_97315g0010	K08912	LHCB1	light-harvesting complex II chlorophyll a/b binding protein 1
D	MA_10431300g0020	K08913	LHCB2	light-harvesting complex II chlorophyll a/b binding protein 2
D	MA_129206g0010	K08915	LHCB4	light-harvesting complex II chlorophyll a/b binding protein 4
D	MA_176279g0010	K08916	LHCB5	light-harvesting complex II chlorophyll a/b binding protein 5
C	00710 Carbon fixation in photosynthetic organisms [PATH:ko00710]
D	MA_103636g0010	K01601	rbcL	ribulose-bisphosphate carboxylase large chain [EC:4.1.1.39]
D	MA_47626g0010	K01602	rbcS	ribulose-bisphosphate carboxylase small chain [EC:4.1.1.39]
D	MA_92421g0010	K00927	PGK, pgk	phosphoglycerate kinase [EC:2.7.2.3]
D	MA_10426544g0020	K00134	GAPDH, gapA	glyceraldehyde 3-phosphate dehydrogenase [EC:1.2.1.12]
D	MA_63231g0010	K05298	GAPA	glyceraldehyde-3-phosphate dehydrogenase (NADP+) (phosphorylating) [EC:1.2.1.13]
D	MA_69727g0010	K05298	GAPA	glyceraldehyde-3-phosphate dehydrogenase (NADP+) (phosphorylating) [EC:1.2.1.13]
D	MA_129930g0010	K01623	ALDO	fructose-bisphosphate aldolase, class I [EC:4.1.2.13]
D	MA_98654g0010	K01623	ALDO	fructose-bisphosphate aldolase, class I [EC:4.1.2.13]
D	MA_104409g0010	K03841	FBP, fbp	fructose-1,6-bisphosphatase I [EC:3.1.3.11]
D	MA_41114g0010	K03841	FBP, fbp	fructose-1,6-bisphosphatase I [EC:3.1.3.11]
D	MA_102149g0010	K00615	E2.2.1.1, tktA, tktB	transketolase [EC:2.2.1.1]
D	MA_10427281g0010	K01100	E3.1.3.37	sedoheptulose-bisphosphatase [EC:3.1.3.37]
D	MA_10435626g0040	K01807	rpiA	ribose 5-phosphate isomerase A [EC:5.3.1.6]
D	MA_210555g0010	K00855	PRK, prkB	phosphoribulokinase [EC:2.7.1.19]
D	MA_98979g0010	K01803	TPI, tpiA	triosephosphate isomerase (TIM) [EC:5.3.1.1]
D	MA_92814g0010	K01783	rpe, RPE	ribulose-phosphate 3-epimerase [EC:5.1.3.1]
D	MA_644153g0010	K14272	GGAT	glutamate--glyoxylate aminotransferase [EC:2.6.1.4 2.6.1.2 2.6.1.44]
D	MA_337980g0010	K00051	E1.1.1.82	malate dehydrogenase (NADP+) [EC:1.1.1.82]
D	MA_10436068g0010	K00025	MDH1	malate dehydrogenase [EC:1.1.1.37]
D	MA_87937g0010	K00026	MDH2	malate dehydrogenase [EC:1.1.1.37]
C	00720 Carbon fixation pathways in prokaryotes [PATH:ko00720]
D	MA_10435122g0010	K00031	IDH1, IDH2, icd	isocitrate dehydrogenase [EC:1.1.1.42]
C	00680 Methane metabolism [PATH:ko00680]
D	MA_905984g0010	K00600	glyA, SHMT	glycine hydroxymethyltransferase [EC:2.1.2.1]
D	MA_99276g0010	K00600	glyA, SHMT	glycine hydroxymethyltransferase [EC:2.1.2.1]
D	MA_18142g0010	K00830	AGXT	alanine-glyoxylate transaminase / serine-glyoxylate transaminase / serine-pyruvate transaminase [EC:2.6.1.44 2.6.1.45 2.6.1.51]
D	MA_129930g0010	K01623	ALDO	fructose-bisphosphate aldolase, class I [EC:4.1.2.13]
D	MA_98654g0010	K01623	ALDO	fructose-bisphosphate aldolase, class I [EC:4.1.2.13]
D	MA_104409g0010	K03841	FBP, fbp	fructose-1,6-bisphosphatase I [EC:3.1.3.11]
D	MA_41114g0010	K03841	FBP, fbp	fructose-1,6-bisphosphatase I [EC:3.1.3.11]
C	00910 Nitrogen metabolism [PATH:ko00910]
D	MA_95356g0010	K00261	GLUD1_2, gdhA	glutamate dehydrogenase (NAD(P)+) [EC:1.4.1.3]
D	MA_9199701g0010	K01915	glnA, GLUL	glutamine synthetase [EC:6.3.1.2]
D	MA_185611g0010	K00284	GLU, gltS	glutamate synthase (ferredoxin) [EC:1.4.7.1]
D	MA_25325g0010	K01673	cynT, can	carbonic anhydrase [EC:4.2.1.1]
D	MA_258624g0010	K01673	cynT, can	carbonic anhydrase [EC:4.2.1.1]
C	00920 Sulfur metabolism [PATH:ko00920]
B
B	09103 Lipid metabolism
C	00061 Fatty acid biosynthesis [PATH:ko00061]
D	MA_10428839g0010	K09458	fabF	3-oxoacyl-[acyl-carrier-protein] synthase II [EC:2.3.1.179]
D	MA_113173g0010	K01897	ACSL, fadD	long-chain acyl-CoA synthetase [EC:6.2.1.3]
C	00062 Fatty acid elongation [PATH:ko00062]
D	MA_780013g0010	K10258	TER, TSC13, CER10	very-long-chain enoyl-CoA reductase [EC:1.3.1.93]
C	00071 Fatty acid degradation [PATH:ko00071]
D	MA_113173g0010	K01897	ACSL, fadD	long-chain acyl-CoA synthetase [EC:6.2.1.3]
D	MA_509g0010	K20495	CYP704B1	long-chain fatty acid omega-monooxygenase [EC:1.14.14.80]
D	MA_10435867g0010	K18857	ADH1	alcohol dehydrogenase class-P [EC:1.1.1.1]
D	MA_11645g0010	K18857	ADH1	alcohol dehydrogenase class-P [EC:1.1.1.1]
D	MA_9153293g0010	K00001	E1.1.1.1, adh	alcohol dehydrogenase [EC:1.1.1.1]
C	00072 Synthesis and degradation of ketone bodies [PATH:ko00072]
C	00073 Cutin, suberine and wax biosynthesis [PATH:ko00073]
D	MA_10435761g0010	K15398	CYP86A4S	fatty acid omega-hydroxylase [EC:1.14.-.-]
D	MA_509g0010	K20495	CYP704B1	long-chain fatty acid omega-monooxygenase [EC:1.14.14.80]
D	MA_56269g0010	K15400	HHT1	omega-hydroxypalmitate O-feruloyl transferase [EC:2.3.1.188]
D	MA_9307243g0010	K15400	HHT1	omega-hydroxypalmitate O-feruloyl transferase [EC:2.3.1.188]
D	MA_492311g0010	K15402	CYP86B1	fatty acid omega-hydroxylase [EC:1.14.-.-]
D	MA_10434495g0020	K15403	ACE, HTH	fatty acid omega-hydroxy dehydrogenase [EC:1.1.-.-]
C	00100 Steroid biosynthesis [PATH:ko00100]
C	00120 Primary bile acid biosynthesis [PATH:ko00120]
C	00121 Secondary bile acid biosynthesis [PATH:ko00121]
C	00140 Steroid hormone biosynthesis [PATH:ko00140]
C	00561 Glycerolipid metabolism [PATH:ko00561]
D	MA_141060g0010	K00655	plsC	1-acyl-sn-glycerol-3-phosphate acyltransferase [EC:2.3.1.51]
D	MA_10430949g0010	K06118	SQD1, sqdB	UDP-sulfoquinovose synthase [EC:3.13.1.1]
C	00564 Glycerophospholipid metabolism [PATH:ko00564]
D	MA_141060g0010	K00655	plsC	1-acyl-sn-glycerol-3-phosphate acyltransferase [EC:2.3.1.51]
C	00565 Ether lipid metabolism [PATH:ko00565]
C	00600 Sphingolipid metabolism [PATH:ko00600]
D	MA_172106g0010	K04708	E1.1.1.102	3-dehydrosphinganine reductase [EC:1.1.1.102]
D	MA_456907g0010	K04716	SGPP1	sphingosine-1-phosphate phosphatase 1 [EC:3.1.3.-]
D	MA_412007g0010	K01190	lacZ	beta-galactosidase [EC:3.2.1.23]
C	00590 Arachidonic acid metabolism [PATH:ko00590]
D	MA_10430027g0010	K00432	gpx	glutathione peroxidase [EC:1.11.1.9]
C	00591 Linoleic acid metabolism [PATH:ko00591]
D	MA_10427506g0010	K15718	LOX1_5	linoleate 9S-lipoxygenase [EC:1.13.11.58]
C	00592 alpha-Linolenic acid metabolism [PATH:ko00592]
D	MA_625323g0010	K01723	AOS	hydroperoxide dehydratase [EC:4.2.1.92]
D	MA_625571g0010	K01723	AOS	hydroperoxide dehydratase [EC:4.2.1.92]
D	MA_10432069g0020	K10526	OPCL1	OPC-8:0 CoA ligase 1 [EC:6.2.1.-]
D	MA_10435867g0010	K18857	ADH1	alcohol dehydrogenase class-P [EC:1.1.1.1]
D	MA_11645g0010	K18857	ADH1	alcohol dehydrogenase class-P [EC:1.1.1.1]
C	01040 Biosynthesis of unsaturated fatty acids [PATH:ko01040]
D	MA_780013g0010	K10258	TER, TSC13, CER10	very-long-chain enoyl-CoA reductase [EC:1.3.1.93]
B
B	09104 Nucleotide metabolism
C	00230 Purine metabolism [PATH:ko00230]
D	MA_962142g0010	K00948	PRPS, prsA	ribose-phosphate pyrophosphokinase [EC:2.7.6.1]
D	MA_10428013g0010	K00873	PK, pyk	pyruvate kinase [EC:2.7.1.40]
D	MA_7452g0010	K00951	relA	GTP pyrophosphokinase [EC:2.7.6.5]
D	MA_10432158g0010	K00939	adk, AK	adenylate kinase [EC:2.7.4.3]
D	MA_104052g0010	K01522	FHIT	bis(5'-adenosyl)-triphosphatase [EC:3.6.1.29]
C	00240 Pyrimidine metabolism [PATH:ko00240]
D	MA_245601g0010	K09903	pyrH	uridylate kinase [EC:2.7.4.22]
D	MA_19782g0010	K00857	tdk, TK	thymidine kinase [EC:2.7.1.21]
B
B	09105 Amino acid metabolism
C	00250 Alanine, aspartate and glutamate metabolism [PATH:ko00250]
D	MA_17674g0010	K00811	ASP5	aspartate aminotransferase, chloroplastic [EC:2.6.1.1]
D	MA_99207g0020	K00811	ASP5	aspartate aminotransferase, chloroplastic [EC:2.6.1.1]
D	MA_18142g0010	K00830	AGXT	alanine-glyoxylate transaminase / serine-glyoxylate transaminase / serine-pyruvate transaminase [EC:2.6.1.44 2.6.1.45 2.6.1.51]
D	MA_644153g0010	K14272	GGAT	glutamate--glyoxylate aminotransferase [EC:2.6.1.4 2.6.1.2 2.6.1.44]
D	MA_95356g0010	K00261	GLUD1_2, gdhA	glutamate dehydrogenase (NAD(P)+) [EC:1.4.1.3]
D	MA_9199701g0010	K01915	glnA, GLUL	glutamine synthetase [EC:6.3.1.2]
C	00260 Glycine, serine and threonine metabolism [PATH:ko00260]
D	MA_905984g0010	K00600	glyA, SHMT	glycine hydroxymethyltransferase [EC:2.1.2.1]
D	MA_99276g0010	K00600	glyA, SHMT	glycine hydroxymethyltransferase [EC:2.1.2.1]
D	MA_18142g0010	K00830	AGXT	alanine-glyoxylate transaminase / serine-glyoxylate transaminase / serine-pyruvate transaminase [EC:2.6.1.44 2.6.1.45 2.6.1.51]
D	MA_212137g0010	K15919	HPR2_3	glyoxylate/hydroxypyruvate reductase [EC:1.1.1.79 1.1.1.81]
D	MA_119766g0010	K00281	GLDC, gcvP	glycine dehydrogenase [EC:1.4.4.2]
D	MA_10429284g0010	K00605	gcvT, AMT	aminomethyltransferase [EC:2.1.2.10]
D	MA_76209g0010	K00605	gcvT, AMT	aminomethyltransferase [EC:2.1.2.10]
D	MA_20265g0010	K02437	gcvH, GCSH	glycine cleavage system H protein
D	MA_644153g0010	K14272	GGAT	glutamate--glyoxylate aminotransferase [EC:2.6.1.4 2.6.1.2 2.6.1.44]
C	00270 Cysteine and methionine metabolism [PATH:ko00270]
D	MA_17674g0010	K00811	ASP5	aspartate aminotransferase, chloroplastic [EC:2.6.1.1]
D	MA_99207g0020	K00811	ASP5	aspartate aminotransferase, chloroplastic [EC:2.6.1.1]
D	MA_494797g0010	K00016	LDH, ldh	L-lactate dehydrogenase [EC:1.1.1.27]
D	MA_10436068g0010	K00025	MDH1	malate dehydrogenase [EC:1.1.1.37]
D	MA_87937g0010	K00026	MDH2	malate dehydrogenase [EC:1.1.1.37]
C	00280 Valine, leucine and isoleucine degradation [PATH:ko00280]
C	00290 Valine, leucine and isoleucine biosynthesis [PATH:ko00290]
C	00300 Lysine biosynthesis [PATH:ko00300]
C	00310 Lysine degradation [PATH:ko00310]
C	00220 Arginine biosynthesis [PATH:ko00220]
D	MA_81330g0010	K13427	NOA1	nitric-oxide synthase, plant [EC:1.14.13.39]
D	MA_9199701g0010	K01915	glnA, GLUL	glutamine synthetase [EC:6.3.1.2]
D	MA_95356g0010	K00261	GLUD1_2, gdhA	glutamate dehydrogenase (NAD(P)+) [EC:1.4.1.3]
D	MA_17674g0010	K00811	ASP5	aspartate aminotransferase, chloroplastic [EC:2.6.1.1]
D	MA_99207g0020	K00811	ASP5	aspartate aminotransferase, chloroplastic [EC:2.6.1.1]
D	MA_644153g0010	K14272	GGAT	glutamate--glyoxylate aminotransferase [EC:2.6.1.4 2.6.1.2 2.6.1.44]
C	00330 Arginine and proline metabolism [PATH:ko00330]
D	MA_81330g0010	K13427	NOA1	nitric-oxide synthase, plant [EC:1.14.13.39]
D	MA_17674g0010	K00811	ASP5	aspartate aminotransferase, chloroplastic [EC:2.6.1.1]
D	MA_99207g0020	K00811	ASP5	aspartate aminotransferase, chloroplastic [EC:2.6.1.1]
C	00340 Histidine metabolism [PATH:ko00340]
C	00350 Tyrosine metabolism [PATH:ko00350]
D	MA_17674g0010	K00811	ASP5	aspartate aminotransferase, chloroplastic [EC:2.6.1.1]
D	MA_99207g0020	K00811	ASP5	aspartate aminotransferase, chloroplastic [EC:2.6.1.1]
D	MA_10435867g0010	K18857	ADH1	alcohol dehydrogenase class-P [EC:1.1.1.1]
D	MA_11645g0010	K18857	ADH1	alcohol dehydrogenase class-P [EC:1.1.1.1]
D	MA_9153293g0010	K00001	E1.1.1.1, adh	alcohol dehydrogenase [EC:1.1.1.1]
C	00360 Phenylalanine metabolism [PATH:ko00360]
D	MA_17674g0010	K00811	ASP5	aspartate aminotransferase, chloroplastic [EC:2.6.1.1]
D	MA_99207g0020	K00811	ASP5	aspartate aminotransferase, chloroplastic [EC:2.6.1.1]
D	MA_10428317g0010	K00588	E2.1.1.104	caffeoyl-CoA O-methyltransferase [EC:2.1.1.104]
D	MA_681896g0010	K00588	E2.1.1.104	caffeoyl-CoA O-methyltransferase [EC:2.1.1.104]
C	00380 Tryptophan metabolism [PATH:ko00380]
D	MA_460253g0010	K22450	SNAT	aralkylamine N-acetyltransferase [EC:2.3.1.87]
D	MA_10437148g0010	K03781	katE, CAT, catB, srpA	catalase [EC:1.11.1.6]
C	00400 Phenylalanine, tyrosine and tryptophan biosynthesis [PATH:ko00400]
D	MA_54864g0010	K01626	E2.5.1.54, aroF, aroG, aroH	3-deoxy-7-phosphoheptulonate synthase [EC:2.5.1.54]
D	MA_10038541g0010	K05359	ADT, PDT	arogenate/prephenate dehydratase [EC:4.2.1.91 4.2.1.51]
D	MA_17674g0010	K00811	ASP5	aspartate aminotransferase, chloroplastic [EC:2.6.1.1]
D	MA_99207g0020	K00811	ASP5	aspartate aminotransferase, chloroplastic [EC:2.6.1.1]
B
B	09106 Metabolism of other amino acids
C	00410 beta-Alanine metabolism [PATH:ko00410]
C	00430 Taurine and hypotaurine metabolism [PATH:ko00430]
C	00440 Phosphonate and phosphinate metabolism [PATH:ko00440]
C	00450 Selenocompound metabolism [PATH:ko00450]
D	MA_245237g0010	K11717	sufS	cysteine desulfurase / selenocysteine lyase [EC:2.8.1.7 4.4.1.16]
C	00460 Cyanoamino acid metabolism [PATH:ko00460]
D	MA_940685g0010	K01188	E3.2.1.21	beta-glucosidase [EC:3.2.1.21]
D	MA_8033g0010	K05350	bglB	beta-glucosidase [EC:3.2.1.21]
D	MA_905984g0010	K00600	glyA, SHMT	glycine hydroxymethyltransferase [EC:2.1.2.1]
D	MA_99276g0010	K00600	glyA, SHMT	glycine hydroxymethyltransferase [EC:2.1.2.1]
C	00471 D-Glutamine and D-glutamate metabolism [PATH:ko00471]
D	MA_95356g0010	K00261	GLUD1_2, gdhA	glutamate dehydrogenase (NAD(P)+) [EC:1.4.1.3]
C	00472 D-Arginine and D-ornithine metabolism [PATH:ko00472]
C	00473 D-Alanine metabolism [PATH:ko00473]
C	00480 Glutathione metabolism [PATH:ko00480]
D	MA_158744g0010	K22596	GGCT	gamma-glutamylcyclotransferase, plant [EC:4.3.2.9]
D	MA_10426104g0010	K00799	GST, gst	glutathione S-transferase [EC:2.5.1.18]
D	MA_137828g0010	K00799	GST, gst	glutathione S-transferase [EC:2.5.1.18]
D	MA_7614511g0010	K00799	GST, gst	glutathione S-transferase [EC:2.5.1.18]
D	MA_86450g0010	K21888	DHAR	glutathione dehydrogenase/transferase [EC:1.8.5.1 2.5.1.18]
D	MA_10435122g0010	K00031	IDH1, IDH2, icd	isocitrate dehydrogenase [EC:1.1.1.42]
D	MA_10267514g0010	K00036	G6PD, zwf	glucose-6-phosphate 1-dehydrogenase [EC:1.1.1.49 1.1.1.363]
D	MA_10430027g0010	K00432	gpx	glutathione peroxidase [EC:1.11.1.9]
D	MA_10435492g0010	K00434	E1.11.1.11	L-ascorbate peroxidase [EC:1.11.1.11]
D	MA_20242g0010	K00434	E1.11.1.11	L-ascorbate peroxidase [EC:1.11.1.11]
B
B	09107 Glycan biosynthesis and metabolism
C	00510 N-Glycan biosynthesis [PATH:ko00510]
D	MA_34171g0010	K12670	WBP1	oligosaccharyltransferase complex subunit beta
C	00513 Various types of N-glycan biosynthesis [PATH:ko00513]
D	MA_34171g0010	K12670	WBP1	oligosaccharyltransferase complex subunit beta
C	00512 Mucin type O-glycan biosynthesis [PATH:ko00512]
C	00515 Mannose type O-glycan biosynthesis [PATH:ko00515]
C	00514 Other types of O-glycan biosynthesis [PATH:ko00514]
D	MA_10434370g0010	K18134	EOGT	EGF domain-specific O-GlcNAc transferase [EC:2.4.1.255]
D	MA_23554g0010	K13667	RUMI, KTELC1	protein glucosyltransferase [EC:2.4.1.-]
C	00532 Glycosaminoglycan biosynthesis - chondroitin sulfate / dermatan sulfate [PATH:ko00532]
C	00534 Glycosaminoglycan biosynthesis - heparan sulfate / heparin [PATH:ko00534]
D	MA_948289g0010	K02367	EXT2	glucuronyl/N-acetylglucosaminyl transferase EXT2 [EC:2.4.1.224 2.4.1.225]
C	00533 Glycosaminoglycan biosynthesis - keratan sulfate [PATH:ko00533]
C	00531 Glycosaminoglycan degradation [PATH:ko00531]
C	00563 Glycosylphosphatidylinositol (GPI)-anchor biosynthesis [PATH:ko00563]
C	00601 Glycosphingolipid biosynthesis - lacto and neolacto series [PATH:ko00601]
C	00603 Glycosphingolipid biosynthesis - globo and isoglobo series [PATH:ko00603]
C	00604 Glycosphingolipid biosynthesis - ganglio series [PATH:ko00604]
C	00540 Lipopolysaccharide biosynthesis [PATH:ko00540]
C	00550 Peptidoglycan biosynthesis [PATH:ko00550]
C	00511 Other glycan degradation [PATH:ko00511]
D	MA_412007g0010	K01190	lacZ	beta-galactosidase [EC:3.2.1.23]
C	00571 Lipoarabinomannan (LAM) biosynthesis [PATH:ko00571]
C	00572 Arabinogalactan biosynthesis - Mycobacterium [PATH:ko00572]
B
B	09108 Metabolism of cofactors and vitamins
C	00730 Thiamine metabolism [PATH:ko00730]
D	MA_30402g0010	K03146	THI4, THI1	cysteine-dependent adenosine diphosphate thiazole synthase [EC:2.4.2.60]
D	MA_10432158g0010	K00939	adk, AK	adenylate kinase [EC:2.7.4.3]
C	00740 Riboflavin metabolism [PATH:ko00740]
D	MA_10426568g0010	K14652	ribBA	3,4-dihydroxy 2-butanone 4-phosphate synthase / GTP cyclohydrolase II [EC:4.1.99.12 3.5.4.25]
D	MA_417207g0010	K14379	ACP5	tartrate-resistant acid phosphatase type 5 [EC:3.1.3.2]
C	00750 Vitamin B6 metabolism [PATH:ko00750]
D	MA_31479g0010	K05275	E1.1.1.65	pyridoxine 4-dehydrogenase [EC:1.1.1.65]
D	MA_10426564g0020	K06215	pdxS, pdx1	pyridoxal 5'-phosphate synthase pdxS subunit [EC:4.3.3.6]
C	00760 Nicotinate and nicotinamide metabolism [PATH:ko00760]
D	MA_10427978g0010	K00858	ppnK, NADK	NAD+ kinase [EC:2.7.1.23]
C	00770 Pantothenate and CoA biosynthesis [PATH:ko00770]
D	MA_381619g0010	K01922	PPCS, COAB	phosphopantothenate---cysteine ligase (ATP) [EC:6.3.2.51]
C	00780 Biotin metabolism [PATH:ko00780]
D	MA_10428839g0010	K09458	fabF	3-oxoacyl-[acyl-carrier-protein] synthase II [EC:2.3.1.179]
C	00785 Lipoic acid metabolism [PATH:ko00785]
C	00790 Folate biosynthesis [PATH:ko00790]
D	MA_58673g0010	K13941	folKP	2-amino-4-hydroxy-6-hydroxymethyldihydropteridine diphosphokinase / dihydropteroate synthase [EC:2.7.6.3 2.5.1.15]
D	MA_10426568g0010	K14652	ribBA	3,4-dihydroxy 2-butanone 4-phosphate synthase / GTP cyclohydrolase II [EC:4.1.99.12 3.5.4.25]
C	00670 One carbon pool by folate [PATH:ko00670]
D	MA_905984g0010	K00600	glyA, SHMT	glycine hydroxymethyltransferase [EC:2.1.2.1]
D	MA_99276g0010	K00600	glyA, SHMT	glycine hydroxymethyltransferase [EC:2.1.2.1]
D	MA_10429284g0010	K00605	gcvT, AMT	aminomethyltransferase [EC:2.1.2.10]
D	MA_76209g0010	K00605	gcvT, AMT	aminomethyltransferase [EC:2.1.2.10]
D	MA_30073g0010	K01433	purU	formyltetrahydrofolate deformylase [EC:3.5.1.10]
C	00830 Retinol metabolism [PATH:ko00830]
D	MA_9153293g0010	K00001	E1.1.1.1, adh	alcohol dehydrogenase [EC:1.1.1.1]
C	00860 Porphyrin and chlorophyll metabolism [PATH:ko00860]
D	MA_10437242g0030	K01749	hemC, HMBS	hydroxymethylbilane synthase [EC:2.5.1.61]
D	MA_8643028g0010	K01599	hemE, UROD	uroporphyrinogen decarboxylase [EC:4.1.1.37]
D	MA_10434852g0010	K00231	PPOX, hemY	protoporphyrinogen/coproporphyrinogen III oxidase [EC:1.3.3.4 1.3.3.15]
D	MA_108278g0010	K03403	chlH, bchH	magnesium chelatase subunit H [EC:6.6.1.1]
D	MA_48250g0010	K03405	chlI, bchI	magnesium chelatase subunit I [EC:6.6.1.1]
D	MA_10426641g0010	K03428	bchM, chlM	magnesium-protoporphyrin O-methyltransferase [EC:2.1.1.11]
D	MA_10433955g0020	K04035	E1.14.13.81, acsF, chlE	magnesium-protoporphyrin IX monomethyl ester (oxidative) cyclase [EC:1.14.13.81]
D	MA_91782g0010	K00218	por	protochlorophyllide reductase [EC:1.3.1.33]
D	MA_10432460g0010	K22013	SGR, SGRL	magnesium dechelatase [EC:4.99.1.10]
D	MA_10430866g0010	K13545	RCCR, ACD2	red chlorophyll catabolite reductase [EC:1.3.7.12]
D	MA_189742g0010	K10960	chlP, bchP	geranylgeranyl diphosphate/geranylgeranyl-bacteriochlorophyllide a reductase [EC:1.3.1.83 1.3.1.111]
C	00130 Ubiquinone and other terpenoid-quinone biosynthesis [PATH:ko00130]
D	MA_834680g0010	K17872	NDC1, ndbB	demethylphylloquinone reductase [EC:1.6.5.12]
D	MA_10433550g0010	K12501	HST	homogentisate solanesyltransferase [EC:2.5.1.117]
B
B	09109 Metabolism of terpenoids and polyketides
C	00900 Terpenoid backbone biosynthesis [PATH:ko00900]
D	MA_88006g0010	K03526	gcpE, ispG	(E)-4-hydroxy-3-methylbut-2-enyl-diphosphate synthase [EC:1.17.7.1 1.17.7.3]
D	MA_10426891g0010	K00021	HMGCR	hydroxymethylglutaryl-CoA reductase (NADPH) [EC:1.1.1.34]
D	MA_194998g0010	K13789	GGPS	geranylgeranyl diphosphate synthase, type II [EC:2.5.1.1 2.5.1.10 2.5.1.29]
D	MA_189742g0010	K10960	chlP, bchP	geranylgeranyl diphosphate/geranylgeranyl-bacteriochlorophyllide a reductase [EC:1.3.1.83 1.3.1.111]
D	MA_10431788g0010	K12742	ispS	isoprene synthase [EC:4.2.3.27]
D	MA_10208488g0010	K15892	FOLK	farnesol kinase [EC:2.7.1.216]
C	00902 Monoterpenoid biosynthesis [PATH:ko00902]
C	00909 Sesquiterpenoid and triterpenoid biosynthesis [PATH:ko00909]
C	00904 Diterpenoid biosynthesis [PATH:ko00904]
D	MA_10425884g0010	K04120	E5.5.1.13	ent-copalyl diphosphate synthase [EC:5.5.1.13]
C	00906 Carotenoid biosynthesis [PATH:ko00906]
D	MA_10433842g0010	K15744	Z-ISO	zeta-carotene isomerase [EC:5.2.1.12]
D	MA_10437269g0010	K06444	lcyE, crtL2	lycopene epsilon-cyclase [EC:5.5.1.18]
D	MA_42169g0010	K15746	crtZ	beta-carotene 3-hydroxylase [EC:1.14.15.24]
D	MA_10435618g0010	K09838	ZEP, ABA1	zeaxanthin epoxidase [EC:1.14.15.21]
D	MA_90573g0010	K09840	NCED	9-cis-epoxycarotenoid dioxygenase [EC:1.13.11.51]
C	00905 Brassinosteroid biosynthesis [PATH:ko00905]
D	MA_9833971g0010	K09587	CYP90B1, DWF4	steroid 22-alpha-hydroxylase [EC:1.14.13.-]
D	MA_10433066g0010	K20623	CYP92A6	typhasterol/6-deoxotyphasterol 2alpha-hydroxylase
C	00981 Insect hormone biosynthesis [PATH:ko00981]
C	00908 Zeatin biosynthesis [PATH:ko00908]
C	00903 Limonene and pinene degradation [PATH:ko00903]
C	00281 Geraniol degradation [PATH:ko00281]
C	01052 Type I polyketide structures [PATH:ko01052]
C	00522 Biosynthesis of 12-, 14- and 16-membered macrolides [PATH:ko00522]
C	01051 Biosynthesis of ansamycins [PATH:ko01051]
D	MA_102149g0010	K00615	E2.2.1.1, tktA, tktB	transketolase [EC:2.2.1.1]
C	01059 Biosynthesis of enediyne antibiotics [PATH:ko01059]
C	01056 Biosynthesis of type II polyketide backbone [PATH:ko01056]
C	01057 Biosynthesis of type II polyketide products [PATH:ko01057]
C	00253 Tetracycline biosynthesis [PATH:ko00253]
C	00523 Polyketide sugar unit biosynthesis [PATH:ko00523]
C	01054 Nonribosomal peptide structures [PATH:ko01054]
C	01053 Biosynthesis of siderophore group nonribosomal peptides [PATH:ko01053]
C	01055 Biosynthesis of vancomycin group antibiotics [PATH:ko01055]
B
B	09110 Biosynthesis of other secondary metabolites
C	00940 Phenylpropanoid biosynthesis [PATH:ko00940]
D	MA_940685g0010	K01188	E3.2.1.21	beta-glucosidase [EC:3.2.1.21]
D	MA_8033g0010	K05350	bglB	beta-glucosidase [EC:3.2.1.21]
D	MA_10436898g0010	K00430	E1.11.1.7	peroxidase [EC:1.11.1.7]
D	MA_480797g0010	K00430	E1.11.1.7	peroxidase [EC:1.11.1.7]
D	MA_10428317g0010	K00588	E2.1.1.104	caffeoyl-CoA O-methyltransferase [EC:2.1.1.104]
D	MA_681896g0010	K00588	E2.1.1.104	caffeoyl-CoA O-methyltransferase [EC:2.1.1.104]
C	00945 Stilbenoid, diarylheptanoid and gingerol biosynthesis [PATH:ko00945]
D	MA_10428317g0010	K00588	E2.1.1.104	caffeoyl-CoA O-methyltransferase [EC:2.1.1.104]
D	MA_681896g0010	K00588	E2.1.1.104	caffeoyl-CoA O-methyltransferase [EC:2.1.1.104]
C	00941 Flavonoid biosynthesis [PATH:ko00941]
D	MA_10430254g0020	K05280	CYP75B1	flavonoid 3'-monooxygenase [EC:1.14.14.82]
D	MA_203441g0010	K13082	DFR	bifunctional dihydroflavonol 4-reductase/flavanone 4-reductase [EC:1.1.1.219 1.1.1.234]
D	MA_52620g0020	K08695	ANR	anthocyanidin reductase [EC:1.3.1.77]
D	MA_10428317g0010	K00588	E2.1.1.104	caffeoyl-CoA O-methyltransferase [EC:2.1.1.104]
D	MA_681896g0010	K00588	E2.1.1.104	caffeoyl-CoA O-methyltransferase [EC:2.1.1.104]
C	00944 Flavone and flavonol biosynthesis [PATH:ko00944]
D	MA_10430254g0020	K05280	CYP75B1	flavonoid 3'-monooxygenase [EC:1.14.14.82]
D	MA_940843g0010	K22772	FG2	flavonol-3-O-glucoside L-rhamnosyltransferase [EC:2.4.1.159]
C	00942 Anthocyanin biosynthesis [PATH:ko00942]
C	00943 Isoflavonoid biosynthesis [PATH:ko00943]
C	00901 Indole alkaloid biosynthesis [PATH:ko00901]
C	00403 Indole diterpene alkaloid biosynthesis [PATH:ko00403]
C	00950 Isoquinoline alkaloid biosynthesis [PATH:ko00950]
D	MA_17674g0010	K00811	ASP5	aspartate aminotransferase, chloroplastic [EC:2.6.1.1]
D	MA_99207g0020	K00811	ASP5	aspartate aminotransferase, chloroplastic [EC:2.6.1.1]
C	00960 Tropane, piperidine and pyridine alkaloid biosynthesis [PATH:ko00960]
D	MA_17674g0010	K00811	ASP5	aspartate aminotransferase, chloroplastic [EC:2.6.1.1]
D	MA_99207g0020	K00811	ASP5	aspartate aminotransferase, chloroplastic [EC:2.6.1.1]
C	01058 Acridone alkaloid biosynthesis [PATH:ko01058]
C	00232 Caffeine metabolism [PATH:ko00232]
C	00965 Betalain biosynthesis [PATH:ko00965]
C	00966 Glucosinolate biosynthesis [PATH:ko00966]
C	00402 Benzoxazinoid biosynthesis [PATH:ko00402]
C	00311 Penicillin and cephalosporin biosynthesis [PATH:ko00311]
C	00332 Carbapenem biosynthesis [PATH:ko00332]
C	00261 Monobactam biosynthesis [PATH:ko00261]
C	00331 Clavulanic acid biosynthesis [PATH:ko00331]
C	00521 Streptomycin biosynthesis [PATH:ko00521]
C	00524 Neomycin, kanamycin and gentamicin biosynthesis [PATH:ko00524]
C	00525 Acarbose and validamycin biosynthesis [PATH:ko00525]
C	00231 Puromycin biosynthesis [PATH:ko00231]
C	00401 Novobiocin biosynthesis [PATH:ko00401]
C	00404 Staurosporine biosynthesis [PATH:ko00404]
C	00405 Phenazine biosynthesis [PATH:ko00405]
C	00333 Prodigiosin biosynthesis [PATH:ko00333]
C	00254 Aflatoxin biosynthesis [PATH:ko00254]
C	00999 Biosynthesis of secondary metabolites - unclassified [PATH:ko00999]
D	MA_43637g0010	K21568	PLR	pinoresinol/lariciresinol reductase [EC:1.23.1.1 1.23.1.2 1.23.1.3 1.23.1.4]
B
B	09111 Xenobiotics biodegradation and metabolism
C	00362 Benzoate degradation [PATH:ko00362]
C	00627 Aminobenzoate degradation [PATH:ko00627]
C	00364 Fluorobenzoate degradation [PATH:ko00364]
D	MA_10427595g0010	K01061	E3.1.1.45	carboxymethylenebutenolidase [EC:3.1.1.45]
C	00625 Chloroalkane and chloroalkene degradation [PATH:ko00625]
D	MA_9153293g0010	K00001	E1.1.1.1, adh	alcohol dehydrogenase [EC:1.1.1.1]
C	00361 Chlorocyclohexane and chlorobenzene degradation [PATH:ko00361]
D	MA_10427595g0010	K01061	E3.1.1.45	carboxymethylenebutenolidase [EC:3.1.1.45]
C	00623 Toluene degradation [PATH:ko00623]
D	MA_10427595g0010	K01061	E3.1.1.45	carboxymethylenebutenolidase [EC:3.1.1.45]
C	00622 Xylene degradation [PATH:ko00622]
C	00633 Nitrotoluene degradation [PATH:ko00633]
C	00642 Ethylbenzene degradation [PATH:ko00642]
C	00643 Styrene degradation [PATH:ko00643]
C	00791 Atrazine degradation [PATH:ko00791]
C	00930 Caprolactam degradation [PATH:ko00930]
C	00363 Bisphenol degradation [PATH:ko00363]
C	00621 Dioxin degradation [PATH:ko00621]
C	00626 Naphthalene degradation [PATH:ko00626]
D	MA_9153293g0010	K00001	E1.1.1.1, adh	alcohol dehydrogenase [EC:1.1.1.1]
C	00624 Polycyclic aromatic hydrocarbon degradation [PATH:ko00624]
C	00365 Furfural degradation [PATH:ko00365]
C	00984 Steroid degradation [PATH:ko00984]
C	00980 Metabolism of xenobiotics by cytochrome P450 [PATH:ko00980]
D	MA_10426104g0010	K00799	GST, gst	glutathione S-transferase [EC:2.5.1.18]
D	MA_137828g0010	K00799	GST, gst	glutathione S-transferase [EC:2.5.1.18]
D	MA_7614511g0010	K00799	GST, gst	glutathione S-transferase [EC:2.5.1.18]
D	MA_9153293g0010	K00001	E1.1.1.1, adh	alcohol dehydrogenase [EC:1.1.1.1]
C	00982 Drug metabolism - cytochrome P450 [PATH:ko00982]
D	MA_10430096g0010	K00485	FMO	dimethylaniline monooxygenase (N-oxide forming) [EC:1.14.13.8]
D	MA_10426104g0010	K00799	GST, gst	glutathione S-transferase [EC:2.5.1.18]
D	MA_137828g0010	K00799	GST, gst	glutathione S-transferase [EC:2.5.1.18]
D	MA_7614511g0010	K00799	GST, gst	glutathione S-transferase [EC:2.5.1.18]
D	MA_9153293g0010	K00001	E1.1.1.1, adh	alcohol dehydrogenase [EC:1.1.1.1]
C	00983 Drug metabolism - other enzymes [PATH:ko00983]
D	MA_19782g0010	K00857	tdk, TK	thymidine kinase [EC:2.7.1.21]
D	MA_10426104g0010	K00799	GST, gst	glutathione S-transferase [EC:2.5.1.18]
D	MA_137828g0010	K00799	GST, gst	glutathione S-transferase [EC:2.5.1.18]
D	MA_7614511g0010	K00799	GST, gst	glutathione S-transferase [EC:2.5.1.18]
B
B	09112 Not included in regular maps
C	09113 Global maps only
#
A	09120 Genetic Information Processing
B
B	09121 Transcription
C	03020 RNA polymerase [PATH:ko03020]
C	03022 Basal transcription factors [PATH:ko03022]
D	MA_216190g0010	K03122	TFIIA1, GTF2A1, TOA1	transcription initiation factor TFIIA large subunit
C	03040 Spliceosome [PATH:ko03040]
D	MA_9974463g0010	K12879	THOC2	THO complex subunit 2
B
B	09122 Translation
C	03010 Ribosome [PATH:ko03010]
D	MA_694512g0010	K02945	RP-S1, rpsA	small subunit ribosomal protein S1
D	MA_155591g0010	K02967	RP-S2, MRPS2, rpsB	small subunit ribosomal protein S2
D	MA_10429326g0010	K02990	RP-S6, MRPS6, rpsF	small subunit ribosomal protein S6
D	MA_10432148g0010	K02946	RP-S10, MRPS10, rpsJ	small subunit ribosomal protein S10
D	MA_10431241g0010	K02952	RP-S13, rpsM	small subunit ribosomal protein S13
D	MA_10123473g0010	K02961	RP-S17, MRPS17, rpsQ	small subunit ribosomal protein S17
D	MA_10431745g0020	K02997	RP-S9e, RPS9	small subunit ribosomal protein S9e
D	MA_310797g0010	K02863	RP-L1, MRPL1, rplA	large subunit ribosomal protein L1
D	MA_10435476g0040	K02886	RP-L2, MRPL2, rplB	large subunit ribosomal protein L2
D	MA_10432831g0010	K02906	RP-L3, MRPL3, rplC	large subunit ribosomal protein L3
D	MA_2315568g0010	K02926	RP-L4, MRPL4, rplD	large subunit ribosomal protein L4
D	MA_86404g0010	K02931	RP-L5, MRPL5, rplE	large subunit ribosomal protein L5
D	MA_54628g0010	K02933	RP-L6, MRPL6, rplF	large subunit ribosomal protein L6
D	MA_483364g0010	K02864	RP-L10, MRPL10, rplJ	large subunit ribosomal protein L10
D	MA_26087g0010	K02867	RP-L11, MRPL11, rplK	large subunit ribosomal protein L11
D	MA_10433400g0010	K02871	RP-L13, MRPL13, rplM	large subunit ribosomal protein L13
D	MA_87134g0010	K02876	RP-L15, MRPL15, rplO	large subunit ribosomal protein L15
D	MA_10429786g0010	K02879	RP-L17, MRPL17, rplQ	large subunit ribosomal protein L17
D	MA_9121164g0010	K02881	RP-L18, MRPL18, rplR	large subunit ribosomal protein L18
D	MA_10018366g0010	K02895	RP-L24, MRPL24, rplX	large subunit ribosomal protein L24
D	MA_19490g0010	K02899	RP-L27, MRPL27, rpmA	large subunit ribosomal protein L27
D	MA_10426581g0010	K02902	RP-L28, MRPL28, rpmB	large subunit ribosomal protein L28
D	MA_10431457g0010	K02904	RP-L29, rpmC	large subunit ribosomal protein L29
D	MA_10430444g0010	K02909	RP-L31, rpmE	large subunit ribosomal protein L31
D	MA_181338g0010	K02916	RP-L35, MRPL35, rpmI	large subunit ribosomal protein L35
D	MA_12000g0010	K02865	RP-L10Ae, RPL10A	large subunit ribosomal protein L10Ae
D	MA_37009g0010	K02875	RP-L14e, RPL14	large subunit ribosomal protein L14e
D	MA_10433318g0010	K02905	RP-L29e, RPL29	large subunit ribosomal protein L29e
C	00970 Aminoacyl-tRNA biosynthesis [PATH:ko00970]
D	MA_92681g0010	K22503	DARS	aspartyl-tRNA synthetase [EC:6.1.1.12]
D	MA_251870g0010	K01875	SARS, serS	seryl-tRNA synthetase [EC:6.1.1.11]
D	MA_10431763g0010	K01883	CARS, cysS	cysteinyl-tRNA synthetase [EC:6.1.1.16]
D	MA_374514g0010	K01873	VARS, valS	valyl-tRNA synthetase [EC:6.1.1.9]
D	MA_5781602g0010	K01870	IARS, ileS	isoleucyl-tRNA synthetase [EC:6.1.1.5]
D	MA_766311g0010	K01866	YARS, tyrS	tyrosyl-tRNA synthetase [EC:6.1.1.1]
C	03013 RNA transport [PATH:ko03013]
D	MA_86657g0010	K03257	EIF4A	translation initiation factor 4A
D	MA_482994g0010	K13126	PABPC	polyadenylate-binding protein
D	MA_9974463g0010	K12879	THOC2	THO complex subunit 2
C	03015 mRNA surveillance pathway [PATH:ko03015]
D	MA_482994g0010	K13126	PABPC	polyadenylate-binding protein
D	MA_69620g0010	K03265	ETF1, ERF1	peptide chain release factor subunit 1
D	MA_10428117g0010	K08873	SMG1	serine/threonine-protein kinase SMG1 [EC:2.7.11.1]
C	03008 Ribosome biogenesis in eukaryotes [PATH:ko03008]
B
B	09123 Folding, sorting and degradation
C	03060 Protein export [PATH:ko03060]
D	MA_10274946g0010	K03106	SRP54, ffh	signal recognition particle subunit SRP54 [EC:3.6.5.4]
D	MA_10429734g0010	K10956	SEC61A	protein transport protein SEC61 subunit alpha
D	MA_10436783g0020	K03118	tatC	sec-independent protein translocase protein TatC
C	04141 Protein processing in endoplasmic reticulum [PATH:ko04141]
D	MA_10429734g0010	K10956	SEC61A	protein transport protein SEC61 subunit alpha
D	MA_34171g0010	K12670	WBP1	oligosaccharyltransferase complex subunit beta
D	MA_10433317g0020	K10661	MARCH6, DOA10	E3 ubiquitin-protein ligase MARCH6 [EC:2.3.2.27]
D	MA_133071g0010	K10666	RNF5	E3 ubiquitin-protein ligase RNF5 [EC:2.3.2.27]
C	04130 SNARE interactions in vesicular transport [PATH:ko04130]
C	04120 Ubiquitin mediated proteolysis [PATH:ko04120]
D	MA_16089g0010	K10573	UBE2A, UBC2, RAD6A	ubiquitin-conjugating enzyme E2 A [EC:2.3.2.23]
C	04122 Sulfur relay system [PATH:ko04122]
C	03050 Proteasome [PATH:ko03050]
C	03018 RNA degradation [PATH:ko03018]
D	MA_764368g0010	K07573	CSL4, EXOSC1	exosome complex component CSL4
D	MA_17408g0010	K12581	CNOT7_8, CAF1, POP2	CCR4-NOT transcription complex subunit 7/8
D	MA_482994g0010	K13126	PABPC	polyadenylate-binding protein
B
B	09124 Replication and repair
C	03030 DNA replication [PATH:ko03030]
D	MA_10436457g0010	K02335	polA	DNA polymerase I [EC:2.7.7.7]
C	03410 Base excision repair [PATH:ko03410]
D	MA_10436457g0010	K02335	polA	DNA polymerase I [EC:2.7.7.7]
D	MA_10436440g0030	K10802	HMGB1	high mobility group protein B1
D	MA_75417g0010	K10802	HMGB1	high mobility group protein B1
C	03420 Nucleotide excision repair [PATH:ko03420]
D	MA_10436457g0010	K02335	polA	DNA polymerase I [EC:2.7.7.7]
C	03430 Mismatch repair [PATH:ko03430]
C	03440 Homologous recombination [PATH:ko03440]
D	MA_10436457g0010	K02335	polA	DNA polymerase I [EC:2.7.7.7]
D	MA_10430527g0010	K04728	ATM, TEL1	serine-protein kinase ATM [EC:2.7.11.1]
C	03450 Non-homologous end-joining [PATH:ko03450]
C	03460 Fanconi anemia pathway [PATH:ko03460]
#
A	09130 Environmental Information Processing
B
B	09131 Membrane transport
C	02010 ABC transporters [PATH:ko02010]
C	02060 Phosphotransferase system (PTS) [PATH:ko02060]
C	03070 Bacterial secretion system [PATH:ko03070]
D	MA_10274946g0010	K03106	SRP54, ffh	signal recognition particle subunit SRP54 [EC:3.6.5.4]
D	MA_10436783g0020	K03118	tatC	sec-independent protein translocase protein TatC
B
B	09132 Signal transduction
C	02020 Two-component system [PATH:ko02020]
D	MA_130415g0010	K10255	FAD6, desA	acyl-lipid omega-6 desaturase (Delta-12 desaturase) [EC:1.14.19.23 1.14.19.45]
D	MA_9199701g0010	K01915	glnA, GLUL	glutamine synthetase [EC:6.3.1.2]
C	04014 Ras signaling pathway [PATH:ko04014]
D	MA_3268g0010	K02183	CALM	calmodulin
D	MA_55260g0010	K04392	RAC1	Ras-related C3 botulinum toxin substrate 1
C	04015 Rap1 signaling pathway [PATH:ko04015]
D	MA_3268g0010	K02183	CALM	calmodulin
D	MA_55260g0010	K04392	RAC1	Ras-related C3 botulinum toxin substrate 1
C	04010 MAPK signaling pathway [PATH:ko04010]
D	MA_55260g0010	K04392	RAC1	Ras-related C3 botulinum toxin substrate 1
D	MA_10282285g0020	K04730	IRAK1	interleukin-1 receptor-associated kinase 1 [EC:2.7.11.1]
D	MA_9982261g0010	K04730	IRAK1	interleukin-1 receptor-associated kinase 1 [EC:2.7.11.1]
D	MA_10427145g0010	K04733	IRAK4	interleukin-1 receptor-associated kinase 4 [EC:2.7.11.1]
D	MA_10432748g0010	K04733	IRAK4	interleukin-1 receptor-associated kinase 4 [EC:2.7.11.1]
D	MA_10436030g0010	K04733	IRAK4	interleukin-1 receptor-associated kinase 4 [EC:2.7.11.1]
D	MA_10427903g0010	K04457	PPM1A, PP2CA	protein phosphatase 1A [EC:3.1.3.16]
C	04013 MAPK signaling pathway - fly [PATH:ko04013]
D	MA_55260g0010	K04392	RAC1	Ras-related C3 botulinum toxin substrate 1
C	04016 MAPK signaling pathway - plant [PATH:ko04016]
D	MA_1578433g0010	K20716	MAPKKK17_18	mitogen-activated protein kinase kinase kinase 17/18
D	MA_10437148g0010	K03781	katE, CAT, catB, srpA	catalase [EC:1.11.1.6]
D	MA_3268g0010	K02183	CALM	calmodulin
C	04011 MAPK signaling pathway - yeast [PATH:ko04011]
D	MA_10437148g0010	K03781	katE, CAT, catB, srpA	catalase [EC:1.11.1.6]
C	04012 ErbB signaling pathway [PATH:ko04012]
C	04310 Wnt signaling pathway [PATH:ko04310]
D	MA_55260g0010	K04392	RAC1	Ras-related C3 botulinum toxin substrate 1
C	04330 Notch signaling pathway [PATH:ko04330]
C	04340 Hedgehog signaling pathway [PATH:ko04340]
C	04341 Hedgehog signaling pathway - fly [PATH:ko04341]
C	04350 TGF-beta signaling pathway [PATH:ko04350]
C	04390 Hippo signaling pathway [PATH:ko04390]
C	04391 Hippo signaling pathway - fly [PATH:ko04391]
C	04392 Hippo signaling pathway - multiple species [PATH:ko04392]
C	04370 VEGF signaling pathway [PATH:ko04370]
D	MA_55260g0010	K04392	RAC1	Ras-related C3 botulinum toxin substrate 1
C	04371 Apelin signaling pathway [PATH:ko04371]
D	MA_3268g0010	K02183	CALM	calmodulin
D	MA_30699g0010	K08341	GABARAP, ATG8, LC3	GABA(A) receptor-associated protein
D	MA_10285551g0010	K07198	PRKAA, AMPK	5'-AMP-activated protein kinase, catalytic alpha subunit [EC:2.7.11.11]
D	MA_9736731g0010	K07198	PRKAA, AMPK	5'-AMP-activated protein kinase, catalytic alpha subunit [EC:2.7.11.11]
C	04630 Jak-STAT signaling pathway [PATH:ko04630]
C	04064 NF-kappa B signaling pathway [PATH:ko04064]
D	MA_10282285g0020	K04730	IRAK1	interleukin-1 receptor-associated kinase 1 [EC:2.7.11.1]
D	MA_9982261g0010	K04730	IRAK1	interleukin-1 receptor-associated kinase 1 [EC:2.7.11.1]
D	MA_10427145g0010	K04733	IRAK4	interleukin-1 receptor-associated kinase 4 [EC:2.7.11.1]
D	MA_10432748g0010	K04733	IRAK4	interleukin-1 receptor-associated kinase 4 [EC:2.7.11.1]
D	MA_10436030g0010	K04733	IRAK4	interleukin-1 receptor-associated kinase 4 [EC:2.7.11.1]
D	MA_10430527g0010	K04728	ATM, TEL1	serine-protein kinase ATM [EC:2.7.11.1]
C	04668 TNF signaling pathway [PATH:ko04668]
C	04066 HIF-1 signaling pathway [PATH:ko04066]
D	MA_10426544g0020	K00134	GAPDH, gapA	glyceraldehyde 3-phosphate dehydrogenase [EC:1.2.1.12]
C	04068 FoxO signaling pathway [PATH:ko04068]
D	MA_10285551g0010	K07198	PRKAA, AMPK	5'-AMP-activated protein kinase, catalytic alpha subunit [EC:2.7.11.11]
D	MA_9736731g0010	K07198	PRKAA, AMPK	5'-AMP-activated protein kinase, catalytic alpha subunit [EC:2.7.11.11]
D	MA_30699g0010	K08341	GABARAP, ATG8, LC3	GABA(A) receptor-associated protein
D	MA_10437148g0010	K03781	katE, CAT, catB, srpA	catalase [EC:1.11.1.6]
D	MA_10430527g0010	K04728	ATM, TEL1	serine-protein kinase ATM [EC:2.7.11.1]
C	04020 Calcium signaling pathway [PATH:ko04020]
D	MA_3268g0010	K02183	CALM	calmodulin
C	04070 Phosphatidylinositol signaling system [PATH:ko04070]
D	MA_117808g0010	K00913	ITPK1	inositol-1,3,4-trisphosphate 5/6-kinase / inositol-tetrakisphosphate 1-kinase [EC:2.7.1.159 2.7.1.134]
D	MA_3268g0010	K02183	CALM	calmodulin
C	04072 Phospholipase D signaling pathway [PATH:ko04072]
C	04071 Sphingolipid signaling pathway [PATH:ko04071]
D	MA_456907g0010	K04716	SGPP1	sphingosine-1-phosphate phosphatase 1 [EC:3.1.3.-]
D	MA_55260g0010	K04392	RAC1	Ras-related C3 botulinum toxin substrate 1
C	04024 cAMP signaling pathway [PATH:ko04024]
D	MA_3268g0010	K02183	CALM	calmodulin
D	MA_55260g0010	K04392	RAC1	Ras-related C3 botulinum toxin substrate 1
C	04022 cGMP-PKG signaling pathway [PATH:ko04022]
D	MA_3268g0010	K02183	CALM	calmodulin
C	04151 PI3K-Akt signaling pathway [PATH:ko04151]
D	MA_55260g0010	K04392	RAC1	Ras-related C3 botulinum toxin substrate 1
D	MA_10285551g0010	K07198	PRKAA, AMPK	5'-AMP-activated protein kinase, catalytic alpha subunit [EC:2.7.11.11]
D	MA_9736731g0010	K07198	PRKAA, AMPK	5'-AMP-activated protein kinase, catalytic alpha subunit [EC:2.7.11.11]
C	04152 AMPK signaling pathway [PATH:ko04152]
D	MA_10285551g0010	K07198	PRKAA, AMPK	5'-AMP-activated protein kinase, catalytic alpha subunit [EC:2.7.11.11]
D	MA_9736731g0010	K07198	PRKAA, AMPK	5'-AMP-activated protein kinase, catalytic alpha subunit [EC:2.7.11.11]
D	MA_104409g0010	K03841	FBP, fbp	fructose-1,6-bisphosphatase I [EC:3.1.3.11]
D	MA_41114g0010	K03841	FBP, fbp	fructose-1,6-bisphosphatase I [EC:3.1.3.11]
D	MA_10426891g0010	K00021	HMGCR	hydroxymethylglutaryl-CoA reductase (NADPH) [EC:1.1.1.34]
C	04150 mTOR signaling pathway [PATH:ko04150]
D	MA_10285551g0010	K07198	PRKAA, AMPK	5'-AMP-activated protein kinase, catalytic alpha subunit [EC:2.7.11.11]
D	MA_9736731g0010	K07198	PRKAA, AMPK	5'-AMP-activated protein kinase, catalytic alpha subunit [EC:2.7.11.11]
C	04075 Plant hormone signal transduction [PATH:ko04075]
B
B	09133 Signaling molecules and interaction
C	04080 Neuroactive ligand-receptor interaction [PATH:ko04080]
C	04060 Cytokine-cytokine receptor interaction [PATH:ko04060]
C	04512 ECM-receptor interaction [PATH:ko04512]
C	04514 Cell adhesion molecules (CAMs) [PATH:ko04514]
#
A	09140 Cellular Processes
B
B	09141 Transport and catabolism
C	04144 Endocytosis [PATH:ko04144]
D	MA_10359162g0010	K18468	VPS35	vacuolar protein sorting-associated protein 35
C	04145 Phagosome [PATH:ko04145]
D	MA_273360g0010	K07374	TUBA	tubulin alpha
D	MA_10429734g0010	K10956	SEC61A	protein transport protein SEC61 subunit alpha
D	MA_55260g0010	K04392	RAC1	Ras-related C3 botulinum toxin substrate 1
C	04142 Lysosome [PATH:ko04142]
D	MA_417207g0010	K14379	ACP5	tartrate-resistant acid phosphatase type 5 [EC:3.1.3.2]
C	04146 Peroxisome [PATH:ko04146]
D	MA_113173g0010	K01897	ACSL, fadD	long-chain acyl-CoA synthetase [EC:6.2.1.3]
D	MA_18142g0010	K00830	AGXT	alanine-glyoxylate transaminase / serine-glyoxylate transaminase / serine-pyruvate transaminase [EC:2.6.1.44 2.6.1.45 2.6.1.51]
D	MA_10435122g0010	K00031	IDH1, IDH2, icd	isocitrate dehydrogenase [EC:1.1.1.42]
D	MA_15820g0010	K11517	HAO	(S)-2-hydroxy-acid oxidase [EC:1.1.3.15]
D	MA_10437148g0010	K03781	katE, CAT, catB, srpA	catalase [EC:1.11.1.6]
C	04140 Autophagy - animal [PATH:ko04140]
D	MA_10285551g0010	K07198	PRKAA, AMPK	5'-AMP-activated protein kinase, catalytic alpha subunit [EC:2.7.11.11]
D	MA_9736731g0010	K07198	PRKAA, AMPK	5'-AMP-activated protein kinase, catalytic alpha subunit [EC:2.7.11.11]
D	MA_10436440g0030	K10802	HMGB1	high mobility group protein B1
D	MA_75417g0010	K10802	HMGB1	high mobility group protein B1
D	MA_30699g0010	K08341	GABARAP, ATG8, LC3	GABA(A) receptor-associated protein
C	04138 Autophagy - yeast [PATH:ko04138]
D	MA_30699g0010	K08341	GABARAP, ATG8, LC3	GABA(A) receptor-associated protein
D	MA_10430129g0020	K01381	PEP4	saccharopepsin [EC:3.4.23.25]
C	04136 Autophagy - other [PATH:ko04136]
D	MA_30699g0010	K08341	GABARAP, ATG8, LC3	GABA(A) receptor-associated protein
C	04137 Mitophagy - animal [PATH:ko04137]
D	MA_30699g0010	K08341	GABARAP, ATG8, LC3	GABA(A) receptor-associated protein
C	04139 Mitophagy - yeast [PATH:ko04139]
D	MA_30699g0010	K08341	GABARAP, ATG8, LC3	GABA(A) receptor-associated protein
B
B	09143 Cell growth and death
C	04110 Cell cycle [PATH:ko04110]
D	MA_10430527g0010	K04728	ATM, TEL1	serine-protein kinase ATM [EC:2.7.11.1]
C	04111 Cell cycle - yeast [PATH:ko04111]
D	MA_172388g0010	K06677	YCS4, CNAP1, CAPD2	condensin complex subunit 1
C	04112 Cell cycle - Caulobacter [PATH:ko04112]
D	MA_37496g0010	K03531	ftsZ	cell division protein FtsZ
D	MA_140852g0010	K01358	clpP, CLPP	ATP-dependent Clp protease, protease subunit [EC:3.4.21.92]
D	MA_55906g0010	K01358	clpP, CLPP	ATP-dependent Clp protease, protease subunit [EC:3.4.21.92]
D	MA_806g0010	K01358	clpP, CLPP	ATP-dependent Clp protease, protease subunit [EC:3.4.21.92]
C	04113 Meiosis - yeast [PATH:ko04113]
C	04114 Oocyte meiosis [PATH:ko04114]
D	MA_3268g0010	K02183	CALM	calmodulin
C	04210 Apoptosis [PATH:ko04210]
D	MA_273360g0010	K07374	TUBA	tubulin alpha
D	MA_10430527g0010	K04728	ATM, TEL1	serine-protein kinase ATM [EC:2.7.11.1]
C	04214 Apoptosis - fly [PATH:ko04214]
D	MA_10430527g0010	K04728	ATM, TEL1	serine-protein kinase ATM [EC:2.7.11.1]
C	04215 Apoptosis - multiple species [PATH:ko04215]
C	04216 Ferroptosis [PATH:ko04216]
D	MA_113173g0010	K01897	ACSL, fadD	long-chain acyl-CoA synthetase [EC:6.2.1.3]
C	04217 Necroptosis [PATH:ko04217]
D	MA_95356g0010	K00261	GLUD1_2, gdhA	glutamate dehydrogenase (NAD(P)+) [EC:1.4.1.3]
D	MA_9199701g0010	K01915	glnA, GLUL	glutamine synthetase [EC:6.3.1.2]
D	MA_10436440g0030	K10802	HMGB1	high mobility group protein B1
D	MA_75417g0010	K10802	HMGB1	high mobility group protein B1
C	04115 p53 signaling pathway [PATH:ko04115]
D	MA_10430527g0010	K04728	ATM, TEL1	serine-protein kinase ATM [EC:2.7.11.1]
C	04218 Cellular senescence [PATH:ko04218]
D	MA_10430527g0010	K04728	ATM, TEL1	serine-protein kinase ATM [EC:2.7.11.1]
D	MA_3268g0010	K02183	CALM	calmodulin
B
B	09144 Cellular community - eukaryotes
C	04510 Focal adhesion [PATH:ko04510]
D	MA_55260g0010	K04392	RAC1	Ras-related C3 botulinum toxin substrate 1
C	04520 Adherens junction [PATH:ko04520]
D	MA_55260g0010	K04392	RAC1	Ras-related C3 botulinum toxin substrate 1
C	04530 Tight junction [PATH:ko04530]
D	MA_55260g0010	K04392	RAC1	Ras-related C3 botulinum toxin substrate 1
D	MA_10285551g0010	K07198	PRKAA, AMPK	5'-AMP-activated protein kinase, catalytic alpha subunit [EC:2.7.11.11]
D	MA_9736731g0010	K07198	PRKAA, AMPK	5'-AMP-activated protein kinase, catalytic alpha subunit [EC:2.7.11.11]
D	MA_273360g0010	K07374	TUBA	tubulin alpha
C	04540 Gap junction [PATH:ko04540]
D	MA_273360g0010	K07374	TUBA	tubulin alpha
C	04550 Signaling pathways regulating pluripotency of stem cells [PATH:ko04550]
B
B	09145 Cellular community - prokaryotes
C	02024 Quorum sensing [PATH:ko02024]
D	MA_54864g0010	K01626	E2.5.1.54, aroF, aroG, aroH	3-deoxy-7-phosphoheptulonate synthase [EC:2.5.1.54]
D	MA_113173g0010	K01897	ACSL, fadD	long-chain acyl-CoA synthetase [EC:6.2.1.3]
D	MA_10274946g0010	K03106	SRP54, ffh	signal recognition particle subunit SRP54 [EC:3.6.5.4]
C	05111 Biofilm formation - Vibrio cholerae [PATH:ko05111]
C	02025 Biofilm formation - Pseudomonas aeruginosa [PATH:ko02025]
C	02026 Biofilm formation - Escherichia coli [PATH:ko02026]
B
B	09142 Cell motility
C	02030 Bacterial chemotaxis [PATH:ko02030]
C	02040 Flagellar assembly [PATH:ko02040]
C	04810 Regulation of actin cytoskeleton [PATH:ko04810]
D	MA_55260g0010	K04392	RAC1	Ras-related C3 botulinum toxin substrate 1
#
A	09150 Organismal Systems
B
B	09151 Immune system
C	04640 Hematopoietic cell lineage [PATH:ko04640]
C	04610 Complement and coagulation cascades [PATH:ko04610]
C	04611 Platelet activation [PATH:ko04611]
C	04620 Toll-like receptor signaling pathway [PATH:ko04620]
D	MA_55260g0010	K04392	RAC1	Ras-related C3 botulinum toxin substrate 1
D	MA_10427145g0010	K04733	IRAK4	interleukin-1 receptor-associated kinase 4 [EC:2.7.11.1]
D	MA_10432748g0010	K04733	IRAK4	interleukin-1 receptor-associated kinase 4 [EC:2.7.11.1]
D	MA_10436030g0010	K04733	IRAK4	interleukin-1 receptor-associated kinase 4 [EC:2.7.11.1]
D	MA_10282285g0020	K04730	IRAK1	interleukin-1 receptor-associated kinase 1 [EC:2.7.11.1]
D	MA_9982261g0010	K04730	IRAK1	interleukin-1 receptor-associated kinase 1 [EC:2.7.11.1]
C	04624 Toll and Imd signaling pathway [PATH:ko04624]
D	MA_10427145g0010	K04733	IRAK4	interleukin-1 receptor-associated kinase 4 [EC:2.7.11.1]
D	MA_10432748g0010	K04733	IRAK4	interleukin-1 receptor-associated kinase 4 [EC:2.7.11.1]
D	MA_10436030g0010	K04733	IRAK4	interleukin-1 receptor-associated kinase 4 [EC:2.7.11.1]
D	MA_10282285g0020	K04730	IRAK1	interleukin-1 receptor-associated kinase 1 [EC:2.7.11.1]
D	MA_9982261g0010	K04730	IRAK1	interleukin-1 receptor-associated kinase 1 [EC:2.7.11.1]
C	04621 NOD-like receptor signaling pathway [PATH:ko04621]
D	MA_30699g0010	K08341	GABARAP, ATG8, LC3	GABA(A) receptor-associated protein
D	MA_29361g0010	K03671	trxA	thioredoxin 1
D	MA_474303g0010	K03671	trxA	thioredoxin 1
D	MA_10427145g0010	K04733	IRAK4	interleukin-1 receptor-associated kinase 4 [EC:2.7.11.1]
D	MA_10432748g0010	K04733	IRAK4	interleukin-1 receptor-associated kinase 4 [EC:2.7.11.1]
D	MA_10436030g0010	K04733	IRAK4	interleukin-1 receptor-associated kinase 4 [EC:2.7.11.1]
C	04622 RIG-I-like receptor signaling pathway [PATH:ko04622]
C	04623 Cytosolic DNA-sensing pathway [PATH:ko04623]
C	04625 C-type lectin receptor signaling pathway [PATH:ko04625]
D	MA_3268g0010	K02183	CALM	calmodulin
C	04650 Natural killer cell mediated cytotoxicity [PATH:ko04650]
D	MA_55260g0010	K04392	RAC1	Ras-related C3 botulinum toxin substrate 1
C	04612 Antigen processing and presentation [PATH:ko04612]
C	04660 T cell receptor signaling pathway [PATH:ko04660]
C	04658 Th1 and Th2 cell differentiation [PATH:ko04658]
C	04659 Th17 cell differentiation [PATH:ko04659]
C	04657 IL-17 signaling pathway [PATH:ko04657]
C	04662 B cell receptor signaling pathway [PATH:ko04662]
D	MA_55260g0010	K04392	RAC1	Ras-related C3 botulinum toxin substrate 1
C	04664 Fc epsilon RI signaling pathway [PATH:ko04664]
D	MA_55260g0010	K04392	RAC1	Ras-related C3 botulinum toxin substrate 1
C	04666 Fc gamma R-mediated phagocytosis [PATH:ko04666]
D	MA_55260g0010	K04392	RAC1	Ras-related C3 botulinum toxin substrate 1
C	04670 Leukocyte transendothelial migration [PATH:ko04670]
D	MA_55260g0010	K04392	RAC1	Ras-related C3 botulinum toxin substrate 1
C	04672 Intestinal immune network for IgA production [PATH:ko04672]
C	04062 Chemokine signaling pathway [PATH:ko04062]
D	MA_55260g0010	K04392	RAC1	Ras-related C3 botulinum toxin substrate 1
B
B	09152 Endocrine system
C	04911 Insulin secretion [PATH:ko04911]
C	04910 Insulin signaling pathway [PATH:ko04910]
D	MA_3268g0010	K02183	CALM	calmodulin
D	MA_10285551g0010	K07198	PRKAA, AMPK	5'-AMP-activated protein kinase, catalytic alpha subunit [EC:2.7.11.11]
D	MA_9736731g0010	K07198	PRKAA, AMPK	5'-AMP-activated protein kinase, catalytic alpha subunit [EC:2.7.11.11]
D	MA_104409g0010	K03841	FBP, fbp	fructose-1,6-bisphosphatase I [EC:3.1.3.11]
D	MA_41114g0010	K03841	FBP, fbp	fructose-1,6-bisphosphatase I [EC:3.1.3.11]
C	04922 Glucagon signaling pathway [PATH:ko04922]
D	MA_3268g0010	K02183	CALM	calmodulin
D	MA_10285551g0010	K07198	PRKAA, AMPK	5'-AMP-activated protein kinase, catalytic alpha subunit [EC:2.7.11.11]
D	MA_9736731g0010	K07198	PRKAA, AMPK	5'-AMP-activated protein kinase, catalytic alpha subunit [EC:2.7.11.11]
D	MA_10428013g0010	K00873	PK, pyk	pyruvate kinase [EC:2.7.1.40]
D	MA_494797g0010	K00016	LDH, ldh	L-lactate dehydrogenase [EC:1.1.1.27]
C	04923 Regulation of lipolysis in adipocytes [PATH:ko04923]
C	04920 Adipocytokine signaling pathway [PATH:ko04920]
D	MA_113173g0010	K01897	ACSL, fadD	long-chain acyl-CoA synthetase [EC:6.2.1.3]
D	MA_10285551g0010	K07198	PRKAA, AMPK	5'-AMP-activated protein kinase, catalytic alpha subunit [EC:2.7.11.11]
D	MA_9736731g0010	K07198	PRKAA, AMPK	5'-AMP-activated protein kinase, catalytic alpha subunit [EC:2.7.11.11]
C	03320 PPAR signaling pathway [PATH:ko03320]
D	MA_113173g0010	K01897	ACSL, fadD	long-chain acyl-CoA synthetase [EC:6.2.1.3]
D	MA_10431748g0020	K08770	UBC	ubiquitin C
C	04912 GnRH signaling pathway [PATH:ko04912]
D	MA_3268g0010	K02183	CALM	calmodulin
C	04913 Ovarian steroidogenesis [PATH:ko04913]
C	04915 Estrogen signaling pathway [PATH:ko04915]
D	MA_3268g0010	K02183	CALM	calmodulin
C	04914 Progesterone-mediated oocyte maturation [PATH:ko04914]
C	04917 Prolactin signaling pathway [PATH:ko04917]
C	04921 Oxytocin signaling pathway [PATH:ko04921]
D	MA_3268g0010	K02183	CALM	calmodulin
D	MA_10285551g0010	K07198	PRKAA, AMPK	5'-AMP-activated protein kinase, catalytic alpha subunit [EC:2.7.11.11]
D	MA_9736731g0010	K07198	PRKAA, AMPK	5'-AMP-activated protein kinase, catalytic alpha subunit [EC:2.7.11.11]
C	04926 Relaxin signaling pathway [PATH:ko04926]
C	04918 Thyroid hormone synthesis [PATH:ko04918]
D	MA_10430027g0010	K00432	gpx	glutathione peroxidase [EC:1.11.1.9]
C	04919 Thyroid hormone signaling pathway [PATH:ko04919]
C	04928 Parathyroid hormone synthesis, secretion and action [PATH:ko04928]
C	04916 Melanogenesis [PATH:ko04916]
D	MA_3268g0010	K02183	CALM	calmodulin
C	04924 Renin secretion [PATH:ko04924]
D	MA_3268g0010	K02183	CALM	calmodulin
C	04614 Renin-angiotensin system [PATH:ko04614]
C	04925 Aldosterone synthesis and secretion [PATH:ko04925]
D	MA_3268g0010	K02183	CALM	calmodulin
C	04927 Cortisol synthesis and secretion [PATH:ko04927]
B
B	09153 Circulatory system
C	04260 Cardiac muscle contraction [PATH:ko04260]
C	04261 Adrenergic signaling in cardiomyocytes [PATH:ko04261]
D	MA_3268g0010	K02183	CALM	calmodulin
C	04270 Vascular smooth muscle contraction [PATH:ko04270]
D	MA_3268g0010	K02183	CALM	calmodulin
B
B	09154 Digestive system
C	04970 Salivary secretion [PATH:ko04970]
D	MA_3268g0010	K02183	CALM	calmodulin
C	04971 Gastric acid secretion [PATH:ko04971]
D	MA_3268g0010	K02183	CALM	calmodulin
C	04972 Pancreatic secretion [PATH:ko04972]
D	MA_55260g0010	K04392	RAC1	Ras-related C3 botulinum toxin substrate 1
C	04976 Bile secretion [PATH:ko04976]
D	MA_10426891g0010	K00021	HMGCR	hydroxymethylglutaryl-CoA reductase (NADPH) [EC:1.1.1.34]
C	04973 Carbohydrate digestion and absorption [PATH:ko04973]
C	04974 Protein digestion and absorption [PATH:ko04974]
C	04975 Fat digestion and absorption [PATH:ko04975]
C	04979 Cholesterol metabolism [PATH:ko04979]
C	04977 Vitamin digestion and absorption [PATH:ko04977]
C	04978 Mineral absorption [PATH:ko04978]
B
B	09155 Excretory system
C	04962 Vasopressin-regulated water reabsorption [PATH:ko04962]
C	04960 Aldosterone-regulated sodium reabsorption [PATH:ko04960]
C	04961 Endocrine and other factor-regulated calcium reabsorption [PATH:ko04961]
C	04964 Proximal tubule bicarbonate reclamation [PATH:ko04964]
D	MA_95356g0010	K00261	GLUD1_2, gdhA	glutamate dehydrogenase (NAD(P)+) [EC:1.4.1.3]
D	MA_10436068g0010	K00025	MDH1	malate dehydrogenase [EC:1.1.1.37]
C	04966 Collecting duct acid secretion [PATH:ko04966]
B
B	09156 Nervous system
C	04724 Glutamatergic synapse [PATH:ko04724]
D	MA_9199701g0010	K01915	glnA, GLUL	glutamine synthetase [EC:6.3.1.2]
C	04727 GABAergic synapse [PATH:ko04727]
D	MA_30699g0010	K08341	GABARAP, ATG8, LC3	GABA(A) receptor-associated protein
D	MA_9199701g0010	K01915	glnA, GLUL	glutamine synthetase [EC:6.3.1.2]
C	04725 Cholinergic synapse [PATH:ko04725]
C	04728 Dopaminergic synapse [PATH:ko04728]
D	MA_3268g0010	K02183	CALM	calmodulin
C	04726 Serotonergic synapse [PATH:ko04726]
C	04720 Long-term potentiation [PATH:ko04720]
D	MA_3268g0010	K02183	CALM	calmodulin
C	04730 Long-term depression [PATH:ko04730]
C	04723 Retrograde endocannabinoid signaling [PATH:ko04723]
D	MA_95955g0010	K03942	NDUFV1	NADH dehydrogenase (ubiquinone) flavoprotein 1 [EC:7.1.1.2 1.6.99.3]
D	MA_10397863g0020	K03935	NDUFS2	NADH dehydrogenase (ubiquinone) Fe-S protein 2 [EC:7.1.1.2 1.6.99.3]
D	MA_131460g0010	K03940	NDUFS7	NADH dehydrogenase (ubiquinone) Fe-S protein 7 [EC:7.1.1.2 1.6.99.3]
C	04721 Synaptic vesicle cycle [PATH:ko04721]
C	04722 Neurotrophin signaling pathway [PATH:ko04722]
D	MA_3268g0010	K02183	CALM	calmodulin
D	MA_55260g0010	K04392	RAC1	Ras-related C3 botulinum toxin substrate 1
D	MA_10282285g0020	K04730	IRAK1	interleukin-1 receptor-associated kinase 1 [EC:2.7.11.1]
D	MA_9982261g0010	K04730	IRAK1	interleukin-1 receptor-associated kinase 1 [EC:2.7.11.1]
D	MA_10427145g0010	K04733	IRAK4	interleukin-1 receptor-associated kinase 4 [EC:2.7.11.1]
D	MA_10432748g0010	K04733	IRAK4	interleukin-1 receptor-associated kinase 4 [EC:2.7.11.1]
D	MA_10436030g0010	K04733	IRAK4	interleukin-1 receptor-associated kinase 4 [EC:2.7.11.1]
B
B	09157 Sensory system
C	04744 Phototransduction [PATH:ko04744]
D	MA_3268g0010	K02183	CALM	calmodulin
C	04745 Phototransduction - fly [PATH:ko04745]
D	MA_3268g0010	K02183	CALM	calmodulin
C	04740 Olfactory transduction [PATH:ko04740]
D	MA_3268g0010	K02183	CALM	calmodulin
C	04742 Taste transduction [PATH:ko04742]
C	04750 Inflammatory mediator regulation of TRP channels [PATH:ko04750]
D	MA_3268g0010	K02183	CALM	calmodulin
B
B	09158 Development
C	04320 Dorso-ventral axis formation [PATH:ko04320]
C	04360 Axon guidance [PATH:ko04360]
D	MA_55260g0010	K04392	RAC1	Ras-related C3 botulinum toxin substrate 1
C	04380 Osteoclast differentiation [PATH:ko04380]
D	MA_55260g0010	K04392	RAC1	Ras-related C3 botulinum toxin substrate 1
D	MA_417207g0010	K14379	ACP5	tartrate-resistant acid phosphatase type 5 [EC:3.1.3.2]
B
B	09149 Aging
C	04211 Longevity regulating pathway [PATH:ko04211]
D	MA_10437148g0010	K03781	katE, CAT, catB, srpA	catalase [EC:1.11.1.6]
D	MA_10285551g0010	K07198	PRKAA, AMPK	5'-AMP-activated protein kinase, catalytic alpha subunit [EC:2.7.11.11]
D	MA_9736731g0010	K07198	PRKAA, AMPK	5'-AMP-activated protein kinase, catalytic alpha subunit [EC:2.7.11.11]
C	04212 Longevity regulating pathway - worm [PATH:ko04212]
D	MA_10437148g0010	K03781	katE, CAT, catB, srpA	catalase [EC:1.11.1.6]
D	MA_30699g0010	K08341	GABARAP, ATG8, LC3	GABA(A) receptor-associated protein
D	MA_140852g0010	K01358	clpP, CLPP	ATP-dependent Clp protease, protease subunit [EC:3.4.21.92]
D	MA_55906g0010	K01358	clpP, CLPP	ATP-dependent Clp protease, protease subunit [EC:3.4.21.92]
D	MA_806g0010	K01358	clpP, CLPP	ATP-dependent Clp protease, protease subunit [EC:3.4.21.92]
C	04213 Longevity regulating pathway - multiple species [PATH:ko04213]
D	MA_10437148g0010	K03781	katE, CAT, catB, srpA	catalase [EC:1.11.1.6]
D	MA_10285551g0010	K07198	PRKAA, AMPK	5'-AMP-activated protein kinase, catalytic alpha subunit [EC:2.7.11.11]
D	MA_9736731g0010	K07198	PRKAA, AMPK	5'-AMP-activated protein kinase, catalytic alpha subunit [EC:2.7.11.11]
B
B	09159 Environmental adaptation
C	04710 Circadian rhythm [PATH:ko04710]
D	MA_10285551g0010	K07198	PRKAA, AMPK	5'-AMP-activated protein kinase, catalytic alpha subunit [EC:2.7.11.11]
D	MA_9736731g0010	K07198	PRKAA, AMPK	5'-AMP-activated protein kinase, catalytic alpha subunit [EC:2.7.11.11]
C	04713 Circadian entrainment [PATH:ko04713]
D	MA_3268g0010	K02183	CALM	calmodulin
C	04711 Circadian rhythm - fly [PATH:ko04711]
C	04712 Circadian rhythm - plant [PATH:ko04712]
C	04714 Thermogenesis [PATH:ko04714]
D	MA_71519g0020	K15601	KDM3	lysine-specific demethylase 3 [EC:1.14.11.-]
D	MA_10285551g0010	K07198	PRKAA, AMPK	5'-AMP-activated protein kinase, catalytic alpha subunit [EC:2.7.11.11]
D	MA_9736731g0010	K07198	PRKAA, AMPK	5'-AMP-activated protein kinase, catalytic alpha subunit [EC:2.7.11.11]
D	MA_113173g0010	K01897	ACSL, fadD	long-chain acyl-CoA synthetase [EC:6.2.1.3]
D	MA_10397863g0020	K03935	NDUFS2	NADH dehydrogenase (ubiquinone) Fe-S protein 2 [EC:7.1.1.2 1.6.99.3]
D	MA_131460g0010	K03940	NDUFS7	NADH dehydrogenase (ubiquinone) Fe-S protein 7 [EC:7.1.1.2 1.6.99.3]
D	MA_95955g0010	K03942	NDUFV1	NADH dehydrogenase (ubiquinone) flavoprotein 1 [EC:7.1.1.2 1.6.99.3]
D	MA_68401g0010	K15109	SLC25A20_29, CACT, CACL, CRC1	solute carrier family 25 (mitochondrial carnitine/acylcarnitine transporter), member 20/29
C	04626 Plant-pathogen interaction [PATH:ko04626]
D	MA_167620g0010	K05391	CNGC	cyclic nucleotide gated channel, plant
D	MA_3268g0010	K02183	CALM	calmodulin
D	MA_81330g0010	K13427	NOA1	nitric-oxide synthase, plant [EC:1.14.13.39]
D	MA_460348g0010	K13459	RPS2	disease resistance protein RPS2
#
A	09160 Human Diseases
B
B	09161 Cancers: Overview
C	05200 Pathways in cancer [PATH:ko05200]
D	MA_3268g0010	K02183	CALM	calmodulin
D	MA_55260g0010	K04392	RAC1	Ras-related C3 botulinum toxin substrate 1
D	MA_10426104g0010	K00799	GST, gst	glutathione S-transferase [EC:2.5.1.18]
D	MA_137828g0010	K00799	GST, gst	glutathione S-transferase [EC:2.5.1.18]
D	MA_7614511g0010	K00799	GST, gst	glutathione S-transferase [EC:2.5.1.18]
C	05230 Central carbon metabolism in cancer [PATH:ko05230]
D	MA_10428013g0010	K00873	PK, pyk	pyruvate kinase [EC:2.7.1.40]
D	MA_10267514g0010	K00036	G6PD, zwf	glucose-6-phosphate 1-dehydrogenase [EC:1.1.1.49 1.1.1.363]
C	05231 Choline metabolism in cancer [PATH:ko05231]
D	MA_55260g0010	K04392	RAC1	Ras-related C3 botulinum toxin substrate 1
C	05202 Transcriptional misregulation in cancer [PATH:ko05202]
D	MA_210354g0010	K11253	H3	histone H3
D	MA_350032g0010	K11253	H3	histone H3
D	MA_10430527g0010	K04728	ATM, TEL1	serine-protein kinase ATM [EC:2.7.11.1]
C	05206 MicroRNAs in cancer [PATH:ko05206]
D	MA_10430527g0010	K04728	ATM, TEL1	serine-protein kinase ATM [EC:2.7.11.1]
C	05205 Proteoglycans in cancer [PATH:ko05205]
D	MA_55260g0010	K04392	RAC1	Ras-related C3 botulinum toxin substrate 1
C	05204 Chemical carcinogenesis [PATH:ko05204]
D	MA_10426104g0010	K00799	GST, gst	glutathione S-transferase [EC:2.5.1.18]
D	MA_137828g0010	K00799	GST, gst	glutathione S-transferase [EC:2.5.1.18]
D	MA_7614511g0010	K00799	GST, gst	glutathione S-transferase [EC:2.5.1.18]
C	05203 Viral carcinogenesis [PATH:ko05203]
D	MA_10434433g0010	K11252	H2B	histone H2B
D	MA_77198g0010	K11252	H2B	histone H2B
D	MA_8065g0010	K11252	H2B	histone H2B
D	MA_10427181g0010	K11254	H4	histone H4
D	MA_28618g0010	K11254	H4	histone H4
D	MA_10428013g0010	K00873	PK, pyk	pyruvate kinase [EC:2.7.1.40]
D	MA_216190g0010	K03122	TFIIA1, GTF2A1, TOA1	transcription initiation factor TFIIA large subunit
D	MA_55260g0010	K04392	RAC1	Ras-related C3 botulinum toxin substrate 1
B
B	09162 Cancers: Specific types
C	05210 Colorectal cancer [PATH:ko05210]
D	MA_55260g0010	K04392	RAC1	Ras-related C3 botulinum toxin substrate 1
C	05212 Pancreatic cancer [PATH:ko05212]
D	MA_55260g0010	K04392	RAC1	Ras-related C3 botulinum toxin substrate 1
C	05225 Hepatocellular carcinoma [PATH:ko05225]
D	MA_10426104g0010	K00799	GST, gst	glutathione S-transferase [EC:2.5.1.18]
D	MA_137828g0010	K00799	GST, gst	glutathione S-transferase [EC:2.5.1.18]
D	MA_7614511g0010	K00799	GST, gst	glutathione S-transferase [EC:2.5.1.18]
C	05226 Gastric cancer [PATH:ko05226]
C	05214 Glioma [PATH:ko05214]
D	MA_3268g0010	K02183	CALM	calmodulin
C	05216 Thyroid cancer [PATH:ko05216]
C	05221 Acute myeloid leukemia [PATH:ko05221]
C	05220 Chronic myeloid leukemia [PATH:ko05220]
C	05217 Basal cell carcinoma [PATH:ko05217]
C	05218 Melanoma [PATH:ko05218]
C	05211 Renal cell carcinoma [PATH:ko05211]
D	MA_55260g0010	K04392	RAC1	Ras-related C3 botulinum toxin substrate 1
C	05219 Bladder cancer [PATH:ko05219]
C	05215 Prostate cancer [PATH:ko05215]
C	05213 Endometrial cancer [PATH:ko05213]
C	05224 Breast cancer [PATH:ko05224]
C	05222 Small cell lung cancer [PATH:ko05222]
D	MA_104052g0010	K01522	FHIT	bis(5'-adenosyl)-triphosphatase [EC:3.6.1.29]
C	05223 Non-small cell lung cancer [PATH:ko05223]
D	MA_104052g0010	K01522	FHIT	bis(5'-adenosyl)-triphosphatase [EC:3.6.1.29]
B
B	09163 Immune diseases
C	05310 Asthma [PATH:ko05310]
C	05322 Systemic lupus erythematosus [PATH:ko05322]
D	MA_10434433g0010	K11252	H2B	histone H2B
D	MA_77198g0010	K11252	H2B	histone H2B
D	MA_8065g0010	K11252	H2B	histone H2B
D	MA_210354g0010	K11253	H3	histone H3
D	MA_350032g0010	K11253	H3	histone H3
D	MA_10427181g0010	K11254	H4	histone H4
D	MA_28618g0010	K11254	H4	histone H4
C	05323 Rheumatoid arthritis [PATH:ko05323]
D	MA_417207g0010	K14379	ACP5	tartrate-resistant acid phosphatase type 5 [EC:3.1.3.2]
C	05320 Autoimmune thyroid disease [PATH:ko05320]
C	05321 Inflammatory bowel disease (IBD) [PATH:ko05321]
C	05330 Allograft rejection [PATH:ko05330]
C	05332 Graft-versus-host disease [PATH:ko05332]
C	05340 Primary immunodeficiency [PATH:ko05340]
B
B	09164 Neurodegenerative diseases
C	05010 Alzheimer disease [PATH:ko05010]
D	MA_10426544g0020	K00134	GAPDH, gapA	glyceraldehyde 3-phosphate dehydrogenase [EC:1.2.1.12]
D	MA_95955g0010	K03942	NDUFV1	NADH dehydrogenase (ubiquinone) flavoprotein 1 [EC:7.1.1.2 1.6.99.3]
D	MA_10397863g0020	K03935	NDUFS2	NADH dehydrogenase (ubiquinone) Fe-S protein 2 [EC:7.1.1.2 1.6.99.3]
D	MA_131460g0010	K03940	NDUFS7	NADH dehydrogenase (ubiquinone) Fe-S protein 7 [EC:7.1.1.2 1.6.99.3]
D	MA_3268g0010	K02183	CALM	calmodulin
C	05012 Parkinson disease [PATH:ko05012]
D	MA_95955g0010	K03942	NDUFV1	NADH dehydrogenase (ubiquinone) flavoprotein 1 [EC:7.1.1.2 1.6.99.3]
D	MA_10397863g0020	K03935	NDUFS2	NADH dehydrogenase (ubiquinone) Fe-S protein 2 [EC:7.1.1.2 1.6.99.3]
D	MA_131460g0010	K03940	NDUFS7	NADH dehydrogenase (ubiquinone) Fe-S protein 7 [EC:7.1.1.2 1.6.99.3]
C	05014 Amyotrophic lateral sclerosis (ALS) [PATH:ko05014]
D	MA_10437148g0010	K03781	katE, CAT, catB, srpA	catalase [EC:1.11.1.6]
D	MA_55260g0010	K04392	RAC1	Ras-related C3 botulinum toxin substrate 1
C	05016 Huntington disease [PATH:ko05016]
D	MA_95955g0010	K03942	NDUFV1	NADH dehydrogenase (ubiquinone) flavoprotein 1 [EC:7.1.1.2 1.6.99.3]
D	MA_10397863g0020	K03935	NDUFS2	NADH dehydrogenase (ubiquinone) Fe-S protein 2 [EC:7.1.1.2 1.6.99.3]
D	MA_131460g0010	K03940	NDUFS7	NADH dehydrogenase (ubiquinone) Fe-S protein 7 [EC:7.1.1.2 1.6.99.3]
C	05020 Prion diseases [PATH:ko05020]
B
B	09165 Substance dependence
C	05030 Cocaine addiction [PATH:ko05030]
C	05031 Amphetamine addiction [PATH:ko05031]
D	MA_3268g0010	K02183	CALM	calmodulin
C	05032 Morphine addiction [PATH:ko05032]
C	05033 Nicotine addiction [PATH:ko05033]
C	05034 Alcoholism [PATH:ko05034]
D	MA_10434433g0010	K11252	H2B	histone H2B
D	MA_77198g0010	K11252	H2B	histone H2B
D	MA_8065g0010	K11252	H2B	histone H2B
D	MA_210354g0010	K11253	H3	histone H3
D	MA_350032g0010	K11253	H3	histone H3
D	MA_10427181g0010	K11254	H4	histone H4
D	MA_28618g0010	K11254	H4	histone H4
D	MA_3268g0010	K02183	CALM	calmodulin
B
B	09166 Cardiovascular diseases
C	05418 Fluid shear stress and atherosclerosis [PATH:ko05418]
D	MA_3268g0010	K02183	CALM	calmodulin
D	MA_10426104g0010	K00799	GST, gst	glutathione S-transferase [EC:2.5.1.18]
D	MA_137828g0010	K00799	GST, gst	glutathione S-transferase [EC:2.5.1.18]
D	MA_7614511g0010	K00799	GST, gst	glutathione S-transferase [EC:2.5.1.18]
D	MA_29361g0010	K03671	trxA	thioredoxin 1
D	MA_474303g0010	K03671	trxA	thioredoxin 1
D	MA_10285551g0010	K07198	PRKAA, AMPK	5'-AMP-activated protein kinase, catalytic alpha subunit [EC:2.7.11.11]
D	MA_9736731g0010	K07198	PRKAA, AMPK	5'-AMP-activated protein kinase, catalytic alpha subunit [EC:2.7.11.11]
D	MA_55260g0010	K04392	RAC1	Ras-related C3 botulinum toxin substrate 1
C	05410 Hypertrophic cardiomyopathy (HCM) [PATH:ko05410]
D	MA_10285551g0010	K07198	PRKAA, AMPK	5'-AMP-activated protein kinase, catalytic alpha subunit [EC:2.7.11.11]
D	MA_9736731g0010	K07198	PRKAA, AMPK	5'-AMP-activated protein kinase, catalytic alpha subunit [EC:2.7.11.11]
C	05412 Arrhythmogenic right ventricular cardiomyopathy (ARVC) [PATH:ko05412]
C	05414 Dilated cardiomyopathy (DCM) [PATH:ko05414]
C	05416 Viral myocarditis [PATH:ko05416]
D	MA_55260g0010	K04392	RAC1	Ras-related C3 botulinum toxin substrate 1
B
B	09167 Endocrine and metabolic diseases
C	04930 Type II diabetes mellitus [PATH:ko04930]
D	MA_10428013g0010	K00873	PK, pyk	pyruvate kinase [EC:2.7.1.40]
C	04940 Type I diabetes mellitus [PATH:ko04940]
C	04950 Maturity onset diabetes of the young [PATH:ko04950]
C	04932 Non-alcoholic fatty liver disease (NAFLD) [PATH:ko04932]
D	MA_10285551g0010	K07198	PRKAA, AMPK	5'-AMP-activated protein kinase, catalytic alpha subunit [EC:2.7.11.11]
D	MA_9736731g0010	K07198	PRKAA, AMPK	5'-AMP-activated protein kinase, catalytic alpha subunit [EC:2.7.11.11]
D	MA_55260g0010	K04392	RAC1	Ras-related C3 botulinum toxin substrate 1
D	MA_95955g0010	K03942	NDUFV1	NADH dehydrogenase (ubiquinone) flavoprotein 1 [EC:7.1.1.2 1.6.99.3]
D	MA_10397863g0020	K03935	NDUFS2	NADH dehydrogenase (ubiquinone) Fe-S protein 2 [EC:7.1.1.2 1.6.99.3]
D	MA_131460g0010	K03940	NDUFS7	NADH dehydrogenase (ubiquinone) Fe-S protein 7 [EC:7.1.1.2 1.6.99.3]
C	04931 Insulin resistance [PATH:ko04931]
D	MA_10285551g0010	K07198	PRKAA, AMPK	5'-AMP-activated protein kinase, catalytic alpha subunit [EC:2.7.11.11]
D	MA_9736731g0010	K07198	PRKAA, AMPK	5'-AMP-activated protein kinase, catalytic alpha subunit [EC:2.7.11.11]
C	04933 AGE-RAGE signaling pathway in diabetic complications [PATH:ko04933]
D	MA_55260g0010	K04392	RAC1	Ras-related C3 botulinum toxin substrate 1
C	04934 Cushing syndrome [PATH:ko04934]
B
B	09171 Infectious diseases: Bacterial
C	05110 Vibrio cholerae infection [PATH:ko05110]
D	MA_10429734g0010	K10956	SEC61A	protein transport protein SEC61 subunit alpha
C	05120 Epithelial cell signaling in Helicobacter pylori infection [PATH:ko05120]
D	MA_55260g0010	K04392	RAC1	Ras-related C3 botulinum toxin substrate 1
C	05130 Pathogenic Escherichia coli infection [PATH:ko05130]
D	MA_273360g0010	K07374	TUBA	tubulin alpha
D	MA_10434075g0010	K11294	NCL, NSR1	nucleolin
D	MA_320479g0010	K11294	NCL, NSR1	nucleolin
D	MA_474396g0010	K11294	NCL, NSR1	nucleolin
C	05132 Salmonella infection [PATH:ko05132]
D	MA_55260g0010	K04392	RAC1	Ras-related C3 botulinum toxin substrate 1
C	05131 Shigellosis [PATH:ko05131]
D	MA_55260g0010	K04392	RAC1	Ras-related C3 botulinum toxin substrate 1
C	05133 Pertussis [PATH:ko05133]
D	MA_3268g0010	K02183	CALM	calmodulin
D	MA_10427145g0010	K04733	IRAK4	interleukin-1 receptor-associated kinase 4 [EC:2.7.11.1]
D	MA_10432748g0010	K04733	IRAK4	interleukin-1 receptor-associated kinase 4 [EC:2.7.11.1]
D	MA_10436030g0010	K04733	IRAK4	interleukin-1 receptor-associated kinase 4 [EC:2.7.11.1]
D	MA_10282285g0020	K04730	IRAK1	interleukin-1 receptor-associated kinase 1 [EC:2.7.11.1]
D	MA_9982261g0010	K04730	IRAK1	interleukin-1 receptor-associated kinase 1 [EC:2.7.11.1]
C	05134 Legionellosis [PATH:ko05134]
C	05150 Staphylococcus aureus infection [PATH:ko05150]
C	05152 Tuberculosis [PATH:ko05152]
D	MA_10427145g0010	K04733	IRAK4	interleukin-1 receptor-associated kinase 4 [EC:2.7.11.1]
D	MA_10432748g0010	K04733	IRAK4	interleukin-1 receptor-associated kinase 4 [EC:2.7.11.1]
D	MA_10436030g0010	K04733	IRAK4	interleukin-1 receptor-associated kinase 4 [EC:2.7.11.1]
D	MA_10282285g0020	K04730	IRAK1	interleukin-1 receptor-associated kinase 1 [EC:2.7.11.1]
D	MA_9982261g0010	K04730	IRAK1	interleukin-1 receptor-associated kinase 1 [EC:2.7.11.1]
D	MA_3268g0010	K02183	CALM	calmodulin
C	05100 Bacterial invasion of epithelial cells [PATH:ko05100]
D	MA_55260g0010	K04392	RAC1	Ras-related C3 botulinum toxin substrate 1
B
B	09172 Infectious diseases: Viral
C	05166 Human T-cell leukemia virus 1 infection [PATH:ko05166]
D	MA_10430527g0010	K04728	ATM, TEL1	serine-protein kinase ATM [EC:2.7.11.1]
C	05170 Human immunodeficiency virus 1 infection [PATH:ko05170]
D	MA_3268g0010	K02183	CALM	calmodulin
D	MA_55260g0010	K04392	RAC1	Ras-related C3 botulinum toxin substrate 1
D	MA_10427145g0010	K04733	IRAK4	interleukin-1 receptor-associated kinase 4 [EC:2.7.11.1]
D	MA_10432748g0010	K04733	IRAK4	interleukin-1 receptor-associated kinase 4 [EC:2.7.11.1]
D	MA_10436030g0010	K04733	IRAK4	interleukin-1 receptor-associated kinase 4 [EC:2.7.11.1]
D	MA_10282285g0020	K04730	IRAK1	interleukin-1 receptor-associated kinase 1 [EC:2.7.11.1]
D	MA_9982261g0010	K04730	IRAK1	interleukin-1 receptor-associated kinase 1 [EC:2.7.11.1]
D	MA_10430527g0010	K04728	ATM, TEL1	serine-protein kinase ATM [EC:2.7.11.1]
C	05162 Measles [PATH:ko05162]
D	MA_10282285g0020	K04730	IRAK1	interleukin-1 receptor-associated kinase 1 [EC:2.7.11.1]
D	MA_9982261g0010	K04730	IRAK1	interleukin-1 receptor-associated kinase 1 [EC:2.7.11.1]
D	MA_10427145g0010	K04733	IRAK4	interleukin-1 receptor-associated kinase 4 [EC:2.7.11.1]
D	MA_10432748g0010	K04733	IRAK4	interleukin-1 receptor-associated kinase 4 [EC:2.7.11.1]
D	MA_10436030g0010	K04733	IRAK4	interleukin-1 receptor-associated kinase 4 [EC:2.7.11.1]
C	05164 Influenza A [PATH:ko05164]
D	MA_10427145g0010	K04733	IRAK4	interleukin-1 receptor-associated kinase 4 [EC:2.7.11.1]
D	MA_10432748g0010	K04733	IRAK4	interleukin-1 receptor-associated kinase 4 [EC:2.7.11.1]
D	MA_10436030g0010	K04733	IRAK4	interleukin-1 receptor-associated kinase 4 [EC:2.7.11.1]
C	05161 Hepatitis B [PATH:ko05161]
D	MA_10427145g0010	K04733	IRAK4	interleukin-1 receptor-associated kinase 4 [EC:2.7.11.1]
D	MA_10432748g0010	K04733	IRAK4	interleukin-1 receptor-associated kinase 4 [EC:2.7.11.1]
D	MA_10436030g0010	K04733	IRAK4	interleukin-1 receptor-associated kinase 4 [EC:2.7.11.1]
D	MA_10282285g0020	K04730	IRAK1	interleukin-1 receptor-associated kinase 1 [EC:2.7.11.1]
D	MA_9982261g0010	K04730	IRAK1	interleukin-1 receptor-associated kinase 1 [EC:2.7.11.1]
C	05160 Hepatitis C [PATH:ko05160]
C	05168 Herpes simplex virus 1 infection [PATH:ko05168]
D	MA_10427145g0010	K04733	IRAK4	interleukin-1 receptor-associated kinase 4 [EC:2.7.11.1]
D	MA_10432748g0010	K04733	IRAK4	interleukin-1 receptor-associated kinase 4 [EC:2.7.11.1]
D	MA_10436030g0010	K04733	IRAK4	interleukin-1 receptor-associated kinase 4 [EC:2.7.11.1]
D	MA_10282285g0020	K04730	IRAK1	interleukin-1 receptor-associated kinase 1 [EC:2.7.11.1]
D	MA_9982261g0010	K04730	IRAK1	interleukin-1 receptor-associated kinase 1 [EC:2.7.11.1]
C	05163 Human cytomegalovirus infection [PATH:ko05163]
D	MA_55260g0010	K04392	RAC1	Ras-related C3 botulinum toxin substrate 1
D	MA_3268g0010	K02183	CALM	calmodulin
C	05167 Kaposi sarcoma-associated herpesvirus infection [PATH:ko05167]
D	MA_30699g0010	K08341	GABARAP, ATG8, LC3	GABA(A) receptor-associated protein
D	MA_55260g0010	K04392	RAC1	Ras-related C3 botulinum toxin substrate 1
D	MA_3268g0010	K02183	CALM	calmodulin
C	05169 Epstein-Barr virus infection [PATH:ko05169]
D	MA_10427145g0010	K04733	IRAK4	interleukin-1 receptor-associated kinase 4 [EC:2.7.11.1]
D	MA_10432748g0010	K04733	IRAK4	interleukin-1 receptor-associated kinase 4 [EC:2.7.11.1]
D	MA_10436030g0010	K04733	IRAK4	interleukin-1 receptor-associated kinase 4 [EC:2.7.11.1]
D	MA_10282285g0020	K04730	IRAK1	interleukin-1 receptor-associated kinase 1 [EC:2.7.11.1]
D	MA_9982261g0010	K04730	IRAK1	interleukin-1 receptor-associated kinase 1 [EC:2.7.11.1]
D	MA_55260g0010	K04392	RAC1	Ras-related C3 botulinum toxin substrate 1
C	05165 Human papillomavirus infection [PATH:ko05165]
D	MA_10430527g0010	K04728	ATM, TEL1	serine-protein kinase ATM [EC:2.7.11.1]
D	MA_10428013g0010	K00873	PK, pyk	pyruvate kinase [EC:2.7.1.40]
B
B	09174 Infectious diseases: Parasitic
C	05146 Amoebiasis [PATH:ko05146]
C	05144 Malaria [PATH:ko05144]
C	05145 Toxoplasmosis [PATH:ko05145]
D	MA_10282285g0020	K04730	IRAK1	interleukin-1 receptor-associated kinase 1 [EC:2.7.11.1]
D	MA_9982261g0010	K04730	IRAK1	interleukin-1 receptor-associated kinase 1 [EC:2.7.11.1]
D	MA_10427145g0010	K04733	IRAK4	interleukin-1 receptor-associated kinase 4 [EC:2.7.11.1]
D	MA_10432748g0010	K04733	IRAK4	interleukin-1 receptor-associated kinase 4 [EC:2.7.11.1]
D	MA_10436030g0010	K04733	IRAK4	interleukin-1 receptor-associated kinase 4 [EC:2.7.11.1]
C	05140 Leishmaniasis [PATH:ko05140]
D	MA_10282285g0020	K04730	IRAK1	interleukin-1 receptor-associated kinase 1 [EC:2.7.11.1]
D	MA_9982261g0010	K04730	IRAK1	interleukin-1 receptor-associated kinase 1 [EC:2.7.11.1]
D	MA_10427145g0010	K04733	IRAK4	interleukin-1 receptor-associated kinase 4 [EC:2.7.11.1]
D	MA_10432748g0010	K04733	IRAK4	interleukin-1 receptor-associated kinase 4 [EC:2.7.11.1]
D	MA_10436030g0010	K04733	IRAK4	interleukin-1 receptor-associated kinase 4 [EC:2.7.11.1]
C	05142 Chagas disease (American trypanosomiasis) [PATH:ko05142]
D	MA_10282285g0020	K04730	IRAK1	interleukin-1 receptor-associated kinase 1 [EC:2.7.11.1]
D	MA_9982261g0010	K04730	IRAK1	interleukin-1 receptor-associated kinase 1 [EC:2.7.11.1]
D	MA_10427145g0010	K04733	IRAK4	interleukin-1 receptor-associated kinase 4 [EC:2.7.11.1]
D	MA_10432748g0010	K04733	IRAK4	interleukin-1 receptor-associated kinase 4 [EC:2.7.11.1]
D	MA_10436030g0010	K04733	IRAK4	interleukin-1 receptor-associated kinase 4 [EC:2.7.11.1]
C	05143 African trypanosomiasis [PATH:ko05143]
B
B	09175 Drug resistance: Antimicrobial
C	01501 beta-Lactam resistance [PATH:ko01501]
C	01502 Vancomycin resistance [PATH:ko01502]
C	01503 Cationic antimicrobial peptide (CAMP) resistance [PATH:ko01503]
B
B	09176 Drug resistance: Antineoplastic
C	01521 EGFR tyrosine kinase inhibitor resistance [PATH:ko01521]
C	01524 Platinum drug resistance [PATH:ko01524]
D	MA_10426104g0010	K00799	GST, gst	glutathione S-transferase [EC:2.5.1.18]
D	MA_137828g0010	K00799	GST, gst	glutathione S-transferase [EC:2.5.1.18]
D	MA_7614511g0010	K00799	GST, gst	glutathione S-transferase [EC:2.5.1.18]
D	MA_10430527g0010	K04728	ATM, TEL1	serine-protein kinase ATM [EC:2.7.11.1]
C	01523 Antifolate resistance [PATH:ko01523]
D	MA_905984g0010	K00600	glyA, SHMT	glycine hydroxymethyltransferase [EC:2.1.2.1]
D	MA_99276g0010	K00600	glyA, SHMT	glycine hydroxymethyltransferase [EC:2.1.2.1]
C	01522 Endocrine resistance [PATH:ko01522]
#
A	09180 Brite Hierarchies
B
B	09181 Protein families: metabolism
C	01000 Enzymes [BR:ko01000]
C	01001 Protein kinases [BR:ko01001]
D	MA_10285551g0010	K07198	PRKAA, AMPK	5'-AMP-activated protein kinase, catalytic alpha subunit [EC:2.7.11.11]
D	MA_9736731g0010	K07198	PRKAA, AMPK	5'-AMP-activated protein kinase, catalytic alpha subunit [EC:2.7.11.11]
D	MA_1578433g0010	K20716	MAPKKK17_18	mitogen-activated protein kinase kinase kinase 17/18
D	MA_10282285g0020	K04730	IRAK1	interleukin-1 receptor-associated kinase 1 [EC:2.7.11.1]
D	MA_9982261g0010	K04730	IRAK1	interleukin-1 receptor-associated kinase 1 [EC:2.7.11.1]
D	MA_10427145g0010	K04733	IRAK4	interleukin-1 receptor-associated kinase 4 [EC:2.7.11.1]
D	MA_10432748g0010	K04733	IRAK4	interleukin-1 receptor-associated kinase 4 [EC:2.7.11.1]
D	MA_10436030g0010	K04733	IRAK4	interleukin-1 receptor-associated kinase 4 [EC:2.7.11.1]
D	MA_10430527g0010	K04728	ATM, TEL1	serine-protein kinase ATM [EC:2.7.11.1]
D	MA_10428117g0010	K08873	SMG1	serine/threonine-protein kinase SMG1 [EC:2.7.11.1]
C	01009 Protein phosphatases and associated proteins [BR:ko01009]
D	MA_10430504g0030	K11498	CENPE	centromeric protein E
D	MA_48594g0010	K17479	GRXCR1	glutaredoxin domain-containing cysteine-rich protein 1
D	MA_3268g0010	K02183	CALM	calmodulin
D	MA_10427903g0010	K04457	PPM1A, PP2CA	protein phosphatase 1A [EC:3.1.3.16]
D	MA_10211598g0010	K19269	PGP, PGLP	phosphoglycolate phosphatase [EC:3.1.3.18 3.1.3.48]
C	01002 Peptidases [BR:ko01002]
D	MA_10430129g0020	K01381	PEP4	saccharopepsin [EC:3.4.23.25]
D	MA_9973625g0010	K22683	APF2	aspartyl protease family protein [EC:3.4.23.-]
D	MA_185611g0010	K00284	GLU, gltS	glutamate synthase (ferredoxin) [EC:1.4.7.1]
D	MA_70588g0010	K06972	PITRM1, PreP, CYM1	presequence protease [EC:3.4.24.-]
D	MA_14707g0010	K03798	ftsH, hflB	cell division protease FtsH [EC:3.4.24.-]
D	MA_188257g0010	K03798	ftsH, hflB	cell division protease FtsH [EC:3.4.24.-]
D	MA_5323630g0010	K03798	ftsH, hflB	cell division protease FtsH [EC:3.4.24.-]
D	MA_10431002g0010	K16296	SCPL-I	serine carboxypeptidase-like clade I [EC:3.4.16.-]
D	MA_140852g0010	K01358	clpP, CLPP	ATP-dependent Clp protease, protease subunit [EC:3.4.21.92]
D	MA_55906g0010	K01358	clpP, CLPP	ATP-dependent Clp protease, protease subunit [EC:3.4.21.92]
D	MA_806g0010	K01358	clpP, CLPP	ATP-dependent Clp protease, protease subunit [EC:3.4.21.92]
D	MA_74926g0010	K03797	E3.4.21.102, prc, ctpA	carboxyl-terminal processing protease [EC:3.4.21.102]
D	MA_179977g0010	K04773	sppA	protease IV [EC:3.4.21.-]
C	01003 Glycosyltransferases [BR:ko01003]
D	MA_10434370g0010	K18134	EOGT	EGF domain-specific O-GlcNAc transferase [EC:2.4.1.255]
D	MA_23554g0010	K13667	RUMI, KTELC1	protein glucosyltransferase [EC:2.4.1.-]
D	MA_948289g0010	K02367	EXT2	glucuronyl/N-acetylglucosaminyl transferase EXT2 [EC:2.4.1.224 2.4.1.225]
D	MA_10435639g0020	K10999	CESA	cellulose synthase A [EC:2.4.1.12]
D	MA_118674g0010	K20867	GAUT12S	galacturonosyltransferase 12/13/14/15 [EC:2.4.1.-]
D	MA_123211g0010	K08238	XXT	xyloglucan 6-xylosyltransferase [EC:2.4.2.39]
D	MA_10426467g0010	K13680	CSLA	beta-mannan synthase [EC:2.4.1.32]
D	MA_10155901g0010	K13691	SGT1	pathogen-inducible salicylic acid glucosyltransferase [EC:2.4.1.-]
D	MA_10426944g0020	K13496	UGT73C	UDP-glucosyl transferase 73C [EC:2.4.1.-]
D	MA_495649g0010	K13496	UGT73C	UDP-glucosyl transferase 73C [EC:2.4.1.-]
D	MA_8779645g0010	K13496	UGT73C	UDP-glucosyl transferase 73C [EC:2.4.1.-]
D	MA_10427806g0010	K08237	E2.4.1.218	hydroquinone glucosyltransferase [EC:2.4.1.218]
C	01005 Lipopolysaccharide biosynthesis proteins [BR:ko01005]
C	01011 Peptidoglycan biosynthesis and degradation proteins [BR:ko01011]
C	01004 Lipid biosynthesis proteins [BR:ko01004]
D	MA_10428839g0010	K09458	fabF	3-oxoacyl-[acyl-carrier-protein] synthase II [EC:2.3.1.179]
D	MA_780013g0010	K10258	TER, TSC13, CER10	very-long-chain enoyl-CoA reductase [EC:1.3.1.93]
D	MA_130415g0010	K10255	FAD6, desA	acyl-lipid omega-6 desaturase (Delta-12 desaturase) [EC:1.14.19.23 1.14.19.45]
D	MA_140292g0010	K10257	FAD3, FAD7, FAD8, desB	acyl-lipid omega-3 desaturase [EC:1.14.19.25 1.14.19.35 1.14.19.36]
D	MA_113173g0010	K01897	ACSL, fadD	long-chain acyl-CoA synthetase [EC:6.2.1.3]
D	MA_141060g0010	K00655	plsC	1-acyl-sn-glycerol-3-phosphate acyltransferase [EC:2.3.1.51]
C	01008 Polyketide biosynthesis proteins [BR:ko01008]
C	01006 Prenyltransferases [BR:ko01006]
D	MA_194998g0010	K13789	GGPS	geranylgeranyl diphosphate synthase, type II [EC:2.5.1.1 2.5.1.10 2.5.1.29]
D	MA_10433550g0010	K12501	HST	homogentisate solanesyltransferase [EC:2.5.1.117]
C	01007 Amino acid related enzymes [BR:ko01007]
D	MA_766311g0010	K01866	YARS, tyrS	tyrosyl-tRNA synthetase [EC:6.1.1.1]
D	MA_10431763g0010	K01883	CARS, cysS	cysteinyl-tRNA synthetase [EC:6.1.1.16]
D	MA_5781602g0010	K01870	IARS, ileS	isoleucyl-tRNA synthetase [EC:6.1.1.5]
D	MA_374514g0010	K01873	VARS, valS	valyl-tRNA synthetase [EC:6.1.1.9]
D	MA_92681g0010	K22503	DARS	aspartyl-tRNA synthetase [EC:6.1.1.12]
D	MA_251870g0010	K01875	SARS, serS	seryl-tRNA synthetase [EC:6.1.1.11]
D	MA_17674g0010	K00811	ASP5	aspartate aminotransferase, chloroplastic [EC:2.6.1.1]
D	MA_99207g0020	K00811	ASP5	aspartate aminotransferase, chloroplastic [EC:2.6.1.1]
D	MA_644153g0010	K14272	GGAT	glutamate--glyoxylate aminotransferase [EC:2.6.1.4 2.6.1.2 2.6.1.44]
D	MA_18142g0010	K00830	AGXT	alanine-glyoxylate transaminase / serine-glyoxylate transaminase / serine-pyruvate transaminase [EC:2.6.1.44 2.6.1.45 2.6.1.51]
C	00199 Cytochrome P450 [BR:ko00199]
D	MA_625323g0010	K01723	AOS	hydroperoxide dehydratase [EC:4.2.1.92]
D	MA_625571g0010	K01723	AOS	hydroperoxide dehydratase [EC:4.2.1.92]
D	MA_10430254g0020	K05280	CYP75B1	flavonoid 3'-monooxygenase [EC:1.14.14.82]
D	MA_10427515g0010	K20556	CYP76C	cytochrome P450 family 76 subfamily C
D	MA_10434424g0010	K21995	CYP77A4	unsaturated fatty acid epoxidase [EC:1.14.-.-]
D	MA_10435761g0010	K15398	CYP86A4S	fatty acid omega-hydroxylase [EC:1.14.-.-]
D	MA_492311g0010	K15402	CYP86B1	fatty acid omega-hydroxylase [EC:1.14.-.-]
D	MA_9833971g0010	K09587	CYP90B1, DWF4	steroid 22-alpha-hydroxylase [EC:1.14.13.-]
D	MA_10433066g0010	K20623	CYP92A6	typhasterol/6-deoxotyphasterol 2alpha-hydroxylase
D	MA_509g0010	K20495	CYP704B1	long-chain fatty acid omega-monooxygenase [EC:1.14.14.80]
D	MA_79145g0010	K20660	CYP709	cytochrome P450 family 709
D	MA_14663g0020	K20562	CYP736A	biphenyl-4-hydroxylase
D	MA_61321g0010	K20562	CYP736A	biphenyl-4-hydroxylase
C	00194 Photosynthesis proteins [BR:ko00194]
D	MA_10427622g0010	K02704	psbB	photosystem II CP47 chlorophyll apoprotein
D	MA_10431364g0010	K02704	psbB	photosystem II CP47 chlorophyll apoprotein
D	MA_1581613g0010	K02707	psbE	photosystem II cytochrome b559 subunit alpha
D	MA_12201g0010	K02723	psbY	photosystem II PsbY protein
D	MA_18349g0010	K08903	psb28	photosystem II 13kDa protein
D	MA_491379g0010	K02716	psbO	photosystem II oxygen-evolving enhancer protein 1
D	MA_3005g0010	K02717	psbP	photosystem II oxygen-evolving enhancer protein 2
D	MA_218996g0010	K08901	psbQ	photosystem II oxygen-evolving enhancer protein 3
D	MA_282g0010	K03541	psbR	photosystem II 10kDa protein
D	MA_571554g0010	K03542	psbS	photosystem II 22kDa protein
D	MA_575444g0010	K03542	psbS	photosystem II 22kDa protein
D	MA_10431532g0010	K02721	psbW	photosystem II PsbW protein
D	MA_10356500g0030	K02690	psaB	photosystem I P700 chlorophyll a apoprotein A2
D	MA_9169733g0010	K02692	psaD	photosystem I subunit II
D	MA_10090427g0010	K02694	psaF	photosystem I subunit III
D	MA_16054g0010	K02698	psaK	photosystem I subunit X
D	MA_3403026g0010	K02699	psaL	photosystem I subunit XI
D	MA_100910g0020	K08905	psaG	photosystem I subunit V
D	MA_65259g0010	K02695	psaH	photosystem I subunit VI
D	MA_348255g0010	K02701	psaN	photosystem I subunit PsaN
D	MA_10429712g0010	K02634	petA	apocytochrome f
D	MA_32523g0010	K02636	petC	cytochrome b6-f complex iron-sulfur subunit [EC:7.1.1.6]
D	MA_733845g0010	K02636	petC	cytochrome b6-f complex iron-sulfur subunit [EC:7.1.1.6]
D	MA_10427889g0020	K02638	petE	plastocyanin
D	MA_184421g0010	K02639	petF	ferredoxin
D	MA_193431g0010	K02641	petH	ferredoxin--NADP+ reductase [EC:1.18.1.2]
D	MA_122378g0010	K08906	petJ	cytochrome c6
D	MA_10433659g0010	K02115	ATPF1G, atpG	F-type H+-transporting ATPase subunit gamma
D	MA_10744g0010	K02113	ATPF1D, atpH	F-type H+-transporting ATPase subunit delta
D	MA_657g0010	K02113	ATPF1D, atpH	F-type H+-transporting ATPase subunit delta
D	MA_128169g0010	K02109	ATPF0B, atpF	F-type H+-transporting ATPase subunit b
D	MA_10431493g0010	K08907	LHCA1	light-harvesting complex I chlorophyll a/b binding protein 1
D	MA_815900g0010	K08909	LHCA3	light-harvesting complex I chlorophyll a/b binding protein 3
D	MA_65346g0010	K08910	LHCA4	light-harvesting complex I chlorophyll a/b binding protein 4
D	MA_131587g0010	K08912	LHCB1	light-harvesting complex II chlorophyll a/b binding protein 1
D	MA_97315g0010	K08912	LHCB1	light-harvesting complex II chlorophyll a/b binding protein 1
D	MA_10431300g0020	K08913	LHCB2	light-harvesting complex II chlorophyll a/b binding protein 2
D	MA_129206g0010	K08915	LHCB4	light-harvesting complex II chlorophyll a/b binding protein 4
D	MA_176279g0010	K08916	LHCB5	light-harvesting complex II chlorophyll a/b binding protein 5
B
B	09182 Protein families: genetic information processing
C	03000 Transcription factors [BR:ko03000]
D	MA_23242g0010	K09422	MYBP	transcription factor MYB, plant
D	MA_17919g0010	K09264	K09264	MADS-box transcription factor, plant
C	03021 Transcription machinery [BR:ko03021]
D	MA_216190g0010	K03122	TFIIA1, GTF2A1, TOA1	transcription initiation factor TFIIA large subunit
C	03019 Messenger RNA biogenesis [BR:ko03019]
D	MA_9974463g0010	K12879	THOC2	THO complex subunit 2
D	MA_86657g0010	K03257	EIF4A	translation initiation factor 4A
D	MA_482994g0010	K13126	PABPC	polyadenylate-binding protein
D	MA_69620g0010	K03265	ETF1, ERF1	peptide chain release factor subunit 1
D	MA_10428117g0010	K08873	SMG1	serine/threonine-protein kinase SMG1 [EC:2.7.11.1]
D	MA_13061g0010	K13210	FUBP	far upstream element-binding protein
D	MA_273360g0010	K07374	TUBA	tubulin alpha
D	MA_17408g0010	K12581	CNOT7_8, CAF1, POP2	CCR4-NOT transcription complex subunit 7/8
D	MA_764368g0010	K07573	CSL4, EXOSC1	exosome complex component CSL4
C	03041 Spliceosome [BR:ko03041]
D	MA_9974463g0010	K12879	THOC2	THO complex subunit 2
D	MA_482994g0010	K13126	PABPC	polyadenylate-binding protein
D	MA_10520g0010	K12898	HNRNPF_H	heterogeneous nuclear ribonucleoprotein F/H
D	MA_7844926g0010	K13195	CIRBP	cold-inducible RNA-binding protein
D	MA_13061g0010	K13210	FUBP	far upstream element-binding protein
D	MA_16057g0010	K14948	PTBP2, NPTB	polypyrimidine tract-binding protein 2
C	03011 Ribosome [BR:ko03011]
D	MA_10431745g0020	K02997	RP-S9e, RPS9	small subunit ribosomal protein S9e
D	MA_12000g0010	K02865	RP-L10Ae, RPL10A	large subunit ribosomal protein L10Ae
D	MA_37009g0010	K02875	RP-L14e, RPL14	large subunit ribosomal protein L14e
D	MA_10433318g0010	K02905	RP-L29e, RPL29	large subunit ribosomal protein L29e
D	MA_155591g0010	K02967	RP-S2, MRPS2, rpsB	small subunit ribosomal protein S2
D	MA_10429326g0010	K02990	RP-S6, MRPS6, rpsF	small subunit ribosomal protein S6
D	MA_10432148g0010	K02946	RP-S10, MRPS10, rpsJ	small subunit ribosomal protein S10
D	MA_10123473g0010	K02961	RP-S17, MRPS17, rpsQ	small subunit ribosomal protein S17
D	MA_202598g0010	K19033	PSRP4, RPS31	30S ribosomal protein S31
D	MA_310797g0010	K02863	RP-L1, MRPL1, rplA	large subunit ribosomal protein L1
D	MA_10435476g0040	K02886	RP-L2, MRPL2, rplB	large subunit ribosomal protein L2
D	MA_10432831g0010	K02906	RP-L3, MRPL3, rplC	large subunit ribosomal protein L3
D	MA_2315568g0010	K02926	RP-L4, MRPL4, rplD	large subunit ribosomal protein L4
D	MA_86404g0010	K02931	RP-L5, MRPL5, rplE	large subunit ribosomal protein L5
D	MA_54628g0010	K02933	RP-L6, MRPL6, rplF	large subunit ribosomal protein L6
D	MA_483364g0010	K02864	RP-L10, MRPL10, rplJ	large subunit ribosomal protein L10
D	MA_26087g0010	K02867	RP-L11, MRPL11, rplK	large subunit ribosomal protein L11
D	MA_10433400g0010	K02871	RP-L13, MRPL13, rplM	large subunit ribosomal protein L13
D	MA_87134g0010	K02876	RP-L15, MRPL15, rplO	large subunit ribosomal protein L15
D	MA_10429786g0010	K02879	RP-L17, MRPL17, rplQ	large subunit ribosomal protein L17
D	MA_9121164g0010	K02881	RP-L18, MRPL18, rplR	large subunit ribosomal protein L18
D	MA_10018366g0010	K02895	RP-L24, MRPL24, rplX	large subunit ribosomal protein L24
D	MA_19490g0010	K02899	RP-L27, MRPL27, rpmA	large subunit ribosomal protein L27
D	MA_10426581g0010	K02902	RP-L28, MRPL28, rpmB	large subunit ribosomal protein L28
D	MA_181338g0010	K02916	RP-L35, MRPL35, rpmI	large subunit ribosomal protein L35
D	MA_232471g0010	K19035	PSRP6	50S ribosomal protein 6
D	MA_694512g0010	K02945	RP-S1, rpsA	small subunit ribosomal protein S1
D	MA_10431241g0010	K02952	RP-S13, rpsM	small subunit ribosomal protein S13
D	MA_10431457g0010	K02904	RP-L29, rpmC	large subunit ribosomal protein L29
D	MA_10430444g0010	K02909	RP-L31, rpmE	large subunit ribosomal protein L31
C	03009 Ribosome biogenesis [BR:ko03009]
D	MA_10434075g0010	K11294	NCL, NSR1	nucleolin
D	MA_320479g0010	K11294	NCL, NSR1	nucleolin
D	MA_474396g0010	K11294	NCL, NSR1	nucleolin
D	MA_10425844g0010	K16911	DDX21	ATP-dependent RNA helicase DDX21 [EC:3.6.4.13]
D	MA_81330g0010	K13427	NOA1	nitric-oxide synthase, plant [EC:1.14.13.39]
D	MA_122179g0010	K03500	rsmB, sun	16S rRNA (cytosine967-C5)-methyltransferase [EC:2.1.1.176]
C	03016 Transfer RNA biogenesis [BR:ko03016]
D	MA_71865g0010	K17710	PTCD1	pentatricopeptide repeat domain-containing protein 1
D	MA_5781602g0010	K01870	IARS, ileS	isoleucyl-tRNA synthetase [EC:6.1.1.5]
D	MA_92681g0010	K22503	DARS	aspartyl-tRNA synthetase [EC:6.1.1.12]
D	MA_251870g0010	K01875	SARS, serS	seryl-tRNA synthetase [EC:6.1.1.11]
D	MA_10431763g0010	K01883	CARS, cysS	cysteinyl-tRNA synthetase [EC:6.1.1.16]
D	MA_374514g0010	K01873	VARS, valS	valyl-tRNA synthetase [EC:6.1.1.9]
D	MA_766311g0010	K01866	YARS, tyrS	tyrosyl-tRNA synthetase [EC:6.1.1.1]
D	MA_5168g0010	K15901	CGI121, TPRKB	EKC/KEOPS complex subunit CGI121/TPRKB
D	MA_10429955g0010	K05539	dusA	tRNA-dihydrouridine synthase A [EC:1.-.-.-]
D	MA_170724g0010	K03216	trmL, cspR	tRNA (cytidine/uridine-2'-O-)-methyltransferase [EC:2.1.1.207]
C	03012 Translation factors [BR:ko03012]
D	MA_724630g0010	K15028	EIF3K	translation initiation factor 3 subunit K
D	MA_86657g0010	K03257	EIF4A	translation initiation factor 4A
D	MA_93993g0010	K02519	infB, MTIF2	translation initiation factor IF-2
D	MA_302947g0010	K06184	ABCF1	ATP-binding cassette, subfamily F, member 1
D	MA_10433171g0010	K03255	TIF31, CLU1	protein TIF31
D	MA_10655g0010	K03255	TIF31, CLU1	protein TIF31
D	MA_7567986g0010	K03232	EEF1B	elongation factor 1-beta
D	MA_942991g0010	K02358	tuf, TUFM	elongation factor Tu
D	MA_10426940g0010	K02355	fusA, GFM, EFG	elongation factor G
D	MA_10432416g0010	K22857	EEF1AKMT4	EEF1A lysine methyltransferase 4 [EC:2.1.1.-]
D	MA_69620g0010	K03265	ETF1, ERF1	peptide chain release factor subunit 1
D	MA_138082g0010	K15032	MTERFD	mTERF domain-containing protein, mitochondrial
D	MA_15876g0010	K15032	MTERFD	mTERF domain-containing protein, mitochondrial
D	MA_453913g0010	K15032	MTERFD	mTERF domain-containing protein, mitochondrial
D	MA_78196g0010	K15032	MTERFD	mTERF domain-containing protein, mitochondrial
D	MA_805240g0010	K15032	MTERFD	mTERF domain-containing protein, mitochondrial
D	MA_10437191g0010	K02836	prfB	peptide chain release factor 2
C	03110 Chaperones and folding catalysts [BR:ko03110]
D	MA_8117g0020	K03696	clpC	ATP-dependent Clp protease ATP-binding subunit ClpC
D	MA_10430161g0010	K04078	groES, HSPE1	chaperonin GroES
D	MA_195659g0010	K04078	groES, HSPE1	chaperonin GroES
D	MA_14707g0010	K03798	ftsH, hflB	cell division protease FtsH [EC:3.4.24.-]
D	MA_188257g0010	K03798	ftsH, hflB	cell division protease FtsH [EC:3.4.24.-]
D	MA_5323630g0010	K03798	ftsH, hflB	cell division protease FtsH [EC:3.4.24.-]
D	MA_10431533g0010	K03768	PPIB, ppiB	peptidyl-prolyl cis-trans isomerase B (cyclophilin B) [EC:5.2.1.8]
D	MA_275653g0010	K03768	PPIB, ppiB	peptidyl-prolyl cis-trans isomerase B (cyclophilin B) [EC:5.2.1.8]
D	MA_29361g0010	K03671	trxA	thioredoxin 1
D	MA_474303g0010	K03671	trxA	thioredoxin 1
D	MA_48594g0010	K17479	GRXCR1	glutaredoxin domain-containing cysteine-rich protein 1
D	MA_122077g0010	K22520	LQY1	protein disulfide-isomerase [EC:5.3.4.1]
C	04131 Membrane trafficking [BR:ko04131]
D	MA_3268g0010	K02183	CALM	calmodulin
D	MA_55260g0010	K04392	RAC1	Ras-related C3 botulinum toxin substrate 1
D	MA_10359162g0010	K18468	VPS35	vacuolar protein sorting-associated protein 35
D	MA_30699g0010	K08341	GABARAP, ATG8, LC3	GABA(A) receptor-associated protein
D	MA_129930g0010	K01623	ALDO	fructose-bisphosphate aldolase, class I [EC:4.1.2.13]
D	MA_98654g0010	K01623	ALDO	fructose-bisphosphate aldolase, class I [EC:4.1.2.13]
D	MA_10426544g0020	K00134	GAPDH, gapA	glyceraldehyde 3-phosphate dehydrogenase [EC:1.2.1.12]
D	MA_10428013g0010	K00873	PK, pyk	pyruvate kinase [EC:2.7.1.40]
D	MA_10285551g0010	K07198	PRKAA, AMPK	5'-AMP-activated protein kinase, catalytic alpha subunit [EC:2.7.11.11]
D	MA_9736731g0010	K07198	PRKAA, AMPK	5'-AMP-activated protein kinase, catalytic alpha subunit [EC:2.7.11.11]
D	MA_139263g0010	K20523	SH3YL1	SH3 domain-containing YSC84-like protein 1
C	04121 Ubiquitin system [BR:ko04121]
D	MA_10431748g0020	K08770	UBC	ubiquitin C
D	MA_30699g0010	K08341	GABARAP, ATG8, LC3	GABA(A) receptor-associated protein
D	MA_16089g0010	K10573	UBE2A, UBC2, RAD6A	ubiquitin-conjugating enzyme E2 A [EC:2.3.2.23]
D	MA_10433317g0020	K10661	MARCH6, DOA10	E3 ubiquitin-protein ligase MARCH6 [EC:2.3.2.27]
D	MA_133071g0010	K10666	RNF5	E3 ubiquitin-protein ligase RNF5 [EC:2.3.2.27]
D	MA_169947g0010	K16281	RHA1	RING-H2 zinc finger protein RHA1
D	MA_10425912g0010	K19044	XBAT32_33	E3 ubiquitin-protein ligase XBAT32/33 [EC:2.3.2.27]
C	03051 Proteasome [BR:ko03051]
C	03032 DNA replication proteins [BR:ko03032]
D	MA_10430527g0010	K04728	ATM, TEL1	serine-protein kinase ATM [EC:2.7.11.1]
D	MA_10436457g0010	K02335	polA	DNA polymerase I [EC:2.7.7.7]
C	03036 Chromosome and associated proteins [BR:ko03036]
D	MA_366838g0010	K11275	H1_5	histone H1/5
D	MA_500183g0010	K11275	H1_5	histone H1/5
D	MA_10434433g0010	K11252	H2B	histone H2B
D	MA_77198g0010	K11252	H2B	histone H2B
D	MA_8065g0010	K11252	H2B	histone H2B
D	MA_210354g0010	K11253	H3	histone H3
D	MA_350032g0010	K11253	H3	histone H3
D	MA_10427181g0010	K11254	H4	histone H4
D	MA_28618g0010	K11254	H4	histone H4
D	MA_10434075g0010	K11294	NCL, NSR1	nucleolin
D	MA_320479g0010	K11294	NCL, NSR1	nucleolin
D	MA_474396g0010	K11294	NCL, NSR1	nucleolin
D	MA_10436440g0030	K10802	HMGB1	high mobility group protein B1
D	MA_75417g0010	K10802	HMGB1	high mobility group protein B1
D	MA_102821g0020	K11372	HIF1	HAT1-interacting factor 1
D	MA_6268g0020	K11436	PRMT3	type I protein arginine methyltransferase [EC:2.1.1.319]
D	MA_71519g0020	K15601	KDM3	lysine-specific demethylase 3 [EC:1.14.11.-]
D	MA_172388g0010	K06677	YCS4, CNAP1, CAPD2	condensin complex subunit 1
D	MA_10430504g0030	K11498	CENPE	centromeric protein E
D	MA_126622g0010	K23222	HARBI1	nuclease HARBI1 [EC:3.1.-.-]
D	MA_273360g0010	K07374	TUBA	tubulin alpha
D	MA_3268g0010	K02183	CALM	calmodulin
D	MA_129930g0010	K01623	ALDO	fructose-bisphosphate aldolase, class I [EC:4.1.2.13]
D	MA_98654g0010	K01623	ALDO	fructose-bisphosphate aldolase, class I [EC:4.1.2.13]
D	MA_10425844g0010	K16911	DDX21	ATP-dependent RNA helicase DDX21 [EC:3.6.4.13]
D	MA_37496g0010	K03531	ftsZ	cell division protein FtsZ
D	MA_519482g0010	K03978	engB	GTP-binding protein
C	03400 DNA repair and recombination proteins [BR:ko03400]
D	MA_10436440g0030	K10802	HMGB1	high mobility group protein B1
D	MA_75417g0010	K10802	HMGB1	high mobility group protein B1
D	MA_16089g0010	K10573	UBE2A, UBC2, RAD6A	ubiquitin-conjugating enzyme E2 A [EC:2.3.2.23]
D	MA_10430527g0010	K04728	ATM, TEL1	serine-protein kinase ATM [EC:2.7.11.1]
D	MA_10436457g0010	K02335	polA	DNA polymerase I [EC:2.7.7.7]
C	03029 Mitochondrial biogenesis [BR:ko03029]
D	MA_93993g0010	K02519	infB, MTIF2	translation initiation factor IF-2
D	MA_942991g0010	K02358	tuf, TUFM	elongation factor Tu
D	MA_10426940g0010	K02355	fusA, GFM, EFG	elongation factor G
D	MA_138082g0010	K15032	MTERFD	mTERF domain-containing protein, mitochondrial
D	MA_15876g0010	K15032	MTERFD	mTERF domain-containing protein, mitochondrial
D	MA_453913g0010	K15032	MTERFD	mTERF domain-containing protein, mitochondrial
D	MA_78196g0010	K15032	MTERFD	mTERF domain-containing protein, mitochondrial
D	MA_805240g0010	K15032	MTERFD	mTERF domain-containing protein, mitochondrial
D	MA_71865g0010	K17710	PTCD1	pentatricopeptide repeat domain-containing protein 1
D	MA_10429326g0010	K02990	RP-S6, MRPS6, rpsF	small subunit ribosomal protein S6
D	MA_766311g0010	K01866	YARS, tyrS	tyrosyl-tRNA synthetase [EC:6.1.1.1]
D	MA_81330g0010	K13427	NOA1	nitric-oxide synthase, plant [EC:1.14.13.39]
D	MA_10430161g0010	K04078	groES, HSPE1	chaperonin GroES
D	MA_195659g0010	K04078	groES, HSPE1	chaperonin GroES
D	MA_10430174g0010	K22063	ISCA1	iron-sulfur cluster assembly 1
D	MA_10285551g0010	K07198	PRKAA, AMPK	5'-AMP-activated protein kinase, catalytic alpha subunit [EC:2.7.11.11]
D	MA_9736731g0010	K07198	PRKAA, AMPK	5'-AMP-activated protein kinase, catalytic alpha subunit [EC:2.7.11.11]
D	MA_10216419g0010	K18187	PET100F	protein PET100, fungi type
D	MA_30699g0010	K08341	GABARAP, ATG8, LC3	GABA(A) receptor-associated protein
B
B	09183 Protein families: signaling and cellular processes
C	02000 Transporters [BR:ko02000]
D	MA_5932g0010	K02069	ABC.X2.P	putative ABC transport system permease protein
D	MA_10428144g0010	K14638	SLC15A3_4, PHT	solute carrier family 15 (peptide/histidine transporter), member 3/4
D	MA_68401g0010	K15109	SLC25A20_29, CACT, CACL, CRC1	solute carrier family 25 (mitochondrial carnitine/acylcarnitine transporter), member 20/29
D	MA_199003g0010	K14709	SLC39A1_2_3, ZIP1_2_3	solute carrier family 39 (zinc transporter), member 1/2/3
D	MA_9267g0020	K03327	TC.MATE, SLC47A, norM, mdtK, dinF	multidrug resistance protein, MATE family
D	MA_1083g0010	K15382	SLC50A, SWEET	solute carrier family 50 (sugar transporter)
D	MA_460362g0010	K08145	SLC2A8, GLUT8	MFS transporter, SP family, solute carrier family 2 (facilitated glucose transporter), member 8
D	MA_217899g0010	K08176	PHO84	MFS transporter, PHS family, inorganic phosphate transporter
D	MA_71816g0010	K03320	amt, AMT, MEP	ammonium transporter, Amt family
D	MA_86450g0010	K21888	DHAR	glutathione dehydrogenase/transferase [EC:1.8.5.1 2.5.1.18]
D	MA_10426104g0010	K00799	GST, gst	glutathione S-transferase [EC:2.5.1.18]
D	MA_137828g0010	K00799	GST, gst	glutathione S-transferase [EC:2.5.1.18]
D	MA_7614511g0010	K00799	GST, gst	glutathione S-transferase [EC:2.5.1.18]
D	MA_10434226g0010	K16075	MRS2, MFM1	magnesium transporter
D	MA_10436816g0010	K01551	arsA, ASNA1, GET3	arsenite/tail-anchored protein-transporting ATPase [EC:3.6.3.16 3.6.3.-]
D	MA_122492g0010	K23025	AVP	H+-translocating diphosphatase [EC:7.1.3.1]
D	MA_93674g0010	K23025	AVP	H+-translocating diphosphatase [EC:7.1.3.1]
D	MA_831591g0010	K08360	CYB561	cytochrome b-561 [EC:7.2.1.3]
D	MA_10435639g0020	K10999	CESA	cellulose synthase A [EC:2.4.1.12]
D	MA_10426467g0010	K13680	CSLA	beta-mannan synthase [EC:2.4.1.32]
C	02044 Secretion system [BR:ko02044]
D	MA_9458287g0010	K02221	yggT	YggT family protein
D	MA_10274946g0010	K03106	SRP54, ffh	signal recognition particle subunit SRP54 [EC:3.6.5.4]
D	MA_10429734g0010	K10956	SEC61A	protein transport protein SEC61 subunit alpha
D	MA_845170g0010	K12271	SRP43, CAO	signal recognition particle 43 kDa protein
D	MA_10436783g0020	K03118	tatC	sec-independent protein translocase protein TatC
C	02042 Bacterial toxins [BR:ko02042]
C	02022 Two-component system [BR:ko02022]
C	02035 Bacterial motility proteins [BR:ko02035]
C	04812 Cytoskeleton proteins [BR:ko04812]
D	MA_273360g0010	K07374	TUBA	tubulin alpha
D	MA_8874g0010	K10395	KIF4_21_27	kinesin family member 4/21/27
D	MA_10435566g0010	K17262	TBCB, CKAP1, ALF1	tubulin-specific chaperone B
D	MA_37496g0010	K03531	ftsZ	cell division protein FtsZ
C	04147 Exosome [BR:ko04147]
D	MA_129930g0010	K01623	ALDO	fructose-bisphosphate aldolase, class I [EC:4.1.2.13]
D	MA_98654g0010	K01623	ALDO	fructose-bisphosphate aldolase, class I [EC:4.1.2.13]
D	MA_10426544g0020	K00134	GAPDH, gapA	glyceraldehyde 3-phosphate dehydrogenase [EC:1.2.1.12]
D	MA_92421g0010	K00927	PGK, pgk	phosphoglycerate kinase [EC:2.7.2.3]
D	MA_10428013g0010	K00873	PK, pyk	pyruvate kinase [EC:2.7.1.40]
D	MA_273360g0010	K07374	TUBA	tubulin alpha
D	MA_10435566g0010	K17262	TBCB, CKAP1, ALF1	tubulin-specific chaperone B
D	MA_942991g0010	K02358	tuf, TUFM	elongation factor Tu
D	MA_86657g0010	K03257	EIF4A	translation initiation factor 4A
D	MA_55260g0010	K04392	RAC1	Ras-related C3 botulinum toxin substrate 1
D	MA_10434433g0010	K11252	H2B	histone H2B
D	MA_77198g0010	K11252	H2B	histone H2B
D	MA_8065g0010	K11252	H2B	histone H2B
D	MA_210354g0010	K11253	H3	histone H3
D	MA_350032g0010	K11253	H3	histone H3
D	MA_494797g0010	K00016	LDH, ldh	L-lactate dehydrogenase [EC:1.1.1.27]
D	MA_113173g0010	K01897	ACSL, fadD	long-chain acyl-CoA synthetase [EC:6.2.1.3]
D	MA_10432158g0010	K00939	adk, AK	adenylate kinase [EC:2.7.4.3]
D	MA_104409g0010	K03841	FBP, fbp	fructose-1,6-bisphosphatase I [EC:3.1.3.11]
D	MA_41114g0010	K03841	FBP, fbp	fructose-1,6-bisphosphatase I [EC:3.1.3.11]
D	MA_9199701g0010	K01915	glnA, GLUL	glutamine synthetase [EC:6.3.1.2]
D	MA_95356g0010	K00261	GLUD1_2, gdhA	glutamate dehydrogenase (NAD(P)+) [EC:1.4.1.3]
D	MA_10267514g0010	K00036	G6PD, zwf	glucose-6-phosphate 1-dehydrogenase [EC:1.1.1.49 1.1.1.363]
D	MA_10436440g0030	K10802	HMGB1	high mobility group protein B1
D	MA_75417g0010	K10802	HMGB1	high mobility group protein B1
D	MA_3268g0010	K02183	CALM	calmodulin
D	MA_98979g0010	K01803	TPI, tpiA	triosephosphate isomerase (TIM) [EC:5.3.1.1]
C	02048 Prokaryotic defense system [BR:ko02048]
D	MA_37496g0010	K03531	ftsZ	cell division protein FtsZ
C	04030 G protein-coupled receptors [BR:ko04030]
C	04050 Cytokine receptors [BR:ko04050]
C	04054 Pattern recognition receptors [BR:ko04054]
C	03310 Nuclear receptors [BR:ko03310]
C	04040 Ion channels [BR:ko04040]
D	MA_167620g0010	K05391	CNGC	cyclic nucleotide gated channel, plant
C	04031 GTP-binding proteins [BR:ko04031]
D	MA_55260g0010	K04392	RAC1	Ras-related C3 botulinum toxin substrate 1
C	04052 Cytokines and growth factors [BR:ko04052]
C	04515 Cell adhesion molecules [BR:ko04515]
C	04090 CD molecules [BR:ko04090]
C	00535 Proteoglycans [BR:ko00535]
C	00536 Glycosaminoglycan binding proteins [BR:ko00536]
C	00537 Glycosylphosphatidylinositol (GPI)-anchored proteins [BR:ko00537]
C	04091 Lectins [BR:ko04091]
C	01504 Antimicrobial resistance genes [BR:ko01504]
C	03200 Viral proteins [BR:ko03200]
B
B	09184 RNA family
C	03100 Non-coding RNAs [BR:ko03100]
#
A	09190 Not Included in Pathway or Brite
B
B	09191 Unclassified: metabolism
C	99980 Enzymes with EC numbers
D	MA_10429664g0020	K08070	E1.3.1.74	2-alkenal reductase [EC:1.3.1.74]
D	MA_92792g0010	K23050	PCBER1	phenylcoumaran benzylic ether reductase [EC:1.3.1.-]
D	MA_10430893g0010	K00345	ndhS	NAD(P)H-quinone oxidoreductase subunit S, chloroplastic [EC:1.6.5.-]
D	MA_10197498g0010	K03564	BCP, PRXQ, DOT5	peroxiredoxin Q/BCP [EC:1.11.1.15]
D	MA_10197498g0020	K03564	BCP, PRXQ, DOT5	peroxiredoxin Q/BCP [EC:1.11.1.15]
D	MA_10435932g0010	K00465	CCD1	carotenoid 9,10(9',10')-cleavage dioxygenase 1 [EC:1.13.11.-]
D	MA_11106g0010	K00521	E1.16.1.7	ferric-chelate reductase [EC:1.16.1.7]
D	MA_140305g0010	K00521	E1.16.1.7	ferric-chelate reductase [EC:1.16.1.7]
D	MA_463504g0010	K19747	DCR	BAHD acyltransferase [EC:2.3.1.-]
D	MA_10342g0010	K15535	PWD	phosphoglucan, water dikinase [EC:2.7.9.5]
D	MA_133154g0010	K01090	E3.1.3.16	protein phosphatase [EC:3.1.3.16]
D	MA_10436249g0010	K22200	E3.1.3.63	2-carboxy-D-arabinitol-1-phosphatase [EC:3.1.3.63]
D	MA_10426246g0010	K22530	ATAD1	ATPase family AAA domain-containing protein 1 [EC:3.6.1.-]
D	MA_69667g0010	K01802	E5.2.1.8	peptidylprolyl isomerase [EC:5.2.1.8]
C	99981 Carbohydrate metabolism
C	99982 Energy metabolism
C	99983 Lipid metabolism
C	99984 Nucleotide metabolism
C	99985 Amino acid metabolism
D	MA_10432583g0010	K08234	yaeR	glyoxylase I family protein
C	99986 Glycan metabolism
C	99987 Cofactor metabolism
C	99988 Secondary metabolism
C	99999 Others
D	MA_10436505g0020	K22390	ACP7	acid phosphatase type 7
B
B	09192 Unclassified: genetic information processing
C	99973 Transcription
C	99974 Translation
C	99975 Protein processing
C	99976 Replication and repair
C	99998 Others
D	MA_234941g0010	K03969	pspA	phage shock protein A
D	MA_572791g0010	K03969	pspA	phage shock protein A
B
B	09193 Unclassified: signaling and cellular processes
C	99977 Transport
D	MA_10428243g0010	K03301	TC.AAA	ATP:ADP antiporter, AAA family
D	MA_100722g0010	K03453	TC.BASS	bile acid:Na+ symporter, BASS family
C	99978 Cell growth
C	99993 Cell motility
C	99995 Signaling proteins
D	MA_269999g0010	K06207	typA, bipA	GTP-binding protein
C	99992 Structural proteins
C	99994 Others
C	99979 Unclassified viral proteins
B
B	09194 Poorly characterized
C	99996 General function prediction only
D	MA_711045g0010	K07025	K07025	putative hydrolase of the HAD superfamily
C	99997 Function unknown
D	MA_166295g0010	K06995	K06995	uncharacterized protein
D	MA_6089g0010	K07088	K07088	uncharacterized protein
!
#	<hr>
#	<b>[ <a href="/kegg/ko.html">KO</a> | <a href="/kegg/brite.html">BRITE</a> | <a href="/kegg/kegg2.html">KEGG2</a> | <a href="/kegg/">KEGG</a> ]</b><br>
#	Last updated: March 23, 2019
