# Supplementary material for: RNA-Seq and secondary metabolite analyses reveal a putative defence-transcriptome in Norway spruce (Picea abies) against needle bladder rust (Chrysomyxa rhododendri) infection
Source: BMC Genomics. 2020 May 1;21:336. doi: 10.1186/s12864-020-6587-z (PMC7195740; doi:10.1186/s12864-020-6587-z)
Supplement: Supplementary file 13 — Additional file 13: Table S7. Sequence datasets of plant species applied for KEGG Orthology (KO) assignment using the KEGG Automatic Annotation Server (KAAS). KEGG Orthology (KO) assignment was applied using the Bi-directional Best Hit (BBH) method and all datasets of dicot plants (excluding Camelina sativa, Lupinus angustifolius and Cucurbita moschata), monocot plants and a basal magnoliophyta (Amborella family) were selected as reference organisms. (XLS 1108 kb) [file 12864_2020_6587_MOESM13_ESM.xls]

## Sheet: Reference organisms for KAAS
Organism	Abbreviation	Number of sequences
Arabidopsis thaliana (thale cress)	ath	27636
Arabidopsis lyrata (lyrate rockcress)	aly	32618
Capsella rubella	crb	26494
Eutrema salsugineum	eus	26615
Brassica rapa (field mustard)	brp	40585
Brassica napus (rape)	bna	96972
Brassica oleracea (wild cabbage)	boe	44305
Tarenaya hassleriana (spider flower)	thj	27481
Citrus sinensis (Valencia orange)	cit	24576
Citrus clementina (mandarin orange)	cic	25000
Theobroma cacao (cacao)	tcc	21518
Gossypium raimondii	gra	35648
Gossypium hirsutum (upland cotton)	ghi	62268
Durio zibethinus (durian)	dzi	35832
Eucalyptus grandis (rose gum)	egr	36043
Glycine max (soybean)	gmx	46993
Medicago truncatula (barrel medic)	mtr	50551
Lotus japonicus	lja	48105
Arachis duranensis	adu	34553
Arachis ipaensis	aip	37716
Fragaria vesca (woodland strawberry)	fve	24114
Malus domestica (apple)	mdm	47857
Ziziphus jujuba (Chinese jujube)	zju	30127
Cucumis sativus (cucumber)	csv	18861
Hevea brasiliensis (rubber tree)	hbr	35267
Populus trichocarpa (black cottonwood)	pop	31641
Juglans regia (English walnut)	jre	36946
Vitis vinifera (wine grape)	vvi	25843
Solanum lycopersicum (tomato)	sly	25613
Nicotiana tabacum (common tobacco)	nta	61780
Ipomoea nil (Japanese morning glory)	ini	35267
Olea europaea var. sylvestris (wild olive)	oeu	40041
Helianthus annuus (common sunflower)	han	58340
Spinacia oleracea (spinach)	soe	25734
Oryza sativa japonica (Japanese rice) (RefSeq)	osa	28073
Oryza sativa japonica (Japanese rice) (RAPDB)	dosa	35679
Zea mays (maize)	zma	37376
Musa acuminata (wild Malaysian banana)	mus	30737
Dendrobium catenatum	dct	23208
Amborella trichopoda	atr	17106
	Total	1451119
