# Supplementary material for: RNA-Seq and secondary metabolite analyses reveal a putative defence-transcriptome in Norway spruce (Picea abies) against needle bladder rust (Chrysomyxa rhododendri) infection
Source: BMC Genomics. 2020 May 1;21:336. doi: 10.1186/s12864-020-6587-z (PMC7195740; doi:10.1186/s12864-020-6587-z)
Supplement: Supplementary file 14 — Additional file 14: Table S8. Picea abies pathway hierarchy model. This model was created by merging several plant reference pathway hierarchies available at KEGG and was used to standardize the KO assignment results (Additional file 6: Table S4). (XLS 25 kb) [file 12864_2020_6587_MOESM14_ESM.xls]

## Sheet: Picea abies pathway hierarchy
Metabolism
Global and overview maps
01100 Metabolic pathways
01110 Biosynthesis of secondary metabolites
01200 Carbon metabolism
01210 2-Oxocarboxylic acid metabolism
01212 Fatty acid metabolism
01230 Biosynthesis of amino acids
Carbohydrate metabolism
00010 Glycolysis / Gluconeogenesis
00020 Citrate cycle (TCA cycle)
00030 Pentose phosphate pathway
00040 Pentose and glucuronate interconversions
00051 Fructose and mannose metabolism
00052 Galactose metabolism
00053 Ascorbate and aldarate metabolism
00500 Starch and sucrose metabolism
00520 Amino sugar and nucleotide sugar metabolism
00620 Pyruvate metabolism
00630 Glyoxylate and dicarboxylate metabolism
00640 Propanoate metabolism
00650 Butanoate metabolism
00660 C5-Branched dibasic acid metabolism
00562 Inositol phosphate metabolism
Energy metabolism
00190 Oxidative phosphorylation
00195 Photosynthesis
00196 Photosynthesis - antenna proteins
00710 Carbon fixation in photosynthetic organisms
00910 Nitrogen metabolism
00920 Sulfur metabolism
Lipid metabolism
00061 Fatty acid biosynthesis
00062 Fatty acid elongation
00071 Fatty acid degradation
00072 Synthesis and degradation of ketone bodies
00073 Cutin, suberine and wax biosynthesis
00100 Steroid biosynthesis
00561 Glycerolipid metabolism
00564 Glycerophospholipid metabolism
00565 Ether lipid metabolism
00600 Sphingolipid metabolism
00590 Arachidonic acid metabolism
00591 Linoleic acid metabolism
00592 alpha-Linolenic acid metabolism
01040 Biosynthesis of unsaturated fatty acids
Nucleotide metabolism
00230 Purine metabolism
00240 Pyrimidine metabolism
Amino acid metabolism
00250 Alanine, aspartate and glutamate metabolism
00260 Glycine, serine and threonine metabolism
00270 Cysteine and methionine metabolism
00280 Valine, leucine and isoleucine degradation
00290 Valine, leucine and isoleucine biosynthesis
00300 Lysine biosynthesis
00310 Lysine degradation
00220 Arginine biosynthesis
00330 Arginine and proline metabolism
00340 Histidine metabolism
00350 Tyrosine metabolism
00360 Phenylalanine metabolism
00380 Tryptophan metabolism
00400 Phenylalanine, tyrosine and tryptophan biosynthesis
Metabolism of other amino acids
00410 beta-Alanine metabolism
00430 Taurine and hypotaurine metabolism
00440 Phosphonate and phosphinate metabolism
00450 Selenocompound metabolism
00460 Cyanoamino acid metabolism
00480 Glutathione metabolism
Glycan biosynthesis and metabolism
00510 N-Glycan biosynthesis
00515 Mannose type O-glycan biosynthesis
00514 Other types of O-glycan biosynthesis
00531 Glycosaminoglycan degradation
00563 Glycosylphosphatidylinositol (GPI)-anchor biosynthesis
00601 Glycosphingolipid biosynthesis - lacto and neolacto series
00603 Glycosphingolipid biosynthesis - globo and isoglobo series
00604 Glycosphingolipid biosynthesis - ganglio series
00511 Other glycan degradation
Metabolism of cofactors and vitamins
00730 Thiamine metabolism
00740 Riboflavin metabolism
00750 Vitamin B6 metabolism
00760 Nicotinate and nicotinamide metabolism
00770 Pantothenate and CoA biosynthesis
00780 Biotin metabolism
00785 Lipoic acid metabolism
00790 Folate biosynthesis
00670 One carbon pool by folate
00860 Porphyrin and chlorophyll metabolism
00130 Ubiquinone and other terpenoid-quinone biosynthesis
Metabolism of terpenoids and polyketides
00900 Terpenoid backbone biosynthesis
00902 Monoterpenoid biosynthesis
00909 Sesquiterpenoid and triterpenoid biosynthesis
00904 Diterpenoid biosynthesis
00906 Carotenoid biosynthesis
00905 Brassinosteroid biosynthesis
00908 Zeatin biosynthesis
Biosynthesis of other secondary metabolites
00940 Phenylpropanoid biosynthesis
00945 Stilbenoid, diarylheptanoid and gingerol biosynthesis
00941 Flavonoid biosynthesis
00944 Flavone and flavonol biosynthesis
00942 Anthocyanin biosynthesis
00901 Indole alkaloid biosynthesis
00901 Indole alkaloid biosynthesis
00950 Isoquinoline alkaloid biosynthesis
00960 Tropane, piperidine and pyridine alkaloid biosynthesis
01058 Acridone alkaloid biosynthesis
00232 Caffeine metabolism
00965 Betalain biosynthesis
00966 Glucosinolate biosynthesis
00402 Benzoxazinoid biosynthesis
00261 Monobactam biosynthesis
00999 Biosynthesis of secondary metabolites - unclassified
Genetic Information Processing
Transcription
03020 RNA polymerase
03022 Basal transcription factors
03040 Spliceosome
Translation
03010 Ribosome
00970 Aminoacyl-tRNA biosynthesis
03013 RNA transport
03015 mRNA surveillance pathway
03008 Ribosome biogenesis in eukaryotes
Folding, sorting and degradation
03060 Protein export
04141 Protein processing in endoplasmic reticulum
04130 SNARE interactions in vesicular transport
04120 Ubiquitin mediated proteolysis
04122 Sulfur relay system
03050 Proteasome
03018 RNA degradation
Replication and repair
03030 DNA replication
03410 Base excision repair
03420 Nucleotide excision repair
03430 Mismatch repair
03440 Homologous recombination
03450 Non-homologous end-joining
Environmental Information Processing
Membrane transport
02010 ABC transporters
Signal transduction
04016 MAPK signaling pathway - plant
04070 Phosphatidylinositol signaling system
04075 Plant hormone signal transduction
Cellular Processes
Transport and catabolism
04144 Endocytosis
04145 Phagosome
04146 Peroxisome
04136 Autophagy - other
Organismal Systems
Environmental adaptation
04712 Circadian rhythm - plant
04626 Plant-pathogen interaction
Human Diseases
Endocrine and metabolic diseases
04933 AGE-RAGE signaling pathway in diabetic complications
Drug resistance: Antimicrobial
01502 Vancomycin resistance

## Sheet: Reference pathways
Arabidopsis thaliana (thale cress)	Brassica napus (rape)	Citrus sinensis (Valencia orange)	Theobroma cacao (cacao)	Gossypium hirsutum (upland cotton)	Eucalyptus grandis (rose gum)	Glycine max (soybean)	Medicago truncatula (barrel medic)	Malus domestica (apple)	Populus trichocarpa (black cottonwood)	Juglans regia (English walnut)	Vitis vinifera (wine grape)	Nicotiana tabacum (common tobacco)	Oryza sativa japonica (Japanese rice) (RefSeq)	Oryza sativa japonica (Japanese rice) (RAPDB)	Zea mays (maize)	Amborella trichopoda
Metabolism	Metabolism	Metabolism	Metabolism	Metabolism	Metabolism	Metabolism	Metabolism	Metabolism	Metabolism	Metabolism	Metabolism	Metabolism	Metabolism	Metabolism	Metabolism	Metabolism
Global and overview maps	Global and overview maps	Global and overview maps	Global and overview maps	Global and overview maps	Global and overview maps	Global and overview maps	Global and overview maps	Global and overview maps	Global and overview maps	Global and overview maps	Global and overview maps	Global and overview maps	Global and overview maps	Global and overview maps	Global and overview maps	Global and overview maps
01100 Metabolic pathways	01100 Metabolic pathways	01100 Metabolic pathways	01100 Metabolic pathways	01100 Metabolic pathways	01100 Metabolic pathways	01100 Metabolic pathways	01100 Metabolic pathways	01100 Metabolic pathways	01100 Metabolic pathways	01100 Metabolic pathways	01100 Metabolic pathways	01100 Metabolic pathways	01100 Metabolic pathways	01100 Metabolic pathways	01100 Metabolic pathways	01100 Metabolic pathways
01110 Biosynthesis of secondary metabolites	01110 Biosynthesis of secondary metabolites	01110 Biosynthesis of secondary metabolites	01110 Biosynthesis of secondary metabolites	01110 Biosynthesis of secondary metabolites	01110 Biosynthesis of secondary metabolites	01110 Biosynthesis of secondary metabolites	01110 Biosynthesis of secondary metabolites	01110 Biosynthesis of secondary metabolites	01110 Biosynthesis of secondary metabolites	01110 Biosynthesis of secondary metabolites	01110 Biosynthesis of secondary metabolites	01110 Biosynthesis of secondary metabolites	01110 Biosynthesis of secondary metabolites	01110 Biosynthesis of secondary metabolites	01110 Biosynthesis of secondary metabolites	01110 Biosynthesis of secondary metabolites
01200 Carbon metabolism	01200 Carbon metabolism	01200 Carbon metabolism	01200 Carbon metabolism	01200 Carbon metabolism	01200 Carbon metabolism	01200 Carbon metabolism	01200 Carbon metabolism	01200 Carbon metabolism	01200 Carbon metabolism	01200 Carbon metabolism	01200 Carbon metabolism	01200 Carbon metabolism	01200 Carbon metabolism	01200 Carbon metabolism	01200 Carbon metabolism	01200 Carbon metabolism
01210 2-Oxocarboxylic acid metabolism	01210 2-Oxocarboxylic acid metabolism	01210 2-Oxocarboxylic acid metabolism	01210 2-Oxocarboxylic acid metabolism	01210 2-Oxocarboxylic acid metabolism	01210 2-Oxocarboxylic acid metabolism	01210 2-Oxocarboxylic acid metabolism	01210 2-Oxocarboxylic acid metabolism	01210 2-Oxocarboxylic acid metabolism	01210 2-Oxocarboxylic acid metabolism	01210 2-Oxocarboxylic acid metabolism	01210 2-Oxocarboxylic acid metabolism	01210 2-Oxocarboxylic acid metabolism	01210 2-Oxocarboxylic acid metabolism	01210 2-Oxocarboxylic acid metabolism	01210 2-Oxocarboxylic acid metabolism	01210 2-Oxocarboxylic acid metabolism
01212 Fatty acid metabolism	01212 Fatty acid metabolism	01212 Fatty acid metabolism	01212 Fatty acid metabolism	01212 Fatty acid metabolism	01212 Fatty acid metabolism	01212 Fatty acid metabolism	01212 Fatty acid metabolism	01212 Fatty acid metabolism	01212 Fatty acid metabolism	01212 Fatty acid metabolism	01212 Fatty acid metabolism	01212 Fatty acid metabolism	01212 Fatty acid metabolism	01212 Fatty acid metabolism	01212 Fatty acid metabolism	01212 Fatty acid metabolism
01230 Biosynthesis of amino acids	01230 Biosynthesis of amino acids	01230 Biosynthesis of amino acids	01230 Biosynthesis of amino acids	01230 Biosynthesis of amino acids	01230 Biosynthesis of amino acids	01230 Biosynthesis of amino acids	01230 Biosynthesis of amino acids	01230 Biosynthesis of amino acids	01230 Biosynthesis of amino acids	01230 Biosynthesis of amino acids	01230 Biosynthesis of amino acids	01230 Biosynthesis of amino acids	01230 Biosynthesis of amino acids	01230 Biosynthesis of amino acids	01230 Biosynthesis of amino acids	01230 Biosynthesis of amino acids
Carbohydrate metabolism	Carbohydrate metabolism	Carbohydrate metabolism	Carbohydrate metabolism	Carbohydrate metabolism	Carbohydrate metabolism	Carbohydrate metabolism	Carbohydrate metabolism	Carbohydrate metabolism	Carbohydrate metabolism	Carbohydrate metabolism	Carbohydrate metabolism	Carbohydrate metabolism	Carbohydrate metabolism	Carbohydrate metabolism	Carbohydrate metabolism	Carbohydrate metabolism
00010 Glycolysis / Gluconeogenesis	00010 Glycolysis / Gluconeogenesis	00010 Glycolysis / Gluconeogenesis	00010 Glycolysis / Gluconeogenesis	00010 Glycolysis / Gluconeogenesis	00010 Glycolysis / Gluconeogenesis	00010 Glycolysis / Gluconeogenesis	00010 Glycolysis / Gluconeogenesis	00010 Glycolysis / Gluconeogenesis	00010 Glycolysis / Gluconeogenesis	00010 Glycolysis / Gluconeogenesis	00010 Glycolysis / Gluconeogenesis	00010 Glycolysis / Gluconeogenesis	00010 Glycolysis / Gluconeogenesis	00010 Glycolysis / Gluconeogenesis	00010 Glycolysis / Gluconeogenesis	00010 Glycolysis / Gluconeogenesis
00020 Citrate cycle (TCA cycle)	00020 Citrate cycle (TCA cycle)	00020 Citrate cycle (TCA cycle)	00020 Citrate cycle (TCA cycle)	00020 Citrate cycle (TCA cycle)	00020 Citrate cycle (TCA cycle)	00020 Citrate cycle (TCA cycle)	00020 Citrate cycle (TCA cycle)	00020 Citrate cycle (TCA cycle)	00020 Citrate cycle (TCA cycle)	00020 Citrate cycle (TCA cycle)	00020 Citrate cycle (TCA cycle)	00020 Citrate cycle (TCA cycle)	00020 Citrate cycle (TCA cycle)	00020 Citrate cycle (TCA cycle)	00020 Citrate cycle (TCA cycle)	00020 Citrate cycle (TCA cycle)
00030 Pentose phosphate pathway	00030 Pentose phosphate pathway	00030 Pentose phosphate pathway	00030 Pentose phosphate pathway	00030 Pentose phosphate pathway	00030 Pentose phosphate pathway	00030 Pentose phosphate pathway	00030 Pentose phosphate pathway	00030 Pentose phosphate pathway	00030 Pentose phosphate pathway	00030 Pentose phosphate pathway	00030 Pentose phosphate pathway	00030 Pentose phosphate pathway	00030 Pentose phosphate pathway	00030 Pentose phosphate pathway	00030 Pentose phosphate pathway	00030 Pentose phosphate pathway
00040 Pentose and glucuronate interconversions	00040 Pentose and glucuronate interconversions	00040 Pentose and glucuronate interconversions	00040 Pentose and glucuronate interconversions	00040 Pentose and glucuronate interconversions	00040 Pentose and glucuronate interconversions	00040 Pentose and glucuronate interconversions	00040 Pentose and glucuronate interconversions	00040 Pentose and glucuronate interconversions	00040 Pentose and glucuronate interconversions	00040 Pentose and glucuronate interconversions	00040 Pentose and glucuronate interconversions	00040 Pentose and glucuronate interconversions	00040 Pentose and glucuronate interconversions	00040 Pentose and glucuronate interconversions	00040 Pentose and glucuronate interconversions	00040 Pentose and glucuronate interconversions
00051 Fructose and mannose metabolism	00051 Fructose and mannose metabolism	00051 Fructose and mannose metabolism	00051 Fructose and mannose metabolism	00051 Fructose and mannose metabolism	00051 Fructose and mannose metabolism	00051 Fructose and mannose metabolism	00051 Fructose and mannose metabolism	00051 Fructose and mannose metabolism	00051 Fructose and mannose metabolism	00051 Fructose and mannose metabolism	00051 Fructose and mannose metabolism	00051 Fructose and mannose metabolism	00051 Fructose and mannose metabolism	00051 Fructose and mannose metabolism	00051 Fructose and mannose metabolism	00051 Fructose and mannose metabolism
00052 Galactose metabolism	00052 Galactose metabolism	00052 Galactose metabolism	00052 Galactose metabolism	00052 Galactose metabolism	00052 Galactose metabolism	00052 Galactose metabolism	00052 Galactose metabolism	00052 Galactose metabolism	00052 Galactose metabolism	00052 Galactose metabolism	00052 Galactose metabolism	00052 Galactose metabolism	00052 Galactose metabolism	00052 Galactose metabolism	00052 Galactose metabolism	00052 Galactose metabolism
00053 Ascorbate and aldarate metabolism	00053 Ascorbate and aldarate metabolism	00053 Ascorbate and aldarate metabolism	00053 Ascorbate and aldarate metabolism	00053 Ascorbate and aldarate metabolism	00053 Ascorbate and aldarate metabolism	00053 Ascorbate and aldarate metabolism	00053 Ascorbate and aldarate metabolism	00053 Ascorbate and aldarate metabolism	00053 Ascorbate and aldarate metabolism	00053 Ascorbate and aldarate metabolism	00053 Ascorbate and aldarate metabolism	00053 Ascorbate and aldarate metabolism	00053 Ascorbate and aldarate metabolism	00053 Ascorbate and aldarate metabolism	00053 Ascorbate and aldarate metabolism	00053 Ascorbate and aldarate metabolism
00500 Starch and sucrose metabolism	00500 Starch and sucrose metabolism	00500 Starch and sucrose metabolism	00500 Starch and sucrose metabolism	00500 Starch and sucrose metabolism	00500 Starch and sucrose metabolism	00500 Starch and sucrose metabolism	00500 Starch and sucrose metabolism	00500 Starch and sucrose metabolism	00500 Starch and sucrose metabolism	00500 Starch and sucrose metabolism	00500 Starch and sucrose metabolism	00500 Starch and sucrose metabolism	00500 Starch and sucrose metabolism	00500 Starch and sucrose metabolism	00500 Starch and sucrose metabolism	00500 Starch and sucrose metabolism
00520 Amino sugar and nucleotide sugar metabolism	00520 Amino sugar and nucleotide sugar metabolism	00520 Amino sugar and nucleotide sugar metabolism	00520 Amino sugar and nucleotide sugar metabolism	00520 Amino sugar and nucleotide sugar metabolism	00520 Amino sugar and nucleotide sugar metabolism	00520 Amino sugar and nucleotide sugar metabolism	00520 Amino sugar and nucleotide sugar metabolism	00520 Amino sugar and nucleotide sugar metabolism	00520 Amino sugar and nucleotide sugar metabolism	00520 Amino sugar and nucleotide sugar metabolism	00520 Amino sugar and nucleotide sugar metabolism	00520 Amino sugar and nucleotide sugar metabolism	00520 Amino sugar and nucleotide sugar metabolism	00520 Amino sugar and nucleotide sugar metabolism	00520 Amino sugar and nucleotide sugar metabolism	00520 Amino sugar and nucleotide sugar metabolism
00620 Pyruvate metabolism	00620 Pyruvate metabolism	00620 Pyruvate metabolism	00620 Pyruvate metabolism	00620 Pyruvate metabolism	00620 Pyruvate metabolism	00620 Pyruvate metabolism	00620 Pyruvate metabolism	00620 Pyruvate metabolism	00620 Pyruvate metabolism	00620 Pyruvate metabolism	00620 Pyruvate metabolism	00620 Pyruvate metabolism	00620 Pyruvate metabolism	00620 Pyruvate metabolism	00620 Pyruvate metabolism	00620 Pyruvate metabolism
00630 Glyoxylate and dicarboxylate metabolism	00630 Glyoxylate and dicarboxylate metabolism	00630 Glyoxylate and dicarboxylate metabolism	00630 Glyoxylate and dicarboxylate metabolism	00630 Glyoxylate and dicarboxylate metabolism	00630 Glyoxylate and dicarboxylate metabolism	00630 Glyoxylate and dicarboxylate metabolism	00630 Glyoxylate and dicarboxylate metabolism	00630 Glyoxylate and dicarboxylate metabolism	00630 Glyoxylate and dicarboxylate metabolism	00630 Glyoxylate and dicarboxylate metabolism	00630 Glyoxylate and dicarboxylate metabolism	00630 Glyoxylate and dicarboxylate metabolism	00630 Glyoxylate and dicarboxylate metabolism	00630 Glyoxylate and dicarboxylate metabolism	00630 Glyoxylate and dicarboxylate metabolism	00630 Glyoxylate and dicarboxylate metabolism
00640 Propanoate metabolism	00640 Propanoate metabolism	00640 Propanoate metabolism	00640 Propanoate metabolism	00640 Propanoate metabolism	00640 Propanoate metabolism	00640 Propanoate metabolism	00640 Propanoate metabolism	00640 Propanoate metabolism	00640 Propanoate metabolism	00640 Propanoate metabolism	00640 Propanoate metabolism	00640 Propanoate metabolism	00640 Propanoate metabolism	00640 Propanoate metabolism	00640 Propanoate metabolism	00640 Propanoate metabolism
00650 Butanoate metabolism	00650 Butanoate metabolism	00650 Butanoate metabolism	00650 Butanoate metabolism	00650 Butanoate metabolism	00650 Butanoate metabolism	00650 Butanoate metabolism	00650 Butanoate metabolism	00650 Butanoate metabolism	00650 Butanoate metabolism	00650 Butanoate metabolism	00650 Butanoate metabolism	00650 Butanoate metabolism	00650 Butanoate metabolism	00650 Butanoate metabolism	00650 Butanoate metabolism	00650 Butanoate metabolism
00660 C5-Branched dibasic acid metabolism	00660 C5-Branched dibasic acid metabolism	00660 C5-Branched dibasic acid metabolism	00660 C5-Branched dibasic acid metabolism	00660 C5-Branched dibasic acid metabolism	00660 C5-Branched dibasic acid metabolism	00660 C5-Branched dibasic acid metabolism	00660 C5-Branched dibasic acid metabolism	00660 C5-Branched dibasic acid metabolism	00660 C5-Branched dibasic acid metabolism	00660 C5-Branched dibasic acid metabolism	00660 C5-Branched dibasic acid metabolism	00660 C5-Branched dibasic acid metabolism	00660 C5-Branched dibasic acid metabolism	00660 C5-Branched dibasic acid metabolism	00660 C5-Branched dibasic acid metabolism	00660 C5-Branched dibasic acid metabolism
00562 Inositol phosphate metabolism	00562 Inositol phosphate metabolism	00562 Inositol phosphate metabolism	00562 Inositol phosphate metabolism	00562 Inositol phosphate metabolism	00562 Inositol phosphate metabolism	00562 Inositol phosphate metabolism	00562 Inositol phosphate metabolism	00562 Inositol phosphate metabolism	00562 Inositol phosphate metabolism	00562 Inositol phosphate metabolism	00562 Inositol phosphate metabolism	00562 Inositol phosphate metabolism	00562 Inositol phosphate metabolism	00562 Inositol phosphate metabolism	00562 Inositol phosphate metabolism	00562 Inositol phosphate metabolism
Energy metabolism	Energy metabolism	Energy metabolism	Energy metabolism	Energy metabolism	Energy metabolism	Energy metabolism	Energy metabolism	Energy metabolism	Energy metabolism	Energy metabolism	Energy metabolism	Energy metabolism	Energy metabolism	Energy metabolism	Energy metabolism	Energy metabolism
00190 Oxidative phosphorylation	00190 Oxidative phosphorylation	00190 Oxidative phosphorylation	00190 Oxidative phosphorylation	00190 Oxidative phosphorylation	00190 Oxidative phosphorylation	00190 Oxidative phosphorylation	00190 Oxidative phosphorylation	00190 Oxidative phosphorylation	00190 Oxidative phosphorylation	00190 Oxidative phosphorylation	00190 Oxidative phosphorylation	00190 Oxidative phosphorylation	00190 Oxidative phosphorylation	00190 Oxidative phosphorylation	00190 Oxidative phosphorylation	00190 Oxidative phosphorylation
00195 Photosynthesis	00195 Photosynthesis	00195 Photosynthesis	00195 Photosynthesis	00195 Photosynthesis	00195 Photosynthesis	00195 Photosynthesis	00195 Photosynthesis	00195 Photosynthesis	00195 Photosynthesis	00195 Photosynthesis	00195 Photosynthesis	00195 Photosynthesis	00195 Photosynthesis	00195 Photosynthesis	00195 Photosynthesis	00195 Photosynthesis
00196 Photosynthesis - antenna proteins	00196 Photosynthesis - antenna proteins	00196 Photosynthesis - antenna proteins	00196 Photosynthesis - antenna proteins	00196 Photosynthesis - antenna proteins	00196 Photosynthesis - antenna proteins	00196 Photosynthesis - antenna proteins	00196 Photosynthesis - antenna proteins	00196 Photosynthesis - antenna proteins	00196 Photosynthesis - antenna proteins	00196 Photosynthesis - antenna proteins	00196 Photosynthesis - antenna proteins	00196 Photosynthesis - antenna proteins	00196 Photosynthesis - antenna proteins	00196 Photosynthesis - antenna proteins	00196 Photosynthesis - antenna proteins	00196 Photosynthesis - antenna proteins
00710 Carbon fixation in photosynthetic organisms	00710 Carbon fixation in photosynthetic organisms	00710 Carbon fixation in photosynthetic organisms	00710 Carbon fixation in photosynthetic organisms	00710 Carbon fixation in photosynthetic organisms	00710 Carbon fixation in photosynthetic organisms	00710 Carbon fixation in photosynthetic organisms	00710 Carbon fixation in photosynthetic organisms	00710 Carbon fixation in photosynthetic organisms	00710 Carbon fixation in photosynthetic organisms	00710 Carbon fixation in photosynthetic organisms	00710 Carbon fixation in photosynthetic organisms	00710 Carbon fixation in photosynthetic organisms	00710 Carbon fixation in photosynthetic organisms	00710 Carbon fixation in photosynthetic organisms	00710 Carbon fixation in photosynthetic organisms	00710 Carbon fixation in photosynthetic organisms
00910 Nitrogen metabolism	00910 Nitrogen metabolism	00910 Nitrogen metabolism	00910 Nitrogen metabolism	00910 Nitrogen metabolism	00910 Nitrogen metabolism	00910 Nitrogen metabolism	00910 Nitrogen metabolism	00910 Nitrogen metabolism	00910 Nitrogen metabolism	00910 Nitrogen metabolism	00910 Nitrogen metabolism	00910 Nitrogen metabolism	00910 Nitrogen metabolism	00910 Nitrogen metabolism	00910 Nitrogen metabolism	00910 Nitrogen metabolism
00920 Sulfur metabolism	00920 Sulfur metabolism	00920 Sulfur metabolism	00920 Sulfur metabolism	00920 Sulfur metabolism	00920 Sulfur metabolism	00920 Sulfur metabolism	00920 Sulfur metabolism	00920 Sulfur metabolism	00920 Sulfur metabolism	00920 Sulfur metabolism	00920 Sulfur metabolism	00920 Sulfur metabolism	00920 Sulfur metabolism	00920 Sulfur metabolism	00920 Sulfur metabolism	00920 Sulfur metabolism
Lipid metabolism	Lipid metabolism	Lipid metabolism	Lipid metabolism	Lipid metabolism	Lipid metabolism	Lipid metabolism	Lipid metabolism	Lipid metabolism	Lipid metabolism	Lipid metabolism	Lipid metabolism	Lipid metabolism	Lipid metabolism	Lipid metabolism	Lipid metabolism	Lipid metabolism
00061 Fatty acid biosynthesis	00061 Fatty acid biosynthesis	00061 Fatty acid biosynthesis	00061 Fatty acid biosynthesis	00061 Fatty acid biosynthesis	00061 Fatty acid biosynthesis	00061 Fatty acid biosynthesis	00061 Fatty acid biosynthesis	00061 Fatty acid biosynthesis	00061 Fatty acid biosynthesis	00061 Fatty acid biosynthesis	00061 Fatty acid biosynthesis	00061 Fatty acid biosynthesis	00061 Fatty acid biosynthesis	00061 Fatty acid biosynthesis	00061 Fatty acid biosynthesis	00061 Fatty acid biosynthesis
00062 Fatty acid elongation	00062 Fatty acid elongation	00062 Fatty acid elongation	00062 Fatty acid elongation	00062 Fatty acid elongation	00062 Fatty acid elongation	00062 Fatty acid elongation	00062 Fatty acid elongation	00062 Fatty acid elongation	00062 Fatty acid elongation	00062 Fatty acid elongation	00062 Fatty acid elongation	00062 Fatty acid elongation	00062 Fatty acid elongation	00062 Fatty acid elongation	00062 Fatty acid elongation	00062 Fatty acid elongation
00071 Fatty acid degradation	00071 Fatty acid degradation	00071 Fatty acid degradation	00071 Fatty acid degradation	00071 Fatty acid degradation	00071 Fatty acid degradation	00071 Fatty acid degradation	00071 Fatty acid degradation	00071 Fatty acid degradation	00071 Fatty acid degradation	00071 Fatty acid degradation	00071 Fatty acid degradation	00071 Fatty acid degradation	00071 Fatty acid degradation	00071 Fatty acid degradation	00071 Fatty acid degradation	00071 Fatty acid degradation
00072 Synthesis and degradation of ketone bodies	00072 Synthesis and degradation of ketone bodies	00072 Synthesis and degradation of ketone bodies	00072 Synthesis and degradation of ketone bodies	00072 Synthesis and degradation of ketone bodies	00072 Synthesis and degradation of ketone bodies	00072 Synthesis and degradation of ketone bodies	00072 Synthesis and degradation of ketone bodies	00072 Synthesis and degradation of ketone bodies	00072 Synthesis and degradation of ketone bodies	00072 Synthesis and degradation of ketone bodies	00072 Synthesis and degradation of ketone bodies	00072 Synthesis and degradation of ketone bodies	00072 Synthesis and degradation of ketone bodies	00072 Synthesis and degradation of ketone bodies	00072 Synthesis and degradation of ketone bodies	00072 Synthesis and degradation of ketone bodies
00073 Cutin, suberine and wax biosynthesis	00073 Cutin, suberine and wax biosynthesis	00073 Cutin, suberine and wax biosynthesis	00073 Cutin, suberine and wax biosynthesis	00073 Cutin, suberine and wax biosynthesis	00073 Cutin, suberine and wax biosynthesis	00073 Cutin, suberine and wax biosynthesis	00073 Cutin, suberine and wax biosynthesis	00073 Cutin, suberine and wax biosynthesis	00073 Cutin, suberine and wax biosynthesis	00073 Cutin, suberine and wax biosynthesis	00073 Cutin, suberine and wax biosynthesis	00073 Cutin, suberine and wax biosynthesis	00073 Cutin, suberine and wax biosynthesis	00073 Cutin, suberine and wax biosynthesis	00073 Cutin, suberine and wax biosynthesis	00073 Cutin, suberine and wax biosynthesis
00100 Steroid biosynthesis	00100 Steroid biosynthesis	00100 Steroid biosynthesis	00100 Steroid biosynthesis	00100 Steroid biosynthesis	00100 Steroid biosynthesis	00100 Steroid biosynthesis	00100 Steroid biosynthesis	00100 Steroid biosynthesis	00100 Steroid biosynthesis	00100 Steroid biosynthesis	00100 Steroid biosynthesis	00100 Steroid biosynthesis	00100 Steroid biosynthesis	00100 Steroid biosynthesis	00100 Steroid biosynthesis	00100 Steroid biosynthesis
00561 Glycerolipid metabolism	00561 Glycerolipid metabolism	00561 Glycerolipid metabolism	00561 Glycerolipid metabolism	00561 Glycerolipid metabolism	00561 Glycerolipid metabolism	00561 Glycerolipid metabolism	00561 Glycerolipid metabolism	00561 Glycerolipid metabolism	00561 Glycerolipid metabolism	00561 Glycerolipid metabolism	00561 Glycerolipid metabolism	00561 Glycerolipid metabolism	00561 Glycerolipid metabolism	00561 Glycerolipid metabolism	00561 Glycerolipid metabolism	00561 Glycerolipid metabolism
00564 Glycerophospholipid metabolism	00564 Glycerophospholipid metabolism	00564 Glycerophospholipid metabolism	00564 Glycerophospholipid metabolism	00564 Glycerophospholipid metabolism	00564 Glycerophospholipid metabolism	00564 Glycerophospholipid metabolism	00564 Glycerophospholipid metabolism	00564 Glycerophospholipid metabolism	00564 Glycerophospholipid metabolism	00564 Glycerophospholipid metabolism	00564 Glycerophospholipid metabolism	00564 Glycerophospholipid metabolism	00564 Glycerophospholipid metabolism	00564 Glycerophospholipid metabolism	00564 Glycerophospholipid metabolism	00564 Glycerophospholipid metabolism
00565 Ether lipid metabolism	00565 Ether lipid metabolism	00565 Ether lipid metabolism	00565 Ether lipid metabolism	00565 Ether lipid metabolism	00565 Ether lipid metabolism	00565 Ether lipid metabolism	00565 Ether lipid metabolism	00565 Ether lipid metabolism	00565 Ether lipid metabolism	00565 Ether lipid metabolism	00565 Ether lipid metabolism	00565 Ether lipid metabolism	00565 Ether lipid metabolism	00565 Ether lipid metabolism	00565 Ether lipid metabolism	00565 Ether lipid metabolism
00600 Sphingolipid metabolism	00600 Sphingolipid metabolism	00600 Sphingolipid metabolism	00600 Sphingolipid metabolism	00600 Sphingolipid metabolism	00600 Sphingolipid metabolism	00600 Sphingolipid metabolism	00600 Sphingolipid metabolism	00600 Sphingolipid metabolism	00600 Sphingolipid metabolism	00600 Sphingolipid metabolism	00600 Sphingolipid metabolism	00600 Sphingolipid metabolism	00600 Sphingolipid metabolism	00600 Sphingolipid metabolism	00600 Sphingolipid metabolism	00600 Sphingolipid metabolism
00590 Arachidonic acid metabolism	00590 Arachidonic acid metabolism	00590 Arachidonic acid metabolism	00590 Arachidonic acid metabolism	00590 Arachidonic acid metabolism	00590 Arachidonic acid metabolism	00590 Arachidonic acid metabolism	00590 Arachidonic acid metabolism	00590 Arachidonic acid metabolism	00590 Arachidonic acid metabolism	00590 Arachidonic acid metabolism	00590 Arachidonic acid metabolism	00590 Arachidonic acid metabolism	00590 Arachidonic acid metabolism	00590 Arachidonic acid metabolism	00590 Arachidonic acid metabolism	00590 Arachidonic acid metabolism
00591 Linoleic acid metabolism	00591 Linoleic acid metabolism	00591 Linoleic acid metabolism	00591 Linoleic acid metabolism	00591 Linoleic acid metabolism	00591 Linoleic acid metabolism	00591 Linoleic acid metabolism	00591 Linoleic acid metabolism	00591 Linoleic acid metabolism	00591 Linoleic acid metabolism	00591 Linoleic acid metabolism	00591 Linoleic acid metabolism	00591 Linoleic acid metabolism	00591 Linoleic acid metabolism	00591 Linoleic acid metabolism	00591 Linoleic acid metabolism	00591 Linoleic acid metabolism
00592 alpha-Linolenic acid metabolism	00592 alpha-Linolenic acid metabolism	00592 alpha-Linolenic acid metabolism	00592 alpha-Linolenic acid metabolism	00592 alpha-Linolenic acid metabolism	00592 alpha-Linolenic acid metabolism	00592 alpha-Linolenic acid metabolism	00592 alpha-Linolenic acid metabolism	00592 alpha-Linolenic acid metabolism	00592 alpha-Linolenic acid metabolism	00592 alpha-Linolenic acid metabolism	00592 alpha-Linolenic acid metabolism	00592 alpha-Linolenic acid metabolism	00592 alpha-Linolenic acid metabolism	00592 alpha-Linolenic acid metabolism	00592 alpha-Linolenic acid metabolism	00592 alpha-Linolenic acid metabolism
01040 Biosynthesis of unsaturated fatty acids	01040 Biosynthesis of unsaturated fatty acids	01040 Biosynthesis of unsaturated fatty acids	01040 Biosynthesis of unsaturated fatty acids	01040 Biosynthesis of unsaturated fatty acids	01040 Biosynthesis of unsaturated fatty acids	01040 Biosynthesis of unsaturated fatty acids	01040 Biosynthesis of unsaturated fatty acids	01040 Biosynthesis of unsaturated fatty acids	01040 Biosynthesis of unsaturated fatty acids	01040 Biosynthesis of unsaturated fatty acids	01040 Biosynthesis of unsaturated fatty acids	01040 Biosynthesis of unsaturated fatty acids	01040 Biosynthesis of unsaturated fatty acids	01040 Biosynthesis of unsaturated fatty acids	01040 Biosynthesis of unsaturated fatty acids	01040 Biosynthesis of unsaturated fatty acids
Nucleotide metabolism	Nucleotide metabolism	Nucleotide metabolism	Nucleotide metabolism	Nucleotide metabolism	Nucleotide metabolism	Nucleotide metabolism	Nucleotide metabolism	Nucleotide metabolism	Nucleotide metabolism	Nucleotide metabolism	Nucleotide metabolism	Nucleotide metabolism	Nucleotide metabolism	Nucleotide metabolism	Nucleotide metabolism	Nucleotide metabolism
00230 Purine metabolism	00230 Purine metabolism	00230 Purine metabolism	00230 Purine metabolism	00230 Purine metabolism	00230 Purine metabolism	00230 Purine metabolism	00230 Purine metabolism	00230 Purine metabolism	00230 Purine metabolism	00230 Purine metabolism	00230 Purine metabolism	00230 Purine metabolism	00230 Purine metabolism	00230 Purine metabolism	00230 Purine metabolism	00230 Purine metabolism
00240 Pyrimidine metabolism	00240 Pyrimidine metabolism	00240 Pyrimidine metabolism	00240 Pyrimidine metabolism	00240 Pyrimidine metabolism	00240 Pyrimidine metabolism	00240 Pyrimidine metabolism	00240 Pyrimidine metabolism	00240 Pyrimidine metabolism	00240 Pyrimidine metabolism	00240 Pyrimidine metabolism	00240 Pyrimidine metabolism	00240 Pyrimidine metabolism	00240 Pyrimidine metabolism	00240 Pyrimidine metabolism	00240 Pyrimidine metabolism	00240 Pyrimidine metabolism
Amino acid metabolism	Amino acid metabolism	Amino acid metabolism	Amino acid metabolism	Amino acid metabolism	Amino acid metabolism	Amino acid metabolism	Amino acid metabolism	Amino acid metabolism	Amino acid metabolism	Amino acid metabolism	Amino acid metabolism	Amino acid metabolism	Amino acid metabolism	Amino acid metabolism	Amino acid metabolism	Amino acid metabolism
00250 Alanine, aspartate and glutamate metabolism	00250 Alanine, aspartate and glutamate metabolism	00250 Alanine, aspartate and glutamate metabolism	00250 Alanine, aspartate and glutamate metabolism	00250 Alanine, aspartate and glutamate metabolism	00250 Alanine, aspartate and glutamate metabolism	00250 Alanine, aspartate and glutamate metabolism	00250 Alanine, aspartate and glutamate metabolism	00250 Alanine, aspartate and glutamate metabolism	00250 Alanine, aspartate and glutamate metabolism	00250 Alanine, aspartate and glutamate metabolism	00250 Alanine, aspartate and glutamate metabolism	00250 Alanine, aspartate and glutamate metabolism	00250 Alanine, aspartate and glutamate metabolism	00250 Alanine, aspartate and glutamate metabolism	00250 Alanine, aspartate and glutamate metabolism	00250 Alanine, aspartate and glutamate metabolism
00260 Glycine, serine and threonine metabolism	00260 Glycine, serine and threonine metabolism	00260 Glycine, serine and threonine metabolism	00260 Glycine, serine and threonine metabolism	00260 Glycine, serine and threonine metabolism	00260 Glycine, serine and threonine metabolism	00260 Glycine, serine and threonine metabolism	00260 Glycine, serine and threonine metabolism	00260 Glycine, serine and threonine metabolism	00260 Glycine, serine and threonine metabolism	00260 Glycine, serine and threonine metabolism	00260 Glycine, serine and threonine metabolism	00260 Glycine, serine and threonine metabolism	00260 Glycine, serine and threonine metabolism	00260 Glycine, serine and threonine metabolism	00260 Glycine, serine and threonine metabolism	00260 Glycine, serine and threonine metabolism
00270 Cysteine and methionine metabolism	00270 Cysteine and methionine metabolism	00270 Cysteine and methionine metabolism	00270 Cysteine and methionine metabolism	00270 Cysteine and methionine metabolism	00270 Cysteine and methionine metabolism	00270 Cysteine and methionine metabolism	00270 Cysteine and methionine metabolism	00270 Cysteine and methionine metabolism	00270 Cysteine and methionine metabolism	00270 Cysteine and methionine metabolism	00270 Cysteine and methionine metabolism	00270 Cysteine and methionine metabolism	00270 Cysteine and methionine metabolism	00270 Cysteine and methionine metabolism	00270 Cysteine and methionine metabolism	00270 Cysteine and methionine metabolism
00280 Valine, leucine and isoleucine degradation	00280 Valine, leucine and isoleucine degradation	00280 Valine, leucine and isoleucine degradation	00280 Valine, leucine and isoleucine degradation	00280 Valine, leucine and isoleucine degradation	00280 Valine, leucine and isoleucine degradation	00280 Valine, leucine and isoleucine degradation	00280 Valine, leucine and isoleucine degradation	00280 Valine, leucine and isoleucine degradation	00280 Valine, leucine and isoleucine degradation	00280 Valine, leucine and isoleucine degradation	00280 Valine, leucine and isoleucine degradation	00280 Valine, leucine and isoleucine degradation	00280 Valine, leucine and isoleucine degradation	00280 Valine, leucine and isoleucine degradation	00280 Valine, leucine and isoleucine degradation	00280 Valine, leucine and isoleucine degradation
00290 Valine, leucine and isoleucine biosynthesis	00290 Valine, leucine and isoleucine biosynthesis	00290 Valine, leucine and isoleucine biosynthesis	00290 Valine, leucine and isoleucine biosynthesis	00290 Valine, leucine and isoleucine biosynthesis	00290 Valine, leucine and isoleucine biosynthesis	00290 Valine, leucine and isoleucine biosynthesis	00290 Valine, leucine and isoleucine biosynthesis	00290 Valine, leucine and isoleucine biosynthesis	00290 Valine, leucine and isoleucine biosynthesis	00290 Valine, leucine and isoleucine biosynthesis	00290 Valine, leucine and isoleucine biosynthesis	00290 Valine, leucine and isoleucine biosynthesis	00290 Valine, leucine and isoleucine biosynthesis	00290 Valine, leucine and isoleucine biosynthesis	00290 Valine, leucine and isoleucine biosynthesis	00290 Valine, leucine and isoleucine biosynthesis
00300 Lysine biosynthesis	00300 Lysine biosynthesis	00300 Lysine biosynthesis	00300 Lysine biosynthesis	00300 Lysine biosynthesis	00300 Lysine biosynthesis	00300 Lysine biosynthesis	00300 Lysine biosynthesis	00300 Lysine biosynthesis	00300 Lysine biosynthesis	00300 Lysine biosynthesis	00300 Lysine biosynthesis	00300 Lysine biosynthesis	00300 Lysine biosynthesis	00300 Lysine biosynthesis	00300 Lysine biosynthesis	00300 Lysine biosynthesis
00310 Lysine degradation	00310 Lysine degradation	00310 Lysine degradation	00310 Lysine degradation	00310 Lysine degradation	00310 Lysine degradation	00310 Lysine degradation	00310 Lysine degradation	00310 Lysine degradation	00310 Lysine degradation	00310 Lysine degradation	00310 Lysine degradation	00310 Lysine degradation	00310 Lysine degradation	00310 Lysine degradation	00310 Lysine degradation	00310 Lysine degradation
00220 Arginine biosynthesis	00220 Arginine biosynthesis	00220 Arginine biosynthesis	00220 Arginine biosynthesis	00220 Arginine biosynthesis	00220 Arginine biosynthesis	00220 Arginine biosynthesis	00220 Arginine biosynthesis	00220 Arginine biosynthesis	00220 Arginine biosynthesis	00220 Arginine biosynthesis	00220 Arginine biosynthesis	00220 Arginine biosynthesis	00220 Arginine biosynthesis	00220 Arginine biosynthesis	00220 Arginine biosynthesis	00220 Arginine biosynthesis
00330 Arginine and proline metabolism	00330 Arginine and proline metabolism	00330 Arginine and proline metabolism	00330 Arginine and proline metabolism	00330 Arginine and proline metabolism	00330 Arginine and proline metabolism	00330 Arginine and proline metabolism	00330 Arginine and proline metabolism	00330 Arginine and proline metabolism	00330 Arginine and proline metabolism	00330 Arginine and proline metabolism	00330 Arginine and proline metabolism	00330 Arginine and proline metabolism	00330 Arginine and proline metabolism	00330 Arginine and proline metabolism	00330 Arginine and proline metabolism	00330 Arginine and proline metabolism
00340 Histidine metabolism	00340 Histidine metabolism	00340 Histidine metabolism	00340 Histidine metabolism	00340 Histidine metabolism	00340 Histidine metabolism	00340 Histidine metabolism	00340 Histidine metabolism	00340 Histidine metabolism	00340 Histidine metabolism	00340 Histidine metabolism	00340 Histidine metabolism	00340 Histidine metabolism	00340 Histidine metabolism	00340 Histidine metabolism	00340 Histidine metabolism	00340 Histidine metabolism
00350 Tyrosine metabolism	00350 Tyrosine metabolism	00350 Tyrosine metabolism	00350 Tyrosine metabolism	00350 Tyrosine metabolism	00350 Tyrosine metabolism	00350 Tyrosine metabolism	00350 Tyrosine metabolism	00350 Tyrosine metabolism	00350 Tyrosine metabolism	00350 Tyrosine metabolism	00350 Tyrosine metabolism	00350 Tyrosine metabolism	00350 Tyrosine metabolism	00350 Tyrosine metabolism	00350 Tyrosine metabolism	00350 Tyrosine metabolism
00360 Phenylalanine metabolism	00360 Phenylalanine metabolism	00360 Phenylalanine metabolism	00360 Phenylalanine metabolism	00360 Phenylalanine metabolism	00360 Phenylalanine metabolism	00360 Phenylalanine metabolism	00360 Phenylalanine metabolism	00360 Phenylalanine metabolism	00360 Phenylalanine metabolism	00360 Phenylalanine metabolism	00360 Phenylalanine metabolism	00360 Phenylalanine metabolism	00360 Phenylalanine metabolism	00360 Phenylalanine metabolism	00360 Phenylalanine metabolism	00360 Phenylalanine metabolism
00380 Tryptophan metabolism	00380 Tryptophan metabolism	00380 Tryptophan metabolism	00380 Tryptophan metabolism	00380 Tryptophan metabolism	00380 Tryptophan metabolism	00380 Tryptophan metabolism	00380 Tryptophan metabolism	00380 Tryptophan metabolism	00380 Tryptophan metabolism	00380 Tryptophan metabolism	00380 Tryptophan metabolism	00380 Tryptophan metabolism	00380 Tryptophan metabolism	00380 Tryptophan metabolism	00380 Tryptophan metabolism	00380 Tryptophan metabolism
00400 Phenylalanine, tyrosine and tryptophan biosynthesis	00400 Phenylalanine, tyrosine and tryptophan biosynthesis	00400 Phenylalanine, tyrosine and tryptophan biosynthesis	00400 Phenylalanine, tyrosine and tryptophan biosynthesis	00400 Phenylalanine, tyrosine and tryptophan biosynthesis	00400 Phenylalanine, tyrosine and tryptophan biosynthesis	00400 Phenylalanine, tyrosine and tryptophan biosynthesis	00400 Phenylalanine, tyrosine and tryptophan biosynthesis	00400 Phenylalanine, tyrosine and tryptophan biosynthesis	00400 Phenylalanine, tyrosine and tryptophan biosynthesis	00400 Phenylalanine, tyrosine and tryptophan biosynthesis	00400 Phenylalanine, tyrosine and tryptophan biosynthesis	00400 Phenylalanine, tyrosine and tryptophan biosynthesis	00400 Phenylalanine, tyrosine and tryptophan biosynthesis	00400 Phenylalanine, tyrosine and tryptophan biosynthesis	00400 Phenylalanine, tyrosine and tryptophan biosynthesis	00400 Phenylalanine, tyrosine and tryptophan biosynthesis
Metabolism of other amino acids	Metabolism of other amino acids	Metabolism of other amino acids	Metabolism of other amino acids	Metabolism of other amino acids	Metabolism of other amino acids	Metabolism of other amino acids	Metabolism of other amino acids	Metabolism of other amino acids	Metabolism of other amino acids	Metabolism of other amino acids	Metabolism of other amino acids	Metabolism of other amino acids	Metabolism of other amino acids	Metabolism of other amino acids	Metabolism of other amino acids	Metabolism of other amino acids
00410 beta-Alanine metabolism	00410 beta-Alanine metabolism	00410 beta-Alanine metabolism	00410 beta-Alanine metabolism	00410 beta-Alanine metabolism	00410 beta-Alanine metabolism	00410 beta-Alanine metabolism	00410 beta-Alanine metabolism	00410 beta-Alanine metabolism	00410 beta-Alanine metabolism	00410 beta-Alanine metabolism	00410 beta-Alanine metabolism	00410 beta-Alanine metabolism	00410 beta-Alanine metabolism	00410 beta-Alanine metabolism	00410 beta-Alanine metabolism	00410 beta-Alanine metabolism
00430 Taurine and hypotaurine metabolism	00430 Taurine and hypotaurine metabolism	00430 Taurine and hypotaurine metabolism	00430 Taurine and hypotaurine metabolism	00430 Taurine and hypotaurine metabolism	00430 Taurine and hypotaurine metabolism	00430 Taurine and hypotaurine metabolism	00430 Taurine and hypotaurine metabolism	00430 Taurine and hypotaurine metabolism	00430 Taurine and hypotaurine metabolism	00430 Taurine and hypotaurine metabolism	00430 Taurine and hypotaurine metabolism	00430 Taurine and hypotaurine metabolism	00430 Taurine and hypotaurine metabolism	00430 Taurine and hypotaurine metabolism	00430 Taurine and hypotaurine metabolism	00430 Taurine and hypotaurine metabolism
00440 Phosphonate and phosphinate metabolism	00440 Phosphonate and phosphinate metabolism	00440 Phosphonate and phosphinate metabolism	00440 Phosphonate and phosphinate metabolism	00440 Phosphonate and phosphinate metabolism	00440 Phosphonate and phosphinate metabolism	00440 Phosphonate and phosphinate metabolism	00440 Phosphonate and phosphinate metabolism	00440 Phosphonate and phosphinate metabolism	00440 Phosphonate and phosphinate metabolism	00440 Phosphonate and phosphinate metabolism	00440 Phosphonate and phosphinate metabolism	00440 Phosphonate and phosphinate metabolism	00440 Phosphonate and phosphinate metabolism	00440 Phosphonate and phosphinate metabolism	00440 Phosphonate and phosphinate metabolism	00440 Phosphonate and phosphinate metabolism
00450 Selenocompound metabolism	00450 Selenocompound metabolism	00450 Selenocompound metabolism	00450 Selenocompound metabolism	00450 Selenocompound metabolism	00450 Selenocompound metabolism	00450 Selenocompound metabolism	00450 Selenocompound metabolism	00450 Selenocompound metabolism	00450 Selenocompound metabolism	00450 Selenocompound metabolism	00450 Selenocompound metabolism	00450 Selenocompound metabolism	00450 Selenocompound metabolism	00450 Selenocompound metabolism	00450 Selenocompound metabolism	00450 Selenocompound metabolism
00460 Cyanoamino acid metabolism	00460 Cyanoamino acid metabolism	00460 Cyanoamino acid metabolism	00460 Cyanoamino acid metabolism	00460 Cyanoamino acid metabolism	00460 Cyanoamino acid metabolism	00460 Cyanoamino acid metabolism	00460 Cyanoamino acid metabolism	00460 Cyanoamino acid metabolism	00460 Cyanoamino acid metabolism	00460 Cyanoamino acid metabolism	00460 Cyanoamino acid metabolism	00460 Cyanoamino acid metabolism	00460 Cyanoamino acid metabolism	00460 Cyanoamino acid metabolism	00460 Cyanoamino acid metabolism	00460 Cyanoamino acid metabolism
00480 Glutathione metabolism	00480 Glutathione metabolism	00480 Glutathione metabolism	00480 Glutathione metabolism	00480 Glutathione metabolism	00480 Glutathione metabolism	00480 Glutathione metabolism	00480 Glutathione metabolism	00480 Glutathione metabolism	00480 Glutathione metabolism	00480 Glutathione metabolism	00480 Glutathione metabolism	00480 Glutathione metabolism	00480 Glutathione metabolism	00480 Glutathione metabolism	00480 Glutathione metabolism	00480 Glutathione metabolism
Glycan biosynthesis and metabolism	Glycan biosynthesis and metabolism	Glycan biosynthesis and metabolism	Glycan biosynthesis and metabolism	Glycan biosynthesis and metabolism	Glycan biosynthesis and metabolism	Glycan biosynthesis and metabolism	Glycan biosynthesis and metabolism	Glycan biosynthesis and metabolism	Glycan biosynthesis and metabolism	Glycan biosynthesis and metabolism	Glycan biosynthesis and metabolism	Glycan biosynthesis and metabolism	Glycan biosynthesis and metabolism	Glycan biosynthesis and metabolism	Glycan biosynthesis and metabolism	Glycan biosynthesis and metabolism
00510 N-Glycan biosynthesis	00510 N-Glycan biosynthesis	00510 N-Glycan biosynthesis	00510 N-Glycan biosynthesis	00510 N-Glycan biosynthesis	00510 N-Glycan biosynthesis	00510 N-Glycan biosynthesis	00510 N-Glycan biosynthesis	00510 N-Glycan biosynthesis	00510 N-Glycan biosynthesis	00510 N-Glycan biosynthesis	00510 N-Glycan biosynthesis	00510 N-Glycan biosynthesis	00510 N-Glycan biosynthesis	00510 N-Glycan biosynthesis	00510 N-Glycan biosynthesis	00510 N-Glycan biosynthesis
		00515 Mannose type O-glycan biosynthesis		00515 Mannose type O-glycan biosynthesis	00515 Mannose type O-glycan biosynthesis			00515 Mannose type O-glycan biosynthesis	00515 Mannose type O-glycan biosynthesis	00515 Mannose type O-glycan biosynthesis					00515 Mannose type O-glycan biosynthesis	00515 Mannose type O-glycan biosynthesis
00514 Other types of O-glycan biosynthesis	00514 Other types of O-glycan biosynthesis	00514 Other types of O-glycan biosynthesis	00514 Other types of O-glycan biosynthesis	00514 Other types of O-glycan biosynthesis	00514 Other types of O-glycan biosynthesis	00514 Other types of O-glycan biosynthesis	00514 Other types of O-glycan biosynthesis	00514 Other types of O-glycan biosynthesis	00514 Other types of O-glycan biosynthesis	00514 Other types of O-glycan biosynthesis	00514 Other types of O-glycan biosynthesis	00514 Other types of O-glycan biosynthesis	00514 Other types of O-glycan biosynthesis	00514 Other types of O-glycan biosynthesis	00514 Other types of O-glycan biosynthesis	00514 Other types of O-glycan biosynthesis
00531 Glycosaminoglycan degradation	00531 Glycosaminoglycan degradation	00531 Glycosaminoglycan degradation	00531 Glycosaminoglycan degradation	00531 Glycosaminoglycan degradation	00531 Glycosaminoglycan degradation	00531 Glycosaminoglycan degradation	00531 Glycosaminoglycan degradation	00531 Glycosaminoglycan degradation	00531 Glycosaminoglycan degradation	00531 Glycosaminoglycan degradation	00531 Glycosaminoglycan degradation	00531 Glycosaminoglycan degradation	00531 Glycosaminoglycan degradation	00531 Glycosaminoglycan degradation	00531 Glycosaminoglycan degradation	00531 Glycosaminoglycan degradation
00563 Glycosylphosphatidylinositol (GPI)-anchor biosynthesis	00563 Glycosylphosphatidylinositol (GPI)-anchor biosynthesis	00563 Glycosylphosphatidylinositol (GPI)-anchor biosynthesis	00563 Glycosylphosphatidylinositol (GPI)-anchor biosynthesis	00563 Glycosylphosphatidylinositol (GPI)-anchor biosynthesis	00563 Glycosylphosphatidylinositol (GPI)-anchor biosynthesis	00563 Glycosylphosphatidylinositol (GPI)-anchor biosynthesis	00563 Glycosylphosphatidylinositol (GPI)-anchor biosynthesis	00563 Glycosylphosphatidylinositol (GPI)-anchor biosynthesis	00563 Glycosylphosphatidylinositol (GPI)-anchor biosynthesis	00563 Glycosylphosphatidylinositol (GPI)-anchor biosynthesis	00563 Glycosylphosphatidylinositol (GPI)-anchor biosynthesis	00563 Glycosylphosphatidylinositol (GPI)-anchor biosynthesis	00563 Glycosylphosphatidylinositol (GPI)-anchor biosynthesis	00563 Glycosylphosphatidylinositol (GPI)-anchor biosynthesis	00563 Glycosylphosphatidylinositol (GPI)-anchor biosynthesis	00563 Glycosylphosphatidylinositol (GPI)-anchor biosynthesis
00601 Glycosphingolipid biosynthesis - lacto and neolacto series	00601 Glycosphingolipid biosynthesis - lacto and neolacto series	00601 Glycosphingolipid biosynthesis - lacto and neolacto series	00601 Glycosphingolipid biosynthesis - lacto and neolacto series	00601 Glycosphingolipid biosynthesis - lacto and neolacto series	00601 Glycosphingolipid biosynthesis - lacto and neolacto series	00601 Glycosphingolipid biosynthesis - lacto and neolacto series	00601 Glycosphingolipid biosynthesis - lacto and neolacto series	00601 Glycosphingolipid biosynthesis - lacto and neolacto series	00601 Glycosphingolipid biosynthesis - lacto and neolacto series	00601 Glycosphingolipid biosynthesis - lacto and neolacto series	00601 Glycosphingolipid biosynthesis - lacto and neolacto series	00601 Glycosphingolipid biosynthesis - lacto and neolacto series	00601 Glycosphingolipid biosynthesis - lacto and neolacto series	00601 Glycosphingolipid biosynthesis - lacto and neolacto series	00601 Glycosphingolipid biosynthesis - lacto and neolacto series	00601 Glycosphingolipid biosynthesis - lacto and neolacto series
00603 Glycosphingolipid biosynthesis - globo and isoglobo series	00603 Glycosphingolipid biosynthesis - globo and isoglobo series	00603 Glycosphingolipid biosynthesis - globo and isoglobo series	00603 Glycosphingolipid biosynthesis - globo and isoglobo series	00603 Glycosphingolipid biosynthesis - globo and isoglobo series	00603 Glycosphingolipid biosynthesis - globo and isoglobo series	00603 Glycosphingolipid biosynthesis - globo and isoglobo series	00603 Glycosphingolipid biosynthesis - globo and isoglobo series	00603 Glycosphingolipid biosynthesis - globo and isoglobo series	00603 Glycosphingolipid biosynthesis - globo and isoglobo series	00603 Glycosphingolipid biosynthesis - globo and isoglobo series	00603 Glycosphingolipid biosynthesis - globo and isoglobo series	00603 Glycosphingolipid biosynthesis - globo and isoglobo series	00603 Glycosphingolipid biosynthesis - globo and isoglobo series	00603 Glycosphingolipid biosynthesis - globo and isoglobo series	00603 Glycosphingolipid biosynthesis - globo and isoglobo series	00603 Glycosphingolipid biosynthesis - globo and isoglobo series
00604 Glycosphingolipid biosynthesis - ganglio series	00604 Glycosphingolipid biosynthesis - ganglio series	00604 Glycosphingolipid biosynthesis - ganglio series	00604 Glycosphingolipid biosynthesis - ganglio series	00604 Glycosphingolipid biosynthesis - ganglio series	00604 Glycosphingolipid biosynthesis - ganglio series	00604 Glycosphingolipid biosynthesis - ganglio series	00604 Glycosphingolipid biosynthesis - ganglio series	00604 Glycosphingolipid biosynthesis - ganglio series	00604 Glycosphingolipid biosynthesis - ganglio series	00604 Glycosphingolipid biosynthesis - ganglio series	00604 Glycosphingolipid biosynthesis - ganglio series	00604 Glycosphingolipid biosynthesis - ganglio series	00604 Glycosphingolipid biosynthesis - ganglio series	00604 Glycosphingolipid biosynthesis - ganglio series	00604 Glycosphingolipid biosynthesis - ganglio series	00604 Glycosphingolipid biosynthesis - ganglio series
00511 Other glycan degradation	00511 Other glycan degradation	00511 Other glycan degradation	00511 Other glycan degradation	00511 Other glycan degradation	00511 Other glycan degradation	00511 Other glycan degradation	00511 Other glycan degradation	00511 Other glycan degradation	00511 Other glycan degradation	00511 Other glycan degradation	00511 Other glycan degradation	00511 Other glycan degradation	00511 Other glycan degradation	00511 Other glycan degradation	00511 Other glycan degradation	00511 Other glycan degradation
Metabolism of cofactors and vitamins	Metabolism of cofactors and vitamins	Metabolism of cofactors and vitamins	Metabolism of cofactors and vitamins	Metabolism of cofactors and vitamins	Metabolism of cofactors and vitamins	Metabolism of cofactors and vitamins	Metabolism of cofactors and vitamins	Metabolism of cofactors and vitamins	Metabolism of cofactors and vitamins	Metabolism of cofactors and vitamins	Metabolism of cofactors and vitamins	Metabolism of cofactors and vitamins	Metabolism of cofactors and vitamins	Metabolism of cofactors and vitamins	Metabolism of cofactors and vitamins	Metabolism of cofactors and vitamins
00730 Thiamine metabolism	00730 Thiamine metabolism	00730 Thiamine metabolism	00730 Thiamine metabolism	00730 Thiamine metabolism	00730 Thiamine metabolism	00730 Thiamine metabolism	00730 Thiamine metabolism	00730 Thiamine metabolism	00730 Thiamine metabolism	00730 Thiamine metabolism	00730 Thiamine metabolism	00730 Thiamine metabolism	00730 Thiamine metabolism	00730 Thiamine metabolism	00730 Thiamine metabolism	00730 Thiamine metabolism
00740 Riboflavin metabolism	00740 Riboflavin metabolism	00740 Riboflavin metabolism	00740 Riboflavin metabolism	00740 Riboflavin metabolism	00740 Riboflavin metabolism	00740 Riboflavin metabolism	00740 Riboflavin metabolism	00740 Riboflavin metabolism	00740 Riboflavin metabolism	00740 Riboflavin metabolism	00740 Riboflavin metabolism	00740 Riboflavin metabolism	00740 Riboflavin metabolism	00740 Riboflavin metabolism	00740 Riboflavin metabolism	00740 Riboflavin metabolism
00750 Vitamin B6 metabolism	00750 Vitamin B6 metabolism	00750 Vitamin B6 metabolism	00750 Vitamin B6 metabolism	00750 Vitamin B6 metabolism	00750 Vitamin B6 metabolism	00750 Vitamin B6 metabolism	00750 Vitamin B6 metabolism	00750 Vitamin B6 metabolism	00750 Vitamin B6 metabolism	00750 Vitamin B6 metabolism	00750 Vitamin B6 metabolism	00750 Vitamin B6 metabolism	00750 Vitamin B6 metabolism	00750 Vitamin B6 metabolism	00750 Vitamin B6 metabolism	00750 Vitamin B6 metabolism
00760 Nicotinate and nicotinamide metabolism	00760 Nicotinate and nicotinamide metabolism	00760 Nicotinate and nicotinamide metabolism	00760 Nicotinate and nicotinamide metabolism	00760 Nicotinate and nicotinamide metabolism	00760 Nicotinate and nicotinamide metabolism	00760 Nicotinate and nicotinamide metabolism	00760 Nicotinate and nicotinamide metabolism	00760 Nicotinate and nicotinamide metabolism	00760 Nicotinate and nicotinamide metabolism	00760 Nicotinate and nicotinamide metabolism	00760 Nicotinate and nicotinamide metabolism	00760 Nicotinate and nicotinamide metabolism	00760 Nicotinate and nicotinamide metabolism	00760 Nicotinate and nicotinamide metabolism	00760 Nicotinate and nicotinamide metabolism	00760 Nicotinate and nicotinamide metabolism
00770 Pantothenate and CoA biosynthesis	00770 Pantothenate and CoA biosynthesis	00770 Pantothenate and CoA biosynthesis	00770 Pantothenate and CoA biosynthesis	00770 Pantothenate and CoA biosynthesis	00770 Pantothenate and CoA biosynthesis	00770 Pantothenate and CoA biosynthesis	00770 Pantothenate and CoA biosynthesis	00770 Pantothenate and CoA biosynthesis	00770 Pantothenate and CoA biosynthesis	00770 Pantothenate and CoA biosynthesis	00770 Pantothenate and CoA biosynthesis	00770 Pantothenate and CoA biosynthesis	00770 Pantothenate and CoA biosynthesis	00770 Pantothenate and CoA biosynthesis	00770 Pantothenate and CoA biosynthesis	00770 Pantothenate and CoA biosynthesis
00780 Biotin metabolism	00780 Biotin metabolism	00780 Biotin metabolism	00780 Biotin metabolism	00780 Biotin metabolism	00780 Biotin metabolism	00780 Biotin metabolism	00780 Biotin metabolism	00780 Biotin metabolism	00780 Biotin metabolism	00780 Biotin metabolism	00780 Biotin metabolism	00780 Biotin metabolism	00780 Biotin metabolism	00780 Biotin metabolism	00780 Biotin metabolism	00780 Biotin metabolism
00785 Lipoic acid metabolism	00785 Lipoic acid metabolism	00785 Lipoic acid metabolism	00785 Lipoic acid metabolism	00785 Lipoic acid metabolism	00785 Lipoic acid metabolism	00785 Lipoic acid metabolism	00785 Lipoic acid metabolism	00785 Lipoic acid metabolism	00785 Lipoic acid metabolism	00785 Lipoic acid metabolism	00785 Lipoic acid metabolism	00785 Lipoic acid metabolism	00785 Lipoic acid metabolism	00785 Lipoic acid metabolism	00785 Lipoic acid metabolism	00785 Lipoic acid metabolism
00790 Folate biosynthesis	00790 Folate biosynthesis	00790 Folate biosynthesis	00790 Folate biosynthesis	00790 Folate biosynthesis	00790 Folate biosynthesis	00790 Folate biosynthesis	00790 Folate biosynthesis	00790 Folate biosynthesis	00790 Folate biosynthesis	00790 Folate biosynthesis	00790 Folate biosynthesis	00790 Folate biosynthesis	00790 Folate biosynthesis	00790 Folate biosynthesis	00790 Folate biosynthesis	00790 Folate biosynthesis
00670 One carbon pool by folate	00670 One carbon pool by folate	00670 One carbon pool by folate	00670 One carbon pool by folate	00670 One carbon pool by folate	00670 One carbon pool by folate	00670 One carbon pool by folate	00670 One carbon pool by folate	00670 One carbon pool by folate	00670 One carbon pool by folate	00670 One carbon pool by folate	00670 One carbon pool by folate	00670 One carbon pool by folate	00670 One carbon pool by folate	00670 One carbon pool by folate	00670 One carbon pool by folate	00670 One carbon pool by folate
00860 Porphyrin and chlorophyll metabolism	00860 Porphyrin and chlorophyll metabolism	00860 Porphyrin and chlorophyll metabolism	00860 Porphyrin and chlorophyll metabolism	00860 Porphyrin and chlorophyll metabolism	00860 Porphyrin and chlorophyll metabolism	00860 Porphyrin and chlorophyll metabolism	00860 Porphyrin and chlorophyll metabolism	00860 Porphyrin and chlorophyll metabolism	00860 Porphyrin and chlorophyll metabolism	00860 Porphyrin and chlorophyll metabolism	00860 Porphyrin and chlorophyll metabolism	00860 Porphyrin and chlorophyll metabolism	00860 Porphyrin and chlorophyll metabolism	00860 Porphyrin and chlorophyll metabolism	00860 Porphyrin and chlorophyll metabolism	00860 Porphyrin and chlorophyll metabolism
00130 Ubiquinone and other terpenoid-quinone biosynthesis	00130 Ubiquinone and other terpenoid-quinone biosynthesis	00130 Ubiquinone and other terpenoid-quinone biosynthesis	00130 Ubiquinone and other terpenoid-quinone biosynthesis	00130 Ubiquinone and other terpenoid-quinone biosynthesis	00130 Ubiquinone and other terpenoid-quinone biosynthesis	00130 Ubiquinone and other terpenoid-quinone biosynthesis	00130 Ubiquinone and other terpenoid-quinone biosynthesis	00130 Ubiquinone and other terpenoid-quinone biosynthesis	00130 Ubiquinone and other terpenoid-quinone biosynthesis	00130 Ubiquinone and other terpenoid-quinone biosynthesis	00130 Ubiquinone and other terpenoid-quinone biosynthesis	00130 Ubiquinone and other terpenoid-quinone biosynthesis	00130 Ubiquinone and other terpenoid-quinone biosynthesis	00130 Ubiquinone and other terpenoid-quinone biosynthesis	00130 Ubiquinone and other terpenoid-quinone biosynthesis	00130 Ubiquinone and other terpenoid-quinone biosynthesis
Metabolism of terpenoids and polyketides	Metabolism of terpenoids and polyketides	Metabolism of terpenoids and polyketides	Metabolism of terpenoids and polyketides	Metabolism of terpenoids and polyketides	Metabolism of terpenoids and polyketides	Metabolism of terpenoids and polyketides	Metabolism of terpenoids and polyketides	Metabolism of terpenoids and polyketides	Metabolism of terpenoids and polyketides	Metabolism of terpenoids and polyketides	Metabolism of terpenoids and polyketides	Metabolism of terpenoids and polyketides	Metabolism of terpenoids and polyketides	Metabolism of terpenoids and polyketides	Metabolism of terpenoids and polyketides	Metabolism of terpenoids and polyketides
00900 Terpenoid backbone biosynthesis	00900 Terpenoid backbone biosynthesis	00900 Terpenoid backbone biosynthesis	00900 Terpenoid backbone biosynthesis	00900 Terpenoid backbone biosynthesis	00900 Terpenoid backbone biosynthesis	00900 Terpenoid backbone biosynthesis	00900 Terpenoid backbone biosynthesis	00900 Terpenoid backbone biosynthesis	00900 Terpenoid backbone biosynthesis	00900 Terpenoid backbone biosynthesis	00900 Terpenoid backbone biosynthesis	00900 Terpenoid backbone biosynthesis	00900 Terpenoid backbone biosynthesis	00900 Terpenoid backbone biosynthesis	00900 Terpenoid backbone biosynthesis	00900 Terpenoid backbone biosynthesis
00902 Monoterpenoid biosynthesis	00902 Monoterpenoid biosynthesis	00902 Monoterpenoid biosynthesis	00902 Monoterpenoid biosynthesis	00902 Monoterpenoid biosynthesis	00902 Monoterpenoid biosynthesis	00902 Monoterpenoid biosynthesis	00902 Monoterpenoid biosynthesis	00902 Monoterpenoid biosynthesis	00902 Monoterpenoid biosynthesis	00902 Monoterpenoid biosynthesis	00902 Monoterpenoid biosynthesis	00902 Monoterpenoid biosynthesis	00902 Monoterpenoid biosynthesis	00902 Monoterpenoid biosynthesis	00902 Monoterpenoid biosynthesis	00902 Monoterpenoid biosynthesis
00909 Sesquiterpenoid and triterpenoid biosynthesis	00909 Sesquiterpenoid and triterpenoid biosynthesis	00909 Sesquiterpenoid and triterpenoid biosynthesis	00909 Sesquiterpenoid and triterpenoid biosynthesis	00909 Sesquiterpenoid and triterpenoid biosynthesis	00909 Sesquiterpenoid and triterpenoid biosynthesis	00909 Sesquiterpenoid and triterpenoid biosynthesis	00909 Sesquiterpenoid and triterpenoid biosynthesis	00909 Sesquiterpenoid and triterpenoid biosynthesis	00909 Sesquiterpenoid and triterpenoid biosynthesis	00909 Sesquiterpenoid and triterpenoid biosynthesis	00909 Sesquiterpenoid and triterpenoid biosynthesis	00909 Sesquiterpenoid and triterpenoid biosynthesis	00909 Sesquiterpenoid and triterpenoid biosynthesis	00909 Sesquiterpenoid and triterpenoid biosynthesis	00909 Sesquiterpenoid and triterpenoid biosynthesis	00909 Sesquiterpenoid and triterpenoid biosynthesis
00904 Diterpenoid biosynthesis	00904 Diterpenoid biosynthesis	00904 Diterpenoid biosynthesis	00904 Diterpenoid biosynthesis	00904 Diterpenoid biosynthesis	00904 Diterpenoid biosynthesis	00904 Diterpenoid biosynthesis	00904 Diterpenoid biosynthesis	00904 Diterpenoid biosynthesis	00904 Diterpenoid biosynthesis	00904 Diterpenoid biosynthesis	00904 Diterpenoid biosynthesis	00904 Diterpenoid biosynthesis	00904 Diterpenoid biosynthesis	00904 Diterpenoid biosynthesis	00904 Diterpenoid biosynthesis	00904 Diterpenoid biosynthesis
00906 Carotenoid biosynthesis	00906 Carotenoid biosynthesis	00906 Carotenoid biosynthesis	00906 Carotenoid biosynthesis	00906 Carotenoid biosynthesis	00906 Carotenoid biosynthesis	00906 Carotenoid biosynthesis	00906 Carotenoid biosynthesis	00906 Carotenoid biosynthesis	00906 Carotenoid biosynthesis	00906 Carotenoid biosynthesis	00906 Carotenoid biosynthesis	00906 Carotenoid biosynthesis	00906 Carotenoid biosynthesis	00906 Carotenoid biosynthesis	00906 Carotenoid biosynthesis	00906 Carotenoid biosynthesis
00905 Brassinosteroid biosynthesis	00905 Brassinosteroid biosynthesis	00905 Brassinosteroid biosynthesis	00905 Brassinosteroid biosynthesis	00905 Brassinosteroid biosynthesis	00905 Brassinosteroid biosynthesis	00905 Brassinosteroid biosynthesis	00905 Brassinosteroid biosynthesis	00905 Brassinosteroid biosynthesis	00905 Brassinosteroid biosynthesis	00905 Brassinosteroid biosynthesis	00905 Brassinosteroid biosynthesis	00905 Brassinosteroid biosynthesis	00905 Brassinosteroid biosynthesis	00905 Brassinosteroid biosynthesis	00905 Brassinosteroid biosynthesis	00905 Brassinosteroid biosynthesis
00908 Zeatin biosynthesis	00908 Zeatin biosynthesis	00908 Zeatin biosynthesis	00908 Zeatin biosynthesis	00908 Zeatin biosynthesis	00908 Zeatin biosynthesis	00908 Zeatin biosynthesis	00908 Zeatin biosynthesis	00908 Zeatin biosynthesis	00908 Zeatin biosynthesis	00908 Zeatin biosynthesis	00908 Zeatin biosynthesis	00908 Zeatin biosynthesis	00908 Zeatin biosynthesis	00908 Zeatin biosynthesis	00908 Zeatin biosynthesis	00908 Zeatin biosynthesis
Biosynthesis of other secondary metabolites	Biosynthesis of other secondary metabolites	Biosynthesis of other secondary metabolites	Biosynthesis of other secondary metabolites	Biosynthesis of other secondary metabolites	Biosynthesis of other secondary metabolites	Biosynthesis of other secondary metabolites	Biosynthesis of other secondary metabolites	Biosynthesis of other secondary metabolites	Biosynthesis of other secondary metabolites	Biosynthesis of other secondary metabolites	Biosynthesis of other secondary metabolites	Biosynthesis of other secondary metabolites	Biosynthesis of other secondary metabolites	Biosynthesis of other secondary metabolites	Biosynthesis of other secondary metabolites	Biosynthesis of other secondary metabolites
00940 Phenylpropanoid biosynthesis	00940 Phenylpropanoid biosynthesis	00940 Phenylpropanoid biosynthesis	00940 Phenylpropanoid biosynthesis	00940 Phenylpropanoid biosynthesis	00940 Phenylpropanoid biosynthesis	00940 Phenylpropanoid biosynthesis	00940 Phenylpropanoid biosynthesis	00940 Phenylpropanoid biosynthesis	00940 Phenylpropanoid biosynthesis	00940 Phenylpropanoid biosynthesis	00940 Phenylpropanoid biosynthesis	00940 Phenylpropanoid biosynthesis	00940 Phenylpropanoid biosynthesis	00940 Phenylpropanoid biosynthesis	00940 Phenylpropanoid biosynthesis	00940 Phenylpropanoid biosynthesis
00945 Stilbenoid, diarylheptanoid and gingerol biosynthesis	00945 Stilbenoid, diarylheptanoid and gingerol biosynthesis	00945 Stilbenoid, diarylheptanoid and gingerol biosynthesis	00945 Stilbenoid, diarylheptanoid and gingerol biosynthesis	00945 Stilbenoid, diarylheptanoid and gingerol biosynthesis	00945 Stilbenoid, diarylheptanoid and gingerol biosynthesis	00945 Stilbenoid, diarylheptanoid and gingerol biosynthesis	00945 Stilbenoid, diarylheptanoid and gingerol biosynthesis	00945 Stilbenoid, diarylheptanoid and gingerol biosynthesis	00945 Stilbenoid, diarylheptanoid and gingerol biosynthesis	00945 Stilbenoid, diarylheptanoid and gingerol biosynthesis	00945 Stilbenoid, diarylheptanoid and gingerol biosynthesis	00945 Stilbenoid, diarylheptanoid and gingerol biosynthesis	00945 Stilbenoid, diarylheptanoid and gingerol biosynthesis	00945 Stilbenoid, diarylheptanoid and gingerol biosynthesis	00945 Stilbenoid, diarylheptanoid and gingerol biosynthesis	00945 Stilbenoid, diarylheptanoid and gingerol biosynthesis
00941 Flavonoid biosynthesis	00941 Flavonoid biosynthesis	00941 Flavonoid biosynthesis	00941 Flavonoid biosynthesis	00941 Flavonoid biosynthesis	00941 Flavonoid biosynthesis	00941 Flavonoid biosynthesis	00941 Flavonoid biosynthesis	00941 Flavonoid biosynthesis	00941 Flavonoid biosynthesis	00941 Flavonoid biosynthesis	00941 Flavonoid biosynthesis	00941 Flavonoid biosynthesis	00941 Flavonoid biosynthesis	00941 Flavonoid biosynthesis	00941 Flavonoid biosynthesis	00941 Flavonoid biosynthesis
00944 Flavone and flavonol biosynthesis	00944 Flavone and flavonol biosynthesis	00944 Flavone and flavonol biosynthesis	00944 Flavone and flavonol biosynthesis	00944 Flavone and flavonol biosynthesis	00944 Flavone and flavonol biosynthesis	00944 Flavone and flavonol biosynthesis	00944 Flavone and flavonol biosynthesis	00944 Flavone and flavonol biosynthesis	00944 Flavone and flavonol biosynthesis	00944 Flavone and flavonol biosynthesis	00944 Flavone and flavonol biosynthesis	00944 Flavone and flavonol biosynthesis	00944 Flavone and flavonol biosynthesis	00944 Flavone and flavonol biosynthesis	00944 Flavone and flavonol biosynthesis	00944 Flavone and flavonol biosynthesis
00942 Anthocyanin biosynthesis	00942 Anthocyanin biosynthesis	00942 Anthocyanin biosynthesis	00942 Anthocyanin biosynthesis	00942 Anthocyanin biosynthesis	00942 Anthocyanin biosynthesis				00942 Anthocyanin biosynthesis		00942 Anthocyanin biosynthesis		00942 Anthocyanin biosynthesis	00942 Anthocyanin biosynthesis	00942 Anthocyanin biosynthesis
00901 Indole alkaloid biosynthesis	00943 Isoflavonoid biosynthesis	00943 Isoflavonoid biosynthesis	00943 Isoflavonoid biosynthesis	00943 Isoflavonoid biosynthesis	00943 Isoflavonoid biosynthesis	00943 Isoflavonoid biosynthesis	00943 Isoflavonoid biosynthesis		00943 Isoflavonoid biosynthesis	00943 Isoflavonoid biosynthesis	00943 Isoflavonoid biosynthesis
	00901 Indole alkaloid biosynthesis
00950 Isoquinoline alkaloid biosynthesis	00950 Isoquinoline alkaloid biosynthesis	00950 Isoquinoline alkaloid biosynthesis	00950 Isoquinoline alkaloid biosynthesis	00950 Isoquinoline alkaloid biosynthesis	00950 Isoquinoline alkaloid biosynthesis	00950 Isoquinoline alkaloid biosynthesis	00950 Isoquinoline alkaloid biosynthesis	00950 Isoquinoline alkaloid biosynthesis	00950 Isoquinoline alkaloid biosynthesis	00950 Isoquinoline alkaloid biosynthesis	00950 Isoquinoline alkaloid biosynthesis	00950 Isoquinoline alkaloid biosynthesis	00950 Isoquinoline alkaloid biosynthesis	00950 Isoquinoline alkaloid biosynthesis	00950 Isoquinoline alkaloid biosynthesis	00950 Isoquinoline alkaloid biosynthesis
00960 Tropane, piperidine and pyridine alkaloid biosynthesis	00960 Tropane, piperidine and pyridine alkaloid biosynthesis	00960 Tropane, piperidine and pyridine alkaloid biosynthesis	00960 Tropane, piperidine and pyridine alkaloid biosynthesis	00960 Tropane, piperidine and pyridine alkaloid biosynthesis	00960 Tropane, piperidine and pyridine alkaloid biosynthesis	00960 Tropane, piperidine and pyridine alkaloid biosynthesis	00960 Tropane, piperidine and pyridine alkaloid biosynthesis	00960 Tropane, piperidine and pyridine alkaloid biosynthesis	00960 Tropane, piperidine and pyridine alkaloid biosynthesis	00960 Tropane, piperidine and pyridine alkaloid biosynthesis	00960 Tropane, piperidine and pyridine alkaloid biosynthesis	00960 Tropane, piperidine and pyridine alkaloid biosynthesis	00960 Tropane, piperidine and pyridine alkaloid biosynthesis	00960 Tropane, piperidine and pyridine alkaloid biosynthesis	00960 Tropane, piperidine and pyridine alkaloid biosynthesis	00960 Tropane, piperidine and pyridine alkaloid biosynthesis
		01058 Acridone alkaloid biosynthesis
00232 Caffeine metabolism	00232 Caffeine metabolism	00232 Caffeine metabolism	00232 Caffeine metabolism	00232 Caffeine metabolism	00232 Caffeine metabolism	00232 Caffeine metabolism	00232 Caffeine metabolism	00232 Caffeine metabolism	00232 Caffeine metabolism	00232 Caffeine metabolism	00232 Caffeine metabolism	00232 Caffeine metabolism	00232 Caffeine metabolism	00232 Caffeine metabolism	00232 Caffeine metabolism	00232 Caffeine metabolism
00965 Betalain biosynthesis	00965 Betalain biosynthesis	00965 Betalain biosynthesis	00965 Betalain biosynthesis		00965 Betalain biosynthesis	00965 Betalain biosynthesis	00965 Betalain biosynthesis	00965 Betalain biosynthesis	00965 Betalain biosynthesis	00965 Betalain biosynthesis	00965 Betalain biosynthesis	00965 Betalain biosynthesis	00965 Betalain biosynthesis	00965 Betalain biosynthesis	00965 Betalain biosynthesis	00965 Betalain biosynthesis
00966 Glucosinolate biosynthesis	00966 Glucosinolate biosynthesis	00966 Glucosinolate biosynthesis	00966 Glucosinolate biosynthesis	00966 Glucosinolate biosynthesis	00966 Glucosinolate biosynthesis	00966 Glucosinolate biosynthesis	00966 Glucosinolate biosynthesis	00966 Glucosinolate biosynthesis	00966 Glucosinolate biosynthesis	00966 Glucosinolate biosynthesis	00966 Glucosinolate biosynthesis	00966 Glucosinolate biosynthesis	00966 Glucosinolate biosynthesis	00966 Glucosinolate biosynthesis	00966 Glucosinolate biosynthesis	00966 Glucosinolate biosynthesis
															00402 Benzoxazinoid biosynthesis
00261 Monobactam biosynthesis	00261 Monobactam biosynthesis	00261 Monobactam biosynthesis	00261 Monobactam biosynthesis	00261 Monobactam biosynthesis	00261 Monobactam biosynthesis	00261 Monobactam biosynthesis	00261 Monobactam biosynthesis	00261 Monobactam biosynthesis	00261 Monobactam biosynthesis	00261 Monobactam biosynthesis	00261 Monobactam biosynthesis	00261 Monobactam biosynthesis	00261 Monobactam biosynthesis	00261 Monobactam biosynthesis	00261 Monobactam biosynthesis	00261 Monobactam biosynthesis
00999 Biosynthesis of secondary metabolites - unclassified	00999 Biosynthesis of secondary metabolites - unclassified	00999 Biosynthesis of secondary metabolites - unclassified	00999 Biosynthesis of secondary metabolites - unclassified	00999 Biosynthesis of secondary metabolites - unclassified	00999 Biosynthesis of secondary metabolites - unclassified	00999 Biosynthesis of secondary metabolites - unclassified	00999 Biosynthesis of secondary metabolites - unclassified	00999 Biosynthesis of secondary metabolites - unclassified	00999 Biosynthesis of secondary metabolites - unclassified	00999 Biosynthesis of secondary metabolites - unclassified	00999 Biosynthesis of secondary metabolites - unclassified	00999 Biosynthesis of secondary metabolites - unclassified	00999 Biosynthesis of secondary metabolites - unclassified	00999 Biosynthesis of secondary metabolites - unclassified	00999 Biosynthesis of secondary metabolites - unclassified	00999 Biosynthesis of secondary metabolites - unclassified
Genetic Information Processing	Genetic Information Processing	Genetic Information Processing	Genetic Information Processing	Genetic Information Processing	Genetic Information Processing	Genetic Information Processing	Genetic Information Processing	Genetic Information Processing	Genetic Information Processing	Genetic Information Processing	Genetic Information Processing	Genetic Information Processing	Genetic Information Processing	Genetic Information Processing	Genetic Information Processing	Genetic Information Processing
Transcription	Transcription	Transcription	Transcription	Transcription	Transcription	Transcription	Transcription	Transcription	Transcription	Transcription	Transcription	Transcription	Transcription	Transcription	Transcription	Transcription
03020 RNA polymerase	03020 RNA polymerase	03020 RNA polymerase	03020 RNA polymerase	03020 RNA polymerase	03020 RNA polymerase	03020 RNA polymerase	03020 RNA polymerase	03020 RNA polymerase	03020 RNA polymerase	03020 RNA polymerase	03020 RNA polymerase	03020 RNA polymerase	03020 RNA polymerase	03020 RNA polymerase	03020 RNA polymerase	03020 RNA polymerase
03022 Basal transcription factors	03022 Basal transcription factors	03022 Basal transcription factors	03022 Basal transcription factors	03022 Basal transcription factors	03022 Basal transcription factors	03022 Basal transcription factors	03022 Basal transcription factors	03022 Basal transcription factors	03022 Basal transcription factors	03022 Basal transcription factors	03022 Basal transcription factors	03022 Basal transcription factors	03022 Basal transcription factors	03022 Basal transcription factors	03022 Basal transcription factors	03022 Basal transcription factors
03040 Spliceosome	03040 Spliceosome	03040 Spliceosome	03040 Spliceosome	03040 Spliceosome	03040 Spliceosome	03040 Spliceosome	03040 Spliceosome	03040 Spliceosome	03040 Spliceosome	03040 Spliceosome	03040 Spliceosome	03040 Spliceosome	03040 Spliceosome	03040 Spliceosome	03040 Spliceosome	03040 Spliceosome
Translation	Translation	Translation	Translation	Translation	Translation	Translation	Translation	Translation	Translation	Translation	Translation	Translation	Translation	Translation	Translation	Translation
03010 Ribosome	03010 Ribosome	03010 Ribosome	03010 Ribosome	03010 Ribosome	03010 Ribosome	03010 Ribosome	03010 Ribosome	03010 Ribosome	03010 Ribosome	03010 Ribosome	03010 Ribosome	03010 Ribosome	03010 Ribosome	03010 Ribosome	03010 Ribosome	03010 Ribosome
00970 Aminoacyl-tRNA biosynthesis	00970 Aminoacyl-tRNA biosynthesis	00970 Aminoacyl-tRNA biosynthesis	00970 Aminoacyl-tRNA biosynthesis	00970 Aminoacyl-tRNA biosynthesis	00970 Aminoacyl-tRNA biosynthesis	00970 Aminoacyl-tRNA biosynthesis	00970 Aminoacyl-tRNA biosynthesis	00970 Aminoacyl-tRNA biosynthesis	00970 Aminoacyl-tRNA biosynthesis	00970 Aminoacyl-tRNA biosynthesis	00970 Aminoacyl-tRNA biosynthesis	00970 Aminoacyl-tRNA biosynthesis	00970 Aminoacyl-tRNA biosynthesis	00970 Aminoacyl-tRNA biosynthesis	00970 Aminoacyl-tRNA biosynthesis	00970 Aminoacyl-tRNA biosynthesis
03013 RNA transport	03013 RNA transport	03013 RNA transport	03013 RNA transport	03013 RNA transport	03013 RNA transport	03013 RNA transport	03013 RNA transport	03013 RNA transport	03013 RNA transport	03013 RNA transport	03013 RNA transport	03013 RNA transport	03013 RNA transport	03013 RNA transport	03013 RNA transport	03013 RNA transport
03015 mRNA surveillance pathway	03015 mRNA surveillance pathway	03015 mRNA surveillance pathway	03015 mRNA surveillance pathway	03015 mRNA surveillance pathway	03015 mRNA surveillance pathway	03015 mRNA surveillance pathway	03015 mRNA surveillance pathway	03015 mRNA surveillance pathway	03015 mRNA surveillance pathway	03015 mRNA surveillance pathway	03015 mRNA surveillance pathway	03015 mRNA surveillance pathway	03015 mRNA surveillance pathway	03015 mRNA surveillance pathway	03015 mRNA surveillance pathway	03015 mRNA surveillance pathway
03008 Ribosome biogenesis in eukaryotes	03008 Ribosome biogenesis in eukaryotes	03008 Ribosome biogenesis in eukaryotes	03008 Ribosome biogenesis in eukaryotes	03008 Ribosome biogenesis in eukaryotes	03008 Ribosome biogenesis in eukaryotes	03008 Ribosome biogenesis in eukaryotes	03008 Ribosome biogenesis in eukaryotes	03008 Ribosome biogenesis in eukaryotes	03008 Ribosome biogenesis in eukaryotes	03008 Ribosome biogenesis in eukaryotes	03008 Ribosome biogenesis in eukaryotes	03008 Ribosome biogenesis in eukaryotes	03008 Ribosome biogenesis in eukaryotes	03008 Ribosome biogenesis in eukaryotes	03008 Ribosome biogenesis in eukaryotes	03008 Ribosome biogenesis in eukaryotes
Folding, sorting and degradation	Folding, sorting and degradation	Folding, sorting and degradation	Folding, sorting and degradation	Folding, sorting and degradation	Folding, sorting and degradation	Folding, sorting and degradation	Folding, sorting and degradation	Folding, sorting and degradation	Folding, sorting and degradation	Folding, sorting and degradation	Folding, sorting and degradation	Folding, sorting and degradation	Folding, sorting and degradation	Folding, sorting and degradation	Folding, sorting and degradation	Folding, sorting and degradation
03060 Protein export	03060 Protein export	03060 Protein export	03060 Protein export	03060 Protein export	03060 Protein export	03060 Protein export	03060 Protein export	03060 Protein export	03060 Protein export	03060 Protein export	03060 Protein export	03060 Protein export	03060 Protein export	03060 Protein export	03060 Protein export	03060 Protein export
04141 Protein processing in endoplasmic reticulum	04141 Protein processing in endoplasmic reticulum	04141 Protein processing in endoplasmic reticulum	04141 Protein processing in endoplasmic reticulum	04141 Protein processing in endoplasmic reticulum	04141 Protein processing in endoplasmic reticulum	04141 Protein processing in endoplasmic reticulum	04141 Protein processing in endoplasmic reticulum	04141 Protein processing in endoplasmic reticulum	04141 Protein processing in endoplasmic reticulum	04141 Protein processing in endoplasmic reticulum	04141 Protein processing in endoplasmic reticulum	04141 Protein processing in endoplasmic reticulum	04141 Protein processing in endoplasmic reticulum	04141 Protein processing in endoplasmic reticulum	04141 Protein processing in endoplasmic reticulum	04141 Protein processing in endoplasmic reticulum
04130 SNARE interactions in vesicular transport	04130 SNARE interactions in vesicular transport	04130 SNARE interactions in vesicular transport	04130 SNARE interactions in vesicular transport	04130 SNARE interactions in vesicular transport	04130 SNARE interactions in vesicular transport	04130 SNARE interactions in vesicular transport	04130 SNARE interactions in vesicular transport	04130 SNARE interactions in vesicular transport	04130 SNARE interactions in vesicular transport	04130 SNARE interactions in vesicular transport	04130 SNARE interactions in vesicular transport	04130 SNARE interactions in vesicular transport	04130 SNARE interactions in vesicular transport	04130 SNARE interactions in vesicular transport	04130 SNARE interactions in vesicular transport	04130 SNARE interactions in vesicular transport
04120 Ubiquitin mediated proteolysis	04120 Ubiquitin mediated proteolysis	04120 Ubiquitin mediated proteolysis	04120 Ubiquitin mediated proteolysis	04120 Ubiquitin mediated proteolysis	04120 Ubiquitin mediated proteolysis	04120 Ubiquitin mediated proteolysis	04120 Ubiquitin mediated proteolysis	04120 Ubiquitin mediated proteolysis	04120 Ubiquitin mediated proteolysis	04120 Ubiquitin mediated proteolysis	04120 Ubiquitin mediated proteolysis	04120 Ubiquitin mediated proteolysis	04120 Ubiquitin mediated proteolysis	04120 Ubiquitin mediated proteolysis	04120 Ubiquitin mediated proteolysis	04120 Ubiquitin mediated proteolysis
04122 Sulfur relay system	04122 Sulfur relay system	04122 Sulfur relay system	04122 Sulfur relay system	04122 Sulfur relay system	04122 Sulfur relay system	04122 Sulfur relay system	04122 Sulfur relay system	04122 Sulfur relay system	04122 Sulfur relay system	04122 Sulfur relay system	04122 Sulfur relay system	04122 Sulfur relay system	04122 Sulfur relay system	04122 Sulfur relay system	04122 Sulfur relay system	04122 Sulfur relay system
03050 Proteasome	03050 Proteasome	03050 Proteasome	03050 Proteasome	03050 Proteasome	03050 Proteasome	03050 Proteasome	03050 Proteasome	03050 Proteasome	03050 Proteasome	03050 Proteasome	03050 Proteasome	03050 Proteasome	03050 Proteasome	03050 Proteasome	03050 Proteasome	03050 Proteasome
03018 RNA degradation	03018 RNA degradation	03018 RNA degradation	03018 RNA degradation	03018 RNA degradation	03018 RNA degradation	03018 RNA degradation	03018 RNA degradation	03018 RNA degradation	03018 RNA degradation	03018 RNA degradation	03018 RNA degradation	03018 RNA degradation	03018 RNA degradation	03018 RNA degradation	03018 RNA degradation	03018 RNA degradation
Replication and repair	Replication and repair	Replication and repair	Replication and repair	Replication and repair	Replication and repair	Replication and repair	Replication and repair	Replication and repair	Replication and repair	Replication and repair	Replication and repair	Replication and repair	Replication and repair	Replication and repair	Replication and repair	Replication and repair
03030 DNA replication	03030 DNA replication	03030 DNA replication	03030 DNA replication	03030 DNA replication	03030 DNA replication	03030 DNA replication	03030 DNA replication	03030 DNA replication	03030 DNA replication	03030 DNA replication	03030 DNA replication	03030 DNA replication	03030 DNA replication	03030 DNA replication	03030 DNA replication	03030 DNA replication
03410 Base excision repair	03410 Base excision repair	03410 Base excision repair	03410 Base excision repair	03410 Base excision repair	03410 Base excision repair	03410 Base excision repair	03410 Base excision repair	03410 Base excision repair	03410 Base excision repair	03410 Base excision repair	03410 Base excision repair	03410 Base excision repair	03410 Base excision repair	03410 Base excision repair	03410 Base excision repair	03410 Base excision repair
03420 Nucleotide excision repair	03420 Nucleotide excision repair	03420 Nucleotide excision repair	03420 Nucleotide excision repair	03420 Nucleotide excision repair	03420 Nucleotide excision repair	03420 Nucleotide excision repair	03420 Nucleotide excision repair	03420 Nucleotide excision repair	03420 Nucleotide excision repair	03420 Nucleotide excision repair	03420 Nucleotide excision repair	03420 Nucleotide excision repair	03420 Nucleotide excision repair	03420 Nucleotide excision repair	03420 Nucleotide excision repair	03420 Nucleotide excision repair
03430 Mismatch repair	03430 Mismatch repair	03430 Mismatch repair	03430 Mismatch repair	03430 Mismatch repair	03430 Mismatch repair	03430 Mismatch repair	03430 Mismatch repair	03430 Mismatch repair	03430 Mismatch repair	03430 Mismatch repair	03430 Mismatch repair	03430 Mismatch repair	03430 Mismatch repair	03430 Mismatch repair	03430 Mismatch repair	03430 Mismatch repair
03440 Homologous recombination	03440 Homologous recombination	03440 Homologous recombination	03440 Homologous recombination	03440 Homologous recombination	03440 Homologous recombination	03440 Homologous recombination	03440 Homologous recombination	03440 Homologous recombination	03440 Homologous recombination	03440 Homologous recombination	03440 Homologous recombination	03440 Homologous recombination	03440 Homologous recombination	03440 Homologous recombination	03440 Homologous recombination	03440 Homologous recombination
03450 Non-homologous end-joining	03450 Non-homologous end-joining	03450 Non-homologous end-joining	03450 Non-homologous end-joining	03450 Non-homologous end-joining	03450 Non-homologous end-joining	03450 Non-homologous end-joining	03450 Non-homologous end-joining	03450 Non-homologous end-joining	03450 Non-homologous end-joining	03450 Non-homologous end-joining	03450 Non-homologous end-joining	03450 Non-homologous end-joining	03450 Non-homologous end-joining	03450 Non-homologous end-joining	03450 Non-homologous end-joining	03450 Non-homologous end-joining
Environmental Information Processing	Environmental Information Processing	Environmental Information Processing	Environmental Information Processing	Environmental Information Processing	Environmental Information Processing	Environmental Information Processing	Environmental Information Processing	Environmental Information Processing	Environmental Information Processing	Environmental Information Processing	Environmental Information Processing	Environmental Information Processing	Environmental Information Processing	Environmental Information Processing	Environmental Information Processing	Environmental Information Processing
Membrane transport	Membrane transport	Membrane transport	Membrane transport	Membrane transport	Membrane transport	Membrane transport	Membrane transport	Membrane transport	Membrane transport	Membrane transport	Membrane transport	Membrane transport	Membrane transport	Membrane transport	Membrane transport	Membrane transport
02010 ABC transporters	02010 ABC transporters	02010 ABC transporters	02010 ABC transporters	02010 ABC transporters	02010 ABC transporters	02010 ABC transporters	02010 ABC transporters	02010 ABC transporters	02010 ABC transporters	02010 ABC transporters	02010 ABC transporters	02010 ABC transporters	02010 ABC transporters	02010 ABC transporters	02010 ABC transporters	02010 ABC transporters
Signal transduction	Signal transduction	Signal transduction	Signal transduction	Signal transduction	Signal transduction	Signal transduction	Signal transduction	Signal transduction	Signal transduction	Signal transduction	Signal transduction	Signal transduction	Signal transduction	Signal transduction	Signal transduction	Signal transduction
04016 MAPK signaling pathway - plant	04016 MAPK signaling pathway - plant	04016 MAPK signaling pathway - plant	04016 MAPK signaling pathway - plant	04016 MAPK signaling pathway - plant	04016 MAPK signaling pathway - plant	04016 MAPK signaling pathway - plant	04016 MAPK signaling pathway - plant	04016 MAPK signaling pathway - plant	04016 MAPK signaling pathway - plant	04016 MAPK signaling pathway - plant	04016 MAPK signaling pathway - plant	04016 MAPK signaling pathway - plant	04016 MAPK signaling pathway - plant	04016 MAPK signaling pathway - plant	04016 MAPK signaling pathway - plant	04016 MAPK signaling pathway - plant
04070 Phosphatidylinositol signaling system	04070 Phosphatidylinositol signaling system	04070 Phosphatidylinositol signaling system	04070 Phosphatidylinositol signaling system	04070 Phosphatidylinositol signaling system	04070 Phosphatidylinositol signaling system	04070 Phosphatidylinositol signaling system	04070 Phosphatidylinositol signaling system	04070 Phosphatidylinositol signaling system	04070 Phosphatidylinositol signaling system	04070 Phosphatidylinositol signaling system	04070 Phosphatidylinositol signaling system	04070 Phosphatidylinositol signaling system	04070 Phosphatidylinositol signaling system	04070 Phosphatidylinositol signaling system	04070 Phosphatidylinositol signaling system	04070 Phosphatidylinositol signaling system
04075 Plant hormone signal transduction	04075 Plant hormone signal transduction	04075 Plant hormone signal transduction	04075 Plant hormone signal transduction	04075 Plant hormone signal transduction	04075 Plant hormone signal transduction	04075 Plant hormone signal transduction	04075 Plant hormone signal transduction	04075 Plant hormone signal transduction	04075 Plant hormone signal transduction	04075 Plant hormone signal transduction	04075 Plant hormone signal transduction	04075 Plant hormone signal transduction	04075 Plant hormone signal transduction	04075 Plant hormone signal transduction	04075 Plant hormone signal transduction	04075 Plant hormone signal transduction
Cellular Processes	Cellular Processes	Cellular Processes	Cellular Processes	Cellular Processes	Cellular Processes	Cellular Processes	Cellular Processes	Cellular Processes	Cellular Processes	Cellular Processes	Cellular Processes	Cellular Processes	Cellular Processes	Cellular Processes	Cellular Processes	Cellular Processes
Transport and catabolism	Transport and catabolism	Transport and catabolism	Transport and catabolism	Transport and catabolism	Transport and catabolism	Transport and catabolism	Transport and catabolism	Transport and catabolism	Transport and catabolism	Transport and catabolism	Transport and catabolism	Transport and catabolism	Transport and catabolism	Transport and catabolism	Transport and catabolism	Transport and catabolism
04144 Endocytosis	04144 Endocytosis	04144 Endocytosis	04144 Endocytosis	04144 Endocytosis	04144 Endocytosis	04144 Endocytosis	04144 Endocytosis	04144 Endocytosis	04144 Endocytosis	04144 Endocytosis	04144 Endocytosis	04144 Endocytosis	04144 Endocytosis	04144 Endocytosis	04144 Endocytosis	04144 Endocytosis
04145 Phagosome	04145 Phagosome	04145 Phagosome	04145 Phagosome	04145 Phagosome	04145 Phagosome	04145 Phagosome	04145 Phagosome	04145 Phagosome	04145 Phagosome	04145 Phagosome	04145 Phagosome	04145 Phagosome	04145 Phagosome	04145 Phagosome	04145 Phagosome	04145 Phagosome
04146 Peroxisome	04146 Peroxisome	04146 Peroxisome	04146 Peroxisome	04146 Peroxisome	04146 Peroxisome	04146 Peroxisome	04146 Peroxisome	04146 Peroxisome	04146 Peroxisome	04146 Peroxisome	04146 Peroxisome	04146 Peroxisome	04146 Peroxisome	04146 Peroxisome	04146 Peroxisome	04146 Peroxisome
04136 Autophagy - other	04136 Autophagy - other	04136 Autophagy - other	04136 Autophagy - other	04136 Autophagy - other	04136 Autophagy - other	04136 Autophagy - other	04136 Autophagy - other	04136 Autophagy - other	04136 Autophagy - other	04136 Autophagy - other	04136 Autophagy - other	04136 Autophagy - other	04136 Autophagy - other	04136 Autophagy - other	04136 Autophagy - other	04136 Autophagy - other
Organismal Systems	Organismal Systems	Organismal Systems	Organismal Systems	Organismal Systems	Organismal Systems	Organismal Systems	Organismal Systems	Organismal Systems	Organismal Systems	Organismal Systems	Organismal Systems	Organismal Systems	Organismal Systems	Organismal Systems	Organismal Systems	Organismal Systems
Environmental adaptation	Environmental adaptation	Environmental adaptation	Environmental adaptation	Environmental adaptation	Environmental adaptation	Environmental adaptation	Environmental adaptation	Environmental adaptation	Environmental adaptation	Environmental adaptation	Environmental adaptation	Environmental adaptation	Environmental adaptation	Environmental adaptation	Environmental adaptation	Environmental adaptation
04712 Circadian rhythm - plant	04712 Circadian rhythm - plant	04712 Circadian rhythm - plant	04712 Circadian rhythm - plant	04712 Circadian rhythm - plant	04712 Circadian rhythm - plant	04712 Circadian rhythm - plant	04712 Circadian rhythm - plant	04712 Circadian rhythm - plant	04712 Circadian rhythm - plant	04712 Circadian rhythm - plant	04712 Circadian rhythm - plant	04712 Circadian rhythm - plant	04712 Circadian rhythm - plant	04712 Circadian rhythm - plant	04712 Circadian rhythm - plant	04712 Circadian rhythm - plant
04626 Plant-pathogen interaction	04626 Plant-pathogen interaction	04626 Plant-pathogen interaction	04626 Plant-pathogen interaction	04626 Plant-pathogen interaction	04626 Plant-pathogen interaction	04626 Plant-pathogen interaction	04626 Plant-pathogen interaction	04626 Plant-pathogen interaction	04626 Plant-pathogen interaction	04626 Plant-pathogen interaction	04626 Plant-pathogen interaction	04626 Plant-pathogen interaction	04626 Plant-pathogen interaction	04626 Plant-pathogen interaction	04626 Plant-pathogen interaction
Human Diseases	Human Diseases	Human Diseases	Human Diseases	Human Diseases	Human Diseases	Human Diseases	Human Diseases	Human Diseases	Human Diseases	Human Diseases	Human Diseases	Human Diseases	Human Diseases	Human Diseases	Human Diseases	Human Diseases
Endocrine and metabolic diseases	Endocrine and metabolic diseases	Endocrine and metabolic diseases	Endocrine and metabolic diseases	Endocrine and metabolic diseases	Endocrine and metabolic diseases	Endocrine and metabolic diseases	Endocrine and metabolic diseases	Endocrine and metabolic diseases	Endocrine and metabolic diseases	Endocrine and metabolic diseases	Endocrine and metabolic diseases	Endocrine and metabolic diseases	Endocrine and metabolic diseases	Endocrine and metabolic diseases	Endocrine and metabolic diseases	Endocrine and metabolic diseases
04933 AGE-RAGE signaling pathway in diabetic complications	04933 AGE-RAGE signaling pathway in diabetic complications	04933 AGE-RAGE signaling pathway in diabetic complications	04933 AGE-RAGE signaling pathway in diabetic complications	04933 AGE-RAGE signaling pathway in diabetic complications	04933 AGE-RAGE signaling pathway in diabetic complications	04933 AGE-RAGE signaling pathway in diabetic complications	04933 AGE-RAGE signaling pathway in diabetic complications	04933 AGE-RAGE signaling pathway in diabetic complications	04933 AGE-RAGE signaling pathway in diabetic complications	04933 AGE-RAGE signaling pathway in diabetic complications	04933 AGE-RAGE signaling pathway in diabetic complications	04933 AGE-RAGE signaling pathway in diabetic complications	04933 AGE-RAGE signaling pathway in diabetic complications	04933 AGE-RAGE signaling pathway in diabetic complications	04933 AGE-RAGE signaling pathway in diabetic complications	04933 AGE-RAGE signaling pathway in diabetic complications
Drug resistance: Antimicrobial	Drug resistance: Antimicrobial	Drug resistance: Antimicrobial	Drug resistance: Antimicrobial	Drug resistance: Antimicrobial	Drug resistance: Antimicrobial	Drug resistance: Antimicrobial	Drug resistance: Antimicrobial	Drug resistance: Antimicrobial	Drug resistance: Antimicrobial	Drug resistance: Antimicrobial	Drug resistance: Antimicrobial	Drug resistance: Antimicrobial	Drug resistance: Antimicrobial	Drug resistance: Antimicrobial	Drug resistance: Antimicrobial	Drug resistance: Antimicrobial
01502 Vancomycin resistance	01502 Vancomycin resistance	01502 Vancomycin resistance	01502 Vancomycin resistance	01502 Vancomycin resistance	01502 Vancomycin resistance	01502 Vancomycin resistance	01502 Vancomycin resistance	01502 Vancomycin resistance	01502 Vancomycin resistance	01502 Vancomycin resistance	01502 Vancomycin resistance	01502 Vancomycin resistance	01502 Vancomycin resistance	01502 Vancomycin resistance	01502 Vancomycin resistance	01502 Vancomycin resistance
