# Supplementary material for: RNA-Seq and secondary metabolite analyses reveal a putative defence-transcriptome in Norway spruce (Picea abies) against needle bladder rust (Chrysomyxa rhododendri) infection
Source: BMC Genomics. 2020 May 1;21:336. doi: 10.1186/s12864-020-6587-z (PMC7195740; doi:10.1186/s12864-020-6587-z)
Supplement: Supplementary file 16 — Additional file 16: Table S9. RT-qPCR data. Mean efficiency-corrected Cq values obtained by RT-qPCR for (A) experimental samples and (B) determination of reference gene stability. (XLS 40 kb) [file 12864_2020_6587_MOESM16_ESM.xls]

## Sheet: A
RT-qPCR: mean Cq values of experimental samples
Gene symbol		ACT	UBI	MKK9	CHIB	MYC2	CALM	CALM	EDS1	EDS1	HSP90B	HSP90B	HSP90A	HSP90A	CPK	CPK	PR1	CYP75B1	SGT1	CML	CML	MPK6	CTR1	EIN3	CHIB	CHS
Gene ID		MA_10427661g0030	MA_8884419g0010, MA_10435699g0020	MA_10194g0020	MA_10313114g0010	MA_10435905g0020	MA_10204459g0010	MA_10280648g0010	MA_10431201g0020	MA_101621g0020	MA_10431770g0010	MA_10431031g0010	MA_10434030g0010	MA_12191g0010	MA_115550g0010	MA_9458g0010	MA_53673g0010	MA_76780g0010	MA_133206g0010	MA_52889g0010	MA_10431324g0020	MA_10437020g0010	MA_35694g0010	MA_20516g0010	MA_8921185g0010	MA_5735g0010
Sample ID	Description
7.2 c R1	control 1 d	16.0753	17.8686	20.5847	21.7942	21.4235	18.8918	21.2192	25.5572	23.4583	18.8161	20.7018	16.9537	18.1874	25.2633	20.824	24.7111	21.7213	21.597	23.2914	28.1739	21.9163	21.3701	21.581	29.8148	19.0672
7.4 c R1	control 1 d	16.1494	17.9526	20.6159	18.8765	21.6823	18.452	21.1082	25.8579	22.1984	18.8476	19.818	16.3235	18.5927	25.4228	21.2144	22.3119	21.7115	21.5426	22.7656	27.0541	22.5965	21.7164	21.6206	30.3008	18.5573
7.6 c R1	control 1 d	15.8068	17.5605	19.8361	21.9411	21.1826	18.2921	21.0804	25.8015	22.5184	17.9661	19.6309	15.9535	18.0627	24.6607	20.5937	24.1913	22.2838	21.1294	23.1161	27.614	22.3564	20.9744	21.462	31.146	19.5172
7.2 c R4	control 4 d	16.4457	18.6621	20.7198	22.646	22.3158	18.7219	20.8768	26.8163	24.5282	20.0859	21.8248	17.1137	19.3306	25.4317	21.7851	25.2909	23.4385	22.1842	24.1483	28.4738	23.2267	22.775	22.2452	31.9279	21.6469
7.4 c R4	control 4 d	15.8161	17.9713	20.2728	20.2766	21.5395	18.3021	20.8861	25.8673	22.3684	19.0155	19.4229	16.2735	18.2913	25.0241	20.864	22.8018	21.7016	21.4774	22.6682	26.9742	21.8763	21.6669	21.4026	31.1989	19.1572
7.6 c R4	control 4 d	15.7513	17.8499	19.9401	21.7452	21.2986	18.2521	20.4049	25.8297	22.4984	18.8266	19.4541	16.1335	17.8236	24.9797	20.7639	24.871	22.3431	20.9663	22.4832	27.2741	21.9163	21.4295	21.2836	31.6215	20.1971
7.1 i R4	infected 4 dpi	16.1957	18.5127	20.6886	20.8837	22.0213	19.3316	21.7004	26.3746	23.1983	20.7681	21.804	18.8641	18.9045	25.4317	21.5749	23.8214	23.2905	22.1734	23.0285	27.0142	21.9163	22.3001	21.7396	30.7763	20.3071
7.3 i R4	infected 4 dpi	15.6494	17.9339	20.6263	21.3928	21.6109	19.4116	21.7189	25.7075	22.2484	19.4563	19.8076	17.1537	17.7197	25.2013	20.824	24.0613	22.3135	21.1077	23.009	27.584	21.8163	21.3108	21.3332	28.9062	18.2374
7.5 i R4	infected 4 dpi	15.0568	17.2898	19.5139	20.678	20.674	18.1421	20.9601	24.6646	20.4985	19.047	18.8406	18.1139	16.8051	24.0405	19.8729	22.9317	21.4845	20.6183	21.1492	24.6547	21.3161	19.8861	20.6591	29.0436	18.1474
7.2 c R9	control 9 d	15.1401	17.1777	19.6282	20.0808	19.6657	18.362	21.0989	24.5706	22.3984	18.8371	19.8804	20.9745	17.3248	24.0316	20.5337	23.0017	21.4746	20.8249	21.5971	24.8746	20.816	19.6585	20.9465	28.135	19.2172
7.4 c R9	control 9 d	16.0661	18.0553	20.4703	21.3242	21.0666	18.362	21.2007	26.1116	22.8684	20.6946	21.8768	22.8349	18.6447	24.9266	20.8841	23.9414	23.6161	22.467	23.0869	25.4745	22.5165	21.5482	21.8784	30.734	20.897
7.6 c R9	control 9 d	15.2975	17.7566	19.6594	21.4124	19.8263	18.2321	21.173	25.4538	20.5285	19.6452	20.7226	20.0343	17.1377	24.0936	20.1332	25.031	22.6983	21.4339	21.7821	23.8248	20.916	20.45	20.9366	30.0684	21.117
7.1 i R9	infected 9 dpi	16.0846	18.0646	20.6574	21.4221	20.4688	19.7814	21.9688	26.3653	22.1784	20.1909	21.5856	21.8847	17.9795	24.8114	21.3646	21.7022	22.6687	21.5753	22.8435	26.1043	20.736	21.38	21.6999	27.3743	21.6569
7.3 i R9	infected 9 dpi	16.2235	18.4287	20.6678	20.7466	20.7454	19.8214	22.3205	26.5156	23.9183	20.5267	21.4193	22.2748	18.2601	24.8823	21.0342	23.0517	23.399	21.7384	23.0188	27.614	21.4762	21.4888	21.6999	28.4414	21.6869
7.5 i R9	infected 9 dpi	15.5846	17.8592	19.9713	21.0697	20.5223	19.0018	21.6634	25.98	21.6584	19.8446	20.7226	20.8645	17.6366	24.2265	20.5337	23.4515	23.5273	21.6405	22.0937	25.0846	21.4862	21.2415	21.5017	27.9871	21.8768
7.2 c R21	control 21 d	16.1216	17.8873	20.0129	20.8641	21.2451	18.9518	20.8953	26.4028	21.0385	19.6347	20.8058	17.8439	17.6158	24.519	20.5837	22.8618	22.4121	21.4448	22.123	25.0246	21.6763	21.4888	21.5612	29.8465	22.1068
7.4 c R21	control 21 d	16.0568	17.7939	20.5743	21.8431	21.6733	19.1717	20.8676	26.3183	22.9183	19.2044	20.8058	18.1839	17.304	24.2797	20.7039	23.8914	22.7181	21.5209	22.2982	25.9244	21.8863	21.3701	21.6107	29.9522	21.5869
7.6 c R21	control 21 d	16.2791	18.0086	20.5119	22.2641	21.477	18.9718	20.2938	26.9008	23.3083	19.6452	20.8162	18.8141	17.8028	24.6962	21.2845	24.3112	22.6095	21.6949	21.9866	27.0341	21.8063	21.5977	21.8288	32.0969	21.4669
7.1 i R21	infected 21 dpi	16.668	18.0273	19.8153	16.7715	19.7103	18.6419	21.7282	25.9048	19.5386	19.8656	19.8284	16.5236	17.3975	24.3506	20.854	18.8432	20.7838	21.4774	20.1366	22.3552	19.8757	21.7065	21.6008	21.331	19.8271
7.3 i R21	infected 21 dpi	16.4272	18.0833	19.8777	17.2023	19.8531	18.8418	21.6449	26.384	20.0686	19.5927	19.4125	16.1635	17.5638	24.6342	20.794	19.5929	21.2674	20.7379	20.2047	22.935	19.9558	22.2309	21.5116	21.1831	18.8273
7.5 i R21	infected 21 dpi	16.029	17.3738	19.6802	16.0372	18.5325	18.1721	21.1915	25.6324	18.3987	18.6062	17.936	15.1733	17.1065	24.0227	19.963	19.403	20.7838	20.4334	19.4063	22.0652	19.6957	21.4394	20.897	20.9507	16.9476
7.2 c R39	control 39 d	16.455	18.1673	20.8134	22.1369	20.7275	18.1222	20.1458	27.38	22.4284	19.8446	22.0119	21.0045	18.1666	25.6266	22.1956	23.9913	22.501	22.641	22.9117	26.7342	20.956	22.3397	21.8586	33.2379	17.4075
7.4 c R39	control 39 d	16.3254	17.8312	20.5743	22.5285	20.7632	17.9322	19.97	26.929	22.9283	18.8686	21.856	20.9345	17.8756	25.281	21.8151	24.7711	22.422	22.5757	22.9506	26.3643	20.676	21.568	21.6504	32.2976	16.9276
7.6 c R39	control 39 d	16.1494	17.9246	20.6159	23.3607	20.6472	17.9822	20.1088	26.7505	22.7484	19.4143	21.8872	21.2946	17.8028	24.9975	21.715	24.861	22.4023	22.4017	22.0256	25.7644	20.2859	21.5284	21.2142	30.3114	19.7272
7.1 i R39 S	infected 39 dpi symptomatic	16.3902	17.8219	19.7218	17.5548	19.7996	18.2021	20.1828	26.2995	19.3186	19.7921	20.5563	19.0641	17.1793	24.1113	21.0042	19.6629	20.5568	21.597	19.4452	21.8353	19.2756	21.3305	20.8177	23.93	17.5375
7.3 i R39 S	infected 39 dpi symptomatic	16.6772	17.9713	19.8465	18.7493	20.2457	18.2321	19.9514	26.9008	20.5885	19.9075	20.9098	19.0141	17.6989	24.5721	21.5949	21.1424	21.2674	21.7928	20.2729	22.8551	19.6057	21.6175	21.4521	25.948	17.2675
7.5 i R39 S	infected 39 dpi symptomatic	16.2791	17.8873	19.9609	17.7898	20.0494	17.9022	19.387	26.5626	20.4185	20.2748	21.0657	19.9043	17.834	24.4215	21.3346	19.6629	21.0601	22.4235	20.2534	23.3849	19.7557	21.568	21.5017	27.3848	17.2075
7.1 i R39 H	infected 39 dpi healthy	16.0476	17.7285	20.5015	21.4221	20.79	18.2421	20.0717	26.5344	21.1385	19.2464	21.0138	21.1646	17.834	24.6164	21.0643	22.7818	21.5141	22.4561	21.4121	25.4345	20.5459	21.4196	21.6702	29.9627	17.7874
7.3 i R39 H	infected 39 dpi healthy	16.418	17.9899	20.7198	22.2348	21.0934	18.1521	19.9144	26.929	22.7184	19.3094	21.7832	20.0043	18.0419	25.4848	21.8051	23.8614	21.7312	22.6301	22.9409	25.1646	20.816	21.9242	21.8685	30.903	18.4773
7.5 i R39 H	infected 39 dpi healthy	16.1587	17.8686	20.5743	20.6585	20.8435	17.6723	20.0162	27.1639	21.4984	19.6767	21.4193	21.3846	17.9276	24.8291	21.6249	22.9417	21.7213	22.5866	21.5582	26.0644	20.5859	21.6076	21.5909	30.079	17.6874

## Sheet: B
RT-qPCR: mean Cq values of candidate reference genes
Gene symbol		ACT	ATUB	CAC	EF1a	GAPDH	pUBQ	UBI
Gene ID		MA_10427661g0030	MA_93486g0010	N/A	MA_434977g0010	MA_130835g0010	MA_14427g0010	MA_8884419g0010, MA_10435699g0020
Sample ID	Description
7.2 c F4	control 4 d	20.61	21.74	35.88	18.81	24.36	17.5	23.33
7.4 c F4	control 4 d	20.73	21.99	No Cq	19.13	23.71	17.74	23.4
7.6 c F4	control 4 d	22.64	23.84	No Cq	21.11	25.48	19.9	24.54
7.1 i F4	infected 4 dpi	21.79	22.74	No Cq	20.04	25.2	17.93	24.39
7.3 i F4	infected 4 dpi	21.74	22.24	No Cq	20.53	25.51	18.1	24.72
7.5 i F4	infected 4 dpi	23.72	24.8	No Cq	22.46	26.88	19.08	25.69
7.2 c F21	control 21 d	19.94	21.87	36.9	18.08	23.73	17.11	23.06
F.4 c F21	control 21 d	21.05	23.17	No Cq	19.1	25.97	17.21	23.63
7.6 c F21	control 21 d	23.6	25.01	No Cq	21.84	26.83	18.82	25.66
7.1 i F21	infected 21 dpi	20.77	22.69	No Cq	18.44	24.34	17.7	22.77
7.3 i F21	infected 21 dpi	21.16	22.73	No Cq	18.71	24.37	17.81	23.52
7.5 i F21	infected 21 dpi	22.5	23.66	No Cq	20.02	24.55	18.01	23.88
7.2 c F39	control 21 d	20.89	23.02	No Cq	18.55	24.87	17.71	22.82
7.4 c F39	control 21 d	20.86	24.38	No Cq	19.07	25.42	18.41	22.91
7.6 c F39	control 21 d	22.47	25.63	36.27	20.95	26.48	18.88	24.44
7.1 i F39 S	infected 39 dpi symptomatic	23.67	26.49	No Cq	21.93	25.86	19.94	23.49
7.3 i F39 S	infected 39 dpi symptomatic	21.65	23.83	No Cq	19.35	23.96	17.86	23.47
7.5 i F39 S	infected 39 dpi symptomatic	22.29	24.36	No Cq	20.38	24.24	17.86	23.87
7.1 i F39 H	infected 39 dpi healthy	20.79	23.16	No Cq	18.66	24.28	17.11	22.75
7.3 i F39 H	infected 39 dpi healthy	20.86	23.56	No Cq	18.63	23.79	17.21	23.01
7.5 i F39 H	infected 39 dpi healthy	23.24	26.56	39.22	21.26	25.39	19.04	22.81
